# Supplementary material for: Parafermions in moiré minibands
Source: Nat Commun. 2025 Feb 19;16:1770. doi: 10.1038/s41467-025-57035-x (PMC11839918; doi:10.1038/s41467-025-57035-x)
Supplement: Supplementary file 3 — Source Data [file 41467_2025_57035_MOESM3_ESM.zip]

Archive with 14 entries (14 files):
- Fig1a.txt
- Fig1b.txt
- Fig1c.txt
- Fig1d.txt
- Fig1e.txt
- Fig1f.txt
- Fig1g.txt
- Fig1h.txt
- Fig2a_20sites.txt
- Fig2a_25sites.txt
- Fig2a_metric.txt
- Fig2b.txt
- Fig3a.txt
- Fig3b.txt
