# Supplementary material for: Parafermions in moiré minibands
Source: Nat Commun. 2025 Feb 19;16:1770. doi: 10.1038/s41467-025-57035-x (PMC11839918; doi:10.1038/s41467-025-57035-x)
Supplement: Supplementary file 3 — Source Data [file 41467_2025_57035_MOESM3_ESM.zip › Fig1a.txt]

# Many-body energy spectrum for 3/5 filling, gamma=3.75, in a 20 sites system. 1st column: momentum sectors. 2nd column: energies (meV)
1.000000000000000000e+00 5.833088333823184257e-01
1.000000000000000000e+00 1.072056297882767240e+00
1.000000000000000000e+00 1.335734885136957928e+00
1.000000000000000000e+00 1.470133592619561114e+00
1.000000000000000000e+00 1.542844886450950526e+00
1.000000000000000000e+00 1.717809639771473940e+00
1.000000000000000000e+00 1.938995714015902649e+00
1.000000000000000000e+00 2.101438891031051526e+00
1.000000000000000000e+00 2.261622312795964262e+00
1.000000000000000000e+00 2.396085236987772760e+00
1.000000000000000000e+00 2.576913668540100844e+00
1.000000000000000000e+00 2.673539823093079804e+00
1.000000000000000000e+00 2.761093482327510173e+00
1.000000000000000000e+00 2.847486837776216362e+00
1.000000000000000000e+00 2.931792605275916230e+00
2.000000000000000000e+00 5.704736325807857611e-01
2.000000000000000000e+00 6.767535258681505184e-01
2.000000000000000000e+00 1.397640148883795064e+00
2.000000000000000000e+00 1.616622064432533534e+00
2.000000000000000000e+00 1.747307805525224467e+00
2.000000000000000000e+00 1.886448702034073222e+00
2.000000000000000000e+00 2.033664541484711208e+00
2.000000000000000000e+00 2.140155198246162627e+00
2.000000000000000000e+00 2.260273630764316977e+00
2.000000000000000000e+00 2.331924733660713400e+00
2.000000000000000000e+00 2.424636603702737148e+00
2.000000000000000000e+00 2.562459193824167869e+00
2.000000000000000000e+00 2.731903543677475454e+00
2.000000000000000000e+00 2.819432154573320304e+00
2.000000000000000000e+00 2.949613946734785941e+00
3.000000000000000000e+00 5.489932120070477595e-01
3.000000000000000000e+00 1.183457065305759670e+00
3.000000000000000000e+00 1.426890419266300114e+00
3.000000000000000000e+00 1.553261363667303385e+00
3.000000000000000000e+00 1.690518472338851552e+00
3.000000000000000000e+00 1.764240279884973006e+00
3.000000000000000000e+00 1.814744387224862976e+00
3.000000000000000000e+00 2.057247426402483370e+00
3.000000000000000000e+00 2.376253427801032103e+00
3.000000000000000000e+00 2.512991506235920269e+00
3.000000000000000000e+00 2.671997710001534188e+00
3.000000000000000000e+00 2.743627222282867706e+00
3.000000000000000000e+00 2.867281137993444418e+00
3.000000000000000000e+00 2.937298214958929066e+00
3.000000000000000000e+00 3.060238289556366453e+00
4.000000000000000000e+00 0.000000000000000000e+00
4.000000000000000000e+00 3.289734927106451323e-01
4.000000000000000000e+00 4.935225942938075150e-01
4.000000000000000000e+00 8.912009666073572589e-01
4.000000000000000000e+00 9.501453037680676061e-01
4.000000000000000000e+00 1.223549312787099552e+00
4.000000000000000000e+00 1.555136478301051284e+00
4.000000000000000000e+00 1.769662398456489427e+00
4.000000000000000000e+00 1.843674885977549138e+00
4.000000000000000000e+00 2.024473055451920800e+00
4.000000000000000000e+00 2.248470992536283575e+00
4.000000000000000000e+00 2.364945298016181141e+00
4.000000000000000000e+00 2.494240991637326488e+00
4.000000000000000000e+00 2.627088717423987418e+00
4.000000000000000000e+00 2.769456311130653603e+00
5.000000000000000000e+00 5.407402081221448498e-01
5.000000000000000000e+00 1.150757603597952539e+00
5.000000000000000000e+00 1.306683626703971868e+00
5.000000000000000000e+00 1.445775570370670948e+00
5.000000000000000000e+00 1.518354557336238031e+00
5.000000000000000000e+00 1.782206066690207535e+00
5.000000000000000000e+00 1.871016784556786661e+00
5.000000000000000000e+00 2.108895366312566466e+00
5.000000000000000000e+00 2.397600580627226918e+00
5.000000000000000000e+00 2.529847381557999597e+00
5.000000000000000000e+00 2.596845172905403842e+00
5.000000000000000000e+00 2.701684790755649601e+00
5.000000000000000000e+00 2.818649297530299691e+00
5.000000000000000000e+00 2.916190159401736537e+00
5.000000000000000000e+00 3.002383778065137676e+00
6.000000000000000000e+00 5.704721658579501309e-01
6.000000000000000000e+00 6.767542879264851763e-01
6.000000000000000000e+00 1.397640571731926684e+00
6.000000000000000000e+00 1.616620979549537651e+00
6.000000000000000000e+00 1.747307987916428829e+00
6.000000000000000000e+00 1.886449793041379053e+00
6.000000000000000000e+00 2.033664797833978355e+00
6.000000000000000000e+00 2.140154799287842025e+00
6.000000000000000000e+00 2.260273552052780133e+00
6.000000000000000000e+00 2.331925117750841991e+00
6.000000000000000000e+00 2.424635550560736874e+00
6.000000000000000000e+00 2.562459176920668824e+00
6.000000000000000000e+00 2.731903312202405232e+00
6.000000000000000000e+00 2.819431446715185530e+00
6.000000000000000000e+00 2.949613629626469447e+00
7.000000000000000000e+00 5.407398563427250338e-01
7.000000000000000000e+00 1.150758062653181923e+00
7.000000000000000000e+00 1.306683445704578617e+00
7.000000000000000000e+00 1.445776206939257236e+00
7.000000000000000000e+00 1.518354155199631350e+00
7.000000000000000000e+00 1.782205356236374882e+00
7.000000000000000000e+00 1.871015920303420899e+00
7.000000000000000000e+00 2.108894836994409161e+00
7.000000000000000000e+00 2.397599875802825409e+00
7.000000000000000000e+00 2.529847514424716337e+00
7.000000000000000000e+00 2.596845674287180827e+00
7.000000000000000000e+00 2.701684571453768058e+00
7.000000000000000000e+00 2.818649160986126390e+00
7.000000000000000000e+00 2.916190043095184592e+00
7.000000000000000000e+00 3.002383902448343633e+00
8.000000000000000000e+00 3.243817251055247652e-02
8.000000000000000000e+00 2.940276274633220055e-01
8.000000000000000000e+00 6.130305440432266550e-01
8.000000000000000000e+00 8.784486847837342793e-01
8.000000000000000000e+00 1.109940653239220865e+00
8.000000000000000000e+00 1.316233389223782524e+00
8.000000000000000000e+00 1.510052733423322024e+00
8.000000000000000000e+00 1.638341272281422789e+00
8.000000000000000000e+00 1.992333399440241237e+00
8.000000000000000000e+00 2.093970261086326445e+00
8.000000000000000000e+00 2.230768419753218268e+00
8.000000000000000000e+00 2.399892683912639768e+00
8.000000000000000000e+00 2.541583785095610892e+00
8.000000000000000000e+00 2.663347588148070599e+00
8.000000000000000000e+00 2.786858114814123155e+00
9.000000000000000000e+00 5.489934929964022103e-01
9.000000000000000000e+00 1.183456870767400915e+00
9.000000000000000000e+00 1.426890650641837510e+00
9.000000000000000000e+00 1.553262400683735223e+00
9.000000000000000000e+00 1.690518280846134758e+00
9.000000000000000000e+00 1.764240596023057606e+00
9.000000000000000000e+00 1.814744921894799745e+00
9.000000000000000000e+00 2.057246460667954580e+00
9.000000000000000000e+00 2.376252584373446552e+00
9.000000000000000000e+00 2.512991212337965408e+00
9.000000000000000000e+00 2.671998149670230305e+00
9.000000000000000000e+00 2.743626956575525355e+00
9.000000000000000000e+00 2.867281392525626416e+00
9.000000000000000000e+00 2.937297925287680300e+00
9.000000000000000000e+00 3.060238595236171477e+00
1.000000000000000000e+01 5.740616700778957693e-01
1.000000000000000000e+01 7.145730222540294108e-01
1.000000000000000000e+01 1.333271698524384874e+00
1.000000000000000000e+01 1.471444659260669141e+00
1.000000000000000000e+01 1.807522116781427712e+00
1.000000000000000000e+01 1.881041445210769325e+00
1.000000000000000000e+01 2.031365197328881322e+00
1.000000000000000000e+01 2.103474211271532113e+00
1.000000000000000000e+01 2.265345338515260210e+00
1.000000000000000000e+01 2.325098571428554806e+00
1.000000000000000000e+01 2.404461544190979794e+00
1.000000000000000000e+01 2.576604673440670012e+00
1.000000000000000000e+01 2.624587245785505729e+00
1.000000000000000000e+01 2.796847114723334471e+00
1.000000000000000000e+01 2.908780727935123878e+00
1.100000000000000000e+01 5.833086682221448882e-01
1.100000000000000000e+01 1.072056874514061064e+00
1.100000000000000000e+01 1.335734644329022558e+00
1.100000000000000000e+01 1.470134196740730204e+00
1.100000000000000000e+01 1.542844454530438725e+00
1.100000000000000000e+01 1.717810366563668367e+00
1.100000000000000000e+01 1.938995856428562092e+00
1.100000000000000000e+01 2.101437961519792452e+00
1.100000000000000000e+01 2.261619876656823180e+00
1.100000000000000000e+01 2.396084340446549277e+00
1.100000000000000000e+01 2.576913514143285511e+00
1.100000000000000000e+01 2.673539817448499889e+00
1.100000000000000000e+01 2.761093866883328474e+00
1.100000000000000000e+01 2.847486288282425448e+00
1.100000000000000000e+01 2.931792833003356691e+00
1.200000000000000000e+01 1.320450701427944296e-02
1.200000000000000000e+01 2.854077248986754967e-01
1.200000000000000000e+01 7.631027802194978449e-01
1.200000000000000000e+01 9.436789794161200007e-01
1.200000000000000000e+01 1.122866131932255485e+00
1.200000000000000000e+01 1.386420458431132374e+00
1.200000000000000000e+01 1.460602868553365852e+00
1.200000000000000000e+01 1.576284541277829021e+00
1.200000000000000000e+01 1.766581165773914108e+00
1.200000000000000000e+01 1.989110031139773582e+00
1.200000000000000000e+01 2.072412464214096417e+00
1.200000000000000000e+01 2.528979021619647938e+00
1.200000000000000000e+01 2.646859663093465542e+00
1.200000000000000000e+01 2.779586460402157400e+00
1.200000000000000000e+01 2.886042943958898377e+00
1.300000000000000000e+01 5.958927900175581271e-01
1.300000000000000000e+01 1.164157098222602826e+00
1.300000000000000000e+01 1.356297070568729168e+00
1.300000000000000000e+01 1.479934878801060449e+00
1.300000000000000000e+01 1.609860798387074965e+00
1.300000000000000000e+01 1.755419044021778063e+00
1.300000000000000000e+01 1.897430608446057931e+00
1.300000000000000000e+01 2.023935155093482763e+00
1.300000000000000000e+01 2.386817193483494748e+00
1.300000000000000000e+01 2.457554818963728849e+00
1.300000000000000000e+01 2.588824842278171445e+00
1.300000000000000000e+01 2.665346219973287134e+00
1.300000000000000000e+01 2.765408238973549260e+00
1.300000000000000000e+01 2.938542488614587000e+00
1.300000000000000000e+01 3.087601863888380649e+00
1.400000000000000000e+01 5.292768619112848683e-01
1.400000000000000000e+01 7.104406869000001734e-01
1.400000000000000000e+01 1.228075750354776119e+00
1.400000000000000000e+01 1.343341183825259577e+00
1.400000000000000000e+01 1.805802906142645270e+00
1.400000000000000000e+01 1.911702701601512899e+00
1.400000000000000000e+01 2.067388251878554684e+00
1.400000000000000000e+01 2.150084410852031169e+00
1.400000000000000000e+01 2.164655926018156151e+00
1.400000000000000000e+01 2.366519782515382531e+00
1.400000000000000000e+01 2.419262810605545155e+00
1.400000000000000000e+01 2.588830016544051205e+00
1.400000000000000000e+01 2.621900950760675642e+00
1.400000000000000000e+01 2.802377095297316600e+00
1.400000000000000000e+01 2.813067232773647675e+00
1.500000000000000000e+01 5.933156365804279631e-01
1.500000000000000000e+01 1.045947419997560246e+00
1.500000000000000000e+01 1.306749314821871621e+00
1.500000000000000000e+01 1.415047041709186715e+00
1.500000000000000000e+01 1.566351774348021308e+00
1.500000000000000000e+01 1.809796142194301183e+00
1.500000000000000000e+01 1.958739958817801607e+00
1.500000000000000000e+01 2.081687879381917128e+00
1.500000000000000000e+01 2.253301494650884251e+00
1.500000000000000000e+01 2.378900693905194430e+00
1.500000000000000000e+01 2.597999118257177997e+00
1.500000000000000000e+01 2.711887507207364933e+00
1.500000000000000000e+01 2.772596576977264249e+00
1.500000000000000000e+01 2.814270574852372420e+00
1.500000000000000000e+01 2.989481576621642489e+00
1.600000000000000000e+01 1.320435499334848828e-02
1.600000000000000000e+01 2.854087459597565157e-01
1.600000000000000000e+01 7.631013175467842302e-01
1.600000000000000000e+01 9.436774424791281035e-01
1.600000000000000000e+01 1.122865446639025322e+00
1.600000000000000000e+01 1.386420664286760029e+00
1.600000000000000000e+01 1.460602993369121805e+00
1.600000000000000000e+01 1.576283859240675156e+00
1.600000000000000000e+01 1.766581885741288716e+00
1.600000000000000000e+01 1.989110359847870768e+00
1.600000000000000000e+01 2.072410819255281922e+00
1.600000000000000000e+01 2.528978581467157483e+00
1.600000000000000000e+01 2.646858857184014369e+00
1.600000000000000000e+01 2.779586744181187896e+00
1.600000000000000000e+01 2.886042851785020957e+00
1.700000000000000000e+01 5.933148579714782045e-01
1.700000000000000000e+01 1.045947777014959001e+00
1.700000000000000000e+01 1.306749074027237612e+00
1.700000000000000000e+01 1.415046336894249634e+00
1.700000000000000000e+01 1.566351636566309935e+00
1.700000000000000000e+01 1.809795131791702261e+00
1.700000000000000000e+01 1.958739676764480464e+00
1.700000000000000000e+01 2.081687629589907829e+00
1.700000000000000000e+01 2.253301144313013538e+00
1.700000000000000000e+01 2.378900738938028780e+00
1.700000000000000000e+01 2.597999759909470185e+00
1.700000000000000000e+01 2.711887659148118246e+00
1.700000000000000000e+01 2.772597452152808728e+00
1.700000000000000000e+01 2.814270323489239445e+00
1.700000000000000000e+01 2.989481429104131394e+00
1.800000000000000000e+01 5.740640585825929065e-01
1.800000000000000000e+01 7.145722630963291522e-01
1.800000000000000000e+01 1.333271849281345567e+00
1.800000000000000000e+01 1.471445360233758493e+00
1.800000000000000000e+01 1.807520994887482857e+00
1.800000000000000000e+01 1.881040984460440768e+00
1.800000000000000000e+01 2.031365353590587119e+00
1.800000000000000000e+01 2.103474059518646300e+00
1.800000000000000000e+01 2.265345539774898498e+00
1.800000000000000000e+01 2.325098137676519627e+00
1.800000000000000000e+01 2.404461112506254494e+00
1.800000000000000000e+01 2.576605111099695478e+00
1.800000000000000000e+01 2.624588255681430837e+00
1.800000000000000000e+01 2.796847455857658815e+00
1.800000000000000000e+01 2.908780357379555426e+00
1.900000000000000000e+01 5.958933936589403402e-01
1.900000000000000000e+01 1.164158398290851437e+00
1.900000000000000000e+01 1.356298156892989937e+00
1.900000000000000000e+01 1.479935226522457015e+00
1.900000000000000000e+01 1.609861606923089994e+00
1.900000000000000000e+01 1.755418419131189012e+00
1.900000000000000000e+01 1.897430811182005073e+00
1.900000000000000000e+01 2.023935800461117651e+00
1.900000000000000000e+01 2.386817316039952175e+00
1.900000000000000000e+01 2.457554637907634287e+00
1.900000000000000000e+01 2.588824981193369013e+00
1.900000000000000000e+01 2.665346042977631669e+00
1.900000000000000000e+01 2.765408161005865395e+00
1.900000000000000000e+01 2.938542426182550571e+00
1.900000000000000000e+01 3.087601906301756571e+00
2.000000000000000000e+01 3.243778299642485763e-02
2.000000000000000000e+01 2.940287343592160596e-01
2.000000000000000000e+01 6.130296347081412023e-01
2.000000000000000000e+01 8.784473601046158819e-01
2.000000000000000000e+01 1.109940135886290591e+00
2.000000000000000000e+01 1.316232731189160177e+00
2.000000000000000000e+01 1.510052522242062878e+00
2.000000000000000000e+01 1.638341361822028830e+00
2.000000000000000000e+01 1.992331703789488984e+00
2.000000000000000000e+01 2.093969967521587705e+00
2.000000000000000000e+01 2.230768558015995495e+00
2.000000000000000000e+01 2.399891887186782924e+00
2.000000000000000000e+01 2.541583544063485078e+00
2.000000000000000000e+01 2.663347513514395359e+00
2.000000000000000000e+01 2.786858284547093945e+00
