# Supplementary material for: Parafermions in moiré minibands
Source: Nat Commun. 2025 Feb 19;16:1770. doi: 10.1038/s41467-025-57035-x (PMC11839918; doi:10.1038/s41467-025-57035-x)
Supplement: Supplementary file 3 — Source Data [file 41467_2025_57035_MOESM3_ESM.zip › Fig1b.txt]

# Spectral flow for 3/5 filling, gamma=3.75, in a 20 sites system. 1st column: flux (in units of flux quantum). 2nd column: energies (meV)
0.000000000000000000e+00 5.833073226548606272e-01
0.000000000000000000e+00 1.072055552164243863e+00
0.000000000000000000e+00 1.335733644590732183e+00
0.000000000000000000e+00 1.470132449921322859e+00
0.000000000000000000e+00 1.542844235131894948e+00
0.000000000000000000e+00 1.717809359107405953e+00
0.000000000000000000e+00 1.938994907206193830e+00
0.000000000000000000e+00 2.101437533064910212e+00
0.000000000000000000e+00 2.261620358705528133e+00
0.000000000000000000e+00 2.396083611444396411e+00
0.000000000000000000e+00 2.576912663412770144e+00
0.000000000000000000e+00 2.673539263824409318e+00
0.000000000000000000e+00 2.761092817596050963e+00
0.000000000000000000e+00 2.847485947721366983e+00
0.000000000000000000e+00 2.931792000241443930e+00
0.000000000000000000e+00 5.489921592672715178e-01
0.000000000000000000e+00 1.183455430277234655e+00
0.000000000000000000e+00 1.426889341311522230e+00
0.000000000000000000e+00 1.553261044810369640e+00
0.000000000000000000e+00 1.690517465509088879e+00
0.000000000000000000e+00 1.764239253929787310e+00
0.000000000000000000e+00 1.814743551940438238e+00
0.000000000000000000e+00 2.057246182994532546e+00
0.000000000000000000e+00 2.376251688790091521e+00
0.000000000000000000e+00 2.512990478006003059e+00
0.000000000000000000e+00 2.671997334042288230e+00
0.000000000000000000e+00 2.743626520128060520e+00
0.000000000000000000e+00 2.867280681537266673e+00
0.000000000000000000e+00 2.937296730771151942e+00
0.000000000000000000e+00 3.060237983502048564e+00
0.000000000000000000e+00 5.407388353802105030e-01
0.000000000000000000e+00 1.150756289201837035e+00
0.000000000000000000e+00 1.306682481270200924e+00
0.000000000000000000e+00 1.445774821607898275e+00
0.000000000000000000e+00 1.518353229356961265e+00
0.000000000000000000e+00 1.782204705385566967e+00
0.000000000000000000e+00 1.871015482097021732e+00
0.000000000000000000e+00 2.108894328821889985e+00
0.000000000000000000e+00 2.397599183499295350e+00
0.000000000000000000e+00 2.529846626032480117e+00
0.000000000000000000e+00 2.596844350201905627e+00
0.000000000000000000e+00 2.701684105509087885e+00
0.000000000000000000e+00 2.818648401987815078e+00
0.000000000000000000e+00 2.916189280489049906e+00
0.000000000000000000e+00 3.002383054007481178e+00
0.000000000000000000e+00 3.027158620521845478e+00
0.000000000000000000e+00 5.407388352377040519e-01
0.000000000000000000e+00 1.150756289791672771e+00
0.000000000000000000e+00 1.306682481234787474e+00
0.000000000000000000e+00 1.445774822029136431e+00
0.000000000000000000e+00 1.518353229174323360e+00
0.000000000000000000e+00 1.782204704916779292e+00
0.000000000000000000e+00 1.871015481886303178e+00
0.000000000000000000e+00 2.108894328678758257e+00
0.000000000000000000e+00 2.397599182971504206e+00
0.000000000000000000e+00 2.529846626176350810e+00
0.000000000000000000e+00 2.596844350657306677e+00
0.000000000000000000e+00 2.701684105427148097e+00
0.000000000000000000e+00 2.818648401554042948e+00
0.000000000000000000e+00 2.916189280276569207e+00
0.000000000000000000e+00 3.002383054060942413e+00
0.000000000000000000e+00 3.027158619896113123e+00
0.000000000000000000e+00 5.489921594355564594e-01
0.000000000000000000e+00 1.183455429902380729e+00
0.000000000000000000e+00 1.426889341423702717e+00
0.000000000000000000e+00 1.553261045077420022e+00
0.000000000000000000e+00 1.690517465547742404e+00
0.000000000000000000e+00 1.764239254388911604e+00
0.000000000000000000e+00 1.814743551916734532e+00
0.000000000000000000e+00 2.057246182342652219e+00
0.000000000000000000e+00 2.376251688095436521e+00
0.000000000000000000e+00 2.512990478024192953e+00
0.000000000000000000e+00 2.671997334354983877e+00
0.000000000000000000e+00 2.743626520070307606e+00
0.000000000000000000e+00 2.867280681434522194e+00
0.000000000000000000e+00 2.937296730769247688e+00
0.000000000000000000e+00 3.060237983542862139e+00
0.000000000000000000e+00 5.833073224576139637e-01
0.000000000000000000e+00 1.072055552762122943e+00
0.000000000000000000e+00 1.335733644431968514e+00
0.000000000000000000e+00 1.470132450341878894e+00
0.000000000000000000e+00 1.542844234788020685e+00
0.000000000000000000e+00 1.717809359723418083e+00
0.000000000000000000e+00 1.938994907240271459e+00
0.000000000000000000e+00 2.101437532775008776e+00
0.000000000000000000e+00 2.261620357386306068e+00
0.000000000000000000e+00 2.396083610787400175e+00
0.000000000000000000e+00 2.576912663261822445e+00
0.000000000000000000e+00 2.673539263678037514e+00
0.000000000000000000e+00 2.761092817777267783e+00
0.000000000000000000e+00 2.847485947516389615e+00
0.000000000000000000e+00 2.931792000294535683e+00
0.000000000000000000e+00 5.958917935561203194e-01
0.000000000000000000e+00 1.164157083094664813e+00
0.000000000000000000e+00 1.356296731546677847e+00
0.000000000000000000e+00 1.479933906708851055e+00
0.000000000000000000e+00 1.609860234758201614e+00
0.000000000000000000e+00 1.755418031922232558e+00
0.000000000000000000e+00 1.897429844955269118e+00
0.000000000000000000e+00 2.023934187067339963e+00
0.000000000000000000e+00 2.386816517831022111e+00
0.000000000000000000e+00 2.457553684241503333e+00
0.000000000000000000e+00 2.588823943293078855e+00
0.000000000000000000e+00 2.665345376232721719e+00
0.000000000000000000e+00 2.765407406333565632e+00
0.000000000000000000e+00 2.938541470105917597e+00
0.000000000000000000e+00 3.087601238998587405e+00
0.000000000000000000e+00 5.933139014130404121e-01
0.000000000000000000e+00 1.045947267538366532e+00
0.000000000000000000e+00 1.306748541198828661e+00
0.000000000000000000e+00 1.415045379748903542e+00
0.000000000000000000e+00 1.566350996265811091e+00
0.000000000000000000e+00 1.809794739652943463e+00
0.000000000000000000e+00 1.958738829080886035e+00
0.000000000000000000e+00 2.081686667766348364e+00
0.000000000000000000e+00 2.253299984261474265e+00
0.000000000000000000e+00 2.378900311610038898e+00
0.000000000000000000e+00 2.597998550668904727e+00
0.000000000000000000e+00 2.711887232907059797e+00
0.000000000000000000e+00 2.772596810871590378e+00
0.000000000000000000e+00 2.814269702037904608e+00
0.000000000000000000e+00 2.989480565405557400e+00
0.000000000000000000e+00 5.933139012735466622e-01
0.000000000000000000e+00 1.045947267888863053e+00
0.000000000000000000e+00 1.306748541137494612e+00
0.000000000000000000e+00 1.415045379372855905e+00
0.000000000000000000e+00 1.566350996462489320e+00
0.000000000000000000e+00 1.809794738732932728e+00
0.000000000000000000e+00 1.958738829226689404e+00
0.000000000000000000e+00 2.081686667517089973e+00
0.000000000000000000e+00 2.253299984267329137e+00
0.000000000000000000e+00 2.378900311579002391e+00
0.000000000000000000e+00 2.597998551271302858e+00
0.000000000000000000e+00 2.711887232773761980e+00
0.000000000000000000e+00 2.772596811345522383e+00
0.000000000000000000e+00 2.814269701803823409e+00
0.000000000000000000e+00 2.989480565478203289e+00
0.000000000000000000e+00 5.958917937708179124e-01
0.000000000000000000e+00 1.164157084104459727e+00
0.000000000000000000e+00 1.356296732074468991e+00
0.000000000000000000e+00 1.479933906374583330e+00
0.000000000000000000e+00 1.609860235679803964e+00
0.000000000000000000e+00 1.755418031041244831e+00
0.000000000000000000e+00 1.897429845244687385e+00
0.000000000000000000e+00 2.023934187348828573e+00
0.000000000000000000e+00 2.386816518078973104e+00
0.000000000000000000e+00 2.457553684199211830e+00
0.000000000000000000e+00 2.588823943517326143e+00
0.000000000000000000e+00 2.665345375711467568e+00
0.000000000000000000e+00 2.765407406223118869e+00
0.000000000000000000e+00 2.938541469851571719e+00
0.000000000000000000e+00 3.087601239361504213e+00
0.000000000000000000e+00 5.704712524923536421e-01
0.000000000000000000e+00 6.767530124775191780e-01
0.000000000000000000e+00 1.397640183091937160e+00
0.000000000000000000e+00 1.616620873599543984e+00
0.000000000000000000e+00 1.747306721562466691e+00
0.000000000000000000e+00 1.886448282065742887e+00
0.000000000000000000e+00 2.033663036157633996e+00
0.000000000000000000e+00 2.140153653542881784e+00
0.000000000000000000e+00 2.260272583468946550e+00
0.000000000000000000e+00 2.331924052918139978e+00
0.000000000000000000e+00 2.424634777510419781e+00
0.000000000000000000e+00 2.562458166564312023e+00
0.000000000000000000e+00 2.731902647035241216e+00
0.000000000000000000e+00 2.819430478472156665e+00
0.000000000000000000e+00 2.949613108451728749e+00
0.000000000000000000e+00 -1.762392003001878038e-06
0.000000000000000000e+00 3.289727654116916256e-01
0.000000000000000000e+00 4.935225825118152443e-01
0.000000000000000000e+00 8.912003575356095553e-01
0.000000000000000000e+00 9.501449406068047665e-01
0.000000000000000000e+00 1.223548031121879376e+00
0.000000000000000000e+00 1.555135840165604577e+00
0.000000000000000000e+00 1.769661346278212477e+00
0.000000000000000000e+00 1.843674043113423977e+00
0.000000000000000000e+00 2.024472352555989119e+00
0.000000000000000000e+00 2.248470281987266617e+00
0.000000000000000000e+00 2.364944695000417596e+00
0.000000000000000000e+00 2.494240398708910789e+00
0.000000000000000000e+00 2.627088020716968231e+00
0.000000000000000000e+00 2.769455292770345523e+00
0.000000000000000000e+00 2.777841894290929758e+00
0.000000000000000000e+00 5.704712515108667503e-01
0.000000000000000000e+00 6.767530130379952880e-01
0.000000000000000000e+00 1.397640183399118996e+00
0.000000000000000000e+00 1.616620872880758952e+00
0.000000000000000000e+00 1.747306721710344846e+00
0.000000000000000000e+00 1.886448282440483126e+00
0.000000000000000000e+00 2.033663036255944689e+00
0.000000000000000000e+00 2.140153653249569743e+00
0.000000000000000000e+00 2.260272583010305425e+00
0.000000000000000000e+00 2.331924053124765805e+00
0.000000000000000000e+00 2.424634777031513977e+00
0.000000000000000000e+00 2.562458166600947607e+00
0.000000000000000000e+00 2.731902647044563537e+00
0.000000000000000000e+00 2.819430478261239159e+00
0.000000000000000000e+00 2.949613108312547638e+00
0.000000000000000000e+00 3.243631324508555736e-02
0.000000000000000000e+00 2.940272716438130374e-01
0.000000000000000000e+00 6.130297079058095733e-01
0.000000000000000000e+00 8.784480485343806322e-01
0.000000000000000000e+00 1.109939845221759924e+00
0.000000000000000000e+00 1.316232063346660652e+00
0.000000000000000000e+00 1.510052018803236251e+00
0.000000000000000000e+00 1.638340158500938060e+00
0.000000000000000000e+00 1.992331691190173615e+00
0.000000000000000000e+00 2.093969436752018964e+00
0.000000000000000000e+00 2.230767831520182654e+00
0.000000000000000000e+00 2.399891101721976838e+00
0.000000000000000000e+00 2.541582618172071761e+00
0.000000000000000000e+00 2.663346597917382041e+00
0.000000000000000000e+00 2.786857707564990960e+00
0.000000000000000000e+00 5.740612936301658920e-01
0.000000000000000000e+00 7.145715072572329518e-01
0.000000000000000000e+00 1.333271299479918071e+00
0.000000000000000000e+00 1.471443961819289825e+00
0.000000000000000000e+00 1.807520577212557100e+00
0.000000000000000000e+00 1.881040204432338214e+00
0.000000000000000000e+00 2.031364112462966887e+00
0.000000000000000000e+00 2.103472994796931062e+00
0.000000000000000000e+00 2.265344345501972612e+00
0.000000000000000000e+00 2.325097057478473062e+00
0.000000000000000000e+00 2.404460809689254575e+00
0.000000000000000000e+00 2.576604264175756498e+00
0.000000000000000000e+00 2.624586999913304908e+00
0.000000000000000000e+00 2.796846188526757260e+00
0.000000000000000000e+00 2.908780078532942071e+00
0.000000000000000000e+00 1.320283061514260226e-02
0.000000000000000000e+00 2.854077426115964045e-01
0.000000000000000000e+00 7.631011494517565552e-01
0.000000000000000000e+00 9.436779029904869276e-01
0.000000000000000000e+00 1.122865029921626956e+00
0.000000000000000000e+00 1.386419261754184618e+00
0.000000000000000000e+00 1.460601715194655981e+00
0.000000000000000000e+00 1.576283581320609528e+00
0.000000000000000000e+00 1.766581261666175351e+00
0.000000000000000000e+00 1.989109157213903245e+00
0.000000000000000000e+00 2.072410575490181373e+00
0.000000000000000000e+00 2.528977397101954239e+00
0.000000000000000000e+00 2.646858007383485756e+00
0.000000000000000000e+00 2.779585706077369878e+00
0.000000000000000000e+00 2.886041642242417993e+00
0.000000000000000000e+00 5.292753445216931141e-01
0.000000000000000000e+00 7.104394324887266521e-01
0.000000000000000000e+00 1.228074789159904867e+00
0.000000000000000000e+00 1.343340223773026310e+00
0.000000000000000000e+00 1.805802003950958579e+00
0.000000000000000000e+00 1.911701000295607855e+00
0.000000000000000000e+00 2.067387444653434159e+00
0.000000000000000000e+00 2.150083952064534287e+00
0.000000000000000000e+00 2.164654301593969876e+00
0.000000000000000000e+00 2.366519267986376462e+00
0.000000000000000000e+00 2.419262028029066869e+00
0.000000000000000000e+00 2.588829061433699508e+00
0.000000000000000000e+00 2.621899906515267276e+00
0.000000000000000000e+00 2.802376475938473277e+00
0.000000000000000000e+00 2.813066248470448727e+00
0.000000000000000000e+00 1.320283052137938284e-02
0.000000000000000000e+00 2.854077430367567558e-01
0.000000000000000000e+00 7.631011487790999581e-01
0.000000000000000000e+00 9.436779022049961441e-01
0.000000000000000000e+00 1.122865029580850660e+00
0.000000000000000000e+00 1.386419262100588412e+00
0.000000000000000000e+00 1.460601715469550754e+00
0.000000000000000000e+00 1.576283580774230586e+00
0.000000000000000000e+00 1.766581262122230100e+00
0.000000000000000000e+00 1.989109157365760439e+00
0.000000000000000000e+00 2.072410574944939299e+00
0.000000000000000000e+00 2.528977397114317682e+00
0.000000000000000000e+00 2.646858007038218830e+00
0.000000000000000000e+00 2.779585706247218013e+00
0.000000000000000000e+00 2.886041642214422609e+00
0.000000000000000000e+00 5.740612949983017188e-01
0.000000000000000000e+00 7.145715069397340358e-01
0.000000000000000000e+00 1.333271299510130348e+00
0.000000000000000000e+00 1.471443962287679597e+00
0.000000000000000000e+00 1.807520576631787890e+00
0.000000000000000000e+00 1.881040204329423204e+00
0.000000000000000000e+00 2.031364112550818390e+00
0.000000000000000000e+00 2.103472994683954767e+00
0.000000000000000000e+00 2.265344345495691414e+00
0.000000000000000000e+00 2.325097056890911063e+00
0.000000000000000000e+00 2.404460809718017344e+00
0.000000000000000000e+00 2.576604264184510384e+00
0.000000000000000000e+00 2.624587000690013383e+00
0.000000000000000000e+00 2.796846188685748302e+00
0.000000000000000000e+00 2.908780078035931638e+00
0.000000000000000000e+00 3.243631295742943621e-02
0.000000000000000000e+00 2.940272720733787537e-01
0.000000000000000000e+00 6.130297077976081255e-01
0.000000000000000000e+00 8.784480474786846571e-01
0.000000000000000000e+00 1.109939845048188545e+00
0.000000000000000000e+00 1.316232062982578555e+00
0.000000000000000000e+00 1.510052018992780631e+00
0.000000000000000000e+00 1.638340158466036200e+00
0.000000000000000000e+00 1.992331690446292214e+00
0.000000000000000000e+00 2.093969436570034759e+00
0.000000000000000000e+00 2.230767831641344401e+00
0.000000000000000000e+00 2.399891101366762314e+00
0.000000000000000000e+00 2.541582618133531923e+00
0.000000000000000000e+00 2.663346597870742016e+00
0.000000000000000000e+00 2.786857707573972220e+00
6.666666666666666574e-02 5.842082004619726376e-01
6.666666666666666574e-02 1.067571308410236952e+00
6.666666666666666574e-02 1.345313865259868180e+00
6.666666666666666574e-02 1.469205562883786342e+00
6.666666666666666574e-02 1.532953079256770934e+00
6.666666666666666574e-02 1.704570580522670298e+00
6.666666666666666574e-02 1.945848515031144643e+00
6.666666666666666574e-02 2.101993471810231995e+00
6.666666666666666574e-02 2.267161844562593842e+00
6.666666666666666574e-02 2.398449318248623285e+00
6.666666666666666574e-02 2.573787575265356509e+00
6.666666666666666574e-02 2.672905359915120016e+00
6.666666666666666574e-02 2.769685464745208492e+00
6.666666666666666574e-02 2.866741506150589203e+00
6.666666666666666574e-02 2.932378831483504200e+00
6.666666666666666574e-02 5.443226158902803036e-01
6.666666666666666574e-02 1.179262161022222699e+00
6.666666666666666574e-02 1.416539252854022379e+00
6.666666666666666574e-02 1.563899596164105787e+00
6.666666666666666574e-02 1.686709310500674519e+00
6.666666666666666574e-02 1.742172940967890327e+00
6.666666666666666574e-02 1.827792470715365880e+00
6.666666666666666574e-02 2.058501892447594628e+00
6.666666666666666574e-02 2.372047438718254853e+00
6.666666666666666574e-02 2.519814916714750552e+00
6.666666666666666574e-02 2.686195603189872827e+00
6.666666666666666574e-02 2.735358772234491198e+00
6.666666666666666574e-02 2.883094650648644119e+00
6.666666666666666574e-02 2.930848137414159282e+00
6.666666666666666574e-02 3.059614190545914880e+00
6.666666666666666574e-02 5.355244104339647038e-01
6.666666666666666574e-02 1.156776065441391665e+00
6.666666666666666574e-02 1.314237430529971107e+00
6.666666666666666574e-02 1.443387161315598632e+00
6.666666666666666574e-02 1.532381588955814777e+00
6.666666666666666574e-02 1.773417014635612077e+00
6.666666666666666574e-02 1.873025913045296420e+00
6.666666666666666574e-02 2.114028326410846148e+00
6.666666666666666574e-02 2.413986856650950585e+00
6.666666666666666574e-02 2.520598318848783492e+00
6.666666666666666574e-02 2.583284037016056800e+00
6.666666666666666574e-02 2.684472141180350491e+00
6.666666666666666574e-02 2.844482453953531831e+00
6.666666666666666574e-02 2.921246999095188812e+00
6.666666666666666574e-02 3.020977481211332361e+00
6.666666666666666574e-02 5.449444716077209705e-01
6.666666666666666574e-02 1.146992533379858514e+00
6.666666666666666574e-02 1.297496350341674543e+00
6.666666666666666574e-02 1.447019868404396448e+00
6.666666666666666574e-02 1.506348053577966084e+00
6.666666666666666574e-02 1.790305662237102524e+00
6.666666666666666574e-02 1.868500701236882833e+00
6.666666666666666574e-02 2.104206641347786899e+00
6.666666666666666574e-02 2.380048353452821175e+00
6.666666666666666574e-02 2.537076223007943554e+00
6.666666666666666574e-02 2.604400475789077518e+00
6.666666666666666574e-02 2.725978832912034022e+00
6.666666666666666574e-02 2.794050623652168497e+00
6.666666666666666574e-02 2.903561463908488349e+00
6.666666666666666574e-02 2.985866363026957515e+00
6.666666666666666574e-02 5.531275112068669841e-01
6.666666666666666574e-02 1.187755360574328733e+00
6.666666666666666574e-02 1.434872766976326375e+00
6.666666666666666574e-02 1.540259676707051995e+00
6.666666666666666574e-02 1.693096714658935298e+00
6.666666666666666574e-02 1.781029434188724281e+00
6.666666666666666574e-02 1.810390699076094734e+00
6.666666666666666574e-02 2.055298684621902794e+00
6.666666666666666574e-02 2.378452558382321058e+00
6.666666666666666574e-02 2.505485329523594373e+00
6.666666666666666574e-02 2.655257193048299769e+00
6.666666666666666574e-02 2.744713641557780193e+00
6.666666666666666574e-02 2.850362193904061314e+00
6.666666666666666574e-02 2.947109216109168983e+00
6.666666666666666574e-02 3.062262211237424481e+00
6.666666666666666574e-02 5.815727148414282510e-01
6.666666666666666574e-02 1.077328033927756223e+00
6.666666666666666574e-02 1.322415252677046738e+00
6.666666666666666574e-02 1.469541450306536490e+00
6.666666666666666574e-02 1.552953000218508350e+00
6.666666666666666574e-02 1.734655200258032437e+00
6.666666666666666574e-02 1.927287464762912350e+00
6.666666666666666574e-02 2.101101517117882622e+00
6.666666666666666574e-02 2.258511730418206298e+00
6.666666666666666574e-02 2.398630466112280146e+00
6.666666666666666574e-02 2.576209618262623735e+00
6.666666666666666574e-02 2.673403650447056634e+00
6.666666666666666574e-02 2.754031102076538673e+00
6.666666666666666574e-02 2.829960837438335375e+00
6.666666666666666574e-02 2.935876235408073853e+00
6.666666666666666574e-02 5.967895335866160167e-01
6.666666666666666574e-02 1.149516718706223628e+00
6.666666666666666574e-02 1.351765601472521894e+00
6.666666666666666574e-02 1.468052357792572593e+00
6.666666666666666574e-02 1.597766828530126304e+00
6.666666666666666574e-02 1.768179512066154757e+00
6.666666666666666574e-02 1.910026021729464674e+00
6.666666666666666574e-02 2.019408884741778820e+00
6.666666666666666574e-02 2.376742883158186714e+00
6.666666666666666574e-02 2.457160691636460115e+00
6.666666666666666574e-02 2.575379827335240179e+00
6.666666666666666574e-02 2.681262991604512536e+00
6.666666666666666574e-02 2.760793775552116358e+00
6.666666666666666574e-02 2.928429987171057292e+00
6.666666666666666574e-02 3.079040308505767598e+00
6.666666666666666574e-02 5.943130643774452437e-01
6.666666666666666574e-02 1.040618841710454490e+00
6.666666666666666574e-02 1.315137028216355475e+00
6.666666666666666574e-02 1.406253162662011391e+00
6.666666666666666574e-02 1.566741875595539568e+00
6.666666666666666574e-02 1.820673805680797841e+00
6.666666666666666574e-02 1.950807399153319466e+00
6.666666666666666574e-02 2.078483576479499106e+00
6.666666666666666574e-02 2.253393394156802287e+00
6.666666666666666574e-02 2.393407933290234268e+00
6.666666666666666574e-02 2.602635938292024775e+00
6.666666666666666574e-02 2.691274564642185396e+00
6.666666666666666574e-02 2.752668297191547708e+00
6.666666666666666574e-02 2.831814778268579857e+00
6.666666666666666574e-02 2.984219603646693031e+00
6.666666666666666574e-02 5.918052612207986840e-01
6.666666666666666574e-02 1.051229459020390777e+00
6.666666666666666574e-02 1.296161257450307858e+00
6.666666666666666574e-02 1.426058768354693029e+00
6.666666666666666574e-02 1.565149724566197165e+00
6.666666666666666574e-02 1.799859587526299265e+00
6.666666666666666574e-02 1.965835814815960703e+00
6.666666666666666574e-02 2.085165674046209006e+00
6.666666666666666574e-02 2.254415585555761936e+00
6.666666666666666574e-02 2.364895723765499724e+00
6.666666666666666574e-02 2.593612962277262568e+00
6.666666666666666574e-02 2.726731757182363935e+00
6.666666666666666574e-02 2.787261616272303399e+00
6.666666666666666574e-02 2.804233180256602509e+00
6.666666666666666574e-02 2.992177840349626194e+00
6.666666666666666574e-02 5.942359154045959713e-01
6.666666666666666574e-02 1.175977044346609546e+00
6.666666666666666574e-02 1.359474467362616679e+00
6.666666666666666574e-02 1.495780045135859382e+00
6.666666666666666574e-02 1.613838110822229055e+00
6.666666666666666574e-02 1.751392786078127983e+00
6.666666666666666574e-02 1.885210429183587166e+00
6.666666666666666574e-02 2.028970004073045175e+00
6.666666666666666574e-02 2.393102589857505791e+00
6.666666666666666574e-02 2.461192604661306405e+00
6.666666666666666574e-02 2.604573211960058643e+00
6.666666666666666574e-02 2.644979381073568447e+00
6.666666666666666574e-02 2.771078034481405439e+00
6.666666666666666574e-02 2.943400542947216536e+00
6.666666666666666574e-02 3.096256484843053158e+00
6.666666666666666574e-02 5.658973117784000806e-01
6.666666666666666574e-02 6.727301991976446516e-01
6.666666666666666574e-02 1.389817495165999617e+00
6.666666666666666574e-02 1.626153725226970437e+00
6.666666666666666574e-02 1.752771345037501760e+00
6.666666666666666574e-02 1.878729678784281987e+00
6.666666666666666574e-02 2.037899648012938769e+00
6.666666666666666574e-02 2.144136344610075184e+00
6.666666666666666574e-02 2.256338066293238853e+00
6.666666666666666574e-02 2.334445241129856186e+00
6.666666666666666574e-02 2.434233990502235656e+00
6.666666666666666574e-02 2.572121506759941667e+00
6.666666666666666574e-02 2.743105154661463985e+00
6.666666666666666574e-02 2.815125218735317958e+00
6.666666666666666574e-02 2.949602775689726286e+00
6.666666666666666574e-02 -2.596474615387478480e-03
6.666666666666666574e-02 3.298663270218753496e-01
6.666666666666666574e-02 4.938371476951033401e-01
6.666666666666666574e-02 8.892280994308237041e-01
6.666666666666666574e-02 9.538368444093805465e-01
6.666666666666666574e-02 1.224666076044371721e+00
6.666666666666666574e-02 1.555117473884450874e+00
6.666666666666666574e-02 1.756943758500767672e+00
6.666666666666666574e-02 1.856590488565217356e+00
6.666666666666666574e-02 2.025841761033603916e+00
6.666666666666666574e-02 2.251223024286218788e+00
6.666666666666666574e-02 2.364895355829759183e+00
6.666666666666666574e-02 2.493798599811896111e+00
6.666666666666666574e-02 2.626326562797089537e+00
6.666666666666666574e-02 2.758450752153009944e+00
6.666666666666666574e-02 5.686846252309578631e-01
6.666666666666666574e-02 6.864401155541202115e-01
6.666666666666666574e-02 1.402592840974961064e+00
6.666666666666666574e-02 1.604052982030367502e+00
6.666666666666666574e-02 1.745579017920817932e+00
6.666666666666666574e-02 1.891805036430213249e+00
6.666666666666666574e-02 2.032606709998475480e+00
6.666666666666666574e-02 2.134909874405849450e+00
6.666666666666666574e-02 2.262599995177339451e+00
6.666666666666666574e-02 2.333601176067901406e+00
6.666666666666666574e-02 2.417013977280390691e+00
6.666666666666666574e-02 2.554985810902962839e+00
6.666666666666666574e-02 2.721041892962517750e+00
6.666666666666666574e-02 2.823562017800924195e+00
6.666666666666666574e-02 2.949274923975877982e+00
6.666666666666666574e-02 2.868189053856440296e-02
6.666666666666666574e-02 2.974841703450863406e-01
6.666666666666666574e-02 6.154641041476054397e-01
6.666666666666666574e-02 8.829397487517383070e-01
6.666666666666666574e-02 1.123729376087482024e+00
6.666666666666666574e-02 1.324218536660538348e+00
6.666666666666666574e-02 1.505485405490219364e+00
6.666666666666666574e-02 1.629543299307044890e+00
6.666666666666666574e-02 1.990107328525425601e+00
6.666666666666666574e-02 2.102943012628600172e+00
6.666666666666666574e-02 2.228405987612347872e+00
6.666666666666666574e-02 2.390914365226421978e+00
6.666666666666666574e-02 2.561401284320254490e+00
6.666666666666666574e-02 2.679857131963473194e+00
6.666666666666666574e-02 2.786584731149844174e+00
6.666666666666666574e-02 5.710051189073510614e-01
6.666666666666666574e-02 7.167283839334288587e-01
6.666666666666666574e-02 1.314990634755076826e+00
6.666666666666666574e-02 1.463127781302517860e+00
6.666666666666666574e-02 1.816223828235507654e+00
6.666666666666666574e-02 1.890459638114663221e+00
6.666666666666666574e-02 2.021338465319217903e+00
6.666666666666666574e-02 2.105138271459736643e+00
6.666666666666666574e-02 2.254776765686244744e+00
6.666666666666666574e-02 2.339064384211383185e+00
6.666666666666666574e-02 2.400906567245613132e+00
6.666666666666666574e-02 2.565053898675415667e+00
6.666666666666666574e-02 2.627249069024770733e+00
6.666666666666666574e-02 2.793184460416938464e+00
6.666666666666666574e-02 2.910964466024950070e+00
6.666666666666666574e-02 7.569212769226396631e-03
6.666666666666666574e-02 2.849355016028596310e-01
6.666666666666666574e-02 7.628856605780640621e-01
6.666666666666666574e-02 9.637727053640503527e-01
6.666666666666666574e-02 1.108314013712202950e+00
6.666666666666666574e-02 1.376431417677338231e+00
6.666666666666666574e-02 1.438738685413852636e+00
6.666666666666666574e-02 1.604233690169451165e+00
6.666666666666666574e-02 1.754043336162339983e+00
6.666666666666666574e-02 1.976609995560096422e+00
6.666666666666666574e-02 2.066022244056085810e+00
6.666666666666666574e-02 2.530891310155851670e+00
6.666666666666666574e-02 2.670100667949895978e+00
6.666666666666666574e-02 2.768685482358648642e+00
6.666666666666666574e-02 2.870284348424064547e+00
6.666666666666666574e-02 5.297053592474298966e-01
6.666666666666666574e-02 7.103623084067862692e-01
6.666666666666666574e-02 1.223306875385816284e+00
6.666666666666666574e-02 1.349940612805283990e+00
6.666666666666666574e-02 1.806526343194832407e+00
6.666666666666666574e-02 1.912722985980735757e+00
6.666666666666666574e-02 2.063720072864640542e+00
6.666666666666666574e-02 2.147345373104712962e+00
6.666666666666666574e-02 2.169270461682543782e+00
6.666666666666666574e-02 2.365221727418486353e+00
6.666666666666666574e-02 2.419468862421865651e+00
6.666666666666666574e-02 2.582683214482955236e+00
6.666666666666666574e-02 2.624881433363555061e+00
6.666666666666666574e-02 2.798461841552807527e+00
6.666666666666666574e-02 2.816378915857455922e+00
6.666666666666666574e-02 2.035281794050547433e-02
6.666666666666666574e-02 2.843277934247510075e-01
6.666666666666666574e-02 7.624937856275550985e-01
6.666666666666666574e-02 9.215854439275119603e-01
6.666666666666666574e-02 1.133337127699803659e+00
6.666666666666666574e-02 1.389118893751572159e+00
6.666666666666666574e-02 1.484459369820314123e+00
6.666666666666666574e-02 1.553813170823133305e+00
6.666666666666666574e-02 1.782432078906111883e+00
6.666666666666666574e-02 2.000659078992413242e+00
6.666666666666666574e-02 2.081142167517242569e+00
6.666666666666666574e-02 2.521914225005957633e+00
6.666666666666666574e-02 2.629315094441693645e+00
6.666666666666666574e-02 2.794132035637375111e+00
6.666666666666666574e-02 2.899699526735020072e+00
6.666666666666666574e-02 5.757613902947866791e-01
6.666666666666666574e-02 7.126034151058604493e-01
6.666666666666666574e-02 1.346958553669765024e+00
6.666666666666666574e-02 1.483542078105642759e+00
6.666666666666666574e-02 1.799695188611082131e+00
6.666666666666666574e-02 1.870338726990468103e+00
6.666666666666666574e-02 2.036657565497677069e+00
6.666666666666666574e-02 2.106998578885992401e+00
6.666666666666666574e-02 2.269421349112377584e+00
6.666666666666666574e-02 2.320898025518346230e+00
6.666666666666666574e-02 2.406823455314736293e+00
6.666666666666666574e-02 2.583900117252511563e+00
6.666666666666666574e-02 2.627712820255567294e+00
6.666666666666666574e-02 2.795314442140693245e+00
6.666666666666666574e-02 2.903690348266877663e+00
6.666666666666666574e-02 3.282808677002435616e-02
6.666666666666666574e-02 2.923678376398868295e-01
6.666666666666666574e-02 6.076309256032459416e-01
6.666666666666666574e-02 8.767208258661014497e-01
6.666666666666666574e-02 1.094615080785757755e+00
6.666666666666666574e-02 1.305779575523331459e+00
6.666666666666666574e-02 1.505418087903279911e+00
6.666666666666666574e-02 1.658565223770068542e+00
6.666666666666666574e-02 1.995788252166477150e+00
6.666666666666666574e-02 2.076885705069116739e+00
6.666666666666666574e-02 2.239217034201544720e+00
6.666666666666666574e-02 2.406390887958309577e+00
6.666666666666666574e-02 2.523940006974640937e+00
6.666666666666666574e-02 2.648172342088059850e+00
6.666666666666666574e-02 2.779674340149398404e+00
1.333333333333333315e-01 5.839264287950243215e-01
1.333333333333333315e-01 1.064790244361489613e+00
1.333333333333333315e-01 1.349846622281745567e+00
1.333333333333333315e-01 1.466518173797453528e+00
1.333333333333333315e-01 1.523848826719500948e+00
1.333333333333333315e-01 1.695946248514303534e+00
1.333333333333333315e-01 1.947926683104498125e+00
1.333333333333333315e-01 2.102768929572107481e+00
1.333333333333333315e-01 2.275496721315704463e+00
1.333333333333333315e-01 2.404419609792228130e+00
1.333333333333333315e-01 2.568482772359232058e+00
1.333333333333333315e-01 2.672793098015745272e+00
1.333333333333333315e-01 2.778416610147019128e+00
1.333333333333333315e-01 2.883606278933200429e+00
1.333333333333333315e-01 2.939091257090012732e+00
1.333333333333333315e-01 5.391234909597528713e-01
1.333333333333333315e-01 1.176217575168180929e+00
1.333333333333333315e-01 1.404146166667345597e+00
1.333333333333333315e-01 1.569712637078083617e+00
1.333333333333333315e-01 1.678288442846678663e+00
1.333333333333333315e-01 1.728131856217146378e+00
1.333333333333333315e-01 1.840622277688709119e+00
1.333333333333333315e-01 2.059516876742350178e+00
1.333333333333333315e-01 2.367786902687413431e+00
1.333333333333333315e-01 2.524147611997506147e+00
1.333333333333333315e-01 2.696428619013005346e+00
1.333333333333333315e-01 2.723255363079971403e+00
1.333333333333333315e-01 2.885503052618560105e+00
1.333333333333333315e-01 2.936398006529003624e+00
1.333333333333333315e-01 3.060331829022658212e+00
1.333333333333333315e-01 5.296756766471446554e-01
1.333333333333333315e-01 1.164808322582985056e+00
1.333333333333333315e-01 1.319273029385414020e+00
1.333333333333333315e-01 1.441912233702225876e+00
1.333333333333333315e-01 1.546872667225045461e+00
1.333333333333333315e-01 1.765497565598678875e+00
1.333333333333333315e-01 1.874020557738333537e+00
1.333333333333333315e-01 2.118271203168546890e+00
1.333333333333333315e-01 2.427490961837321493e+00
1.333333333333333315e-01 2.510965987780423347e+00
1.333333333333333315e-01 2.564654521236803930e+00
1.333333333333333315e-01 2.677802507422683220e+00
1.333333333333333315e-01 2.869571121977543271e+00
1.333333333333333315e-01 2.921045544757049583e+00
1.333333333333333315e-01 3.027737938781484672e+00
1.333333333333333315e-01 5.480913121316177694e-01
1.333333333333333315e-01 1.144967238535997467e+00
1.333333333333333315e-01 1.287728521149659855e+00
1.333333333333333315e-01 1.445316937573721816e+00
1.333333333333333315e-01 1.498419149113800586e+00
1.333333333333333315e-01 1.795545436917933557e+00
1.333333333333333315e-01 1.866787466381936156e+00
1.333333333333333315e-01 2.101043014335999715e+00
1.333333333333333315e-01 2.362663255569032117e+00
1.333333333333333315e-01 2.540213882038415250e+00
1.333333333333333315e-01 2.608221415253467512e+00
1.333333333333333315e-01 2.748349951102056821e+00
1.333333333333333315e-01 2.774847186179982828e+00
1.333333333333333315e-01 2.886553747947289139e+00
1.333333333333333315e-01 2.978224414799257147e+00
1.333333333333333315e-01 5.568071209416132206e-01
1.333333333333333315e-01 1.191336742974328899e+00
1.333333333333333315e-01 1.439488973910840741e+00
1.333333333333333315e-01 1.527940694780795639e+00
1.333333333333333315e-01 1.693568660942844417e+00
1.333333333333333315e-01 1.778315365247948421e+00
1.333333333333333315e-01 1.828370774959353184e+00
1.333333333333333315e-01 2.052597776051101164e+00
1.333333333333333315e-01 2.377211992307508126e+00
1.333333333333333315e-01 2.499060403424977039e+00
1.333333333333333315e-01 2.637049643967003476e+00
1.333333333333333315e-01 2.738135502993230830e+00
1.333333333333333315e-01 2.838919150432758443e+00
1.333333333333333315e-01 2.955038176542331030e+00
1.333333333333333315e-01 3.065987501470829102e+00
1.333333333333333315e-01 5.794305242465611627e-01
1.333333333333333315e-01 1.082472023757304669e+00
1.333333333333333315e-01 1.306790155419633948e+00
1.333333333333333315e-01 1.468257700959043177e+00
1.333333333333333315e-01 1.562479749431901155e+00
1.333333333333333315e-01 1.754233602370959488e+00
1.333333333333333315e-01 1.911323728022608748e+00
1.333333333333333315e-01 2.101061629492875227e+00
1.333333333333333315e-01 2.256742085792467378e+00
1.333333333333333315e-01 2.406257793427386105e+00
1.333333333333333315e-01 2.571853662170099142e+00
1.333333333333333315e-01 2.668582240300480635e+00
1.333333333333333315e-01 2.752834391693994576e+00
1.333333333333333315e-01 2.815616271679289184e+00
1.333333333333333315e-01 2.943709118458713192e+00
1.333333333333333315e-01 5.969667541865248950e-01
1.333333333333333315e-01 1.132586120024399179e+00
1.333333333333333315e-01 1.346122062108776163e+00
1.333333333333333315e-01 1.460213944181219858e+00
1.333333333333333315e-01 1.580710135965688323e+00
1.333333333333333315e-01 1.786703344369641400e+00
1.333333333333333315e-01 1.921963954587397438e+00
1.333333333333333315e-01 2.015311339385362999e+00
1.333333333333333315e-01 2.365831756025187360e+00
1.333333333333333315e-01 2.455937673181381342e+00
1.333333333333333315e-01 2.566587907068111463e+00
1.333333333333333315e-01 2.689547143929075901e+00
1.333333333333333315e-01 2.759573024283781706e+00
1.333333333333333315e-01 2.914045909488919506e+00
1.333333333333333315e-01 3.071342587512049249e+00
1.333333333333333315e-01 5.948392381627343184e-01
1.333333333333333315e-01 1.035654458072144735e+00
1.333333333333333315e-01 1.320814853114200105e+00
1.333333333333333315e-01 1.400556517053473726e+00
1.333333333333333315e-01 1.565319999423508079e+00
1.333333333333333315e-01 1.832582550003252209e+00
1.333333333333333315e-01 1.942971021119319630e+00
1.333333333333333315e-01 2.075511502832227961e+00
1.333333333333333315e-01 2.255523377071966706e+00
1.333333333333333315e-01 2.406442383644758820e+00
1.333333333333333315e-01 2.606816298806535315e+00
1.333333333333333315e-01 2.669945681694713358e+00
1.333333333333333315e-01 2.734670418003958048e+00
1.333333333333333315e-01 2.847777948935942050e+00
1.333333333333333315e-01 2.979422517008202931e+00
1.333333333333333315e-01 5.897867543805830337e-01
1.333333333333333315e-01 1.056358032473696085e+00
1.333333333333333315e-01 1.284141391332155990e+00
1.333333333333333315e-01 1.438185574009906986e+00
1.333333333333333315e-01 1.564343504454768663e+00
1.333333333333333315e-01 1.790877564705795066e+00
1.333333333333333315e-01 1.970044577435942301e+00
1.333333333333333315e-01 2.089175040072149159e+00
1.333333333333333315e-01 2.256063170203930213e+00
1.333333333333333315e-01 2.353843193781074206e+00
1.333333333333333315e-01 2.588878854261935203e+00
1.333333333333333315e-01 2.727217871472277011e+00
1.333333333333333315e-01 2.789905000420475290e+00
1.333333333333333315e-01 2.815612296317482333e+00
1.333333333333333315e-01 2.989599571521608823e+00
1.333333333333333315e-01 5.918866798888586800e-01
1.333333333333333315e-01 1.184867228380539927e+00
1.333333333333333315e-01 1.361664920907486476e+00
1.333333333333333315e-01 1.514424385800595019e+00
1.333333333333333315e-01 1.609681531766767648e+00
1.333333333333333315e-01 1.755633995365911915e+00
1.333333333333333315e-01 1.874953405668549067e+00
1.333333333333333315e-01 2.034457274686872097e+00
1.333333333333333315e-01 2.393425140863541856e+00
1.333333333333333315e-01 2.470685401982791518e+00
1.333333333333333315e-01 2.616859986454926457e+00
1.333333333333333315e-01 2.626393625299925816e+00
1.333333333333333315e-01 2.776294190922186544e+00
1.333333333333333315e-01 2.942564647934773348e+00
1.333333333333333315e-01 3.105013091718092255e+00
1.333333333333333315e-01 5.550351020676203007e-01
1.333333333333333315e-01 6.748080167989769507e-01
1.333333333333333315e-01 1.379578079247778533e+00
1.333333333333333315e-01 1.632750692712278351e+00
1.333333333333333315e-01 1.760335387769828230e+00
1.333333333333333315e-01 1.871582703841426110e+00
1.333333333333333315e-01 2.043519788820532312e+00
1.333333333333333315e-01 2.147144929428890237e+00
1.333333333333333315e-01 2.251977464520308558e+00
1.333333333333333315e-01 2.340236818806516794e+00
1.333333333333333315e-01 2.445760462081011610e+00
1.333333333333333315e-01 2.583044856985168281e+00
1.333333333333333315e-01 2.752762008093810664e+00
1.333333333333333315e-01 2.811569014757253626e+00
1.333333333333333315e-01 2.948059316043128320e+00
1.333333333333333315e-01 -9.582894635343564005e-03
1.333333333333333315e-01 3.320020980369520203e-01
1.333333333333333315e-01 4.949455100162936105e-01
1.333333333333333315e-01 8.850649861493309345e-01
1.333333333333333315e-01 9.629754332382844950e-01
1.333333333333333315e-01 1.227870045719612335e+00
1.333333333333333315e-01 1.554138097696323939e+00
1.333333333333333315e-01 1.734108625455348829e+00
1.333333333333333315e-01 1.879643306795571789e+00
1.333333333333333315e-01 2.031988825404454246e+00
1.333333333333333315e-01 2.257883949860598705e+00
1.333333333333333315e-01 2.363603901057359735e+00
1.333333333333333315e-01 2.493973541716201225e+00
1.333333333333333315e-01 2.623802736960215043e+00
1.333333333333333315e-01 2.743340825113762094e+00
1.333333333333333315e-01 5.630953494544428395e-01
1.333333333333333315e-01 6.988168384941957356e-01
1.333333333333333315e-01 1.404784141164952871e+00
1.333333333333333315e-01 1.589311234711459520e+00
1.333333333333333315e-01 1.747975638254047226e+00
1.333333333333333315e-01 1.892285181120570314e+00
1.333333333333333315e-01 2.034814131454993458e+00
1.333333333333333315e-01 2.130342514482009619e+00
1.333333333333333315e-01 2.261828512804015645e+00
1.333333333333333315e-01 2.339239723581471253e+00
1.333333333333333315e-01 2.411548704528343023e+00
1.333333333333333315e-01 2.549939747861628803e+00
1.333333333333333315e-01 2.711849823620184452e+00
1.333333333333333315e-01 2.826442807724845352e+00
1.333333333333333315e-01 2.949523855328919808e+00
1.333333333333333315e-01 2.374880168520121515e-02
1.333333333333333315e-01 3.008660138495145020e-01
1.333333333333333315e-01 6.165764627735654813e-01
1.333333333333333315e-01 8.893333778483736296e-01
1.333333333333333315e-01 1.134861065572096095e+00
1.333333333333333315e-01 1.326965807358277516e+00
1.333333333333333315e-01 1.495588668891770112e+00
1.333333333333333315e-01 1.630719473650316331e+00
1.333333333333333315e-01 1.988293814704718443e+00
1.333333333333333315e-01 2.103297420334001799e+00
1.333333333333333315e-01 2.231302158950512649e+00
1.333333333333333315e-01 2.381254101129997025e+00
1.333333333333333315e-01 2.582258102819366741e+00
1.333333333333333315e-01 2.697495304550244555e+00
1.333333333333333315e-01 2.778609751512021830e+00
1.333333333333333315e-01 5.672549358955905063e-01
1.333333333333333315e-01 7.183353043209876887e-01
1.333333333333333315e-01 1.293171980276468958e+00
1.333333333333333315e-01 1.458837617235559492e+00
1.333333333333333315e-01 1.825200604277739558e+00
1.333333333333333315e-01 1.898207079216120974e+00
1.333333333333333315e-01 2.008383605384068460e+00
1.333333333333333315e-01 2.111537491280842005e+00
1.333333333333333315e-01 2.242704915759503592e+00
1.333333333333333315e-01 2.353510892500622731e+00
1.333333333333333315e-01 2.398946906529147327e+00
1.333333333333333315e-01 2.553822502332565136e+00
1.333333333333333315e-01 2.630720680765108455e+00
1.333333333333333315e-01 2.784274661094087833e+00
1.333333333333333315e-01 2.909854730318471638e+00
1.333333333333333315e-01 4.113734193936124939e-03
1.333333333333333315e-01 2.828154290668578597e-01
1.333333333333333315e-01 7.629111986214809349e-01
1.333333333333333315e-01 9.788922911425004258e-01
1.333333333333333315e-01 1.091016694829022526e+00
1.333333333333333315e-01 1.360424925843716437e+00
1.333333333333333315e-01 1.423911151307748924e+00
1.333333333333333315e-01 1.631191069928206616e+00
1.333333333333333315e-01 1.746582778309999640e+00
1.333333333333333315e-01 1.962054136758951017e+00
1.333333333333333315e-01 2.062134414050262876e+00
1.333333333333333315e-01 2.530485340692678164e+00
1.333333333333333315e-01 2.692546516165066350e+00
1.333333333333333315e-01 2.764157523514143122e+00
1.333333333333333315e-01 2.855528537336454065e+00
1.333333333333333315e-01 5.309602008862839284e-01
1.333333333333333315e-01 7.101732248039525075e-01
1.333333333333333315e-01 1.212299993012805999e+00
1.333333333333333315e-01 1.366222988441904818e+00
1.333333333333333315e-01 1.808810794280390155e+00
1.333333333333333315e-01 1.915414676392401816e+00
1.333333333333333315e-01 2.053719924121452323e+00
1.333333333333333315e-01 2.144084993191086141e+00
1.333333333333333315e-01 2.177460599991405843e+00
1.333333333333333315e-01 2.361656442446360415e+00
1.333333333333333315e-01 2.419888770297177416e+00
1.333333333333333315e-01 2.568327936113661281e+00
1.333333333333333315e-01 2.631341441501518830e+00
1.333333333333333315e-01 2.791639927718733816e+00
1.333333333333333315e-01 2.820533151575858710e+00
1.333333333333333315e-01 2.790136773538165471e-02
1.333333333333333315e-01 2.822058872002912722e-01
1.333333333333333315e-01 7.588530416111893828e-01
1.333333333333333315e-01 9.016753440872946612e-01
1.333333333333333315e-01 1.139356718567057669e+00
1.333333333333333315e-01 1.385379176245834287e+00
1.333333333333333315e-01 1.492987753370272230e+00
1.333333333333333315e-01 1.553003856603595523e+00
1.333333333333333315e-01 1.800517752852414333e+00
1.333333333333333315e-01 2.012054527247499891e+00
1.333333333333333315e-01 2.092083579147868022e+00
1.333333333333333315e-01 2.508250489855697651e+00
1.333333333333333315e-01 2.620701972775805189e+00
1.333333333333333315e-01 2.809397305127674827e+00
1.333333333333333315e-01 2.902999392840371229e+00
1.333333333333333315e-01 5.754350544221722430e-01
1.333333333333333315e-01 7.117147122158087313e-01
1.333333333333333315e-01 1.356467525154215537e+00
1.333333333333333315e-01 1.497593364437051378e+00
1.333333333333333315e-01 1.793218681801107550e+00
1.333333333333333315e-01 1.859332705883417702e+00
1.333333333333333315e-01 2.037213193988151261e+00
1.333333333333333315e-01 2.114470602168893265e+00
1.333333333333333315e-01 2.265722192733704787e+00
1.333333333333333315e-01 2.329481953997657229e+00
1.333333333333333315e-01 2.406343428265273587e+00
1.333333333333333315e-01 2.584435525835601766e+00
1.333333333333333315e-01 2.640053800975437071e+00
1.333333333333333315e-01 2.789874295521855174e+00
1.333333333333333315e-01 2.895563242914533930e+00
1.333333333333333315e-01 2.833159145851027461e-02
1.333333333333333315e-01 2.939435163569044107e-01
1.333333333333333315e-01 5.985022088135849572e-01
1.333333333333333315e-01 8.777106444984212885e-01
1.333333333333333315e-01 1.079015904113873603e+00
1.333333333333333315e-01 1.295395543252226389e+00
1.333333333333333315e-01 1.494449352333475645e+00
1.333333333333333315e-01 1.684659869207877136e+00
1.333333333333333315e-01 2.001578371256044875e+00
1.333333333333333315e-01 2.055385531161562085e+00
1.333333333333333315e-01 2.250577661667051643e+00
1.333333333333333315e-01 2.409504055404340761e+00
1.333333333333333315e-01 2.509961634064183045e+00
1.333333333333333315e-01 2.633929557045775027e+00
1.333333333333333315e-01 2.768926212219639638e+00
2.000000000000000111e-01 5.822713759750968165e-01
2.000000000000000111e-01 1.064489646537907674e+00
2.000000000000000111e-01 1.348606519319474728e+00
2.000000000000000111e-01 1.462139505331407463e+00
2.000000000000000111e-01 1.516091408627403325e+00
2.000000000000000111e-01 1.692716065418608196e+00
2.000000000000000111e-01 1.945851689601795442e+00
2.000000000000000111e-01 2.103832751708324622e+00
2.000000000000000111e-01 2.285698277560726410e+00
2.000000000000000111e-01 2.412648758402667681e+00
2.000000000000000111e-01 2.563552583332949553e+00
2.000000000000000111e-01 2.672222957584494907e+00
2.000000000000000111e-01 2.788474654590260116e+00
2.000000000000000111e-01 2.892326455274428554e+00
2.000000000000000111e-01 2.953590180482848382e+00
2.000000000000000111e-01 5.335237069707829960e-01
2.000000000000000111e-01 1.175234258909682694e+00
2.000000000000000111e-01 1.389953019092075692e+00
2.000000000000000111e-01 1.569062702525712893e+00
2.000000000000000111e-01 1.662410001588540354e+00
2.000000000000000111e-01 1.727432242968461651e+00
2.000000000000000111e-01 1.851052013354347991e+00
2.000000000000000111e-01 2.061093117622220916e+00
2.000000000000000111e-01 2.365120930207808669e+00
2.000000000000000111e-01 2.524671177180636050e+00
2.000000000000000111e-01 2.694328199460215956e+00
2.000000000000000111e-01 2.717736748759790544e+00
2.000000000000000111e-01 2.877187320012836835e+00
2.000000000000000111e-01 2.948466261744982830e+00
2.000000000000000111e-01 3.062816278416960358e+00
2.000000000000000111e-01 5.238026152747181641e-01
2.000000000000000111e-01 1.174065010831469635e+00
2.000000000000000111e-01 1.321159960197803684e+00
2.000000000000000111e-01 1.443214831404361576e+00
2.000000000000000111e-01 1.560918013472758048e+00
2.000000000000000111e-01 1.759567196301475178e+00
2.000000000000000111e-01 1.873889969652907439e+00
2.000000000000000111e-01 2.120359930036954665e+00
2.000000000000000111e-01 2.435026828946206479e+00
2.000000000000000111e-01 2.503103347047726857e+00
2.000000000000000111e-01 2.546772296212935771e+00
2.000000000000000111e-01 2.680141606545390687e+00
2.000000000000000111e-01 2.891300513218112656e+00
2.000000000000000111e-01 2.919390888532831241e+00
2.000000000000000111e-01 3.036726714817206130e+00
2.000000000000000111e-01 3.086766975021873805e+00
2.000000000000000111e-01 5.504450612629625539e-01
2.000000000000000111e-01 1.143230212426857406e+00
2.000000000000000111e-01 1.278956670014366637e+00
2.000000000000000111e-01 1.440561826257663824e+00
2.000000000000000111e-01 1.495377454868162204e+00
2.000000000000000111e-01 1.795392232521066944e+00
2.000000000000000111e-01 1.867926554719588239e+00
2.000000000000000111e-01 2.099928729394861193e+00
2.000000000000000111e-01 2.346717290876711104e+00
2.000000000000000111e-01 2.537026240858835990e+00
2.000000000000000111e-01 2.610434342938418695e+00
2.000000000000000111e-01 2.741891340408699307e+00
2.000000000000000111e-01 2.783533471169818085e+00
2.000000000000000111e-01 2.871209874766520898e+00
2.000000000000000111e-01 2.978130829805337498e+00
2.000000000000000111e-01 5.601475524928218874e-01
2.000000000000000111e-01 1.193831546208258487e+00
2.000000000000000111e-01 1.438938562031722768e+00
2.000000000000000111e-01 1.519514631858584153e+00
2.000000000000000111e-01 1.689812503857211823e+00
2.000000000000000111e-01 1.773435560175357750e+00
2.000000000000000111e-01 1.851637085896697954e+00
2.000000000000000111e-01 2.049476034934059498e+00
2.000000000000000111e-01 2.372496588198288237e+00
2.000000000000000111e-01 2.494874728017208554e+00
2.000000000000000111e-01 2.619018044541206791e+00
2.000000000000000111e-01 2.726653542266404884e+00
2.000000000000000111e-01 2.832649894596016793e+00
2.000000000000000111e-01 2.958325435158570826e+00
2.000000000000000111e-01 3.071253988908580368e+00
2.000000000000000111e-01 5.773084223072828536e-01
2.000000000000000111e-01 1.086712759151282626e+00
2.000000000000000111e-01 1.290263543896230658e+00
2.000000000000000111e-01 1.467279402595664806e+00
2.000000000000000111e-01 1.570598610276562113e+00
2.000000000000000111e-01 1.775846174413260314e+00
2.000000000000000111e-01 1.892306100392175949e+00
2.000000000000000111e-01 2.101375981454395969e+00
2.000000000000000111e-01 2.255352570966238090e+00
2.000000000000000111e-01 2.417059208309098040e+00
2.000000000000000111e-01 2.565559980494924730e+00
2.000000000000000111e-01 2.658680457537911934e+00
2.000000000000000111e-01 2.756634527104353083e+00
2.000000000000000111e-01 2.807247757578153369e+00
2.000000000000000111e-01 2.953686801068442946e+00
2.000000000000000111e-01 5.965655078504141784e-01
2.000000000000000111e-01 1.114282038632950389e+00
2.000000000000000111e-01 1.340038946868247649e+00
2.000000000000000111e-01 1.455509823637271438e+00
2.000000000000000111e-01 1.562226266143028397e+00
2.000000000000000111e-01 1.807277664851596910e+00
2.000000000000000111e-01 1.932873621733648406e+00
2.000000000000000111e-01 2.011613180133196011e+00
2.000000000000000111e-01 2.356272630269756974e+00
2.000000000000000111e-01 2.450717111836667073e+00
2.000000000000000111e-01 2.563462391396114981e+00
2.000000000000000111e-01 2.689922155157745465e+00
2.000000000000000111e-01 2.761488304274649863e+00
2.000000000000000111e-01 2.897371924454887449e+00
2.000000000000000111e-01 3.065081808181588485e+00
2.000000000000000111e-01 5.949563838398717053e-01
2.000000000000000111e-01 1.031700896451525296e+00
2.000000000000000111e-01 1.323702390643632043e+00
2.000000000000000111e-01 1.398484294937730965e+00
2.000000000000000111e-01 1.561644025839143524e+00
2.000000000000000111e-01 1.845087679746768572e+00
2.000000000000000111e-01 1.935685875062347350e+00
2.000000000000000111e-01 2.072428753634824261e+00
2.000000000000000111e-01 2.260998473152852739e+00
2.000000000000000111e-01 2.415795225347807218e+00
2.000000000000000111e-01 2.608202061509331315e+00
2.000000000000000111e-01 2.651940304269373883e+00
2.000000000000000111e-01 2.722634479400682039e+00
2.000000000000000111e-01 2.859163693937972539e+00
2.000000000000000111e-01 2.977476440940790781e+00
2.000000000000000111e-01 5.873150567763616436e-01
2.000000000000000111e-01 1.061469351826247021e+00
2.000000000000000111e-01 1.271644950804073915e+00
2.000000000000000111e-01 1.450127129949606797e+00
2.000000000000000111e-01 1.564871315154562126e+00
2.000000000000000111e-01 1.783342790498807062e+00
2.000000000000000111e-01 1.969007703162247935e+00
2.000000000000000111e-01 2.093829810071099473e+00
2.000000000000000111e-01 2.257079520850680865e+00
2.000000000000000111e-01 2.348974914029895444e+00
2.000000000000000111e-01 2.582787758448688464e+00
2.000000000000000111e-01 2.714793858910724111e+00
2.000000000000000111e-01 2.793561902242572614e+00
2.000000000000000111e-01 2.833634008717865527e+00
2.000000000000000111e-01 2.981479134759780436e+00
2.000000000000000111e-01 5.889887732990075619e-01
2.000000000000000111e-01 1.191044799158618162e+00
2.000000000000000111e-01 1.363680191630038507e+00
2.000000000000000111e-01 1.533501162658609474e+00
2.000000000000000111e-01 1.601320937517158427e+00
2.000000000000000111e-01 1.764007981542420112e+00
2.000000000000000111e-01 1.868462580735268830e+00
2.000000000000000111e-01 2.040076369160004788e+00
2.000000000000000111e-01 2.388589757289111049e+00
2.000000000000000111e-01 2.484823227139713708e+00
2.000000000000000111e-01 2.599949154001222951e+00
2.000000000000000111e-01 2.635435030656083200e+00
2.000000000000000111e-01 2.781249999714674459e+00
2.000000000000000111e-01 2.936435741560472934e+00
2.000000000000000111e-01 3.113093894424935115e+00
2.000000000000000111e-01 5.407003379721402325e-01
2.000000000000000111e-01 6.807176494158397873e-01
2.000000000000000111e-01 1.367934038411505071e+00
2.000000000000000111e-01 1.637083937261650135e+00
2.000000000000000111e-01 1.767791432346314195e+00
2.000000000000000111e-01 1.867114868522918414e+00
2.000000000000000111e-01 2.048548287702146808e+00
2.000000000000000111e-01 2.150835142864849558e+00
2.000000000000000111e-01 2.247357546050380961e+00
2.000000000000000111e-01 2.347942014954327306e+00
2.000000000000000111e-01 2.459045734183007426e+00
2.000000000000000111e-01 2.593698734710443432e+00
2.000000000000000111e-01 2.759506317466275505e+00
2.000000000000000111e-01 2.809066165961155548e+00
2.000000000000000111e-01 2.944488772997033266e+00
2.000000000000000111e-01 2.992175363301953439e+00
2.000000000000000111e-01 -1.895069616207933905e-02
2.000000000000000111e-01 3.341813002237472574e-01
2.000000000000000111e-01 4.972053923267480968e-01
2.000000000000000111e-01 8.813611548780784233e-01
2.000000000000000111e-01 9.743876097265058434e-01
2.000000000000000111e-01 1.232758040394486443e+00
2.000000000000000111e-01 1.549721675286861000e+00
2.000000000000000111e-01 1.715145250432755120e+00
2.000000000000000111e-01 1.898769244145199764e+00
2.000000000000000111e-01 2.046856467364619903e+00
2.000000000000000111e-01 2.264768421760578576e+00
2.000000000000000111e-01 2.358423948816209759e+00
2.000000000000000111e-01 2.498249935113335596e+00
2.000000000000000111e-01 2.619242815091894272e+00
2.000000000000000111e-01 2.729020943998449411e+00
2.000000000000000111e-01 5.564363457814067715e-01
2.000000000000000111e-01 7.108848496539224016e-01
2.000000000000000111e-01 1.404658227943315296e+00
2.000000000000000111e-01 1.574015287531580043e+00
2.000000000000000111e-01 1.753785813383188952e+00
2.000000000000000111e-01 1.887168805761376689e+00
2.000000000000000111e-01 2.037501790729834283e+00
2.000000000000000111e-01 2.130065492404469296e+00
2.000000000000000111e-01 2.257655043218647961e+00
2.000000000000000111e-01 2.346672115017071292e+00
2.000000000000000111e-01 2.408713927960974388e+00
2.000000000000000111e-01 2.547182624043756505e+00
2.000000000000000111e-01 2.704652735962923771e+00
2.000000000000000111e-01 2.826950421128486823e+00
2.000000000000000111e-01 2.950866896311566734e+00
2.000000000000000111e-01 1.962626142247358985e-02
2.000000000000000111e-01 3.027158223775643364e-01
2.000000000000000111e-01 6.182136016261665645e-01
2.000000000000000111e-01 8.962835832372491041e-01
2.000000000000000111e-01 1.142485314407650776e+00
2.000000000000000111e-01 1.323406223076318611e+00
2.000000000000000111e-01 1.486868271997678903e+00
2.000000000000000111e-01 1.636267738184415066e+00
2.000000000000000111e-01 1.985891359494218023e+00
2.000000000000000111e-01 2.098401212016369755e+00
2.000000000000000111e-01 2.234094702613504069e+00
2.000000000000000111e-01 2.374040308115525022e+00
2.000000000000000111e-01 2.602654738661357214e+00
2.000000000000000111e-01 2.715036079268656977e+00
2.000000000000000111e-01 2.768662047551998739e+00
2.000000000000000111e-01 5.632920456251042651e-01
2.000000000000000111e-01 7.189862213985236394e-01
2.000000000000000111e-01 1.269812410284004045e+00
2.000000000000000111e-01 1.457567815240992104e+00
2.000000000000000111e-01 1.833655946947459370e+00
2.000000000000000111e-01 1.904435187855142431e+00
2.000000000000000111e-01 1.994973519421705532e+00
2.000000000000000111e-01 2.121455405196201127e+00
2.000000000000000111e-01 2.230559876563262378e+00
2.000000000000000111e-01 2.360216730955244202e+00
2.000000000000000111e-01 2.403048079132446446e+00
2.000000000000000111e-01 2.544971479904404532e+00
2.000000000000000111e-01 2.632966620107652034e+00
2.000000000000000111e-01 2.772114430010475417e+00
2.000000000000000111e-01 2.903301059861888689e+00
2.000000000000000111e-01 2.976112200258285156e-03
2.000000000000000111e-01 2.793166282085337571e-01
2.000000000000000111e-01 7.634019608835558302e-01
2.000000000000000111e-01 9.874414929368526828e-01
2.000000000000000111e-01 1.073154013452381150e+00
2.000000000000000111e-01 1.342927524027885511e+00
2.000000000000000111e-01 1.414594561598249811e+00
2.000000000000000111e-01 1.653349321160277441e+00
2.000000000000000111e-01 1.746362807978954379e+00
2.000000000000000111e-01 1.944279115756643250e+00
2.000000000000000111e-01 2.060972497383232849e+00
2.000000000000000111e-01 2.529537675799474528e+00
2.000000000000000111e-01 2.707455902770959710e+00
2.000000000000000111e-01 2.767803377971290502e+00
2.000000000000000111e-01 2.843755396597856588e+00
2.000000000000000111e-01 5.329408278236655860e-01
2.000000000000000111e-01 7.099885193591717325e-01
2.000000000000000111e-01 1.200288573353475385e+00
2.000000000000000111e-01 1.386366328580976415e+00
2.000000000000000111e-01 1.812861843588876809e+00
2.000000000000000111e-01 1.918732527795981468e+00
2.000000000000000111e-01 2.039902191288490485e+00
2.000000000000000111e-01 2.142900643568680152e+00
2.000000000000000111e-01 2.185003662165627247e+00
2.000000000000000111e-01 2.356603049193324750e+00
2.000000000000000111e-01 2.420109620403195549e+00
2.000000000000000111e-01 2.551613588486361550e+00
2.000000000000000111e-01 2.638952637589142114e+00
2.000000000000000111e-01 2.785237107052608962e+00
2.000000000000000111e-01 2.820420773438939932e+00
2.000000000000000111e-01 3.445019557429418455e-02
2.000000000000000111e-01 2.799280415149780765e-01
2.000000000000000111e-01 7.493916731214653737e-01
2.000000000000000111e-01 8.884395381263345826e-01
2.000000000000000111e-01 1.141392771530263417e+00
2.000000000000000111e-01 1.375816653222528885e+00
2.000000000000000111e-01 1.483612923336863787e+00
2.000000000000000111e-01 1.575139509935127080e+00
2.000000000000000111e-01 1.820626534332461688e+00
2.000000000000000111e-01 2.023883483917529702e+00
2.000000000000000111e-01 2.104740646714247987e+00
2.000000000000000111e-01 2.490275095464909327e+00
2.000000000000000111e-01 2.619259743365461190e+00
2.000000000000000111e-01 2.821798319775581376e+00
2.000000000000000111e-01 2.887900924394244839e+00
2.000000000000000111e-01 5.727244571557150721e-01
2.000000000000000111e-01 7.125874386587724985e-01
2.000000000000000111e-01 1.363132985054164692e+00
2.000000000000000111e-01 1.511020223787994610e+00
2.000000000000000111e-01 1.788505652207874164e+00
2.000000000000000111e-01 1.849258712155744888e+00
2.000000000000000111e-01 2.034628184472609291e+00
2.000000000000000111e-01 2.123345335793288768e+00
2.000000000000000111e-01 2.262314916700603362e+00
2.000000000000000111e-01 2.342287725586430724e+00
2.000000000000000111e-01 2.402456975269075201e+00
2.000000000000000111e-01 2.582433264039366350e+00
2.000000000000000111e-01 2.657894286672728867e+00
2.000000000000000111e-01 2.782514083440474906e+00
2.000000000000000111e-01 2.885378801680587912e+00
2.000000000000000111e-01 1.888986249855406641e-02
2.000000000000000111e-01 2.989306516480496612e-01
2.000000000000000111e-01 5.860628627400785717e-01
2.000000000000000111e-01 8.804237808799655340e-01
2.000000000000000111e-01 1.064316527673923929e+00
2.000000000000000111e-01 1.286585593985961395e+00
2.000000000000000111e-01 1.481844154733778396e+00
2.000000000000000111e-01 1.709413492623269804e+00
2.000000000000000111e-01 2.009689094912943119e+00
2.000000000000000111e-01 2.034907044981281388e+00
2.000000000000000111e-01 2.260589361220723958e+00
2.000000000000000111e-01 2.408535781776777185e+00
2.000000000000000111e-01 2.501546691576010062e+00
2.000000000000000111e-01 2.620671267973705199e+00
2.000000000000000111e-01 2.757032836106219520e+00
2.666666666666666630e-01 5.792718978251230055e-01
2.666666666666666630e-01 1.067211394356036180e+00
2.666666666666666630e-01 1.341939514943561562e+00
2.666666666666666630e-01 1.455963286955864078e+00
2.666666666666666630e-01 1.510409622051270162e+00
2.666666666666666630e-01 1.695061450213330545e+00
2.666666666666666630e-01 1.940514683324494172e+00
2.666666666666666630e-01 2.105171136719832248e+00
2.666666666666666630e-01 2.295841465274094162e+00
2.666666666666666630e-01 2.422371144916724006e+00
2.666666666666666630e-01 2.561369685719483869e+00
2.666666666666666630e-01 2.670659389391289551e+00
2.666666666666666630e-01 2.800429585541650113e+00
2.666666666666666630e-01 2.892205604540833974e+00
2.666666666666666630e-01 2.973109469052957365e+00
2.666666666666666630e-01 5.277960030594499585e-01
2.666666666666666630e-01 1.176799801007177848e+00
2.666666666666666630e-01 1.374477839042640426e+00
2.666666666666666630e-01 1.561249659997884009e+00
2.666666666666666630e-01 1.644848823074482880e+00
2.666666666666666630e-01 1.734695290060443540e+00
2.666666666666666630e-01 1.858337604146726108e+00
2.666666666666666630e-01 2.064180731829878823e+00
2.666666666666666630e-01 2.365046538786174324e+00
2.666666666666666630e-01 2.521056251205465060e+00
2.666666666666666630e-01 2.676935209397896642e+00
2.666666666666666630e-01 2.722706097966835159e+00
2.666666666666666630e-01 2.868609872893159718e+00
2.666666666666666630e-01 2.956327274031934849e+00
2.666666666666666630e-01 3.067053173387222387e+00
2.666666666666666630e-01 5.186034986381287126e-01
2.666666666666666630e-01 1.183351162171362603e+00
2.666666666666666630e-01 1.320197147491313672e+00
2.666666666666666630e-01 1.448560821962843193e+00
2.666666666666666630e-01 1.573885060501339694e+00
2.666666666666666630e-01 1.756304916353570889e+00
2.666666666666666630e-01 1.872745500632248650e+00
2.666666666666666630e-01 2.119376396582680400e+00
2.666666666666666630e-01 2.432751079614405398e+00
2.666666666666666630e-01 2.498613696092348846e+00
2.666666666666666630e-01 2.537603135996931769e+00
2.666666666666666630e-01 2.688138459937135849e+00
2.666666666666666630e-01 2.904379200388035542e+00
2.666666666666666630e-01 2.921060924730937813e+00
2.666666666666666630e-01 3.046435867893592331e+00
2.666666666666666630e-01 5.524813906859264989e-01
2.666666666666666630e-01 1.139595007125876691e+00
2.666666666666666630e-01 1.273473354722796103e+00
2.666666666666666630e-01 1.434905955502614461e+00
2.666666666666666630e-01 1.495749118818622492e+00
2.666666666666666630e-01 1.788669719081497078e+00
2.666666666666666630e-01 1.873101453265604732e+00
2.666666666666666630e-01 2.100727883635727267e+00
2.666666666666666630e-01 2.333352771234018519e+00
2.666666666666666630e-01 2.527039596579271574e+00
2.666666666666666630e-01 2.611204213261174800e+00
2.666666666666666630e-01 2.722660407757814482e+00
2.666666666666666630e-01 2.801889339381006039e+00
2.666666666666666630e-01 2.861129672630255527e+00
2.666666666666666630e-01 2.984050003425096520e+00
2.666666666666666630e-01 5.632701339724803802e-01
2.666666666666666630e-01 1.195334246432224745e+00
2.666666666666666630e-01 1.432325124166538899e+00
2.666666666666666630e-01 1.516704822515549722e+00
2.666666666666666630e-01 1.681381392472445668e+00
2.666666666666666630e-01 1.772888765603596539e+00
2.666666666666666630e-01 1.871837442786187466e+00
2.666666666666666630e-01 2.046710284491780385e+00
2.666666666666666630e-01 2.365851775070069607e+00
2.666666666666666630e-01 2.493359715512895036e+00
2.666666666666666630e-01 2.602787714135246233e+00
2.666666666666666630e-01 2.713712516833510335e+00
2.666666666666666630e-01 2.828828138872779618e+00
2.666666666666666630e-01 2.955267050171897836e+00
2.666666666666666630e-01 3.077643789605446045e+00
2.666666666666666630e-01 5.755795600677515722e-01
2.666666666666666630e-01 1.089514183691250082e+00
2.666666666666666630e-01 1.274214724897319684e+00
2.666666666666666630e-01 1.467316160932938374e+00
2.666666666666666630e-01 1.576699986757091665e+00
2.666666666666666630e-01 1.798563707863820582e+00
2.666666666666666630e-01 1.872077228054337183e+00
2.666666666666666630e-01 2.102036808954665048e+00
2.666666666666666630e-01 2.253881195852613928e+00
2.666666666666666630e-01 2.427123721261921219e+00
2.666666666666666630e-01 2.559616213200598622e+00
2.666666666666666630e-01 2.648364153235519325e+00
2.666666666666666630e-01 2.757322932101288870e+00
2.666666666666666630e-01 2.810549294575508839e+00
2.666666666666666630e-01 2.963464976075130153e+00
2.666666666666666630e-01 5.958092351863513159e-01
2.666666666666666630e-01 1.095742741727889324e+00
2.666666666666666630e-01 1.334261252927063879e+00
2.666666666666666630e-01 1.452245213043994454e+00
2.666666666666666630e-01 1.545404557857125383e+00
2.666666666666666630e-01 1.826648794490665750e+00
2.666666666666666630e-01 1.942670356438185308e+00
2.666666666666666630e-01 2.008723119239817834e+00
2.666666666666666630e-01 2.349610500712088879e+00
2.666666666666666630e-01 2.440143534906724199e+00
2.666666666666666630e-01 2.565346387027432229e+00
2.666666666666666630e-01 2.685174993732744042e+00
2.666666666666666630e-01 2.762914843910351692e+00
2.666666666666666630e-01 2.881506822946249713e+00
2.666666666666666630e-01 3.059125173390214059e+00
2.666666666666666630e-01 5.947602419927022765e-01
2.666666666666666630e-01 1.029500812933406451e+00
2.666666666666666630e-01 1.324331325372924084e+00
2.666666666666666630e-01 1.400066929651899272e+00
2.666666666666666630e-01 1.555871520246370210e+00
2.666666666666666630e-01 1.856694235216451716e+00
2.666666666666666630e-01 1.930203284590021440e+00
2.666666666666666630e-01 2.068090621235484150e+00
2.666666666666666630e-01 2.271209376970944049e+00
2.666666666666666630e-01 2.419054953444771172e+00
2.666666666666666630e-01 2.604533789996281712e+00
2.666666666666666630e-01 2.641873978762447450e+00
2.666666666666666630e-01 2.718210570692264128e+00
2.666666666666666630e-01 2.865041923430823090e+00
2.666666666666666630e-01 2.979951198189183970e+00
2.666666666666666630e-01 5.845244013356705182e-01
2.666666666666666630e-01 1.066771316921091284e+00
2.666666666666666630e-01 1.259787285044723149e+00
2.666666666666666630e-01 1.460516640133192823e+00
2.666666666666666630e-01 1.567085164707719969e+00
2.666666666666666630e-01 1.778292353241596402e+00
2.666666666666666630e-01 1.961503162905984254e+00
2.666666666666666630e-01 2.098528703214583402e+00
2.666666666666666630e-01 2.256198125262130816e+00
2.666666666666666630e-01 2.352976763265843374e+00
2.666666666666666630e-01 2.574995448032638024e+00
2.666666666666666630e-01 2.699385346585842171e+00
2.666666666666666630e-01 2.792650987208986635e+00
2.666666666666666630e-01 2.853711769874934134e+00
2.666666666666666630e-01 2.970279033784350986e+00
2.666666666666666630e-01 5.857312921596360411e-01
2.666666666666666630e-01 1.194917189879021180e+00
2.666666666666666630e-01 1.366462030484086654e+00
2.666666666666666630e-01 1.548217116905732382e+00
2.666666666666666630e-01 1.595364093401741457e+00
2.666666666666666630e-01 1.772140847196084223e+00
2.666666666666666630e-01 1.867135121823395139e+00
2.666666666666666630e-01 2.045225935737818190e+00
2.666666666666666630e-01 2.380834113707379629e+00
2.666666666666666630e-01 2.500401367016507947e+00
2.666666666666666630e-01 2.580654642978544189e+00
2.666666666666666630e-01 2.645917722051962073e+00
2.666666666666666630e-01 2.787086549139814906e+00
2.666666666666666630e-01 2.926941706401237298e+00
2.666666666666666630e-01 3.117933992554327460e+00
2.666666666666666630e-01 5.260257109410133580e-01
2.666666666666666630e-01 6.878660851450888458e-01
2.666666666666666630e-01 1.356250194738407799e+00
2.666666666666666630e-01 1.639865554453905361e+00
2.666666666666666630e-01 1.773486934115595659e+00
2.666666666666666630e-01 1.865992757227303400e+00
2.666666666666666630e-01 2.051792643263325999e+00
2.666666666666666630e-01 2.156578280950867565e+00
2.666666666666666630e-01 2.242212643936511540e+00
2.666666666666666630e-01 2.355968267732691857e+00
2.666666666666666630e-01 2.473667769209981770e+00
2.666666666666666630e-01 2.602301883957608197e+00
2.666666666666666630e-01 2.763536208039738540e+00
2.666666666666666630e-01 2.806948759027847018e+00
2.666666666666666630e-01 2.940214591127443100e+00
2.666666666666666630e-01 -2.827833052126038638e-02
2.666666666666666630e-01 3.353867616070544955e-01
2.666666666666666630e-01 5.008934072859005937e-01
2.666666666666666630e-01 8.794349391602054311e-01
2.666666666666666630e-01 9.859799824718606942e-01
2.666666666666666630e-01 1.238793953624650612e+00
2.666666666666666630e-01 1.539419705140034011e+00
2.666666666666666630e-01 1.705456690924251006e+00
2.666666666666666630e-01 1.910971731668013263e+00
2.666666666666666630e-01 2.071093448447953733e+00
2.666666666666666630e-01 2.267585843319722017e+00
2.666666666666666630e-01 2.348941466906268261e+00
2.666666666666666630e-01 2.508451695111375557e+00
2.666666666666666630e-01 2.613129593029952957e+00
2.666666666666666630e-01 2.717123615228871358e+00
2.666666666666666630e-01 5.505757576266319120e-01
2.666666666666666630e-01 7.207128564257629932e-01
2.666666666666666630e-01 1.402687365821009280e+00
2.666666666666666630e-01 1.559999971913015315e+00
2.666666666666666630e-01 1.761733295250252240e+00
2.666666666666666630e-01 1.877562231512882818e+00
2.666666666666666630e-01 2.037186161487852587e+00
2.666666666666666630e-01 2.136528754980133726e+00
2.666666666666666630e-01 2.251344931550704587e+00
2.666666666666666630e-01 2.352841559945233030e+00
2.666666666666666630e-01 2.408648749891199259e+00
2.666666666666666630e-01 2.546799414876744549e+00
2.666666666666666630e-01 2.699060058200103640e+00
2.666666666666666630e-01 2.824143478762323412e+00
2.666666666666666630e-01 2.953063627428747395e+00
2.666666666666666630e-01 1.765673929395461528e-02
2.666666666666666630e-01 3.023595673932106820e-01
2.666666666666666630e-01 6.218847517141625758e-01
2.666666666666666630e-01 9.023805469109049682e-01
2.666666666666666630e-01 1.146153946322613137e+00
2.666666666666666630e-01 1.315836064067440248e+00
2.666666666666666630e-01 1.481635467315442156e+00
2.666666666666666630e-01 1.642157604412830096e+00
2.666666666666666630e-01 1.981328867174283914e+00
2.666666666666666630e-01 2.092298332704928043e+00
2.666666666666666630e-01 2.230998029461005672e+00
2.666666666666666630e-01 2.372781340160969421e+00
2.666666666666666630e-01 2.619955522617857469e+00
2.666666666666666630e-01 2.730689364485868964e+00
2.666666666666666630e-01 2.763402258137517720e+00
2.666666666666666630e-01 5.593861225773650858e-01
2.666666666666666630e-01 7.186164001620625186e-01
2.666666666666666630e-01 1.246959667127725879e+00
2.666666666666666630e-01 1.457860078214963551e+00
2.666666666666666630e-01 1.840645323255671428e+00
2.666666666666666630e-01 1.909356571049556806e+00
2.666666666666666630e-01 1.983711955125329496e+00
2.666666666666666630e-01 2.133394402863302730e+00
2.666666666666666630e-01 2.218440481749780702e+00
2.666666666666666630e-01 2.357870059637434679e+00
2.666666666666666630e-01 2.412264363379989618e+00
2.666666666666666630e-01 2.538965835539329419e+00
2.666666666666666630e-01 2.633825548778901293e+00
2.666666666666666630e-01 2.760396676884028011e+00
2.666666666666666630e-01 2.888535207692342510e+00
2.666666666666666630e-01 3.789869615133056868e-03
2.666666666666666630e-01 2.749971003642315281e-01
2.666666666666666630e-01 7.641130856445670361e-01
2.666666666666666630e-01 9.896082221196706996e-01
2.666666666666666630e-01 1.057032649457198659e+00
2.666666666666666630e-01 1.327638352526378185e+00
2.666666666666666630e-01 1.408641846715141810e+00
2.666666666666666630e-01 1.668329692245066553e+00
2.666666666666666630e-01 1.754955952281278542e+00
2.666666666666666630e-01 1.922756457923583184e+00
2.666666666666666630e-01 2.062302064334318175e+00
2.666666666666666630e-01 2.528701790057169774e+00
2.666666666666666630e-01 2.713944190967907844e+00
2.666666666666666630e-01 2.774291730307936632e+00
2.666666666666666630e-01 2.838317024805746769e+00
2.666666666666666630e-01 5.355024189172468141e-01
2.666666666666666630e-01 7.099691631410962600e-01
2.666666666666666630e-01 1.190532831746281772e+00
2.666666666666666630e-01 1.406366358923065718e+00
2.666666666666666630e-01 1.818688776114100847e+00
2.666666666666666630e-01 1.921258373547601650e+00
2.666666666666666630e-01 2.025097238903327934e+00
2.666666666666666630e-01 2.143853202223368726e+00
2.666666666666666630e-01 2.190369997779015421e+00
2.666666666666666630e-01 2.350967014690127144e+00
2.666666666666666630e-01 2.419913410432428691e+00
2.666666666666666630e-01 2.537006660234197852e+00
2.666666666666666630e-01 2.646434647698896470e+00
2.666666666666666630e-01 2.780541979084745208e+00
2.666666666666666630e-01 2.814179192175259914e+00
2.666666666666666630e-01 3.864231810990759186e-02
2.666666666666666630e-01 2.785515761678141189e-01
2.666666666666666630e-01 7.331603200646270579e-01
2.666666666666666630e-01 8.840342272958423564e-01
2.666666666666666630e-01 1.140616461032976758e+00
2.666666666666666630e-01 1.361521160602194414e+00
2.666666666666666630e-01 1.474640610700276966e+00
2.666666666666666630e-01 1.599957326030477134e+00
2.666666666666666630e-01 1.843079719470239297e+00
2.666666666666666630e-01 2.036474200106880517e+00
2.666666666666666630e-01 2.118325156910600526e+00
2.666666666666666630e-01 2.471368223782747009e+00
2.666666666666666630e-01 2.621285472416332141e+00
2.666666666666666630e-01 2.827400536179396795e+00
2.666666666666666630e-01 2.863301867829108005e+00
2.666666666666666630e-01 5.678690490751137077e-01
2.666666666666666630e-01 7.153469056897847622e-01
2.666666666666666630e-01 1.368338260978902099e+00
2.666666666666666630e-01 1.521715860641847939e+00
2.666666666666666630e-01 1.785903597756515637e+00
2.666666666666666630e-01 1.841169838044635299e+00
2.666666666666666630e-01 2.030762072046115918e+00
2.666666666666666630e-01 2.131574321766947833e+00
2.666666666666666630e-01 2.263734442697256100e+00
2.666666666666666630e-01 2.351047606709954607e+00
2.666666666666666630e-01 2.397628076894335436e+00
2.666666666666666630e-01 2.580608419259561970e+00
2.666666666666666630e-01 2.676549015644269502e+00
2.666666666666666630e-01 2.776135903083854828e+00
2.666666666666666630e-01 2.876155244031934899e+00
2.666666666666666630e-01 5.960151544229574938e-03
2.666666666666666630e-01 3.062092622132297492e-01
2.666666666666666630e-01 5.716320371187748606e-01
2.666666666666666630e-01 8.834189411393253977e-01
2.666666666666666630e-01 1.051330219403581623e+00
2.666666666666666630e-01 1.279747304068024505e+00
2.666666666666666630e-01 1.471308949680775413e+00
2.666666666666666630e-01 1.727440108138551977e+00
2.666666666666666630e-01 2.003062098455473006e+00
2.666666666666666630e-01 2.036727364650488425e+00
2.666666666666666630e-01 2.265484135953499845e+00
2.666666666666666630e-01 2.402866621410424841e+00
2.666666666666666630e-01 2.500216880216356685e+00
2.666666666666666630e-01 2.609498863435533167e+00
2.666666666666666630e-01 2.744711716534709467e+00
2.666666666666666630e-01 2.827838537683390996e+00
3.333333333333333148e-01 5.751909285670535610e-01
3.333333333333333148e-01 1.073201313993109807e+00
3.333333333333333148e-01 1.331125906836149397e+00
3.333333333333333148e-01 1.448317408713705845e+00
3.333333333333333148e-01 1.506975038821423141e+00
3.333333333333333148e-01 1.702504742790836190e+00
3.333333333333333148e-01 1.932821964247949609e+00
3.333333333333333148e-01 2.106561312869530411e+00
3.333333333333333148e-01 2.303912118592762681e+00
3.333333333333333148e-01 2.433495406298646913e+00
3.333333333333333148e-01 2.563511916485083475e+00
3.333333333333333148e-01 2.668961553285271293e+00
3.333333333333333148e-01 2.813268135357844812e+00
3.333333333333333148e-01 2.886089468097594590e+00
3.333333333333333148e-01 2.993012074388190058e+00
3.333333333333333148e-01 5.223428152746691921e-01
3.333333333333333148e-01 1.180795588045782551e+00
3.333333333333333148e-01 1.358594698684498780e+00
3.333333333333333148e-01 1.546851726936466775e+00
3.333333333333333148e-01 1.630356364460169516e+00
3.333333333333333148e-01 1.744000060768087224e+00
3.333333333333333148e-01 1.862594018749547331e+00
3.333333333333333148e-01 2.069526929789674341e+00
3.333333333333333148e-01 2.367950486207888616e+00
3.333333333333333148e-01 2.514238124708668920e+00
3.333333333333333148e-01 2.654657531261761960e+00
3.333333333333333148e-01 2.727433405607058603e+00
3.333333333333333148e-01 2.864899370500523901e+00
3.333333333333333148e-01 2.957588030427814374e+00
3.333333333333333148e-01 3.071402624279841120e+00
3.333333333333333148e-01 5.147127637464166128e-01
3.333333333333333148e-01 1.191112475674771076e+00
3.333333333333333148e-01 1.318162644138141104e+00
3.333333333333333148e-01 1.458271857188748299e+00
3.333333333333333148e-01 1.585276692802750631e+00
3.333333333333333148e-01 1.755712634765842495e+00
3.333333333333333148e-01 1.870894128853336724e+00
3.333333333333333148e-01 2.114944061142637111e+00
3.333333333333333148e-01 2.421802091530224743e+00
3.333333333333333148e-01 2.495208180660171138e+00
3.333333333333333148e-01 2.542580770332193651e+00
3.333333333333333148e-01 2.698792451467483033e+00
3.333333333333333148e-01 2.904348573919207865e+00
3.333333333333333148e-01 2.929135128308217872e+00
3.333333333333333148e-01 3.055054836362756987e+00
3.333333333333333148e-01 5.547249856190319406e-01
3.333333333333333148e-01 1.132207657419570523e+00
3.333333333333333148e-01 1.273447880476595628e+00
3.333333333333333148e-01 1.430609580054010621e+00
3.333333333333333148e-01 1.497615001685261404e+00
3.333333333333333148e-01 1.776612500539869188e+00
3.333333333333333148e-01 1.881504514888547419e+00
3.333333333333333148e-01 2.102769680273894437e+00
3.333333333333333148e-01 2.323358119500568364e+00
3.333333333333333148e-01 2.512139859622976701e+00
3.333333333333333148e-01 2.608924337964509732e+00
3.333333333333333148e-01 2.704340758633776431e+00
3.333333333333333148e-01 2.817119643998836409e+00
3.333333333333333148e-01 2.856242110433555581e+00
3.333333333333333148e-01 2.994219113816740219e+00
3.333333333333333148e-01 5.662849214538994147e-01
3.333333333333333148e-01 1.196201727870260356e+00
3.333333333333333148e-01 1.421383059742225896e+00
3.333333333333333148e-01 1.518424350232294273e+00
3.333333333333333148e-01 1.669932728973918756e+00
3.333333333333333148e-01 1.775360922291525867e+00
3.333333333333333148e-01 1.885950618750115382e+00
3.333333333333333148e-01 2.045393038871509361e+00
3.333333333333333148e-01 2.359557692341923030e+00
3.333333333333333148e-01 2.494655058361502142e+00
3.333333333333333148e-01 2.589124030733472637e+00
3.333333333333333148e-01 2.701191636774012750e+00
3.333333333333333148e-01 2.825682698676502014e+00
3.333333333333333148e-01 2.945735130568948534e+00
3.333333333333333148e-01 3.084900552461618872e+00
3.333333333333333148e-01 5.745281648931381824e-01
3.333333333333333148e-01 1.090584625440783384e+00
3.333333333333333148e-01 1.260004863596947189e+00
3.333333333333333148e-01 1.468566845419928768e+00
3.333333333333333148e-01 1.580474718351439378e+00
3.333333333333333148e-01 1.818748446635680693e+00
3.333333333333333148e-01 1.855248195243490272e+00
3.333333333333333148e-01 2.102973565088717578e+00
3.333333333333333148e-01 2.252257191142973625e+00
3.333333333333333148e-01 2.431989107201246725e+00
3.333333333333333148e-01 2.555477543981737654e+00
3.333333333333333148e-01 2.642440620584494582e+00
3.333333333333333148e-01 2.753959996746203842e+00
3.333333333333333148e-01 2.824516252351685353e+00
3.333333333333333148e-01 2.970377381103560310e+00
3.333333333333333148e-01 5.949566393499310379e-01
3.333333333333333148e-01 1.078119400008091588e+00
3.333333333333333148e-01 1.329368515548395635e+00
3.333333333333333148e-01 1.448180654768322029e+00
3.333333333333333148e-01 1.533106902923606185e+00
3.333333333333333148e-01 1.842470537162569144e+00
3.333333333333333148e-01 1.950295805215091605e+00
3.333333333333333148e-01 2.008260210045961003e+00
3.333333333333333148e-01 2.346508837047309726e+00
3.333333333333333148e-01 2.424913636436855313e+00
3.333333333333333148e-01 2.570478339044143468e+00
3.333333333333333148e-01 2.677553221377280579e+00
3.333333333333333148e-01 2.760807847256103287e+00
3.333333333333333148e-01 2.869619898676063485e+00
3.333333333333333148e-01 3.051338172473606392e+00
3.333333333333333148e-01 5.943846460851318625e-01
3.333333333333333148e-01 1.029746850678264991e+00
3.333333333333333148e-01 1.323699692884503065e+00
3.333333333333333148e-01 1.404908780832585080e+00
3.333333333333333148e-01 1.548582389382460178e+00
3.333333333333333148e-01 1.864850750210308661e+00
3.333333333333333148e-01 1.928902817327156072e+00
3.333333333333333148e-01 2.061059632869870484e+00
3.333333333333333148e-01 2.286700545753916458e+00
3.333333333333333148e-01 2.415125304115775862e+00
3.333333333333333148e-01 2.598573249669755114e+00
3.333333333333333148e-01 2.639575626244692330e+00
3.333333333333333148e-01 2.720483911023194423e+00
3.333333333333333148e-01 2.866270019729597607e+00
3.333333333333333148e-01 2.987217769103779119e+00
3.333333333333333148e-01 5.816296617888099263e-01
3.333333333333333148e-01 1.072335301469422575e+00
3.333333333333333148e-01 1.249786485350568910e+00
3.333333333333333148e-01 1.468201073528206280e+00
3.333333333333333148e-01 1.570673590202915193e+00
3.333333333333333148e-01 1.777061307579913318e+00
3.333333333333333148e-01 1.947838532021620495e+00
3.333333333333333148e-01 2.102291952792995744e+00
3.333333333333333148e-01 2.253673440850747056e+00
3.333333333333333148e-01 2.365511217447988201e+00
3.333333333333333148e-01 2.566382368396148195e+00
3.333333333333333148e-01 2.685237615183751814e+00
3.333333333333333148e-01 2.785591583375719438e+00
3.333333333333333148e-01 2.871475581467734628e+00
3.333333333333333148e-01 2.959973628243147914e+00
3.333333333333333148e-01 5.823074795043794438e-01
3.333333333333333148e-01 1.196978647113638772e+00
3.333333333333333148e-01 1.370813663098090274e+00
3.333333333333333148e-01 1.551056111424855999e+00
3.333333333333333148e-01 1.600248699496404470e+00
3.333333333333333148e-01 1.777758015977127570e+00
3.333333333333333148e-01 1.870974767162266517e+00
3.333333333333333148e-01 2.049121543411388302e+00
3.333333333333333148e-01 2.372113348316133852e+00
3.333333333333333148e-01 2.513860822617715485e+00
3.333333333333333148e-01 2.564736447998825497e+00
3.333333333333333148e-01 2.654313383665595438e+00
3.333333333333333148e-01 2.794680856820406234e+00
3.333333333333333148e-01 2.917256933680505426e+00
3.333333333333333148e-01 3.117639828163959237e+00
3.333333333333333148e-01 5.133097628406062540e-01
3.333333333333333148e-01 6.944470284228714263e-01
3.333333333333333148e-01 1.345963049524840471e+00
3.333333333333333148e-01 1.641608667290853418e+00
3.333333333333333148e-01 1.777000664312510025e+00
3.333333333333333148e-01 1.867370449841274649e+00
3.333333333333333148e-01 2.053209241318427303e+00
3.333333333333333148e-01 2.164269393122651763e+00
3.333333333333333148e-01 2.236499300506238797e+00
3.333333333333333148e-01 2.362841323446872366e+00
3.333333333333333148e-01 2.488602920777310601e+00
3.333333333333333148e-01 2.607477838406509818e+00
3.333333333333333148e-01 2.766138323168320312e+00
3.333333333333333148e-01 2.804399339165485117e+00
3.333333333333333148e-01 2.937122181318073899e+00
3.333333333333333148e-01 -3.540071300866998172e-02
3.333333333333333148e-01 3.352243520019158041e-01
3.333333333333333148e-01 5.060741771598600280e-01
3.333333333333333148e-01 8.794515988193722933e-01
3.333333333333333148e-01 9.967056210471696431e-01
3.333333333333333148e-01 1.245429014166148818e+00
3.333333333333333148e-01 1.523436869081166378e+00
3.333333333333333148e-01 1.705477729807540754e+00
3.333333333333333148e-01 1.919149749315181452e+00
3.333333333333333148e-01 2.099940369014518637e+00
3.333333333333333148e-01 2.261688725196165706e+00
3.333333333333333148e-01 2.341011776728862515e+00
3.333333333333333148e-01 2.521474635104652862e+00
3.333333333333333148e-01 2.606902968123392839e+00
3.333333333333333148e-01 2.708467435168046222e+00
3.333333333333333148e-01 5.466272004441350418e-01
3.333333333333333148e-01 7.273440419114933775e-01
3.333333333333333148e-01 1.399214003575195875e+00
3.333333333333333148e-01 1.548792626811177797e+00
3.333333333333333148e-01 1.770366775399480730e+00
3.333333333333333148e-01 1.865405622275289943e+00
3.333333333333333148e-01 2.033640758891181122e+00
3.333333333333333148e-01 2.147272301069733658e+00
3.333333333333333148e-01 2.245740773051096539e+00
3.333333333333333148e-01 2.355795960265794520e+00
3.333333333333333148e-01 2.410000788888879697e+00
3.333333333333333148e-01 2.549207565477644266e+00
3.333333333333333148e-01 2.694806120884379652e+00
3.333333333333333148e-01 2.818011425207515686e+00
3.333333333333333148e-01 2.952661303250920355e+00
3.333333333333333148e-01 2.986552992535791873e+00
3.333333333333333148e-01 1.841844981638018908e-02
3.333333333333333148e-01 2.998394007304341358e-01
3.333333333333333148e-01 6.285776324330640819e-01
3.333333333333333148e-01 9.063958948687798056e-01
3.333333333333333148e-01 1.146068135531805865e+00
3.333333333333333148e-01 1.308627176066295306e+00
3.333333333333333148e-01 1.478675848698060236e+00
3.333333333333333148e-01 1.646478852471716436e+00
3.333333333333333148e-01 1.972821578426476208e+00
3.333333333333333148e-01 2.087364881431113872e+00
3.333333333333333148e-01 2.219874455781706502e+00
3.333333333333333148e-01 2.378749117327771501e+00
3.333333333333333148e-01 2.630879579262028756e+00
3.333333333333333148e-01 2.743499923044510069e+00
3.333333333333333148e-01 2.767622517884603894e+00
3.333333333333333148e-01 5.556361267949796456e-01
3.333333333333333148e-01 7.174180287725562266e-01
3.333333333333333148e-01 1.226260505080801977e+00
3.333333333333333148e-01 1.458258916396573568e+00
3.333333333333333148e-01 1.845242558496266838e+00
3.333333333333333148e-01 1.912780703970412333e+00
3.333333333333333148e-01 1.977126994464612153e+00
3.333333333333333148e-01 2.145637603144393779e+00
3.333333333333333148e-01 2.206568974434048869e+00
3.333333333333333148e-01 2.351898852943435259e+00
3.333333333333333148e-01 2.420037714719370570e+00
3.333333333333333148e-01 2.534993715281672166e+00
3.333333333333333148e-01 2.634863791954700218e+00
3.333333333333333148e-01 2.752480500423217791e+00
3.333333333333333148e-01 2.867236630871389025e+00
3.333333333333333148e-01 5.776920488330006265e-03
3.333333333333333148e-01 2.706193465435546841e-01
3.333333333333333148e-01 7.646770020125757128e-01
3.333333333333333148e-01 9.876640288167948256e-01
3.333333333333333148e-01 1.044014902407155887e+00
3.333333333333333148e-01 1.316016039685734995e+00
3.333333333333333148e-01 1.405013126811496704e+00
3.333333333333333148e-01 1.676718969267454895e+00
3.333333333333333148e-01 1.771370418762103327e+00
3.333333333333333148e-01 1.897977274548679816e+00
3.333333333333333148e-01 2.065131097469389942e+00
3.333333333333333148e-01 2.528059159110625842e+00
3.333333333333333148e-01 2.716832509231977610e+00
3.333333333333333148e-01 2.774393890942150165e+00
3.333333333333333148e-01 2.841701730844818030e+00
3.333333333333333148e-01 5.384799180552306552e-01
3.333333333333333148e-01 7.102784905377177438e-01
3.333333333333333148e-01 1.184657833564870089e+00
3.333333333333333148e-01 1.423943471897985091e+00
3.333333333333333148e-01 1.825852208135728461e+00
3.333333333333333148e-01 1.921835752294185795e+00
3.333333333333333148e-01 2.011383481651819238e+00
3.333333333333333148e-01 2.146941073440615355e+00
3.333333333333333148e-01 2.192843805707553884e+00
3.333333333333333148e-01 2.345682973347464895e+00
3.333333333333333148e-01 2.419630743586651533e+00
3.333333333333333148e-01 2.527292917480139067e+00
3.333333333333333148e-01 2.652267235048242355e+00
3.333333333333333148e-01 2.776644604876764788e+00
3.333333333333333148e-01 2.805102670220122718e+00
3.333333333333333148e-01 3.960151030463521238e-02
3.333333333333333148e-01 2.789345179057818314e-01
3.333333333333333148e-01 7.124540095423128605e-01
3.333333333333333148e-01 8.867330476801100758e-01
3.333333333333333148e-01 1.138666995335967158e+00
3.333333333333333148e-01 1.344927427483042948e+00
3.333333333333333148e-01 1.470424743555128089e+00
3.333333333333333148e-01 1.620194841298712163e+00
3.333333333333333148e-01 1.867805065542086140e+00
3.333333333333333148e-01 2.049588895061674521e+00
3.333333333333333148e-01 2.132365284986576626e+00
3.333333333333333148e-01 2.453310844023377513e+00
3.333333333333333148e-01 2.624245286572858049e+00
3.333333333333333148e-01 2.822419828679812781e+00
3.333333333333333148e-01 2.840482650994118785e+00
3.333333333333333148e-01 5.616985155843963184e-01
3.333333333333333148e-01 7.194938128580758985e-01
3.333333333333333148e-01 1.373114373005194011e+00
3.333333333333333148e-01 1.528761884187645137e+00
3.333333333333333148e-01 1.785443429958405659e+00
3.333333333333333148e-01 1.835719485739190304e+00
3.333333333333333148e-01 2.027095647570263282e+00
3.333333333333333148e-01 2.138750923893667277e+00
3.333333333333333148e-01 2.268562601834389625e+00
3.333333333333333148e-01 2.350597340891766862e+00
3.333333333333333148e-01 2.397283743885907370e+00
3.333333333333333148e-01 2.578379986479944819e+00
3.333333333333333148e-01 2.690799619855567926e+00
3.333333333333333148e-01 2.774865686748995586e+00
3.333333333333333148e-01 2.872172628578937292e+00
3.333333333333333148e-01 -8.196455465565577470e-03
3.333333333333333148e-01 3.141162019174430498e-01
3.333333333333333148e-01 5.568265502890596963e-01
3.333333333333333148e-01 8.854755284021393891e-01
3.333333333333333148e-01 1.040320312807864411e+00
3.333333333333333148e-01 1.274388401942815108e+00
3.333333333333333148e-01 1.465519815450704755e+00
3.333333333333333148e-01 1.736307991590649635e+00
3.333333333333333148e-01 1.983884509097464388e+00
3.333333333333333148e-01 2.060221499219835550e+00
3.333333333333333148e-01 2.263143355303498083e+00
3.333333333333333148e-01 2.392457289073746551e+00
3.333333333333333148e-01 2.505784456702173202e+00
3.333333333333333148e-01 2.601927047383043146e+00
3.333333333333333148e-01 2.732187059620855507e+00
3.333333333333333148e-01 2.812019315457803259e+00
4.000000000000000222e-01 5.704788777110536557e-01
4.000000000000000222e-01 1.082360609829152054e+00
4.000000000000000222e-01 1.317785172405081084e+00
4.000000000000000222e-01 1.440510239491260336e+00
4.000000000000000222e-01 1.504993392669916830e+00
4.000000000000000222e-01 1.714100776331861198e+00
4.000000000000000222e-01 1.923543415660105893e+00
4.000000000000000222e-01 2.107596386014535028e+00
4.000000000000000222e-01 2.308907990073834071e+00
4.000000000000000222e-01 2.446314217723653428e+00
4.000000000000000222e-01 2.570304109095559397e+00
4.000000000000000222e-01 2.668716714858305750e+00
4.000000000000000222e-01 2.825149138211742184e+00
4.000000000000000222e-01 2.876365034515998786e+00
4.000000000000000222e-01 3.009933174093447406e+00
4.000000000000000222e-01 5.176480765651092497e-01
4.000000000000000222e-01 1.186405957120456378e+00
4.000000000000000222e-01 1.343507382684350659e+00
4.000000000000000222e-01 1.528154749674769164e+00
4.000000000000000222e-01 1.619518103432397993e+00
4.000000000000000222e-01 1.751906287042203303e+00
4.000000000000000222e-01 1.864656603862954398e+00
4.000000000000000222e-01 2.077332307872325146e+00
4.000000000000000222e-01 2.373850598268433032e+00
4.000000000000000222e-01 2.506119893602544835e+00
4.000000000000000222e-01 2.630098215912795467e+00
4.000000000000000222e-01 2.728773803717899682e+00
4.000000000000000222e-01 2.867945718100997965e+00
4.000000000000000222e-01 2.954122179153074512e+00
4.000000000000000222e-01 3.073629241626690600e+00
4.000000000000000222e-01 5.125844509573198593e-01
4.000000000000000222e-01 1.195627901961103134e+00
4.000000000000000222e-01 1.317886838223557788e+00
4.000000000000000222e-01 1.471945276466726682e+00
4.000000000000000222e-01 1.594922133378332774e+00
4.000000000000000222e-01 1.756836550576934997e+00
4.000000000000000222e-01 1.868814515562064571e+00
4.000000000000000222e-01 2.107358601136951393e+00
4.000000000000000222e-01 2.407644014006109501e+00
4.000000000000000222e-01 2.493067171884774780e+00
4.000000000000000222e-01 2.558504063868497269e+00
4.000000000000000222e-01 2.709745567970742286e+00
4.000000000000000222e-01 2.898018046450971497e+00
4.000000000000000222e-01 2.936475129711084264e+00
4.000000000000000222e-01 3.062442582338150032e+00
4.000000000000000222e-01 5.575900777736819691e-01
4.000000000000000222e-01 1.120986609083530539e+00
4.000000000000000222e-01 1.279426139562360731e+00
4.000000000000000222e-01 1.428853972550456319e+00
4.000000000000000222e-01 1.499810548783017339e+00
4.000000000000000222e-01 1.761379926072550006e+00
4.000000000000000222e-01 1.891662691995207979e+00
4.000000000000000222e-01 2.105135918626189095e+00
4.000000000000000222e-01 2.316926073591503155e+00
4.000000000000000222e-01 2.494925956578128989e+00
4.000000000000000222e-01 2.602393734309089268e+00
4.000000000000000222e-01 2.689098252552099666e+00
4.000000000000000222e-01 2.829451429634588067e+00
4.000000000000000222e-01 2.854462366934313877e+00
4.000000000000000222e-01 3.006189960962359464e+00
4.000000000000000222e-01 5.692872394379548950e-01
4.000000000000000222e-01 1.196799269806177790e+00
4.000000000000000222e-01 1.408836689053686086e+00
4.000000000000000222e-01 1.522776930398435979e+00
4.000000000000000222e-01 1.657098779791709831e+00
4.000000000000000222e-01 1.778532040003511838e+00
4.000000000000000222e-01 1.892443354953371681e+00
4.000000000000000222e-01 2.046212119881602121e+00
4.000000000000000222e-01 2.355572119346248883e+00
4.000000000000000222e-01 2.498918665532329442e+00
4.000000000000000222e-01 2.577761672135011395e+00
4.000000000000000222e-01 2.689690323267342364e+00
4.000000000000000222e-01 2.822474733516969536e+00
4.000000000000000222e-01 2.932109624305695661e+00
4.000000000000000222e-01 3.092552097020700330e+00
4.000000000000000222e-01 5.743312053702709363e-01
4.000000000000000222e-01 1.089814615328208447e+00
4.000000000000000222e-01 1.248932816095503995e+00
4.000000000000000222e-01 1.470680300147279240e+00
4.000000000000000222e-01 1.581890654451740374e+00
4.000000000000000222e-01 1.818424188481515102e+00
4.000000000000000222e-01 1.860655726574350410e+00
4.000000000000000222e-01 2.104036729050136501e+00
4.000000000000000222e-01 2.250690784951814294e+00
4.000000000000000222e-01 2.429021565947834915e+00
4.000000000000000222e-01 2.552921723045130875e+00
4.000000000000000222e-01 2.643622837583194496e+00
4.000000000000000222e-01 2.752287702585618945e+00
4.000000000000000222e-01 2.842596520789044234e+00
4.000000000000000222e-01 2.972160716726477858e+00
4.000000000000000222e-01 5.942433817439791710e-01
4.000000000000000222e-01 1.062411640232113541e+00
4.000000000000000222e-01 1.325721776968890708e+00
4.000000000000000222e-01 1.441456489536534491e+00
4.000000000000000222e-01 1.527391900060933949e+00
4.000000000000000222e-01 1.853872824306364464e+00
4.000000000000000222e-01 1.952860226940885013e+00
4.000000000000000222e-01 2.013137565925177341e+00
4.000000000000000222e-01 2.345624501723392541e+00
4.000000000000000222e-01 2.407994363202590193e+00
4.000000000000000222e-01 2.577014322988048889e+00
4.000000000000000222e-01 2.668096553436441809e+00
4.000000000000000222e-01 2.754671834093556981e+00
4.000000000000000222e-01 2.863208976717260157e+00
4.000000000000000222e-01 3.040463977397649842e+00
4.000000000000000222e-01 5.939955525177822437e-01
4.000000000000000222e-01 1.032973739150548909e+00
4.000000000000000222e-01 1.322855431242970781e+00
4.000000000000000222e-01 1.412425859975456888e+00
4.000000000000000222e-01 1.540649111432657037e+00
4.000000000000000222e-01 1.867685521976994778e+00
4.000000000000000222e-01 1.933240835276478720e+00
4.000000000000000222e-01 2.050684235109201836e+00
4.000000000000000222e-01 2.306327001816640632e+00
4.000000000000000222e-01 2.406094625482438687e+00
4.000000000000000222e-01 2.593694417611828840e+00
4.000000000000000222e-01 2.642180932622864020e+00
4.000000000000000222e-01 2.727216886269872020e+00
4.000000000000000222e-01 2.864797949076233863e+00
4.000000000000000222e-01 2.998483992890243144e+00
4.000000000000000222e-01 5.789028413967969300e-01
4.000000000000000222e-01 1.077951288762335480e+00
4.000000000000000222e-01 1.242862513181904660e+00
4.000000000000000222e-01 1.472590050529277050e+00
4.000000000000000222e-01 1.574829204003350469e+00
4.000000000000000222e-01 1.780788784590924934e+00
4.000000000000000222e-01 1.929196121340027048e+00
4.000000000000000222e-01 2.104535770433386688e+00
4.000000000000000222e-01 2.251083682235730521e+00
4.000000000000000222e-01 2.383276800796835460e+00
4.000000000000000222e-01 2.558694225423010948e+00
4.000000000000000222e-01 2.672803818035418999e+00
4.000000000000000222e-01 2.774733356658657613e+00
4.000000000000000222e-01 2.879957753385554042e+00
4.000000000000000222e-01 2.955981413312741779e+00
4.000000000000000222e-01 5.788783102043737472e-01
4.000000000000000222e-01 1.197748907245710370e+00
4.000000000000000222e-01 1.377245613525190038e+00
4.000000000000000222e-01 1.544603275487929750e+00
4.000000000000000222e-01 1.613811244959777014e+00
4.000000000000000222e-01 1.780730050403860787e+00
4.000000000000000222e-01 1.878190437454691164e+00
4.000000000000000222e-01 2.051028856223894081e+00
4.000000000000000222e-01 2.364040668694144642e+00
4.000000000000000222e-01 2.519782455429066204e+00
4.000000000000000222e-01 2.556569651777778063e+00
4.000000000000000222e-01 2.661958587819810873e+00
4.000000000000000222e-01 2.803636166323514090e+00
4.000000000000000222e-01 2.910915581406698038e+00
4.000000000000000222e-01 3.113307333333096949e+00
4.000000000000000222e-01 5.040667348141880666e-01
4.000000000000000222e-01 6.993543818855698646e-01
4.000000000000000222e-01 1.338333934861452690e+00
4.000000000000000222e-01 1.642627700660057144e+00
4.000000000000000222e-01 1.778817416965722487e+00
4.000000000000000222e-01 1.869578048301491435e+00
4.000000000000000222e-01 2.053499383965942116e+00
4.000000000000000222e-01 2.172267434878364156e+00
4.000000000000000222e-01 2.230810905070796935e+00
4.000000000000000222e-01 2.367637377528524212e+00
4.000000000000000222e-01 2.501710557562546455e+00
4.000000000000000222e-01 2.609157300880127650e+00
4.000000000000000222e-01 2.768144266637989404e+00
4.000000000000000222e-01 2.801617990117989621e+00
4.000000000000000222e-01 2.935797077444703973e+00
4.000000000000000222e-01 -3.875339437166758216e-02
4.000000000000000222e-01 3.337446903555019162e-01
4.000000000000000222e-01 5.127284571635470911e-01
4.000000000000000222e-01 8.809275696076781514e-01
4.000000000000000222e-01 1.006230323215646649e+00
4.000000000000000222e-01 1.252172276630574288e+00
4.000000000000000222e-01 1.504825091008569871e+00
4.000000000000000222e-01 1.712163972546790092e+00
4.000000000000000222e-01 1.927063208151281515e+00
4.000000000000000222e-01 2.125181154124021532e+00
4.000000000000000222e-01 2.247183037894330937e+00
4.000000000000000222e-01 2.341435252770963871e+00
4.000000000000000222e-01 2.531020492338683425e+00
4.000000000000000222e-01 2.602295679686164931e+00
4.000000000000000222e-01 2.703822049172657671e+00
4.000000000000000222e-01 2.793300500138030884e+00
4.000000000000000222e-01 5.451660038088448346e-01
4.000000000000000222e-01 7.305440048260436470e-01
4.000000000000000222e-01 1.394542123726637328e+00
4.000000000000000222e-01 1.541167543521538619e+00
4.000000000000000222e-01 1.778229717002119514e+00
4.000000000000000222e-01 1.852851017014359059e+00
4.000000000000000222e-01 2.029133070910347669e+00
4.000000000000000222e-01 2.155778229306037019e+00
4.000000000000000222e-01 2.245332098086663564e+00
4.000000000000000222e-01 2.355120130127176026e+00
4.000000000000000222e-01 2.410506271361015251e+00
4.000000000000000222e-01 2.554435342746103288e+00
4.000000000000000222e-01 2.692376070412962008e+00
4.000000000000000222e-01 2.809759859969688023e+00
4.000000000000000222e-01 2.940374850851242172e+00
4.000000000000000222e-01 2.988934692583342212e+00
4.000000000000000222e-01 2.176266550000605093e-02
4.000000000000000222e-01 2.956657608350781175e-01
4.000000000000000222e-01 6.388217244318639132e-01
4.000000000000000222e-01 9.074434616036342049e-01
4.000000000000000222e-01 1.143356993310220560e+00
4.000000000000000222e-01 1.305428784816257348e+00
4.000000000000000222e-01 1.476362838896676521e+00
4.000000000000000222e-01 1.648415993258424805e+00
4.000000000000000222e-01 1.959342293169584082e+00
4.000000000000000222e-01 2.083637090650313439e+00
4.000000000000000222e-01 2.202715660898689976e+00
4.000000000000000222e-01 2.390190586104722570e+00
4.000000000000000222e-01 2.634389005238205073e+00
4.000000000000000222e-01 2.756235986929027604e+00
4.000000000000000222e-01 2.779724461067274888e+00
4.000000000000000222e-01 5.520345196853497782e-01
4.000000000000000222e-01 7.157253859143395402e-01
4.000000000000000222e-01 1.208900281803863663e+00
4.000000000000000222e-01 1.457454321389491270e+00
4.000000000000000222e-01 1.846759120833013412e+00
4.000000000000000222e-01 1.914653650256042283e+00
4.000000000000000222e-01 1.976658414760350979e+00
4.000000000000000222e-01 2.156042080108534265e+00
4.000000000000000222e-01 2.195984837403727852e+00
4.000000000000000222e-01 2.345900517408438191e+00
4.000000000000000222e-01 2.423454162681565549e+00
4.000000000000000222e-01 2.531324689230075364e+00
4.000000000000000222e-01 2.638614927658551323e+00
4.000000000000000222e-01 2.749708225988484855e+00
4.000000000000000222e-01 2.844563078224240371e+00
4.000000000000000222e-01 7.932933964212907085e-03
4.000000000000000222e-01 2.670352711029408965e-01
4.000000000000000222e-01 7.649115181909564853e-01
4.000000000000000222e-01 9.848299287567385818e-01
4.000000000000000222e-01 1.034562143849143467e+00
4.000000000000000222e-01 1.308345140280351870e+00
4.000000000000000222e-01 1.403069482776260202e+00
4.000000000000000222e-01 1.681016340574387868e+00
4.000000000000000222e-01 1.792861227352602782e+00
4.000000000000000222e-01 1.871190560251335455e+00
4.000000000000000222e-01 2.068066558931690224e+00
4.000000000000000222e-01 2.527569988447595506e+00
4.000000000000000222e-01 2.719044938196475414e+00
4.000000000000000222e-01 2.769237340032901784e+00
4.000000000000000222e-01 2.848990845966028473e+00
4.000000000000000222e-01 5.417164106422092118e-01
4.000000000000000222e-01 7.110354838276293776e-01
4.000000000000000222e-01 1.183419672680571466e+00
4.000000000000000222e-01 1.437950912621687394e+00
4.000000000000000222e-01 1.833427814121762367e+00
4.000000000000000222e-01 1.920378836147989432e+00
4.000000000000000222e-01 1.999567825451833869e+00
4.000000000000000222e-01 2.152098262083626423e+00
4.000000000000000222e-01 2.192336360329505851e+00
4.000000000000000222e-01 2.341784328460391862e+00
4.000000000000000222e-01 2.420020997615807801e+00
4.000000000000000222e-01 2.523184315291814528e+00
4.000000000000000222e-01 2.654590320625231925e+00
4.000000000000000222e-01 2.769181774248551164e+00
4.000000000000000222e-01 2.802301659249820887e+00
4.000000000000000222e-01 3.730031891430485302e-02
4.000000000000000222e-01 2.813760155515012684e-01
4.000000000000000222e-01 6.906585283541915032e-01
4.000000000000000222e-01 8.930700170643035563e-01
4.000000000000000222e-01 1.137240400881040614e+00
4.000000000000000222e-01 1.328974046266154119e+00
4.000000000000000222e-01 1.469955387837700300e+00
4.000000000000000222e-01 1.634402961611868932e+00
4.000000000000000222e-01 1.893641233996277151e+00
4.000000000000000222e-01 2.062132926528164489e+00
4.000000000000000222e-01 2.147267305115462932e+00
4.000000000000000222e-01 2.436363309620247719e+00
4.000000000000000222e-01 2.627207183844916472e+00
4.000000000000000222e-01 2.806170242516202507e+00
4.000000000000000222e-01 2.825031780907863777e+00
4.000000000000000222e-01 5.553465131751806894e-01
4.000000000000000222e-01 7.241178069851912369e-01
4.000000000000000222e-01 1.378083512962035684e+00
4.000000000000000222e-01 1.532575732028590210e+00
4.000000000000000222e-01 1.786306398110610871e+00
4.000000000000000222e-01 1.833466229144249837e+00
4.000000000000000222e-01 2.024656640956692399e+00
4.000000000000000222e-01 2.145610685267484996e+00
4.000000000000000222e-01 2.270654668997480030e+00
4.000000000000000222e-01 2.346092345321068251e+00
4.000000000000000222e-01 2.401291123512265813e+00
4.000000000000000222e-01 2.574495744724146107e+00
4.000000000000000222e-01 2.696146558425084550e+00
4.000000000000000222e-01 2.781098415543709734e+00
4.000000000000000222e-01 2.877562944236728981e+00
4.000000000000000222e-01 -2.129407397441696048e-02
4.000000000000000222e-01 3.212611643732827815e-01
4.000000000000000222e-01 5.430123544820446568e-01
4.000000000000000222e-01 8.859939300538428597e-01
4.000000000000000222e-01 1.031006428945630660e+00
4.000000000000000222e-01 1.269562910889789009e+00
4.000000000000000222e-01 1.466158427593427405e+00
4.000000000000000222e-01 1.736637712321424942e+00
4.000000000000000222e-01 1.965602435145598292e+00
4.000000000000000222e-01 2.090026259252653063e+00
4.000000000000000222e-01 2.254037731056342864e+00
4.000000000000000222e-01 2.378461718326065011e+00
4.000000000000000222e-01 2.515739445147801234e+00
4.000000000000000222e-01 2.598572542456025758e+00
4.000000000000000222e-01 2.720190515668548414e+00
4.666666666666666741e-01 5.656726249153791741e-01
4.666666666666666741e-01 1.094175108303431898e+00
4.666666666666666741e-01 1.303549890210774720e+00
4.666666666666666741e-01 1.434070169839799291e+00
4.666666666666666741e-01 1.503471423482864111e+00
4.666666666666666741e-01 1.728657074915389558e+00
4.666666666666666741e-01 1.913271871647538092e+00
4.666666666666666741e-01 2.107832752448217661e+00
4.666666666666666741e-01 2.311466624614610055e+00
4.666666666666666741e-01 2.461030876898604447e+00
4.666666666666666741e-01 2.580627594799381086e+00
4.666666666666666741e-01 2.671405294517910534e+00
4.666666666666666741e-01 2.834027963546958517e+00
4.666666666666666741e-01 2.865219122252909756e+00
4.666666666666666741e-01 3.019063431173691470e+00
4.666666666666666741e-01 5.142043556533053561e-01
4.666666666666666741e-01 1.192095901102248945e+00
4.666666666666666741e-01 1.330716243077034733e+00
4.666666666666666741e-01 1.508076197467886459e+00
4.666666666666666741e-01 1.610974715789552647e+00
4.666666666666666741e-01 1.756598378701227148e+00
4.666666666666666741e-01 1.865774356403761658e+00
4.666666666666666741e-01 2.087076287911514783e+00
4.666666666666666741e-01 2.382623186445925967e+00
4.666666666666666741e-01 2.498850267457811469e+00
4.666666666666666741e-01 2.604719853422409415e+00
4.666666666666666741e-01 2.725904420427895047e+00
4.666666666666666741e-01 2.876728208342711923e+00
4.666666666666666741e-01 2.948520667106436122e+00
4.666666666666666741e-01 3.072658622998744704e+00
4.666666666666666741e-01 5.124291611630553689e-01
4.666666666666666741e-01 1.195791735579547321e+00
4.666666666666666741e-01 1.321838280659761722e+00
4.666666666666666741e-01 1.488863372315904599e+00
4.666666666666666741e-01 1.603192848274829885e+00
4.666666666666666741e-01 1.757823386712260572e+00
4.666666666666666741e-01 1.867025571253947192e+00
4.666666666666666741e-01 2.097590238000123009e+00
4.666666666666666741e-01 2.394063200022316096e+00
4.666666666666666741e-01 2.494181690274615448e+00
4.666666666666666741e-01 2.580196490344746962e+00
4.666666666666666741e-01 2.719226560136803528e+00
4.666666666666666741e-01 2.887998267844380962e+00
4.666666666666666741e-01 2.942527676094130129e+00
4.666666666666666741e-01 3.068617035406248306e+00
4.666666666666666741e-01 5.612664739511785683e-01
4.666666666666666741e-01 1.107604575073992237e+00
4.666666666666666741e-01 1.290125279334887409e+00
4.666666666666666741e-01 1.430027306278617516e+00
4.666666666666666741e-01 1.501807823728938729e+00
4.666666666666666741e-01 1.744875856639964695e+00
4.666666666666666741e-01 1.902481658176384371e+00
4.666666666666666741e-01 2.106989940227720126e+00
4.666666666666666741e-01 2.313452037558676011e+00
4.666666666666666741e-01 2.477458858978280887e+00
4.666666666666666741e-01 2.592229155739147473e+00
4.666666666666666741e-01 2.678041531731338409e+00
4.666666666666666741e-01 2.836649401578881680e+00
4.666666666666666741e-01 2.856390014104476904e+00
4.666666666666666741e-01 3.016385883324034012e+00
4.666666666666666741e-01 5.723564087652732724e-01
4.666666666666666741e-01 1.197321381798928996e+00
4.666666666666666741e-01 1.396643371941109990e+00
4.666666666666666741e-01 1.528827389392461100e+00
4.666666666666666741e-01 1.643463121759822343e+00
4.666666666666666741e-01 1.780854508507644596e+00
4.666666666666666741e-01 1.891756977026346931e+00
4.666666666666666741e-01 2.048533044898078970e+00
4.666666666666666741e-01 2.354985732906698104e+00
4.666666666666666741e-01 2.506050770645458670e+00
4.666666666666666741e-01 2.567964649041442726e+00
4.666666666666666741e-01 2.679318428342895686e+00
4.666666666666666741e-01 2.818365733368409565e+00
4.666666666666666741e-01 2.918935844834464888e+00
4.666666666666666741e-01 3.100012323755578336e+00
4.666666666666666741e-01 5.750497585081859597e-01
4.666666666666666741e-01 1.087245244403504785e+00
4.666666666666666741e-01 1.242083305982873753e+00
4.666666666666666741e-01 1.472824440642568788e+00
4.666666666666666741e-01 1.581137014931130125e+00
4.666666666666666741e-01 1.803455470548527728e+00
4.666666666666666741e-01 1.883121496453327381e+00
4.666666666666666741e-01 2.104949993161937982e+00
4.666666666666666741e-01 2.249632883814939532e+00
4.666666666666666741e-01 2.418408816680994278e+00
4.666666666666666741e-01 2.551909574205097897e+00
4.666666666666666741e-01 2.651007017402349675e+00
4.666666666666666741e-01 2.755401383984946051e+00
4.666666666666666741e-01 2.860575687839684633e+00
4.666666666666666741e-01 2.968174778726989871e+00
4.666666666666666741e-01 5.938288765759409671e-01
4.666666666666666741e-01 1.049376595109777099e+00
4.666666666666666741e-01 1.323480982667490480e+00
4.666666666666666741e-01 1.432124429013242661e+00
4.666666666666666741e-01 1.528117389898881129e+00
4.666666666666666741e-01 1.861420533299053659e+00
4.666666666666666741e-01 1.949000687541484922e+00
4.666666666666666741e-01 2.024001241810282181e+00
4.666666666666666741e-01 2.341213005286959969e+00
4.666666666666666741e-01 2.396362043719847179e+00
4.666666666666666741e-01 2.583523968636171730e+00
4.666666666666666741e-01 2.657904257152182481e+00
4.666666666666666741e-01 2.745898800364670933e+00
4.666666666666666741e-01 2.861490410044467581e+00
4.666666666666666741e-01 3.026935364419529151e+00
4.666666666666666741e-01 5.937649703224963105e-01
4.666666666666666741e-01 1.039495896418117127e+00
4.666666666666666741e-01 1.322610446274012475e+00
4.666666666666666741e-01 1.421875845217101642e+00
4.666666666666666741e-01 1.533269904673858264e+00
4.666666666666666741e-01 1.866041471462750678e+00
4.666666666666666741e-01 1.941215191674615426e+00
4.666666666666666741e-01 2.037647275015615378e+00
4.666666666666666741e-01 2.326680488652471013e+00
4.666666666666666741e-01 2.397231481576255874e+00
4.666666666666666741e-01 2.589097877951900273e+00
4.666666666666666741e-01 2.648663802261978617e+00
4.666666666666666741e-01 2.736242381337660845e+00
4.666666666666666741e-01 2.862622296970386060e+00
4.666666666666666741e-01 3.012311779003454149e+00
4.666666666666666741e-01 5.766279797827849052e-01
4.666666666666666741e-01 1.083125685815531369e+00
4.666666666666666741e-01 1.240073970321617480e+00
4.666666666666666741e-01 1.473853072967784783e+00
4.666666666666666741e-01 1.578589700157436937e+00
4.666666666666666741e-01 1.789853537572611231e+00
4.666666666666666741e-01 1.907052938645307449e+00
4.666666666666666741e-01 2.105286294615808629e+00
4.666666666666666741e-01 2.249644025311937412e+00
4.666666666666666741e-01 2.402156099840908610e+00
4.666666666666666741e-01 2.553619437925505053e+00
4.666666666666666741e-01 2.661402134605424408e+00
4.666666666666666741e-01 2.763546809012950689e+00
4.666666666666666741e-01 2.874869127017404935e+00
4.666666666666666741e-01 2.960714640406564513e+00
4.666666666666666741e-01 5.755480043250997824e-01
4.666666666666666741e-01 1.197724897176215109e+00
4.666666666666666741e-01 1.385919893430951788e+00
4.666666666666666741e-01 1.536304951005178054e+00
4.666666666666666741e-01 1.628965168102411099e+00
4.666666666666666741e-01 1.781655692725991003e+00
4.666666666666666741e-01 1.886068678169095847e+00
4.666666666666666741e-01 2.050645456554917700e+00
4.666666666666666741e-01 2.357985643851890245e+00
4.666666666666666741e-01 2.514728475428370302e+00
4.666666666666666741e-01 2.559702079439745148e+00
4.666666666666666741e-01 2.670104226729478114e+00
4.666666666666666741e-01 2.812125135746697424e+00
4.666666666666666741e-01 2.911067568721108501e+00
4.666666666666666741e-01 3.107034875865394952e+00
4.666666666666666741e-01 4.992231473887613902e-01
4.666666666666666741e-01 7.019538699074985288e-01
4.666666666666666741e-01 1.334280087768235035e+00
4.666666666666666741e-01 1.643097913391244447e+00
4.666666666666666741e-01 1.779555788517853898e+00
4.666666666666666741e-01 1.871095757376622259e+00
4.666666666666666741e-01 2.053426170644399917e+00
4.666666666666666741e-01 2.177753625618976230e+00
4.666666666666666741e-01 2.226820983655812825e+00
4.666666666666666741e-01 2.370041682747711320e+00
4.666666666666666741e-01 2.509720498230308294e+00
4.666666666666666741e-01 2.608971335992976037e+00
4.666666666666666741e-01 2.769384802153922465e+00
4.666666666666666741e-01 2.799724662090767424e+00
4.666666666666666741e-01 2.935554235349002283e+00
4.666666666666666741e-01 -3.748632763364412313e-02
4.666666666666666741e-01 3.310214658467316440e-01
4.666666666666666741e-01 5.209528266352094761e-01
4.666666666666666741e-01 8.830738311394839002e-01
4.666666666666666741e-01 1.014730132845670596e+00
4.666666666666666741e-01 1.258608309877615739e+00
4.666666666666666741e-01 1.487249908802652953e+00
4.666666666666666741e-01 1.721706565716203841e+00
4.666666666666666741e-01 1.936989045298474821e+00
4.666666666666666741e-01 2.134252577981158083e+00
4.666666666666666741e-01 2.236824864365559051e+00
4.666666666666666741e-01 2.349925079547148243e+00
4.666666666666666741e-01 2.532400794438586900e+00
4.666666666666666741e-01 2.599810826363892602e+00
4.666666666666666741e-01 2.704310644521143558e+00
4.666666666666666741e-01 5.463425571744835452e-01
4.666666666666666741e-01 7.306000184345577964e-01
4.666666666666666741e-01 1.389108629110836546e+00
4.666666666666666741e-01 1.536861204452151242e+00
4.666666666666666741e-01 1.783938430962308530e+00
4.666666666666666741e-01 1.842142791363215792e+00
4.666666666666666741e-01 2.025631373845072858e+00
4.666666666666666741e-01 2.157008218185694659e+00
4.666666666666666741e-01 2.252954761906778458e+00
4.666666666666666741e-01 2.351282310280936372e+00
4.666666666666666741e-01 2.409019987406935570e+00
4.666666666666666741e-01 2.561462671877649200e+00
4.666666666666666741e-01 2.692543861855796195e+00
4.666666666666666741e-01 2.800668622993867984e+00
4.666666666666666741e-01 2.917480440349834225e+00
4.666666666666666741e-01 2.691070911026827162e-02
4.666666666666666741e-01 2.905982164059821571e-01
4.666666666666666741e-01 6.527880750823555900e-01
4.666666666666666741e-01 9.051659256620609995e-01
4.666666666666666741e-01 1.139911391070086211e+00
4.666666666666666741e-01 1.307904901042121537e+00
4.666666666666666741e-01 1.473953533766177770e+00
4.666666666666666741e-01 1.647497938543807550e+00
4.666666666666666741e-01 1.941006266117113910e+00
4.666666666666666741e-01 2.079331964061935878e+00
4.666666666666666741e-01 2.183074753222030040e+00
4.666666666666666741e-01 2.404564582295677155e+00
4.666666666666666741e-01 2.633100422267972363e+00
4.666666666666666741e-01 2.771114446771861139e+00
4.666666666666666741e-01 2.795006057897381879e+00
4.666666666666666741e-01 5.485317811013601386e-01
4.666666666666666741e-01 7.139054082946358903e-01
4.666666666666666741e-01 1.195679436584981659e+00
4.666666666666666741e-01 1.454332238115654263e+00
4.666666666666666741e-01 1.844954008085807118e+00
4.666666666666666741e-01 1.916019913584136702e+00
4.666666666666666741e-01 1.981473355935236214e+00
4.666666666666666741e-01 2.161082626448887822e+00
4.666666666666666741e-01 2.189624943983602634e+00
4.666666666666666741e-01 2.341707456226259865e+00
4.666666666666666741e-01 2.423225984649718612e+00
4.666666666666666741e-01 2.527157277397037660e+00
4.666666666666666741e-01 2.645425226688075782e+00
4.666666666666666741e-01 2.752002296776055346e+00
4.666666666666666741e-01 2.824577987677912461e+00
4.666666666666666741e-01 9.304653634188753131e-03
4.666666666666666741e-01 2.650111844117759574e-01
4.666666666666666741e-01 7.649285283753499698e-01
4.666666666666666741e-01 9.831746117363877602e-01
4.666666666666666741e-01 1.029372382853381396e+00
4.666666666666666741e-01 1.304552943588475955e+00
4.666666666666666741e-01 1.402267930755385805e+00
4.666666666666666741e-01 1.682896592586786255e+00
4.666666666666666741e-01 1.817414893782597574e+00
4.666666666666666741e-01 1.843894635417655081e+00
4.666666666666666741e-01 2.069879281529978243e+00
4.666666666666666741e-01 2.527281168344728712e+00
4.666666666666666741e-01 2.720681888943829563e+00
4.666666666666666741e-01 2.764805740087297181e+00
4.666666666666666741e-01 2.853925302167141353e+00
4.666666666666666741e-01 5.450897099138671820e-01
4.666666666666666741e-01 7.122724465843646158e-01
4.666666666666666741e-01 1.187099945291549830e+00
4.666666666666666741e-01 1.448021137018628224e+00
4.666666666666666741e-01 1.840200768000556764e+00
4.666666666666666741e-01 1.918004500766755882e+00
4.666666666666666741e-01 1.989544890412759059e+00
4.666666666666666741e-01 2.158190836746427976e+00
4.666666666666666741e-01 2.189936611167269120e+00
4.666666666666666741e-01 2.340273513902360492e+00
4.666666666666666741e-01 2.421466439576448693e+00
4.666666666666666741e-01 2.523743633536184916e+00
4.666666666666666741e-01 2.652000605851782211e+00
4.666666666666666741e-01 2.759101016196069622e+00
4.666666666666666741e-01 2.809756029146853962e+00
4.666666666666666741e-01 3.259748612973112358e-02
4.666666666666666741e-01 2.855256495338664990e-01
4.666666666666666741e-01 6.702918066606571301e-01
4.666666666666666741e-01 8.999491873474028125e-01
4.666666666666666741e-01 1.137564529755906051e+00
4.666666666666666741e-01 1.316074777555769515e+00
4.666666666666666741e-01 1.471564669505312395e+00
4.666666666666666741e-01 1.643135295935366003e+00
4.666666666666666741e-01 1.918658150806237472e+00
4.666666666666666741e-01 2.072403217091562055e+00
4.666666666666666741e-01 2.164067918816527936e+00
4.666666666666666741e-01 2.420165791006866129e+00
4.666666666666666741e-01 2.630203364284085410e+00
4.666666666666666741e-01 2.787848078107259653e+00
4.666666666666666741e-01 2.810620908123524941e+00
4.666666666666666741e-01 5.499294628979782829e-01
4.666666666666666741e-01 7.281620212971802175e-01
4.666666666666666741e-01 1.383468811718358893e+00
4.666666666666666741e-01 1.534621135179833118e+00
4.666666666666666741e-01 1.786497896462577728e+00
4.666666666666666741e-01 1.835371922753694207e+00
4.666666666666666741e-01 2.024076794891527697e+00
4.666666666666666741e-01 2.152326551384362574e+00
4.666666666666666741e-01 2.264278916699140609e+00
4.666666666666666741e-01 2.346609827732834219e+00
4.666666666666666741e-01 2.405744873539362061e+00
4.666666666666666741e-01 2.568624303585067992e+00
4.666666666666666741e-01 2.694861429522461549e+00
4.666666666666666741e-01 2.790984875519200159e+00
4.666666666666666741e-01 2.893906507123688243e+00
4.666666666666666741e-01 -3.147399709737896956e-02
4.666666666666666741e-01 3.269268677514105548e-01
4.666666666666666741e-01 5.309878732448112260e-01
4.666666666666666741e-01 8.850217775240025730e-01
4.666666666666666741e-01 1.022740498382063379e+00
4.666666666666666741e-01 1.264428179205566494e+00
4.666666666666666741e-01 1.473688569771468337e+00
4.666666666666666741e-01 1.730828033798871957e+00
4.666666666666666741e-01 1.949819106745877662e+00
4.666666666666666741e-01 2.118792068835233522e+00
4.666666666666666741e-01 2.242013944373667300e+00
4.666666666666666741e-01 2.363285750012437347e+00
4.666666666666666741e-01 2.526064367384293519e+00
4.666666666666666741e-01 2.598454027372753217e+00
4.666666666666666741e-01 2.710234606303203009e+00
5.333333333333333259e-01 5.612664740014849940e-01
5.333333333333333259e-01 1.107604574153867816e+00
5.333333333333333259e-01 1.290125279802452951e+00
5.333333333333333259e-01 1.430027305923971426e+00
5.333333333333333259e-01 1.501807824392557222e+00
5.333333333333333259e-01 1.744875856440359030e+00
5.333333333333333259e-01 1.902481658103539530e+00
5.333333333333333259e-01 2.106989940336234213e+00
5.333333333333333259e-01 2.313452039062980248e+00
5.333333333333333259e-01 2.477458860192342627e+00
5.333333333333333259e-01 2.592229155631201820e+00
5.333333333333333259e-01 2.678041531687881616e+00
5.333333333333333259e-01 2.836649402310143842e+00
5.333333333333333259e-01 2.856390014890195062e+00
5.333333333333333259e-01 3.016385882711290378e+00
5.333333333333333259e-01 5.124291611463434037e-01
5.333333333333333259e-01 1.195791736230887636e+00
5.333333333333333259e-01 1.321838281107034163e+00
5.333333333333333259e-01 1.488863373224887710e+00
5.333333333333333259e-01 1.603192848183653041e+00
5.333333333333333259e-01 1.757823386107389751e+00
5.333333333333333259e-01 1.867025572043303328e+00
5.333333333333333259e-01 2.097590237626519638e+00
5.333333333333333259e-01 2.394063201009799968e+00
5.333333333333333259e-01 2.494181690456684919e+00
5.333333333333333259e-01 2.580196490715565005e+00
5.333333333333333259e-01 2.719226560475505039e+00
5.333333333333333259e-01 2.887998267995868673e+00
5.333333333333333259e-01 2.942527675781263952e+00
5.333333333333333259e-01 3.068617035331186571e+00
5.333333333333333259e-01 5.142043557520139530e-01
5.333333333333333259e-01 1.192095901184416107e+00
5.333333333333333259e-01 1.330716242996828669e+00
5.333333333333333259e-01 1.508076197050144174e+00
5.333333333333333259e-01 1.610974716307225663e+00
5.333333333333333259e-01 1.756598379363964568e+00
5.333333333333333259e-01 1.865774355843825560e+00
5.333333333333333259e-01 2.087076288125757628e+00
5.333333333333333259e-01 2.382623185553114808e+00
5.333333333333333259e-01 2.498850267481003584e+00
5.333333333333333259e-01 2.604719853018707454e+00
5.333333333333333259e-01 2.725904420127619687e+00
5.333333333333333259e-01 2.876728208829405276e+00
5.333333333333333259e-01 2.948520667068692092e+00
5.333333333333333259e-01 3.072658623274094225e+00
5.333333333333333259e-01 5.656726250343524498e-01
5.333333333333333259e-01 1.094175109575104443e+00
5.333333333333333259e-01 1.303549890694597480e+00
5.333333333333333259e-01 1.434070170383506593e+00
5.333333333333333259e-01 1.503471422999183460e+00
5.333333333333333259e-01 1.728657075839265644e+00
5.333333333333333259e-01 1.913271871857148199e+00
5.333333333333333259e-01 2.107832752388361541e+00
5.333333333333333259e-01 2.311466623258183972e+00
5.333333333333333259e-01 2.461030875900206638e+00
5.333333333333333259e-01 2.580627594668214897e+00
5.333333333333333259e-01 2.671405294912005957e+00
5.333333333333333259e-01 2.834027963189072352e+00
5.333333333333333259e-01 2.865219121045100792e+00
5.333333333333333259e-01 3.019063431814089427e+00
5.333333333333333259e-01 5.755480044920773253e-01
5.333333333333333259e-01 1.197724896239236614e+00
5.333333333333333259e-01 1.385919894562277932e+00
5.333333333333333259e-01 1.536304950716186113e+00
5.333333333333333259e-01 1.628965167101057432e+00
5.333333333333333259e-01 1.781655692679407821e+00
5.333333333333333259e-01 1.886068678963681577e+00
5.333333333333333259e-01 2.050645455852418308e+00
5.333333333333333259e-01 2.357985643729961112e+00
5.333333333333333259e-01 2.514728476262945378e+00
5.333333333333333259e-01 2.559702079702162791e+00
5.333333333333333259e-01 2.670104226420335181e+00
5.333333333333333259e-01 2.812125136862675845e+00
5.333333333333333259e-01 2.911067569188759308e+00
5.333333333333333259e-01 3.107034877548443319e+00
5.333333333333333259e-01 5.766279797838649301e-01
5.333333333333333259e-01 1.083125685077959588e+00
5.333333333333333259e-01 1.240073970094755396e+00
5.333333333333333259e-01 1.473853074359226412e+00
5.333333333333333259e-01 1.578589699806627777e+00
5.333333333333333259e-01 1.789853539633469381e+00
5.333333333333333259e-01 1.907052937741838150e+00
5.333333333333333259e-01 2.105286294682514381e+00
5.333333333333333259e-01 2.249644023896905765e+00
5.333333333333333259e-01 2.402156099961786140e+00
5.333333333333333259e-01 2.553619437387425251e+00
5.333333333333333259e-01 2.661402135040532357e+00
5.333333333333333259e-01 2.763546809049927333e+00
5.333333333333333259e-01 2.874869126467643810e+00
5.333333333333333259e-01 2.960714640270566633e+00
5.333333333333333259e-01 5.937649706719128062e-01
5.333333333333333259e-01 1.039495896285444587e+00
5.333333333333333259e-01 1.322610446301979437e+00
5.333333333333333259e-01 1.421875846783876796e+00
5.333333333333333259e-01 1.533269904341580059e+00
5.333333333333333259e-01 1.866041471425035070e+00
5.333333333333333259e-01 1.941215191534695350e+00
5.333333333333333259e-01 2.037647275335672248e+00
5.333333333333333259e-01 2.326680488095206556e+00
5.333333333333333259e-01 2.397231480982185303e+00
5.333333333333333259e-01 2.589097877719183316e+00
5.333333333333333259e-01 2.648663803025755215e+00
5.333333333333333259e-01 2.736242382624169522e+00
5.333333333333333259e-01 2.862622297435819974e+00
5.333333333333333259e-01 3.012311779582915960e+00
5.333333333333333259e-01 5.938288763795469549e-01
5.333333333333333259e-01 1.049376594999955614e+00
5.333333333333333259e-01 1.323480982488860036e+00
5.333333333333333259e-01 1.432124428037695907e+00
5.333333333333333259e-01 1.528117390784473173e+00
5.333333333333333259e-01 1.861420533324434246e+00
5.333333333333333259e-01 1.949000688599880959e+00
5.333333333333333259e-01 2.024001241433495579e+00
5.333333333333333259e-01 2.341213005959758675e+00
5.333333333333333259e-01 2.396362044565336191e+00
5.333333333333333259e-01 2.583523969122012431e+00
5.333333333333333259e-01 2.657904256269489451e+00
5.333333333333333259e-01 2.745898799452135108e+00
5.333333333333333259e-01 2.861490409886442876e+00
5.333333333333333259e-01 3.026935364164756948e+00
5.333333333333333259e-01 5.750497587058305271e-01
5.333333333333333259e-01 1.087245244707503389e+00
5.333333333333333259e-01 1.242083306921927033e+00
5.333333333333333259e-01 1.472824439954251829e+00
5.333333333333333259e-01 1.581137015521505873e+00
5.333333333333333259e-01 1.803455469243090192e+00
5.333333333333333259e-01 1.883121497329767635e+00
5.333333333333333259e-01 2.104949993113251594e+00
5.333333333333333259e-01 2.249632885785473491e+00
5.333333333333333259e-01 2.418408816900324609e+00
5.333333333333333259e-01 2.551909575124142293e+00
5.333333333333333259e-01 2.651007017129586529e+00
5.333333333333333259e-01 2.755401383859151565e+00
5.333333333333333259e-01 2.860575688607411848e+00
5.333333333333333259e-01 2.968174779147346953e+00
5.333333333333333259e-01 5.723564087657280197e-01
5.333333333333333259e-01 1.197321382657946742e+00
5.333333333333333259e-01 1.396643371485623675e+00
5.333333333333333259e-01 1.528827390062701852e+00
5.333333333333333259e-01 1.643463122680515198e+00
5.333333333333333259e-01 1.780854508583644247e+00
5.333333333333333259e-01 1.891756976322113815e+00
5.333333333333333259e-01 2.048533045809108444e+00
5.333333333333333259e-01 2.354985733576654638e+00
5.333333333333333259e-01 2.506050770327931332e+00
5.333333333333333259e-01 2.567964648694470498e+00
5.333333333333333259e-01 2.679318429092205633e+00
5.333333333333333259e-01 2.818365732770217846e+00
5.333333333333333259e-01 2.918935844387249290e+00
5.333333333333333259e-01 3.100012322265428111e+00
5.333333333333333259e-01 4.992231478657629395e-01
5.333333333333333259e-01 7.019538698002918409e-01
5.333333333333333259e-01 1.334280087768519252e+00
5.333333333333333259e-01 1.643097913349976125e+00
5.333333333333333259e-01 1.779555788679800798e+00
5.333333333333333259e-01 1.871095757699890783e+00
5.333333333333333259e-01 2.053426170821012420e+00
5.333333333333333259e-01 2.177753626003692489e+00
5.333333333333333259e-01 2.226820983560543254e+00
5.333333333333333259e-01 2.370041682821806717e+00
5.333333333333333259e-01 2.509720498670390043e+00
5.333333333333333259e-01 2.608971335776175238e+00
5.333333333333333259e-01 2.769384802509819110e+00
5.333333333333333259e-01 2.799724662153835197e+00
5.333333333333333259e-01 2.935554235549489022e+00
5.333333333333333259e-01 -3.147399663976102602e-02
5.333333333333333259e-01 3.269268679396475363e-01
5.333333333333333259e-01 5.309878732452659733e-01
5.333333333333333259e-01 8.850217784465712612e-01
5.333333333333333259e-01 1.022740498235407358e+00
5.333333333333333259e-01 1.264428179410828079e+00
5.333333333333333259e-01 1.473688570081435500e+00
5.333333333333333259e-01 1.730828033523692966e+00
5.333333333333333259e-01 1.949819107678223418e+00
5.333333333333333259e-01 2.118792068462909128e+00
5.333333333333333259e-01 2.242013944139756632e+00
5.333333333333333259e-01 2.363285749526141899e+00
5.333333333333333259e-01 2.526064366952113005e+00
5.333333333333333259e-01 2.598454027498348751e+00
5.333333333333333259e-01 2.710234606196110008e+00
5.333333333333333259e-01 2.793808148191118335e+00
5.333333333333333259e-01 5.499294625479933529e-01
5.333333333333333259e-01 7.281620217502222658e-01
5.333333333333333259e-01 1.383468811788588937e+00
5.333333333333333259e-01 1.534621135038520379e+00
5.333333333333333259e-01 1.786497896751058079e+00
5.333333333333333259e-01 1.835371922979618375e+00
5.333333333333333259e-01 2.024076794263748980e+00
5.333333333333333259e-01 2.152326550991034537e+00
5.333333333333333259e-01 2.264278917193422558e+00
5.333333333333333259e-01 2.346609827816934057e+00
5.333333333333333259e-01 2.405744873270180051e+00
5.333333333333333259e-01 2.568624303720753232e+00
5.333333333333333259e-01 2.694861428412821169e+00
5.333333333333333259e-01 2.790984875419155742e+00
5.333333333333333259e-01 2.893906508349488149e+00
5.333333333333333259e-01 3.259748680486040939e-02
5.333333333333333259e-01 2.855256493647004845e-01
5.333333333333333259e-01 6.702918063940899174e-01
5.333333333333333259e-01 8.999491888802140238e-01
5.333333333333333259e-01 1.137564530079799852e+00
5.333333333333333259e-01 1.316074778021089742e+00
5.333333333333333259e-01 1.471564669907309053e+00
5.333333333333333259e-01 1.643135294047169737e+00
5.333333333333333259e-01 1.918658150439483734e+00
5.333333333333333259e-01 2.072403216163934303e+00
5.333333333333333259e-01 2.164067919692399755e+00
5.333333333333333259e-01 2.420165790710512965e+00
5.333333333333333259e-01 2.630203364667806909e+00
5.333333333333333259e-01 2.787848078036887500e+00
5.333333333333333259e-01 2.810620906302659705e+00
5.333333333333333259e-01 5.450897094845288393e-01
5.333333333333333259e-01 7.122724469690524529e-01
5.333333333333333259e-01 1.187099945499340947e+00
5.333333333333333259e-01 1.448021137069332553e+00
5.333333333333333259e-01 1.840200768663379449e+00
5.333333333333333259e-01 1.918004500879590069e+00
5.333333333333333259e-01 1.989544890771441032e+00
5.333333333333333259e-01 2.158190836434386028e+00
5.333333333333333259e-01 2.189936612273157834e+00
5.333333333333333259e-01 2.340273514106570474e+00
5.333333333333333259e-01 2.421466439956077465e+00
5.333333333333333259e-01 2.523743633099144290e+00
5.333333333333333259e-01 2.652000605597351068e+00
5.333333333333333259e-01 2.759101016012522223e+00
5.333333333333333259e-01 2.809756029591540027e+00
5.333333333333333259e-01 9.304654092943565047e-03
5.333333333333333259e-01 2.650111845079266004e-01
5.333333333333333259e-01 7.649285285781957100e-01
5.333333333333333259e-01 9.831746113940482701e-01
5.333333333333333259e-01 1.029372382787101969e+00
5.333333333333333259e-01 1.304552943963187772e+00
5.333333333333333259e-01 1.402267930627573378e+00
5.333333333333333259e-01 1.682896592596563323e+00
5.333333333333333259e-01 1.817414893812326682e+00
5.333333333333333259e-01 1.843894635382440583e+00
5.333333333333333259e-01 2.069879281496440626e+00
5.333333333333333259e-01 2.527281168796378097e+00
5.333333333333333259e-01 2.720681888775231982e+00
5.333333333333333259e-01 2.764805740386577781e+00
5.333333333333333259e-01 2.853925302344549664e+00
5.333333333333333259e-01 5.485317822232502749e-01
5.333333333333333259e-01 7.139054078938329440e-01
5.333333333333333259e-01 1.195679436566820186e+00
5.333333333333333259e-01 1.454332238397910260e+00
5.333333333333333259e-01 1.844954007532976448e+00
5.333333333333333259e-01 1.916019914175279837e+00
5.333333333333333259e-01 1.981473356198080182e+00
5.333333333333333259e-01 2.161082627163779080e+00
5.333333333333333259e-01 2.189624943318221995e+00
5.333333333333333259e-01 2.341707456102597007e+00
5.333333333333333259e-01 2.423225984373630126e+00
5.333333333333333259e-01 2.527157278373010740e+00
5.333333333333333259e-01 2.645425226803496344e+00
5.333333333333333259e-01 2.752002297077865478e+00
5.333333333333333259e-01 2.824577987454063077e+00
5.333333333333333259e-01 2.691070939775386250e-02
5.333333333333333259e-01 2.905982166925866750e-01
5.333333333333333259e-01 6.527880753529302638e-01
5.333333333333333259e-01 9.051659237375417888e-01
5.333333333333333259e-01 1.139911390671301206e+00
5.333333333333333259e-01 1.307904901105786166e+00
5.333333333333333259e-01 1.473953533708794339e+00
5.333333333333333259e-01 1.647497940428706897e+00
5.333333333333333259e-01 1.941006266285484116e+00
5.333333333333333259e-01 2.079331964706369718e+00
5.333333333333333259e-01 2.183074752609883262e+00
5.333333333333333259e-01 2.404564583046322923e+00
5.333333333333333259e-01 2.633100422232729443e+00
5.333333333333333259e-01 2.771114447206343812e+00
5.333333333333333259e-01 2.795006059815477784e+00
5.333333333333333259e-01 5.463425584306662586e-01
5.333333333333333259e-01 7.306000177594569323e-01
5.333333333333333259e-01 1.389108629082187463e+00
5.333333333333333259e-01 1.536861204971529560e+00
5.333333333333333259e-01 1.783938430850923851e+00
5.333333333333333259e-01 1.842142791518881495e+00
5.333333333333333259e-01 2.025631374881584179e+00
5.333333333333333259e-01 2.157008219180937658e+00
5.333333333333333259e-01 2.252954761936422301e+00
5.333333333333333259e-01 2.351282310601845893e+00
5.333333333333333259e-01 2.409019987803901586e+00
5.333333333333333259e-01 2.561462671638338406e+00
5.333333333333333259e-01 2.692543863446360319e+00
5.333333333333333259e-01 2.800668622699106436e+00
5.333333333333333259e-01 2.917480439375538026e+00
5.333333333333333259e-01 -3.748632713617894296e-02
5.333333333333333259e-01 3.310214660000667664e-01
5.333333333333333259e-01 5.209528264502694128e-01
5.333333333333333259e-01 8.830738296856281977e-01
5.333333333333333259e-01 1.014730132741846091e+00
5.333333333333333259e-01 1.258608310151288379e+00
5.333333333333333259e-01 1.487249908766926865e+00
5.333333333333333259e-01 1.721706566363906177e+00
5.333333333333333259e-01 1.936989044702954743e+00
5.333333333333333259e-01 2.134252578176102588e+00
5.333333333333333259e-01 2.236824865181347377e+00
5.333333333333333259e-01 2.349925080544068123e+00
5.333333333333333259e-01 2.532400795031719554e+00
5.333333333333333259e-01 2.599810826381229845e+00
5.333333333333333259e-01 2.704310644472315062e+00
5.999999999999999778e-01 5.575900779421658626e-01
5.999999999999999778e-01 1.120986608567136500e+00
5.999999999999999778e-01 1.279426140834800663e+00
5.999999999999999778e-01 1.428853972508846937e+00
5.999999999999999778e-01 1.499810549619297717e+00
5.999999999999999778e-01 1.761379926496857706e+00
5.999999999999999778e-01 1.891662692115090749e+00
5.999999999999999778e-01 2.105135918790352889e+00
5.999999999999999778e-01 2.316926075194970736e+00
5.999999999999999778e-01 2.494925957950130169e+00
5.999999999999999778e-01 2.602393734037178774e+00
5.999999999999999778e-01 2.689098252946592993e+00
5.999999999999999778e-01 2.829451430749656993e+00
5.999999999999999778e-01 2.854462367260595101e+00
5.999999999999999778e-01 3.006189960611408196e+00
5.999999999999999778e-01 5.125844509932733217e-01
5.999999999999999778e-01 1.195627903307610040e+00
5.999999999999999778e-01 1.317886839204305716e+00
5.999999999999999778e-01 1.471945277833611954e+00
5.999999999999999778e-01 1.594922133740226400e+00
5.999999999999999778e-01 1.756836550071994907e+00
5.999999999999999778e-01 1.868814516537185000e+00
5.999999999999999778e-01 2.107358600608279176e+00
5.999999999999999778e-01 2.407644015039664964e+00
5.999999999999999778e-01 2.493067172225721606e+00
5.999999999999999778e-01 2.558504064385203947e+00
5.999999999999999778e-01 2.709745568320158782e+00
5.999999999999999778e-01 2.898018047217817639e+00
5.999999999999999778e-01 2.936475129059687106e+00
5.999999999999999778e-01 3.062442582506861299e+00
5.999999999999999778e-01 5.176480767472355637e-01
5.999999999999999778e-01 1.186405957923426513e+00
5.999999999999999778e-01 1.343507382874946643e+00
5.999999999999999778e-01 1.528154749735364248e+00
5.999999999999999778e-01 1.619518104307786643e+00
5.999999999999999778e-01 1.751906287696357367e+00
5.999999999999999778e-01 1.864656603605340024e+00
5.999999999999999778e-01 2.077332307902565844e+00
5.999999999999999778e-01 2.373850597513268212e+00
5.999999999999999778e-01 2.506119893882754468e+00
5.999999999999999778e-01 2.630098215354990998e+00
5.999999999999999778e-01 2.728773803500217809e+00
5.999999999999999778e-01 2.867945719194580079e+00
5.999999999999999778e-01 2.954122178777112140e+00
5.999999999999999778e-01 3.073629242019478625e+00
5.999999999999999778e-01 5.704788780210776622e-01
5.999999999999999778e-01 1.082360611439213471e+00
5.999999999999999778e-01 1.317785173906543150e+00
5.999999999999999778e-01 1.440510240185318480e+00
5.999999999999999778e-01 1.504993392332039548e+00
5.999999999999999778e-01 1.714100778031991013e+00
5.999999999999999778e-01 1.923543415970499382e+00
5.999999999999999778e-01 2.107596385970992969e+00
5.999999999999999778e-01 2.308907988920225307e+00
5.999999999999999778e-01 2.446314217025957305e+00
5.999999999999999778e-01 2.570304108611679794e+00
5.999999999999999778e-01 2.668716715495776270e+00
5.999999999999999778e-01 2.825149138052950093e+00
5.999999999999999778e-01 2.876365033159629547e+00
5.999999999999999778e-01 3.009933174723300908e+00
5.999999999999999778e-01 5.788783105594461631e-01
5.999999999999999778e-01 1.197748906148291326e+00
5.999999999999999778e-01 1.377245615156994063e+00
5.999999999999999778e-01 1.544603275576264423e+00
5.999999999999999778e-01 1.613811243858719990e+00
5.999999999999999778e-01 1.780730050540483944e+00
5.999999999999999778e-01 1.878190438259736084e+00
5.999999999999999778e-01 2.051028855777161652e+00
5.999999999999999778e-01 2.364040668966453040e+00
5.999999999999999778e-01 2.519782456428799833e+00
5.999999999999999778e-01 2.556569652412861160e+00
5.999999999999999778e-01 2.661958588126850600e+00
5.999999999999999778e-01 2.803636167989111527e+00
5.999999999999999778e-01 2.910915581775441296e+00
5.999999999999999778e-01 3.113307335233230333e+00
5.999999999999999778e-01 5.789028415956636309e-01
5.999999999999999778e-01 1.077951287476821562e+00
5.999999999999999778e-01 1.242862513603540719e+00
5.999999999999999778e-01 1.472590052695665008e+00
5.999999999999999778e-01 1.574829203970040226e+00
5.999999999999999778e-01 1.780788787273536400e+00
5.999999999999999778e-01 1.929196120524267144e+00
5.999999999999999778e-01 2.104535770511745341e+00
5.999999999999999778e-01 2.251083681402803904e+00
5.999999999999999778e-01 2.383276801081450458e+00
5.999999999999999778e-01 2.558694225215759843e+00
5.999999999999999778e-01 2.672803818880026938e+00
5.999999999999999778e-01 2.774733356438645160e+00
5.999999999999999778e-01 2.879957752743933952e+00
5.999999999999999778e-01 2.955981413691574744e+00
5.999999999999999778e-01 5.939955530293161701e-01
5.999999999999999778e-01 1.032973738809545239e+00
5.999999999999999778e-01 1.322855431122434311e+00
5.999999999999999778e-01 1.412425862095432194e+00
5.999999999999999778e-01 1.540649111676486882e+00
5.999999999999999778e-01 1.867685522047707991e+00
5.999999999999999778e-01 1.933240835806856239e+00
5.999999999999999778e-01 2.050684235438751557e+00
5.999999999999999778e-01 2.306327001577386682e+00
5.999999999999999778e-01 2.406094625206009141e+00
5.999999999999999778e-01 2.593694417546288378e+00
5.999999999999999778e-01 2.642180933195703574e+00
5.999999999999999778e-01 2.727216887823033176e+00
5.999999999999999778e-01 2.864797949916862763e+00
5.999999999999999778e-01 2.998483993727063535e+00
5.999999999999999778e-01 5.942433816810819280e-01
5.999999999999999778e-01 1.062411639814570208e+00
5.999999999999999778e-01 1.325721776621378467e+00
5.999999999999999778e-01 1.441456489329254964e+00
5.999999999999999778e-01 1.527391901362136650e+00
5.999999999999999778e-01 1.853872824289112486e+00
5.999999999999999778e-01 1.952860229016380345e+00
5.999999999999999778e-01 2.013137565441013521e+00
5.999999999999999778e-01 2.345624502408156786e+00
5.999999999999999778e-01 2.407994364206331284e+00
5.999999999999999778e-01 2.577014323761858350e+00
5.999999999999999778e-01 2.668096552517425835e+00
5.999999999999999778e-01 2.754671833609478426e+00
5.999999999999999778e-01 2.863208976871703726e+00
5.999999999999999778e-01 3.040463977485018177e+00
5.999999999999999778e-01 5.743312057549019300e-01
5.999999999999999778e-01 1.089814615334603332e+00
5.999999999999999778e-01 1.248932817744048407e+00
5.999999999999999778e-01 1.470680300103737181e+00
5.999999999999999778e-01 1.581890655200993479e+00
5.999999999999999778e-01 1.818424188220120641e+00
5.999999999999999778e-01 1.860655727220120070e+00
5.999999999999999778e-01 2.104036729027086494e+00
5.999999999999999778e-01 2.250690787379568292e+00
5.999999999999999778e-01 2.429021566718802205e+00
5.999999999999999778e-01 2.552921724322033015e+00
5.999999999999999778e-01 2.643622837199018250e+00
5.999999999999999778e-01 2.752287702616683873e+00
5.999999999999999778e-01 2.842596521855881520e+00
5.999999999999999778e-01 2.972160717333565572e+00
5.999999999999999778e-01 5.692872395550523379e-01
5.999999999999999778e-01 1.196799270680600102e+00
5.999999999999999778e-01 1.408836689470291503e+00
5.999999999999999778e-01 1.522776931380775522e+00
5.999999999999999778e-01 1.657098780656525605e+00
5.999999999999999778e-01 1.778532039986941982e+00
5.999999999999999778e-01 1.892443354429843794e+00
5.999999999999999778e-01 2.046212120904016274e+00
5.999999999999999778e-01 2.355572120722939644e+00
5.999999999999999778e-01 2.498918665806030504e+00
5.999999999999999778e-01 2.577761671501292540e+00
5.999999999999999778e-01 2.689690324285862744e+00
5.999999999999999778e-01 2.822474733377760003e+00
5.999999999999999778e-01 2.932109624065503795e+00
5.999999999999999778e-01 3.092552095781485377e+00
5.999999999999999778e-01 5.040667362495980797e-01
5.999999999999999778e-01 6.993543815670477670e-01
5.999999999999999778e-01 1.338333934845394424e+00
5.999999999999999778e-01 1.642627700542135472e+00
5.999999999999999778e-01 1.778817417472424722e+00
5.999999999999999778e-01 1.869578049241027884e+00
5.999999999999999778e-01 2.053499384526389804e+00
5.999999999999999778e-01 2.172267435961146020e+00
5.999999999999999778e-01 2.230810904853939292e+00
5.999999999999999778e-01 2.367637377760871686e+00
5.999999999999999778e-01 2.501710558733890366e+00
5.999999999999999778e-01 2.609157300435896332e+00
5.999999999999999778e-01 2.768144267673960712e+00
5.999999999999999778e-01 2.801617990336410458e+00
5.999999999999999778e-01 2.935797077894420681e+00
5.999999999999999778e-01 -2.129407252905934911e-02
5.999999999999999778e-01 3.212611647970504691e-01
5.999999999999999778e-01 5.430123543747527037e-01
5.999999999999999778e-01 8.859939304171575714e-01
5.999999999999999778e-01 1.031006428489575910e+00
5.999999999999999778e-01 1.269562911629463997e+00
5.999999999999999778e-01 1.466158428175447170e+00
5.999999999999999778e-01 1.736637712502584918e+00
5.999999999999999778e-01 1.965602436396778785e+00
5.999999999999999778e-01 2.090026258616859423e+00
5.999999999999999778e-01 2.254037731429832547e+00
5.999999999999999778e-01 2.378461718262855129e+00
5.999999999999999778e-01 2.515739444986138551e+00
5.999999999999999778e-01 2.598572542701674593e+00
5.999999999999999778e-01 2.720190515535136910e+00
5.999999999999999778e-01 5.553465137927844353e-01
5.999999999999999778e-01 7.241178072003719990e-01
5.999999999999999778e-01 1.378083513071544530e+00
5.999999999999999778e-01 1.532575732279724434e+00
5.999999999999999778e-01 1.786306398549783125e+00
5.999999999999999778e-01 1.833466229746619547e+00
5.999999999999999778e-01 2.024656640727442891e+00
5.999999999999999778e-01 2.145610685531210038e+00
5.999999999999999778e-01 2.270654670201395220e+00
5.999999999999999778e-01 2.346092345514563249e+00
5.999999999999999778e-01 2.401291123307856878e+00
5.999999999999999778e-01 2.574495744766949201e+00
5.999999999999999778e-01 2.696146558028914342e+00
5.999999999999999778e-01 2.781098415020579750e+00
5.999999999999999778e-01 2.877562945551119356e+00
5.999999999999999778e-01 3.730032056557774922e-02
5.999999999999999778e-01 2.813760154779458844e-01
5.999999999999999778e-01 6.906585280700028306e-01
5.999999999999999778e-01 8.930700181097108725e-01
5.999999999999999778e-01 1.137240401272293866e+00
5.999999999999999778e-01 1.328974047001480585e+00
5.999999999999999778e-01 1.469955388700554977e+00
5.999999999999999778e-01 1.634402959735126615e+00
5.999999999999999778e-01 1.893641233427416637e+00
5.999999999999999778e-01 2.062132925413834528e+00
5.999999999999999778e-01 2.147267306045250734e+00
5.999999999999999778e-01 2.436363309817664913e+00
5.999999999999999778e-01 2.627207184512911908e+00
5.999999999999999778e-01 2.806170242578929219e+00
5.999999999999999778e-01 2.825031779710911906e+00
5.999999999999999778e-01 5.417164109498457947e-01
5.999999999999999778e-01 7.110354841728963038e-01
5.999999999999999778e-01 1.183419673067874101e+00
5.999999999999999778e-01 1.437950913014731213e+00
5.999999999999999778e-01 1.833427814886448459e+00
5.999999999999999778e-01 1.920378837035599418e+00
5.999999999999999778e-01 1.999567826352318889e+00
5.999999999999999778e-01 2.152098261945042168e+00
5.999999999999999778e-01 2.192336362009910999e+00
5.999999999999999778e-01 2.341784328805829318e+00
5.999999999999999778e-01 2.420020998056372719e+00
5.999999999999999778e-01 2.523184315405188727e+00
5.999999999999999778e-01 2.654590320346670751e+00
5.999999999999999778e-01 2.769181773787437351e+00
5.999999999999999778e-01 2.802301660227783486e+00
5.999999999999999778e-01 7.932935307991328955e-03
5.999999999999999778e-01 2.670352714334285338e-01
5.999999999999999778e-01 7.649115187017798689e-01
5.999999999999999778e-01 9.848299278770014098e-01
5.999999999999999778e-01 1.034562143533122480e+00
5.999999999999999778e-01 1.308345141399428258e+00
5.999999999999999778e-01 1.403069482419027736e+00
5.999999999999999778e-01 1.681016340602496939e+00
5.999999999999999778e-01 1.792861227211488995e+00
5.999999999999999778e-01 1.871190560400862068e+00
5.999999999999999778e-01 2.068066558833407953e+00
5.999999999999999778e-01 2.527569989788219118e+00
5.999999999999999778e-01 2.719044937807808537e+00
5.999999999999999778e-01 2.769237340832461314e+00
5.999999999999999778e-01 2.848990846492597484e+00
5.999999999999999778e-01 5.520345214522990318e-01
5.999999999999999778e-01 7.157253855309306800e-01
5.999999999999999778e-01 1.208900281958477763e+00
5.999999999999999778e-01 1.457454321978019607e+00
5.999999999999999778e-01 1.846759120366698426e+00
5.999999999999999778e-01 1.914653651609711460e+00
5.999999999999999778e-01 1.976658415607062125e+00
5.999999999999999778e-01 2.156042081306424052e+00
5.999999999999999778e-01 2.195984837151087277e+00
5.999999999999999778e-01 2.345900517354436943e+00
5.999999999999999778e-01 2.423454162574358861e+00
5.999999999999999778e-01 2.531324690591787885e+00
5.999999999999999778e-01 2.638614927657954468e+00
5.999999999999999778e-01 2.749708226694224322e+00
5.999999999999999778e-01 2.844563078057916528e+00
5.999999999999999778e-01 2.176266667663639964e-02
5.999999999999999778e-01 2.956657613115964978e-01
5.999999999999999778e-01 6.388217247509828667e-01
5.999999999999999778e-01 9.074434593137254979e-01
5.999999999999999778e-01 1.143356992645550463e+00
5.999999999999999778e-01 1.305428785608370390e+00
5.999999999999999778e-01 1.476362839145735961e+00
5.999999999999999778e-01 1.648415995085230179e+00
5.999999999999999778e-01 1.959342293233078180e+00
5.999999999999999778e-01 2.083637090967670247e+00
5.999999999999999778e-01 2.202715660710708789e+00
5.999999999999999778e-01 2.390190587227522201e+00
5.999999999999999778e-01 2.634389005674506734e+00
5.999999999999999778e-01 2.756235987653042230e+00
5.999999999999999778e-01 2.779724462870035495e+00
5.999999999999999778e-01 5.451660059045764228e-01
5.999999999999999778e-01 7.305440039632742355e-01
5.999999999999999778e-01 1.394542123705065251e+00
5.999999999999999778e-01 1.541167544415003476e+00
5.999999999999999778e-01 1.778229717116232678e+00
5.999999999999999778e-01 1.852851017526944588e+00
5.999999999999999778e-01 2.029133072446796859e+00
5.999999999999999778e-01 2.155778230658484063e+00
5.999999999999999778e-01 2.245332098664107434e+00
5.999999999999999778e-01 2.355120130972210291e+00
5.999999999999999778e-01 2.410506272021592622e+00
5.999999999999999778e-01 2.554435342452194391e+00
5.999999999999999778e-01 2.692376072283138910e+00
5.999999999999999778e-01 2.809759859441612662e+00
5.999999999999999778e-01 2.940374850201862955e+00
5.999999999999999778e-01 -3.875339296868673955e-02
5.999999999999999778e-01 3.337446909160917130e-01
5.999999999999999778e-01 5.127284567787739888e-01
5.999999999999999778e-01 8.809275676405547983e-01
5.999999999999999778e-01 1.006230322879417827e+00
5.999999999999999778e-01 1.252172277326650374e+00
5.999999999999999778e-01 1.504825091256662972e+00
5.999999999999999778e-01 1.712163973486013901e+00
5.999999999999999778e-01 1.927063207907394826e+00
5.999999999999999778e-01 2.125181154642774572e+00
5.999999999999999778e-01 2.247183038833696855e+00
5.999999999999999778e-01 2.341435254220954221e+00
5.999999999999999778e-01 2.531020493060367471e+00
5.999999999999999778e-01 2.602295679743122037e+00
5.999999999999999778e-01 2.703822048920216048e+00
6.666666666666666297e-01 5.547249858215934637e-01
6.666666666666666297e-01 1.132207657424572744e+00
6.666666666666666297e-01 1.273447882330998482e+00
6.666666666666666297e-01 1.430609580489516475e+00
6.666666666666666297e-01 1.497615002654271166e+00
6.666666666666666297e-01 1.776612501435977265e+00
6.666666666666666297e-01 1.881504515258086485e+00
6.666666666666666297e-01 2.102769680454144918e+00
6.666666666666666297e-01 2.323358121205387761e+00
6.666666666666666297e-01 2.512139861074530245e+00
6.666666666666666297e-01 2.608924337618105938e+00
6.666666666666666297e-01 2.704340759479038070e+00
6.666666666666666297e-01 2.817119645144572360e+00
6.666666666666666297e-01 2.856242110669796830e+00
6.666666666666666297e-01 2.994219113858122228e+00
6.666666666666666297e-01 5.147127637806363509e-01
6.666666666666666297e-01 1.191112477669662439e+00
6.666666666666666297e-01 1.318162645822894774e+00
6.666666666666666297e-01 1.458271858928441134e+00
6.666666666666666297e-01 1.585276693573348439e+00
6.666666666666666297e-01 1.755712634388800097e+00
6.666666666666666297e-01 1.870894130020502644e+00
6.666666666666666297e-01 2.114944060428967987e+00
6.666666666666666297e-01 2.421802092511825322e+00
6.666666666666666297e-01 2.495208181193845576e+00
6.666666666666666297e-01 2.542580771182684884e+00
6.666666666666666297e-01 2.698792451782196622e+00
6.666666666666666297e-01 2.904348575118888220e+00
6.666666666666666297e-01 2.929135127506640401e+00
6.666666666666666297e-01 3.055054836753043901e+00
6.666666666666666297e-01 5.223428155108535975e-01
6.666666666666666297e-01 1.180795589511717480e+00
6.666666666666666297e-01 1.358594699115911908e+00
6.666666666666666297e-01 1.546851727410370358e+00
6.666666666666666297e-01 1.630356365592973589e+00
6.666666666666666297e-01 1.744000061349339603e+00
6.666666666666666297e-01 1.862594018839644150e+00
6.666666666666666297e-01 2.069526929601181564e+00
6.666666666666666297e-01 2.367950485642268177e+00
6.666666666666666297e-01 2.514238125265706003e+00
6.666666666666666297e-01 2.654657530510888819e+00
6.666666666666666297e-01 2.727433405502097230e+00
6.666666666666666297e-01 2.864899372156656909e+00
6.666666666666666297e-01 2.957588029688594133e+00
6.666666666666666297e-01 3.071402624692666450e+00
6.666666666666666297e-01 5.751909290584933387e-01
6.666666666666666297e-01 1.073201315939314782e+00
6.666666666666666297e-01 1.331125909312362410e+00
6.666666666666666297e-01 1.448317409655743404e+00
6.666666666666666297e-01 1.506975038544766221e+00
6.666666666666666297e-01 1.702504745244880269e+00
6.666666666666666297e-01 1.932821964654380054e+00
6.666666666666666297e-01 2.106561312803904684e+00
6.666666666666666297e-01 2.303912117646063962e+00
6.666666666666666297e-01 2.433495406020909968e+00
6.666666666666666297e-01 2.563511915488362547e+00
6.666666666666666297e-01 2.668961554069966269e+00
6.666666666666666297e-01 2.813268135516210577e+00
6.666666666666666297e-01 2.886089466625350042e+00
6.666666666666666297e-01 2.993012075169332320e+00
6.666666666666666297e-01 5.823074800390770633e-01
6.666666666666666297e-01 1.196978645772389882e+00
6.666666666666666297e-01 1.370813665034603446e+00
6.666666666666666297e-01 1.551056111891767841e+00
6.666666666666666297e-01 1.600248698277852100e+00
6.666666666666666297e-01 1.777758016458506063e+00
6.666666666666666297e-01 1.870974767862435328e+00
6.666666666666666297e-01 2.049121543249270871e+00
6.666666666666666297e-01 2.372113348855577897e+00
6.666666666666666297e-01 2.513860823415313916e+00
6.666666666666666297e-01 2.564736449431819665e+00
6.666666666666666297e-01 2.654313384730130565e+00
6.666666666666666297e-01 2.794680858971020143e+00
6.666666666666666297e-01 2.917256933978080724e+00
6.666666666666666297e-01 3.117639830362890052e+00
6.666666666666666297e-01 5.816296621675860479e-01
6.666666666666666297e-01 1.072335299540981168e+00
6.666666666666666297e-01 1.249786486299740318e+00
6.666666666666666297e-01 1.468201076504442426e+00
6.666666666666666297e-01 1.570673590553866461e+00
6.666666666666666297e-01 1.777061310824791462e+00
6.666666666666666297e-01 1.947838531410098994e+00
6.666666666666666297e-01 2.102291952896422345e+00
6.666666666666666297e-01 2.253673440543195738e+00
6.666666666666666297e-01 2.365511217731778970e+00
6.666666666666666297e-01 2.566382368426957328e+00
6.666666666666666297e-01 2.685237616589120080e+00
6.666666666666666297e-01 2.785591582841817626e+00
6.666666666666666297e-01 2.871475580455211229e+00
6.666666666666666297e-01 2.959973629269029516e+00
6.666666666666666297e-01 5.943846467542073242e-01
6.666666666666666297e-01 1.029746850121995294e+00
6.666666666666666297e-01 1.323699692610603051e+00
6.666666666666666297e-01 1.404908783528924232e+00
6.666666666666666297e-01 1.548582390157235977e+00
6.666666666666666297e-01 1.864850750637828014e+00
6.666666666666666297e-01 1.928902818227697935e+00
6.666666666666666297e-01 2.061059633205218233e+00
6.666666666666666297e-01 2.286700546016191993e+00
6.666666666666666297e-01 2.415125304262687678e+00
6.666666666666666297e-01 2.598573249655970585e+00
6.666666666666666297e-01 2.639575626581574852e+00
6.666666666666666297e-01 2.720483912681629590e+00
6.666666666666666297e-01 2.866270021046744887e+00
6.666666666666666297e-01 2.987217770078586909e+00
6.666666666666666297e-01 5.949566393784095908e-01
6.666666666666666297e-01 1.078119399194321204e+00
6.666666666666666297e-01 1.329368514997526063e+00
6.666666666666666297e-01 1.448180655625691315e+00
6.666666666666666297e-01 1.533106904410971083e+00
6.666666666666666297e-01 1.842470537084665239e+00
6.666666666666666297e-01 1.950295807994223196e+00
6.666666666666666297e-01 2.008260209712659616e+00
6.666666666666666297e-01 2.346508837724172736e+00
6.666666666666666297e-01 2.424913637487236429e+00
6.666666666666666297e-01 2.570478340127834826e+00
6.666666666666666297e-01 2.677553220503142484e+00
6.666666666666666297e-01 2.760807847181382613e+00
6.666666666666666297e-01 2.869619899235630101e+00
6.666666666666666297e-01 3.051338172889984435e+00
6.666666666666666297e-01 5.745281654412508487e-01
6.666666666666666297e-01 1.090584625286652454e+00
6.666666666666666297e-01 1.260004865895467674e+00
6.666666666666666297e-01 1.468566846017154148e+00
6.666666666666666297e-01 1.580474719171917286e+00
6.666666666666666297e-01 1.818748447632714260e+00
6.666666666666666297e-01 1.855248195536518097e+00
6.666666666666666297e-01 2.102973565078400497e+00
6.666666666666666297e-01 2.252257193872026164e+00
6.666666666666666297e-01 2.431989108725247206e+00
6.666666666666666297e-01 2.555477545458444411e+00
6.666666666666666297e-01 2.642440619963451809e+00
6.666666666666666297e-01 2.753959997140896121e+00
6.666666666666666297e-01 2.824516253642428865e+00
6.666666666666666297e-01 2.970377381833884556e+00
6.666666666666666297e-01 5.662849216201095714e-01
6.666666666666666297e-01 1.196201728870079251e+00
6.666666666666666297e-01 1.421383061269494874e+00
6.666666666666666297e-01 1.518424351323972132e+00
6.666666666666666297e-01 1.669932729766401280e+00
6.666666666666666297e-01 1.775360922123098817e+00
6.666666666666666297e-01 1.885950618531182954e+00
6.666666666666666297e-01 2.045393039850324612e+00
6.666666666666666297e-01 2.359557694566120745e+00
6.666666666666666297e-01 2.494655059203523706e+00
6.666666666666666297e-01 2.589124029686161066e+00
6.666666666666666297e-01 2.701191637924551969e+00
6.666666666666666297e-01 2.825682698961486494e+00
6.666666666666666297e-01 2.945735130702843207e+00
6.666666666666666297e-01 3.084900551534957458e+00
6.666666666666666297e-01 5.133097652453102455e-01
6.666666666666666297e-01 6.944470279032657345e-01
6.666666666666666297e-01 1.345963049436846859e+00
6.666666666666666297e-01 1.641608667112336661e+00
6.666666666666666297e-01 1.777000665217229880e+00
6.666666666666666297e-01 1.867370451302093670e+00
6.666666666666666297e-01 2.053209242329842255e+00
6.666666666666666297e-01 2.164269394833155502e+00
6.666666666666666297e-01 2.236499300211335139e+00
6.666666666666666297e-01 2.362841323862312493e+00
6.666666666666666297e-01 2.488602922411757845e+00
6.666666666666666297e-01 2.607477838148412275e+00
6.666666666666666297e-01 2.766138324775965884e+00
6.666666666666666297e-01 2.804399339604742636e+00
6.666666666666666297e-01 2.937122181669366228e+00
6.666666666666666297e-01 -8.196453029484018771e-03
6.666666666666666297e-01 3.141162024697905508e-01
6.666666666666666297e-01 5.568265501789539940e-01
6.666666666666666297e-01 8.854755281533641664e-01
6.666666666666666297e-01 1.040320311973459866e+00
6.666666666666666297e-01 1.274388403263117198e+00
6.666666666666666297e-01 1.465519816263991970e+00
6.666666666666666297e-01 1.736307992304546133e+00
6.666666666666666297e-01 1.983884510628826092e+00
6.666666666666666297e-01 2.060221498422976083e+00
6.666666666666666297e-01 2.263143356036806608e+00
6.666666666666666297e-01 2.392457289287449385e+00
6.666666666666666297e-01 2.505784456991278830e+00
6.666666666666666297e-01 2.601927047704407414e+00
6.666666666666666297e-01 2.732187059509840310e+00
6.666666666666666297e-01 5.616985172081285782e-01
6.666666666666666297e-01 7.194938128467640581e-01
6.666666666666666297e-01 1.373114373125247312e+00
6.666666666666666297e-01 1.528761884830430517e+00
6.666666666666666297e-01 1.785443430573280921e+00
6.666666666666666297e-01 1.835719486671649747e+00
6.666666666666666297e-01 2.027095647803037082e+00
6.666666666666666297e-01 2.138750924735916215e+00
6.666666666666666297e-01 2.268562603722472204e+00
6.666666666666666297e-01 2.350597341181270394e+00
6.666666666666666297e-01 2.397283743692014468e+00
6.666666666666666297e-01 2.578379986449505168e+00
6.666666666666666297e-01 2.690799620272599668e+00
6.666666666666666297e-01 2.774865685998150866e+00
6.666666666666666297e-01 2.872172629736297722e+00
6.666666666666666297e-01 3.960151285423307854e-02
6.666666666666666297e-01 2.789345179974134226e-01
6.666666666666666297e-01 7.124540092509334954e-01
6.666666666666666297e-01 8.867330480715622798e-01
6.666666666666666297e-01 1.138666995829368034e+00
6.666666666666666297e-01 1.344927428194097274e+00
6.666666666666666297e-01 1.470424745075575856e+00
6.666666666666666297e-01 1.620194839392667063e+00
6.666666666666666297e-01 1.867805064795902581e+00
6.666666666666666297e-01 2.049588893851705507e+00
6.666666666666666297e-01 2.132365285819332712e+00
6.666666666666666297e-01 2.453310844722324191e+00
6.666666666666666297e-01 2.624245287491277168e+00
6.666666666666666297e-01 2.822419828021367039e+00
6.666666666666666297e-01 2.840482651494511401e+00
6.666666666666666297e-01 5.384799191476759006e-01
6.666666666666666297e-01 7.102784908286707832e-01
6.666666666666666297e-01 1.184657834085584227e+00
6.666666666666666297e-01 1.423943472612961614e+00
6.666666666666666297e-01 1.825852208960213829e+00
6.666666666666666297e-01 1.921835754087567238e+00
6.666666666666666297e-01 2.011383482958962077e+00
6.666666666666666297e-01 2.146941073249934107e+00
6.666666666666666297e-01 2.192843808044329990e+00
6.666666666666666297e-01 2.345682973878211897e+00
6.666666666666666297e-01 2.419630744166994418e+00
6.666666666666666297e-01 2.527292918029758084e+00
6.666666666666666297e-01 2.652267234908862292e+00
6.666666666666666297e-01 2.776644603930634503e+00
6.666666666666666297e-01 2.805102671900584710e+00
6.666666666666666297e-01 5.776922632833247917e-03
6.666666666666666297e-01 2.706193472152733648e-01
6.666666666666666297e-01 7.646770025846763019e-01
6.666666666666666297e-01 9.876640276644366168e-01
6.666666666666666297e-01 1.044014901608221635e+00
6.666666666666666297e-01 1.316016041527262814e+00
6.666666666666666297e-01 1.405013126283080283e+00
6.666666666666666297e-01 1.676718969271519200e+00
6.666666666666666297e-01 1.771370418408082514e+00
6.666666666666666297e-01 1.897977275022697086e+00
6.666666666666666297e-01 2.065131097313610553e+00
6.666666666666666297e-01 2.528059161289917256e+00
6.666666666666666297e-01 2.716832508847318195e+00
6.666666666666666297e-01 2.774393892011232765e+00
6.666666666666666297e-01 2.841701731765652994e+00
6.666666666666666297e-01 5.556361291576479289e-01
6.666666666666666297e-01 7.174180284428359755e-01
6.666666666666666297e-01 1.226260505363370612e+00
6.666666666666666297e-01 1.458258917241693098e+00
6.666666666666666297e-01 1.845242558076279238e+00
6.666666666666666297e-01 1.912780706249634477e+00
6.666666666666666297e-01 1.977126995739382664e+00
6.666666666666666297e-01 2.145637604871126314e+00
6.666666666666666297e-01 2.206568974562429730e+00
6.666666666666666297e-01 2.351898853004314560e+00
6.666666666666666297e-01 2.420037714775219229e+00
6.666666666666666297e-01 2.534993716768639160e+00
6.666666666666666297e-01 2.634863791994263238e+00
6.666666666666666297e-01 2.752480501807127666e+00
6.666666666666666297e-01 2.867236630637734152e+00
6.666666666666666297e-01 1.841845178088874491e-02
6.666666666666666297e-01 2.998394014747987057e-01
6.666666666666666297e-01 6.285776328628855936e-01
6.666666666666666297e-01 9.063958921553307846e-01
6.666666666666666297e-01 1.146068134457010501e+00
6.666666666666666297e-01 1.308627177640119044e+00
6.666666666666666297e-01 1.478675849289686539e+00
6.666666666666666297e-01 1.646478854169913575e+00
6.666666666666666297e-01 1.972821578592970582e+00
6.666666666666666297e-01 2.087364881409001782e+00
6.666666666666666297e-01 2.219874456068367863e+00
6.666666666666666297e-01 2.378749118684368113e+00
6.666666666666666297e-01 2.630879580339211543e+00
6.666666666666666297e-01 2.743499923861122625e+00
6.666666666666666297e-01 2.767622519510268830e+00
6.666666666666666297e-01 5.466272033081907011e-01
6.666666666666666297e-01 7.273440409014426677e-01
6.666666666666666297e-01 1.399214003486946467e+00
6.666666666666666297e-01 1.548792628092968471e+00
6.666666666666666297e-01 1.770366775746907706e+00
6.666666666666666297e-01 1.865405623135302449e+00
6.666666666666666297e-01 2.033640761086758175e+00
6.666666666666666297e-01 2.147272302487550633e+00
6.666666666666666297e-01 2.245740774323508049e+00
6.666666666666666297e-01 2.355795961472466615e+00
6.666666666666666297e-01 2.410000789988373526e+00
6.666666666666666297e-01 2.549207565292533673e+00
6.666666666666666297e-01 2.694806122856959973e+00
6.666666666666666297e-01 2.818011424724176095e+00
6.666666666666666297e-01 2.952661303081640654e+00
6.666666666666666297e-01 -3.540071076156436902e-02
6.666666666666666297e-01 3.352243529592442428e-01
6.666666666666666297e-01 5.060741766394869501e-01
6.666666666666666297e-01 8.794515963597575592e-01
6.666666666666666297e-01 9.967056204263542440e-01
6.666666666666666297e-01 1.245429015224402747e+00
6.666666666666666297e-01 1.523436869654148040e+00
6.666666666666666297e-01 1.705477730939946923e+00
6.666666666666666297e-01 1.919149749448365583e+00
6.666666666666666297e-01 2.099940370094117270e+00
6.666666666666666297e-01 2.261688726183962217e+00
6.666666666666666297e-01 2.341011778262071630e+00
6.666666666666666297e-01 2.521474635947015486e+00
6.666666666666666297e-01 2.606902967987082320e+00
6.666666666666666297e-01 2.708467434841736576e+00
7.333333333333333925e-01 5.524813908202190760e-01
7.333333333333333925e-01 1.139595007832014062e+00
7.333333333333333925e-01 1.273473356917662613e+00
7.333333333333333925e-01 1.434905956583236275e+00
7.333333333333333925e-01 1.495749119871419452e+00
7.333333333333333925e-01 1.788669720257104245e+00
7.333333333333333925e-01 1.873101453942837225e+00
7.333333333333333925e-01 2.100727883750238334e+00
7.333333333333333925e-01 2.333352773106099676e+00
7.333333333333333925e-01 2.527039597990608399e+00
7.333333333333333925e-01 2.611204212979856720e+00
7.333333333333333925e-01 2.722660409000411619e+00
7.333333333333333925e-01 2.801889340456398259e+00
7.333333333333333925e-01 2.861129672925642353e+00
7.333333333333333925e-01 2.984050003936346229e+00
7.333333333333333925e-01 5.186034986002425740e-01
7.333333333333333925e-01 1.183351164830128255e+00
7.333333333333333925e-01 1.320197149953344251e+00
7.333333333333333925e-01 1.448560823973707556e+00
7.333333333333333925e-01 1.573885061574543442e+00
7.333333333333333925e-01 1.756304916154903140e+00
7.333333333333333925e-01 1.872745502046285537e+00
7.333333333333333925e-01 2.119376395637942778e+00
7.333333333333333925e-01 2.432751080380370468e+00
7.333333333333333925e-01 2.498613697073835738e+00
7.333333333333333925e-01 2.537603137225602268e+00
7.333333333333333925e-01 2.688138460141033192e+00
7.333333333333333925e-01 2.904379201492020002e+00
7.333333333333333925e-01 2.921060924354520694e+00
7.333333333333333925e-01 3.046435868428517324e+00
7.333333333333333925e-01 5.277960033033366471e-01
7.333333333333333925e-01 1.176799803069201289e+00
7.333333333333333925e-01 1.374477839748294627e+00
7.333333333333333925e-01 1.561249660783204263e+00
7.333333333333333925e-01 1.644848824309491420e+00
7.333333333333333925e-01 1.734695290564360448e+00
7.333333333333333925e-01 1.858337604578451874e+00
7.333333333333333925e-01 2.064180731398920443e+00
7.333333333333333925e-01 2.365046538492237005e+00
7.333333333333333925e-01 2.521056252033247347e+00
7.333333333333333925e-01 2.676935208589753756e+00
7.333333333333333925e-01 2.722706097864744379e+00
7.333333333333333925e-01 2.868609875091550521e+00
7.333333333333333925e-01 2.956327272987294918e+00
7.333333333333333925e-01 3.067053173755624584e+00
7.333333333333333925e-01 5.792718984698410623e-01
7.333333333333333925e-01 1.067211396638555243e+00
7.333333333333333925e-01 1.341939518230134354e+00
7.333333333333333925e-01 1.455963288420520030e+00
7.333333333333333925e-01 1.510409621710408601e+00
7.333333333333333925e-01 1.695061453309818944e+00
7.333333333333333925e-01 1.940514683872919477e+00
7.333333333333333925e-01 2.105171136600660020e+00
7.333333333333333925e-01 2.295841464474733584e+00
7.333333333333333925e-01 2.422371145181244856e+00
7.333333333333333925e-01 2.561369684079977560e+00
7.333333333333333925e-01 2.670659390237148045e+00
7.333333333333333925e-01 2.800429586246309555e+00
7.333333333333333925e-01 2.892205602883251458e+00
7.333333333333333925e-01 2.973109470050076197e+00
7.333333333333333925e-01 5.857312928489477599e-01
7.333333333333333925e-01 1.194917188209558390e+00
7.333333333333333925e-01 1.366462032475595834e+00
7.333333333333333925e-01 1.548217117717655356e+00
7.333333333333333925e-01 1.595364092163208625e+00
7.333333333333333925e-01 1.772140848158414883e+00
7.333333333333333925e-01 1.867135122306564199e+00
7.333333333333333925e-01 2.045225935895501834e+00
7.333333333333333925e-01 2.380834114447594629e+00
7.333333333333333925e-01 2.500401367777271844e+00
7.333333333333333925e-01 2.580654645051737361e+00
7.333333333333333925e-01 2.645917723946155320e+00
7.333333333333333925e-01 2.787086551650901356e+00
7.333333333333333925e-01 2.926941706804171872e+00
7.333333333333333925e-01 3.117933995085024890e+00
7.333333333333333925e-01 5.845244018697712818e-01
7.333333333333333925e-01 1.066771314267327853e+00
7.333333333333333925e-01 1.259787286368293735e+00
7.333333333333333925e-01 1.460516643908846390e+00
7.333333333333333925e-01 1.567085165493409704e+00
7.333333333333333925e-01 1.778292357060678341e+00
7.333333333333333925e-01 1.961503162625376717e+00
7.333333333333333925e-01 2.098528703384545224e+00
7.333333333333333925e-01 2.256198125361294160e+00
7.333333333333333925e-01 2.352976763416137373e+00
7.333333333333333925e-01 2.574995448208909465e+00
7.333333333333333925e-01 2.699385348620097602e+00
7.333333333333333925e-01 2.792650986375150524e+00
7.333333333333333925e-01 2.853711768518110148e+00
7.333333333333333925e-01 2.970279035295590120e+00
7.333333333333333925e-01 5.947602428156244514e-01
7.333333333333333925e-01 1.029500812114946484e+00
7.333333333333333925e-01 1.324331324971041113e+00
7.333333333333333925e-01 1.400066932939552089e+00
7.333333333333333925e-01 1.555871521490672649e+00
7.333333333333333925e-01 1.856694236188474179e+00
7.333333333333333925e-01 1.930203285737917440e+00
7.333333333333333925e-01 2.068090621554830477e+00
7.333333333333333925e-01 2.271209377850624378e+00
7.333333333333333925e-01 2.419054954068855068e+00
7.333333333333333925e-01 2.604533790114885505e+00
7.333333333333333925e-01 2.641873978751362984e+00
7.333333333333333925e-01 2.718210572228286992e+00
7.333333333333333925e-01 2.865041925337834527e+00
7.333333333333333925e-01 2.979951199174024623e+00
7.333333333333333925e-01 5.958092352582866624e-01
7.333333333333333925e-01 1.095742740422537054e+00
7.333333333333333925e-01 1.334261252137878273e+00
7.333333333333333925e-01 1.452245215186508176e+00
7.333333333333333925e-01 1.545404559406080125e+00
7.333333333333333925e-01 1.826648794305299361e+00
7.333333333333333925e-01 1.942670359409049752e+00
7.333333333333333925e-01 2.008723119440446681e+00
7.333333333333333925e-01 2.349610501364168158e+00
7.333333333333333925e-01 2.440143535951335707e+00
7.333333333333333925e-01 2.565346388469578187e+00
7.333333333333333925e-01 2.685174992982638287e+00
7.333333333333333925e-01 2.762914844196444619e+00
7.333333333333333925e-01 2.881506824041935033e+00
7.333333333333333925e-01 3.059125174140746140e+00
7.333333333333333925e-01 5.755795607432219185e-01
7.333333333333333925e-01 1.089514183491729682e+00
7.333333333333333925e-01 1.274214727768082867e+00
7.333333333333333925e-01 1.467316162254775236e+00
7.333333333333333925e-01 1.576699987549574189e+00
7.333333333333333925e-01 1.798563709057901860e+00
7.333333333333333925e-01 1.872077229136749565e+00
7.333333333333333925e-01 2.102036808928943401e+00
7.333333333333333925e-01 2.253881198712178957e+00
7.333333333333333925e-01 2.427123723639198261e+00
7.333333333333333925e-01 2.559616214675685342e+00
7.333333333333333925e-01 2.648364152495076951e+00
7.333333333333333925e-01 2.757322932894425094e+00
7.333333333333333925e-01 2.810549296000402819e+00
7.333333333333333925e-01 2.963464976890350044e+00
7.333333333333333925e-01 5.632701341077677171e-01
7.333333333333333925e-01 1.195334247696763441e+00
7.333333333333333925e-01 1.432325127042616941e+00
7.333333333333333925e-01 1.516704823407565073e+00
7.333333333333333925e-01 1.681381393062707730e+00
7.333333333333333925e-01 1.772888765381281928e+00
7.333333333333333925e-01 1.871837443010974766e+00
7.333333333333333925e-01 2.046710285267749896e+00
7.333333333333333925e-01 2.365851778248469373e+00
7.333333333333333925e-01 2.493359716827541206e+00
7.333333333333333925e-01 2.602787712615082683e+00
7.333333333333333925e-01 2.713712518045952038e+00
7.333333333333333925e-01 2.828828139543276166e+00
7.333333333333333925e-01 2.955267050814001095e+00
7.333333333333333925e-01 3.077643788994379292e+00
7.333333333333333925e-01 5.260257143383171297e-01
7.333333333333333925e-01 6.878660844432431531e-01
7.333333333333333925e-01 1.356250194493526351e+00
7.333333333333333925e-01 1.639865554255123925e+00
7.333333333333333925e-01 1.773486935504251960e+00
7.333333333333333925e-01 1.865992759078636709e+00
7.333333333333333925e-01 2.051792644798922538e+00
7.333333333333333925e-01 2.156578283323142387e+00
7.333333333333333925e-01 2.242212643501915181e+00
7.333333333333333925e-01 2.355968268383151099e+00
7.333333333333333925e-01 2.473667771134074655e+00
7.333333333333333925e-01 2.602301884230740825e+00
7.333333333333333925e-01 2.763536210039347907e+00
7.333333333333333925e-01 2.806948759789094083e+00
7.333333333333333925e-01 2.940214591085265283e+00
7.333333333333333925e-01 2.992035992492219520e+00
7.333333333333333925e-01 5.960154933205785710e-03
7.333333333333333925e-01 3.062092628513539694e-01
7.333333333333333925e-01 5.716320371167284975e-01
7.333333333333333925e-01 8.834189401874823488e-01
7.333333333333333925e-01 1.051330218148905260e+00
7.333333333333333925e-01 1.279747305998341744e+00
7.333333333333333925e-01 1.471308950618464451e+00
7.333333333333333925e-01 1.727440109436315652e+00
7.333333333333333925e-01 2.003062100123685241e+00
7.333333333333333925e-01 2.036727363930310730e+00
7.333333333333333925e-01 2.265484136726314546e+00
7.333333333333333925e-01 2.402866621780731293e+00
7.333333333333333925e-01 2.500216881135429503e+00
7.333333333333333925e-01 2.609498863854071260e+00
7.333333333333333925e-01 2.744711716368840371e+00
7.333333333333333925e-01 5.678690517122788606e-01
7.333333333333333925e-01 7.153469055124617171e-01
7.333333333333333925e-01 1.368338261069567352e+00
7.333333333333333925e-01 1.521715861649539647e+00
7.333333333333333925e-01 1.785903598577050388e+00
7.333333333333333925e-01 1.841169839319633184e+00
7.333333333333333925e-01 2.030762072858038891e+00
7.333333333333333925e-01 2.131574323022562112e+00
7.333333333333333925e-01 2.263734445080046953e+00
7.333333333333333925e-01 2.351047607271397055e+00
7.333333333333333925e-01 2.397628076688988585e+00
7.333333333333333925e-01 2.580608419197687908e+00
7.333333333333333925e-01 2.676549016584942819e+00
7.333333333333333925e-01 2.776135902629505381e+00
7.333333333333333925e-01 2.876155244861848814e+00
7.333333333333333925e-01 3.864232140259105108e-02
7.333333333333333925e-01 2.785515765889101658e-01
7.333333333333333925e-01 7.331603198209393213e-01
7.333333333333333925e-01 8.840342268044025786e-01
7.333333333333333925e-01 1.140616461546358096e+00
7.333333333333333925e-01 1.361521161000638358e+00
7.333333333333333925e-01 1.474640613125728805e+00
7.333333333333333925e-01 1.599957324014212645e+00
7.333333333333333925e-01 1.843079718582060877e+00
7.333333333333333925e-01 2.036474198855245277e+00
7.333333333333333925e-01 2.118325157609035614e+00
7.333333333333333925e-01 2.471368224987344320e+00
7.333333333333333925e-01 2.621285473565535540e+00
7.333333333333333925e-01 2.827400535465983467e+00
7.333333333333333925e-01 2.863301869364022423e+00
7.333333333333333925e-01 5.355024208453755818e-01
7.333333333333333925e-01 7.099691633723068662e-01
7.333333333333333925e-01 1.190532832331911095e+00
7.333333333333333925e-01 1.406366359922884612e+00
7.333333333333333925e-01 1.818688776940717844e+00
7.333333333333333925e-01 1.921258376355069686e+00
7.333333333333333925e-01 2.025097240510120855e+00
7.333333333333333925e-01 2.143853201821571020e+00
7.333333333333333925e-01 2.190370000794302996e+00
7.333333333333333925e-01 2.350967015372958713e+00
7.333333333333333925e-01 2.419913411392002445e+00
7.333333333333333925e-01 2.537006661010451580e+00
7.333333333333333925e-01 2.646434647885854474e+00
7.333333333333333925e-01 2.780541978012308846e+00
7.333333333333333925e-01 2.814179194209231127e+00
7.333333333333333925e-01 3.789872462732546410e-03
7.333333333333333925e-01 2.749971015120422635e-01
7.333333333333333925e-01 7.641130860031921657e-01
7.333333333333333925e-01 9.896082207984591150e-01
7.333333333333333925e-01 1.057032648039182732e+00
7.333333333333333925e-01 1.327638355058496700e+00
7.333333333333333925e-01 1.408641846089437877e+00
7.333333333333333925e-01 1.668329692102730633e+00
7.333333333333333925e-01 1.754955951886046250e+00
7.333333333333333925e-01 1.922756458784448341e+00
7.333333333333333925e-01 2.062302064145256963e+00
7.333333333333333925e-01 2.528701793009673793e+00
7.333333333333333925e-01 2.713944190868602391e+00
7.333333333333333925e-01 2.774291731222149338e+00
7.333333333333333925e-01 2.838317026368912366e+00
7.333333333333333925e-01 5.593861254924377135e-01
7.333333333333333925e-01 7.186163999214443265e-01
7.333333333333333925e-01 1.246959667478478195e+00
7.333333333333333925e-01 1.457860079264662545e+00
7.333333333333333925e-01 1.840645322861547584e+00
7.333333333333333925e-01 1.909356574374555748e+00
7.333333333333333925e-01 1.983711956690427769e+00
7.333333333333333925e-01 2.133394405139370065e+00
7.333333333333333925e-01 2.218440482238719369e+00
7.333333333333333925e-01 2.357870059930320394e+00
7.333333333333333925e-01 2.412264363479607709e+00
7.333333333333333925e-01 2.538965836942821852e+00
7.333333333333333925e-01 2.633825549017302592e+00
7.333333333333333925e-01 2.760396679230581185e+00
7.333333333333333925e-01 2.888535207238106750e+00
7.333333333333333925e-01 1.765674195559086002e-02
7.333333333333333925e-01 3.023595684518056714e-01
7.333333333333333925e-01 6.218847523331021421e-01
7.333333333333333925e-01 9.023805436459895191e-01
7.333333333333333925e-01 1.146153944823225856e+00
7.333333333333333925e-01 1.315836066263187831e+00
7.333333333333333925e-01 1.481635468374378206e+00
7.333333333333333925e-01 1.642157605947915044e+00
7.333333333333333925e-01 1.981328867734617916e+00
7.333333333333333925e-01 2.092298332355142065e+00
7.333333333333333925e-01 2.230998030167768320e+00
7.333333333333333925e-01 2.372781341586630788e+00
7.333333333333333925e-01 2.619955524415928494e+00
7.333333333333333925e-01 2.730689365446238526e+00
7.333333333333333925e-01 2.763402259441505748e+00
7.333333333333333925e-01 5.505757611938690843e-01
7.333333333333333925e-01 7.207128553112909231e-01
7.333333333333333925e-01 1.402687365562655941e+00
7.333333333333333925e-01 1.559999973607347101e+00
7.333333333333333925e-01 1.761733295808227240e+00
7.333333333333333925e-01 1.877562232737687964e+00
7.333333333333333925e-01 2.037186164513087760e+00
7.333333333333333925e-01 2.136528756434955767e+00
7.333333333333333925e-01 2.251344933492845257e+00
7.333333333333333925e-01 2.352841561194878750e+00
7.333333333333333925e-01 2.408648751547417532e+00
7.333333333333333925e-01 2.546799415078396578e+00
7.333333333333333925e-01 2.699060060132040917e+00
7.333333333333333925e-01 2.824143478686977460e+00
7.333333333333333925e-01 2.953063627557583004e+00
7.333333333333333925e-01 -2.827832749548520042e-02
7.333333333333333925e-01 3.353867628705415882e-01
7.333333333333333925e-01 5.008934067813584079e-01
7.333333333333333925e-01 8.794349362552509319e-01
7.333333333333333925e-01 9.859799814368557236e-01
7.333333333333333925e-01 1.238793954997248647e+00
7.333333333333333925e-01 1.539419706123510423e+00
7.333333333333333925e-01 1.705456692130866259e+00
7.333333333333333925e-01 1.910971732256797395e+00
7.333333333333333925e-01 2.071093450033060890e+00
7.333333333333333925e-01 2.267585844538587025e+00
7.333333333333333925e-01 2.348941468062804461e+00
7.333333333333333925e-01 2.508451696068988213e+00
7.333333333333333925e-01 2.613129592428066417e+00
7.333333333333333925e-01 2.717123615082101651e+00
8.000000000000000444e-01 5.504450612164077938e-01
8.000000000000000444e-01 1.143230213972316278e+00
8.000000000000000444e-01 1.278956672419155893e+00
8.000000000000000444e-01 1.440561828091261987e+00
8.000000000000000444e-01 1.495377455984680637e+00
8.000000000000000444e-01 1.795392233756160749e+00
8.000000000000000444e-01 1.867926555739273908e+00
8.000000000000000444e-01 2.099928729327501742e+00
8.000000000000000444e-01 2.346717293018883765e+00
8.000000000000000444e-01 2.537026242076990457e+00
8.000000000000000444e-01 2.610434342871371882e+00
8.000000000000000444e-01 2.741891341938185178e+00
8.000000000000000444e-01 2.783533472204169357e+00
8.000000000000000444e-01 2.871209875132507250e+00
8.000000000000000444e-01 2.978130830817832475e+00
8.000000000000000444e-01 5.238026150804557801e-01
8.000000000000000444e-01 1.174065014238152571e+00
8.000000000000000444e-01 1.321159963346417499e+00
8.000000000000000444e-01 1.443214833608749359e+00
8.000000000000000444e-01 1.560918014713848834e+00
8.000000000000000444e-01 1.759567196344448803e+00
8.000000000000000444e-01 1.873889971394362419e+00
8.000000000000000444e-01 2.120359928824967710e+00
8.000000000000000444e-01 2.435026829559234329e+00
8.000000000000000444e-01 2.503103348487854873e+00
8.000000000000000444e-01 2.546772297786475292e+00
8.000000000000000444e-01 2.680141606561193157e+00
8.000000000000000444e-01 2.891300513931980731e+00
8.000000000000000444e-01 2.919390888914620064e+00
8.000000000000000444e-01 3.036726715371514729e+00
8.000000000000000444e-01 5.335237071559504329e-01
8.000000000000000444e-01 1.175234261480227360e+00
8.000000000000000444e-01 1.389953020177728149e+00
8.000000000000000444e-01 1.569062703491027833e+00
8.000000000000000444e-01 1.662410002626359073e+00
8.000000000000000444e-01 1.727432243521690225e+00
8.000000000000000444e-01 1.851052014072394059e+00
8.000000000000000444e-01 2.061093116922933177e+00
8.000000000000000444e-01 2.365120930284973610e+00
8.000000000000000444e-01 2.524671178252162917e+00
8.000000000000000444e-01 2.694328199243415156e+00
8.000000000000000444e-01 2.717736747982854695e+00
8.000000000000000444e-01 2.877187322709971795e+00
8.000000000000000444e-01 2.948466260716799070e+00
8.000000000000000444e-01 3.062816278674659998e+00
8.000000000000000444e-01 5.822713767346954228e-01
8.000000000000000444e-01 1.064489649139034100e+00
8.000000000000000444e-01 1.348606523147196867e+00
8.000000000000000444e-01 1.462139507707775010e+00
8.000000000000000444e-01 1.516091408103591220e+00
8.000000000000000444e-01 1.692716068947362373e+00
8.000000000000000444e-01 1.945851690402008671e+00
8.000000000000000444e-01 2.103832751505734677e+00
8.000000000000000444e-01 2.285698276806243712e+00
8.000000000000000444e-01 2.412648759255034747e+00
8.000000000000000444e-01 2.563552581035963840e+00
8.000000000000000444e-01 2.672222958411822447e+00
8.000000000000000444e-01 2.788474656033088195e+00
8.000000000000000444e-01 2.892326453279849829e+00
8.000000000000000444e-01 2.953590181781265755e+00
8.000000000000000444e-01 5.889887740972028496e-01
8.000000000000000444e-01 1.191044797056150628e+00
8.000000000000000444e-01 1.363680193325109258e+00
8.000000000000000444e-01 1.533501163988063354e+00
8.000000000000000444e-01 1.601320936289567953e+00
8.000000000000000444e-01 1.764007983000567492e+00
8.000000000000000444e-01 1.868462580989671551e+00
8.000000000000000444e-01 2.040076369679781010e+00
8.000000000000000444e-01 2.388589758218557790e+00
8.000000000000000444e-01 2.484823227938477430e+00
8.000000000000000444e-01 2.599949156573728715e+00
8.000000000000000444e-01 2.635435033327439669e+00
8.000000000000000444e-01 2.781250002445460723e+00
8.000000000000000444e-01 2.936435742361879875e+00
8.000000000000000444e-01 3.113093897148502265e+00
8.000000000000000444e-01 5.873150574285546099e-01
8.000000000000000444e-01 1.061469348372412469e+00
8.000000000000000444e-01 1.271644952331371314e+00
8.000000000000000444e-01 1.450127134493556014e+00
8.000000000000000444e-01 1.564871316376212462e+00
8.000000000000000444e-01 1.783342794924237751e+00
8.000000000000000444e-01 1.969007703321892677e+00
8.000000000000000444e-01 2.093829810361455657e+00
8.000000000000000444e-01 2.257079521158857460e+00
8.000000000000000444e-01 2.348974914019265725e+00
8.000000000000000444e-01 2.582787758713180892e+00
8.000000000000000444e-01 2.714793861491898497e+00
8.000000000000000444e-01 2.793561901061480057e+00
8.000000000000000444e-01 2.833634007260599219e+00
8.000000000000000444e-01 2.981479136505498673e+00
8.000000000000000444e-01 5.949563848130594579e-01
8.000000000000000444e-01 1.031700895282625652e+00
8.000000000000000444e-01 1.323702390221427549e+00
8.000000000000000444e-01 1.398484298740839904e+00
8.000000000000000444e-01 1.561644027503120924e+00
8.000000000000000444e-01 1.845087681238453570e+00
8.000000000000000444e-01 1.935685876666155991e+00
8.000000000000000444e-01 2.072428753949708380e+00
8.000000000000000444e-01 2.260998474625409926e+00
8.000000000000000444e-01 2.415795226342794422e+00
8.000000000000000444e-01 2.608202062099735485e+00
8.000000000000000444e-01 2.651940303704748203e+00
8.000000000000000444e-01 2.722634480540278901e+00
8.000000000000000444e-01 2.859163696477736494e+00
8.000000000000000444e-01 2.977476441873278645e+00
8.000000000000000444e-01 5.965655079065754762e-01
8.000000000000000444e-01 1.114282036747681559e+00
8.000000000000000444e-01 1.340038945838273321e+00
8.000000000000000444e-01 1.455509827083346863e+00
8.000000000000000444e-01 1.562226267824684101e+00
8.000000000000000444e-01 1.807277664443120102e+00
8.000000000000000444e-01 1.932873624602279961e+00
8.000000000000000444e-01 2.011613180970840631e+00
8.000000000000000444e-01 2.356272630902140008e+00
8.000000000000000444e-01 2.450717112837338618e+00
8.000000000000000444e-01 2.563462393301080056e+00
8.000000000000000444e-01 2.689922154557166323e+00
8.000000000000000444e-01 2.761488304958930939e+00
8.000000000000000444e-01 2.897371926135321019e+00
8.000000000000000444e-01 3.065081809314904149e+00
8.000000000000000444e-01 5.773084230682457019e-01
8.000000000000000444e-01 1.086712758988198857e+00
8.000000000000000444e-01 1.290263547255250387e+00
8.000000000000000444e-01 1.467279404817560362e+00
8.000000000000000444e-01 1.570598610920370675e+00
8.000000000000000444e-01 1.775846175757578749e+00
8.000000000000000444e-01 1.892306102328262796e+00
8.000000000000000444e-01 2.101375981385359637e+00
8.000000000000000444e-01 2.255352573794368709e+00
8.000000000000000444e-01 2.417059211481927150e+00
8.000000000000000444e-01 2.565559981912571175e+00
8.000000000000000444e-01 2.658680456930852642e+00
8.000000000000000444e-01 2.756634527905390541e+00
8.000000000000000444e-01 2.807247759247758268e+00
8.000000000000000444e-01 2.953686801969212183e+00
8.000000000000000444e-01 5.601475525152466162e-01
8.000000000000000444e-01 1.193831547911173629e+00
8.000000000000000444e-01 1.438938566220656412e+00
8.000000000000000444e-01 1.519514632389928011e+00
8.000000000000000444e-01 1.689812503952538236e+00
8.000000000000000444e-01 1.773435560161772173e+00
8.000000000000000444e-01 1.851637086721638070e+00
8.000000000000000444e-01 2.049476035384486750e+00
8.000000000000000444e-01 2.372496592353883216e+00
8.000000000000000444e-01 2.494874729639604993e+00
8.000000000000000444e-01 2.619018042571099159e+00
8.000000000000000444e-01 2.726653543552856718e+00
8.000000000000000444e-01 2.832649895528788875e+00
8.000000000000000444e-01 2.958325436423052679e+00
8.000000000000000444e-01 3.071253988561380766e+00
8.000000000000000444e-01 5.407003423816831855e-01
8.000000000000000444e-01 6.807176485667980614e-01
8.000000000000000444e-01 1.367934037892837296e+00
8.000000000000000444e-01 1.637083937111810883e+00
8.000000000000000444e-01 1.767791434304371023e+00
8.000000000000000444e-01 1.867114870614813071e+00
8.000000000000000444e-01 2.048548289787049725e+00
8.000000000000000444e-01 2.150835146017129773e+00
8.000000000000000444e-01 2.247357545326877926e+00
8.000000000000000444e-01 2.347942015908557778e+00
8.000000000000000444e-01 2.459045736337856169e+00
8.000000000000000444e-01 2.593698735685990187e+00
8.000000000000000444e-01 2.759506319630673943e+00
8.000000000000000444e-01 2.809066167178542628e+00
8.000000000000000444e-01 2.944488772495475359e+00
8.000000000000000444e-01 2.992175361297285008e+00
8.000000000000000444e-01 1.888986673748149769e-02
8.000000000000000444e-01 2.989306524335972881e-01
8.000000000000000444e-01 5.860628629439190718e-01
8.000000000000000444e-01 8.804237791013349579e-01
8.000000000000000444e-01 1.064316525987436535e+00
8.000000000000000444e-01 1.286585596510207097e+00
8.000000000000000444e-01 1.481844155600384738e+00
8.000000000000000444e-01 1.709413494522920018e+00
8.000000000000000444e-01 2.009689095230328348e+00
8.000000000000000444e-01 2.034907045955520744e+00
8.000000000000000444e-01 2.260589361754711035e+00
8.000000000000000444e-01 2.408535782261850500e+00
8.000000000000000444e-01 2.501546693176834424e+00
8.000000000000000444e-01 2.620671268575307522e+00
8.000000000000000444e-01 2.757032835687198258e+00
8.000000000000000444e-01 5.727244607673753762e-01
8.000000000000000444e-01 7.125874384365999958e-01
8.000000000000000444e-01 1.363132985062406988e+00
8.000000000000000444e-01 1.511020225092380542e+00
8.000000000000000444e-01 1.788505653213604774e+00
8.000000000000000444e-01 1.849258713911382301e+00
8.000000000000000444e-01 2.034628185976572468e+00
8.000000000000000444e-01 2.123345337252629861e+00
8.000000000000000444e-01 2.262314919466291485e+00
8.000000000000000444e-01 2.342287726414980398e+00
8.000000000000000444e-01 2.402456975127051919e+00
8.000000000000000444e-01 2.582433264067645950e+00
8.000000000000000444e-01 2.657894287726151106e+00
8.000000000000000444e-01 2.782514083841391539e+00
8.000000000000000444e-01 2.885378802111745244e+00
8.000000000000000444e-01 3.445019943040961152e-02
8.000000000000000444e-01 2.799280424654000399e-01
8.000000000000000444e-01 7.493916729555110123e-01
8.000000000000000444e-01 8.884395365311377191e-01
8.000000000000000444e-01 1.141392771869874423e+00
8.000000000000000444e-01 1.375816653134677381e+00
8.000000000000000444e-01 1.483612926788254072e+00
8.000000000000000444e-01 1.575139507739976352e+00
8.000000000000000444e-01 1.820626533344267273e+00
8.000000000000000444e-01 2.023883482671493539e+00
8.000000000000000444e-01 2.104740647287854927e+00
8.000000000000000444e-01 2.490275097179647901e+00
8.000000000000000444e-01 2.619259744708074322e+00
8.000000000000000444e-01 2.821798319611843908e+00
8.000000000000000444e-01 2.887900926035086968e+00
8.000000000000000444e-01 5.329408306457992239e-01
8.000000000000000444e-01 7.099885195239323821e-01
8.000000000000000444e-01 1.200288573907670298e+00
8.000000000000000444e-01 1.386366329817121823e+00
8.000000000000000444e-01 1.812861844356092433e+00
8.000000000000000444e-01 1.918732531656161200e+00
8.000000000000000444e-01 2.039902193117228535e+00
8.000000000000000444e-01 2.142900642896705676e+00
8.000000000000000444e-01 2.185003665840127951e+00
8.000000000000000444e-01 2.356603049911342396e+00
8.000000000000000444e-01 2.420109622017008633e+00
8.000000000000000444e-01 2.551613589222398559e+00
8.000000000000000444e-01 2.638952638344022716e+00
8.000000000000000444e-01 2.785237105906645638e+00
8.000000000000000444e-01 2.820420775735613006e+00
8.000000000000000444e-01 2.976115663898326602e-03
8.000000000000000444e-01 2.793166299486529169e-01
8.000000000000000444e-01 7.634019608161111137e-01
8.000000000000000444e-01 9.874414912630129493e-01
8.000000000000000444e-01 1.073154011459394042e+00
8.000000000000000444e-01 1.342927527147622868e+00
8.000000000000000444e-01 1.414594560957709746e+00
8.000000000000000444e-01 1.653349320755154395e+00
8.000000000000000444e-01 1.746362807826727703e+00
8.000000000000000444e-01 1.944279116963912202e+00
8.000000000000000444e-01 2.060972497215658450e+00
8.000000000000000444e-01 2.529537679441403952e+00
8.000000000000000444e-01 2.707455903273682907e+00
8.000000000000000444e-01 2.767803378321843866e+00
8.000000000000000444e-01 2.843755399017283025e+00
8.000000000000000444e-01 5.632920490553772197e-01
8.000000000000000444e-01 7.189862212659647867e-01
8.000000000000000444e-01 1.269812410626371957e+00
8.000000000000000444e-01 1.457567816439421904e+00
8.000000000000000444e-01 1.833655946599293429e+00
8.000000000000000444e-01 1.904435192188003612e+00
8.000000000000000444e-01 1.994973521252120463e+00
8.000000000000000444e-01 2.121455407995199494e+00
8.000000000000000444e-01 2.230559877409120872e+00
8.000000000000000444e-01 2.360216731648563382e+00
8.000000000000000444e-01 2.403048079078445198e+00
8.000000000000000444e-01 2.544971481133359248e+00
8.000000000000000444e-01 2.632966620657867907e+00
8.000000000000000444e-01 2.772114433510267872e+00
8.000000000000000444e-01 2.903301059029189446e+00
8.000000000000000444e-01 1.962626472831630053e-02
8.000000000000000444e-01 3.027158237367189031e-01
8.000000000000000444e-01 6.182136025107638488e-01
8.000000000000000444e-01 8.962835792326870887e-01
8.000000000000000444e-01 1.142485312564502919e+00
8.000000000000000444e-01 1.323406225565264549e+00
8.000000000000000444e-01 1.486868273699684551e+00
8.000000000000000444e-01 1.636267739604051030e+00
8.000000000000000444e-01 1.985891360684092888e+00
8.000000000000000444e-01 2.098401211401380806e+00
8.000000000000000444e-01 2.234094703592091946e+00
8.000000000000000444e-01 2.374040309469620524e+00
8.000000000000000444e-01 2.602654741077571998e+00
8.000000000000000444e-01 2.715036080570058630e+00
8.000000000000000444e-01 2.768662048379724183e+00
8.000000000000000444e-01 5.564363500007800667e-01
8.000000000000000444e-01 7.108848484627401376e-01
8.000000000000000444e-01 1.404658227400688020e+00
8.000000000000000444e-01 1.574015289635127601e+00
8.000000000000000444e-01 1.753785814136449517e+00
8.000000000000000444e-01 1.887168807390082748e+00
8.000000000000000444e-01 2.037501794601098482e+00
8.000000000000000444e-01 2.130065494179859797e+00
8.000000000000000444e-01 2.257655045641143943e+00
8.000000000000000444e-01 2.346672116046306655e+00
8.000000000000000444e-01 2.408713930162292627e+00
8.000000000000000444e-01 2.547182624914540838e+00
8.000000000000000444e-01 2.704652737764405401e+00
8.000000000000000444e-01 2.826950421775961786e+00
8.000000000000000444e-01 2.950866896322025923e+00
8.000000000000000444e-01 -1.895069242164026946e-02
8.000000000000000444e-01 3.341813016486128163e-01
8.000000000000000444e-01 4.972053920427299545e-01
8.000000000000000444e-01 8.813611516153798675e-01
8.000000000000000444e-01 9.743876080529787487e-01
8.000000000000000444e-01 1.232758042054996395e+00
8.000000000000000444e-01 1.549721676744724164e+00
8.000000000000000444e-01 1.715145251594918818e+00
8.000000000000000444e-01 1.898769245356533020e+00
8.000000000000000444e-01 2.046856469301815196e+00
8.000000000000000444e-01 2.264768422942239567e+00
8.000000000000000444e-01 2.358423949679632869e+00
8.000000000000000444e-01 2.498249936072483024e+00
8.000000000000000444e-01 2.619242813762667765e+00
8.000000000000000444e-01 2.729020944290056150e+00
8.666666666666666963e-01 5.480913117997374684e-01
8.666666666666666963e-01 1.144967240943202569e+00
8.666666666666666963e-01 1.287728523855065532e+00
8.666666666666666963e-01 1.445316940100411784e+00
8.666666666666666963e-01 1.498419150398120792e+00
8.666666666666666963e-01 1.795545438046758591e+00
8.666666666666666963e-01 1.866787467699339231e+00
8.666666666666666963e-01 2.101043013950402383e+00
8.666666666666666963e-01 2.362663258085717644e+00
8.666666666666666963e-01 2.540213882995573158e+00
8.666666666666666963e-01 2.608221415512304020e+00
8.666666666666666963e-01 2.748349952088261716e+00
8.666666666666666963e-01 2.774847187955685968e+00
8.666666666666666963e-01 2.886553748327258972e+00
8.666666666666666963e-01 2.978224416227334359e+00
8.666666666666666963e-01 5.296756762183179035e-01
8.666666666666666963e-01 1.164808326860395482e+00
8.666666666666666963e-01 1.319273032979481286e+00
8.666666666666666963e-01 1.441912236088882082e+00
8.666666666666666963e-01 1.546872668532188300e+00
8.666666666666666963e-01 1.765497565933657143e+00
8.666666666666666963e-01 1.874020559914868045e+00
8.666666666666666963e-01 2.118271201692522254e+00
8.666666666666666963e-01 2.427490962684657916e+00
8.666666666666666963e-01 2.510965989097996953e+00
8.666666666666666963e-01 2.564654523127927632e+00
8.666666666666666963e-01 2.677802507297343482e+00
8.666666666666666963e-01 2.869571123021586345e+00
8.666666666666666963e-01 2.921045545213161176e+00
8.666666666666666963e-01 3.027737939200335404e+00
8.666666666666666963e-01 5.391234910217406195e-01
8.666666666666666963e-01 1.176217578137141118e+00
8.666666666666666963e-01 1.404146168352241375e+00
8.666666666666666963e-01 1.569712638056756759e+00
8.666666666666666963e-01 1.678288443161846999e+00
8.666666666666666963e-01 1.728131857140709826e+00
8.666666666666666963e-01 1.840622278638022635e+00
8.666666666666666963e-01 2.059516875752876786e+00
8.666666666666666963e-01 2.367786903258689790e+00
8.666666666666666963e-01 2.524147613277136770e+00
8.666666666666666963e-01 2.696428619668893134e+00
8.666666666666666963e-01 2.723255361262403085e+00
8.666666666666666963e-01 2.885503055309214915e+00
8.666666666666666963e-01 2.936398006471080180e+00
8.666666666666666963e-01 3.060331829053836827e+00
8.666666666666666963e-01 5.839264296423039013e-01
8.666666666666666963e-01 1.064790247237027643e+00
8.666666666666666963e-01 1.349846626372453784e+00
8.666666666666666963e-01 1.466518177433243864e+00
8.666666666666666963e-01 1.523848825973601606e+00
8.666666666666666963e-01 1.695946252188633707e+00
8.666666666666666963e-01 1.947926684351727999e+00
8.666666666666666963e-01 2.102768929237669226e+00
8.666666666666666963e-01 2.275496720492611757e+00
8.666666666666666963e-01 2.404419611198505891e+00
8.666666666666666963e-01 2.568482769582857372e+00
8.666666666666666963e-01 2.672793098774320697e+00
8.666666666666666963e-01 2.778416612273787223e+00
8.666666666666666963e-01 2.883606276663414292e+00
8.666666666666666963e-01 2.939091258690922359e+00
8.666666666666666963e-01 5.918866807500080540e-01
8.666666666666666963e-01 1.184867225720495298e+00
8.666666666666666963e-01 1.361664921844464970e+00
8.666666666666666963e-01 1.514424388216895068e+00
8.666666666666666963e-01 1.609681530381436687e+00
8.666666666666666963e-01 1.755633997192632023e+00
8.666666666666666963e-01 1.874953405817393559e+00
8.666666666666666963e-01 2.034457275623140049e+00
8.666666666666666963e-01 2.393425141956328162e+00
8.666666666666666963e-01 2.470685402833908029e+00
8.666666666666666963e-01 2.616859989687782218e+00
8.666666666666666963e-01 2.626393628323825169e+00
8.666666666666666963e-01 2.776294193783542141e+00
8.666666666666666963e-01 2.942564649524143761e+00
8.666666666666666963e-01 3.105013094406132268e+00
8.666666666666666963e-01 5.897867551057345281e-01
8.666666666666666963e-01 1.056358028157632134e+00
8.666666666666666963e-01 1.284141392873010545e+00
8.666666666666666963e-01 1.438185579326443531e+00
8.666666666666666963e-01 1.564343506046100174e+00
8.666666666666666963e-01 1.790877569740473518e+00
8.666666666666666963e-01 1.970044578098423926e+00
8.666666666666666963e-01 2.089175040528999716e+00
8.666666666666666963e-01 2.256063170496872772e+00
8.666666666666666963e-01 2.353843193736054218e+00
8.666666666666666963e-01 2.588878854600153545e+00
8.666666666666666963e-01 2.727217874018975863e+00
8.666666666666666963e-01 2.789904998960906823e+00
8.666666666666666963e-01 2.815612295308596913e+00
8.666666666666666963e-01 2.989599573220687034e+00
8.666666666666666963e-01 5.948392392989774180e-01
8.666666666666666963e-01 1.035654456430222581e+00
8.666666666666666963e-01 1.320814852870626055e+00
8.666666666666666963e-01 1.400556521194801007e+00
8.666666666666666963e-01 1.565320001508467840e+00
8.666666666666666963e-01 1.832582551946330796e+00
8.666666666666666963e-01 1.942971023525927876e+00
8.666666666666666963e-01 2.075511503210719866e+00
8.666666666666666963e-01 2.255523378971616921e+00
8.666666666666666963e-01 2.406442384793393785e+00
8.666666666666666963e-01 2.606816299966652650e+00
8.666666666666666963e-01 2.669945680655388287e+00
8.666666666666666963e-01 2.734670418549171700e+00
8.666666666666666963e-01 2.847777952040985383e+00
8.666666666666666963e-01 2.979422517949444682e+00
8.666666666666666963e-01 5.969667541715466541e-01
8.666666666666666963e-01 1.132586117497822897e+00
8.666666666666666963e-01 1.346122060935982745e+00
8.666666666666666963e-01 1.460213948762259406e+00
8.666666666666666963e-01 1.580710137964018713e+00
8.666666666666666963e-01 1.786703343536288457e+00
8.666666666666666963e-01 1.921963957203530526e+00
8.666666666666666963e-01 2.015311340793687123e+00
8.666666666666666963e-01 2.365831756695769172e+00
8.666666666666666963e-01 2.455937674081383193e+00
8.666666666666666963e-01 2.566587909608955442e+00
8.666666666666666963e-01 2.689547143466967327e+00
8.666666666666666963e-01 2.759573025497502385e+00
8.666666666666666963e-01 2.914045911663038169e+00
8.666666666666666963e-01 3.071342589101448084e+00
8.666666666666666963e-01 5.794305250469165003e-01
8.666666666666666963e-01 1.082472023684033502e+00
8.666666666666666963e-01 1.306790159205178270e+00
8.666666666666666963e-01 1.468257704342335046e+00
8.666666666666666963e-01 1.562479749782283989e+00
8.666666666666666963e-01 1.754233603995459134e+00
8.666666666666666963e-01 1.911323730618761374e+00
8.666666666666666963e-01 2.101061629387459107e+00
8.666666666666666963e-01 2.256742088473885133e+00
8.666666666666666963e-01 2.406257797261758924e+00
8.666666666666666963e-01 2.571853663550740521e+00
8.666666666666666963e-01 2.668582240168063890e+00
8.666666666666666963e-01 2.752834391925347290e+00
8.666666666666666963e-01 2.815616273694786287e+00
8.666666666666666963e-01 2.943709119478711500e+00
8.666666666666666963e-01 5.568071207766536190e-01
8.666666666666666963e-01 1.191336745316618817e+00
8.666666666666666963e-01 1.439488978823334264e+00
8.666666666666666963e-01 1.527940695240886271e+00
8.666666666666666963e-01 1.693568660321659536e+00
8.666666666666666963e-01 1.778315365426607286e+00
8.666666666666666963e-01 1.828370776800426256e+00
8.666666666666666963e-01 2.052597776078243896e+00
8.666666666666666963e-01 2.377211997341532879e+00
8.666666666666666963e-01 2.499060405167682575e+00
8.666666666666666963e-01 2.637049641650406784e+00
8.666666666666666963e-01 2.738135504458398373e+00
8.666666666666666963e-01 2.838919151382810924e+00
8.666666666666666963e-01 2.955038178564194595e+00
8.666666666666666963e-01 3.065987501316527641e+00
8.666666666666666963e-01 5.550351074569164211e-01
8.666666666666666963e-01 6.748080159060236838e-01
8.666666666666666963e-01 1.379578078323049795e+00
8.666666666666666963e-01 1.632750692708157203e+00
8.666666666666666963e-01 1.760335390359131225e+00
8.666666666666666963e-01 1.871582706037401067e+00
8.666666666666666963e-01 2.043519791425438825e+00
8.666666666666666963e-01 2.147144933497600050e+00
8.666666666666666963e-01 2.251977463342115016e+00
8.666666666666666963e-01 2.340236820142735041e+00
8.666666666666666963e-01 2.445760464482788166e+00
8.666666666666666963e-01 2.583044858693767765e+00
8.666666666666666963e-01 2.752762010179935714e+00
8.666666666666666963e-01 2.811569016584741121e+00
8.666666666666666963e-01 2.948059315231859046e+00
8.666666666666666963e-01 2.833159637100379769e-02
8.666666666666666963e-01 2.939435174803008977e-01
8.666666666666666963e-01 5.985022093034615409e-01
8.666666666666666963e-01 8.777106417713014253e-01
8.666666666666666963e-01 1.079015901997451010e+00
8.666666666666666963e-01 1.295395546284368038e+00
8.666666666666666963e-01 1.494449352859675173e+00
8.666666666666666963e-01 1.684659871737466119e+00
8.666666666666666963e-01 2.001578371468468731e+00
8.666666666666666963e-01 2.055385532719839148e+00
8.666666666666666963e-01 2.250577661818397246e+00
8.666666666666666963e-01 2.409504056028396235e+00
8.666666666666666963e-01 2.509961636261039075e+00
8.666666666666666963e-01 2.633929557968428981e+00
8.666666666666666963e-01 2.768926211245371860e+00
8.666666666666666963e-01 5.754350589347723144e-01
8.666666666666666963e-01 7.117147121202265225e-01
8.666666666666666963e-01 1.356467525022594600e+00
8.666666666666666963e-01 1.497593365960938172e+00
8.666666666666666963e-01 1.793218682923338747e+00
8.666666666666666963e-01 1.859332708388336641e+00
8.666666666666666963e-01 2.037213196203850885e+00
8.666666666666666963e-01 2.114470603701533946e+00
8.666666666666666963e-01 2.265722195797394534e+00
8.666666666666666963e-01 2.329481955115767278e+00
8.666666666666666963e-01 2.406343428161591191e+00
8.666666666666666963e-01 2.584435526224808655e+00
8.666666666666666963e-01 2.640053801743277972e+00
8.666666666666666963e-01 2.789874297244921308e+00
8.666666666666666963e-01 2.895563242987890362e+00
8.666666666666666963e-01 2.790137202626397084e-02
8.666666666666666963e-01 2.822058888476703942e-01
8.666666666666666963e-01 7.588530413976855016e-01
8.666666666666666963e-01 9.016753413352205371e-01
8.666666666666666963e-01 1.139356718459595186e+00
8.666666666666666963e-01 1.385379175765734772e+00
8.666666666666666963e-01 1.492987757159681905e+00
8.666666666666666963e-01 1.553003854717388776e+00
8.666666666666666963e-01 1.800517751819739942e+00
8.666666666666666963e-01 2.012054526093265849e+00
8.666666666666666963e-01 2.092083579568111418e+00
8.666666666666666963e-01 2.508250492125370101e+00
8.666666666666666963e-01 2.620701974239750598e+00
8.666666666666666963e-01 2.809397305384692345e+00
8.666666666666666963e-01 2.902999394298831248e+00
8.666666666666666963e-01 5.309602046707198042e-01
8.666666666666666963e-01 7.101732248956125204e-01
8.666666666666666963e-01 1.212299993433106238e+00
8.666666666666666963e-01 1.366222989863416615e+00
8.666666666666666963e-01 1.808810794945202360e+00
8.666666666666666963e-01 1.915414681297306743e+00
8.666666666666666963e-01 2.053719926060608714e+00
8.666666666666666963e-01 2.144084992359381658e+00
8.666666666666666963e-01 2.177460604281606038e+00
8.666666666666666963e-01 2.361656443064589439e+00
8.666666666666666963e-01 2.419888772720497627e+00
8.666666666666666963e-01 2.568327936467682093e+00
8.666666666666666963e-01 2.631341443210004627e+00
8.666666666666666963e-01 2.791639926438421071e+00
8.666666666666666963e-01 2.820533154055510749e+00
8.666666666666666963e-01 4.113738240363318255e-03
8.666666666666666963e-01 2.828154314646837975e-01
8.666666666666666963e-01 7.629111980318441510e-01
8.666666666666666963e-01 9.788922887735793665e-01
8.666666666666666963e-01 1.091016692428041779e+00
8.666666666666666963e-01 1.360424929226184076e+00
8.666666666666666963e-01 1.423911150856156382e+00
8.666666666666666963e-01 1.631191069378701286e+00
8.666666666666666963e-01 1.746582778512248524e+00
8.666666666666666963e-01 1.962054138153035865e+00
8.666666666666666963e-01 2.062134414031476126e+00
8.666666666666666963e-01 2.530485344953888216e+00
8.666666666666666963e-01 2.692546517201236611e+00
8.666666666666666963e-01 2.764157523512523085e+00
8.666666666666666963e-01 2.855528540555951622e+00
8.666666666666666963e-01 5.672549398294677303e-01
8.666666666666666963e-01 7.183353042897806517e-01
8.666666666666666963e-01 1.293171980520838815e+00
8.666666666666666963e-01 1.458837618536790615e+00
8.666666666666666963e-01 1.825200604040247754e+00
8.666666666666666963e-01 1.898207084397171229e+00
8.666666666666666963e-01 2.008383607550882743e+00
8.666666666666666963e-01 2.111537494553203942e+00
8.666666666666666963e-01 2.242704917004971321e+00
8.666666666666666963e-01 2.353510893444735075e+00
8.666666666666666963e-01 2.398946906437657844e+00
8.666666666666666963e-01 2.553822503320958504e+00
8.666666666666666963e-01 2.630720681787693138e+00
8.666666666666666963e-01 2.784274665719436825e+00
8.666666666666666963e-01 2.909854729049357047e+00
8.666666666666666963e-01 2.374880564437376052e-02
8.666666666666666963e-01 3.008660154243045781e-01
8.666666666666666963e-01 6.165764639822839399e-01
8.666666666666666963e-01 8.893333728927643733e-01
8.666666666666666963e-01 1.134861063474716047e+00
8.666666666666666963e-01 1.326965809857483691e+00
8.666666666666666963e-01 1.495588671309150186e+00
8.666666666666666963e-01 1.630719475150300468e+00
8.666666666666666963e-01 1.988293816612952014e+00
8.666666666666666963e-01 2.103297419571447335e+00
8.666666666666666963e-01 2.231302160041963134e+00
8.666666666666666963e-01 2.381254102323794086e+00
8.666666666666666963e-01 2.582258105675464321e+00
8.666666666666666963e-01 2.697495306266006310e+00
8.666666666666666963e-01 2.778609751679397277e+00
8.666666666666666963e-01 5.630953542954841851e-01
8.666666666666666963e-01 6.988168372347445256e-01
8.666666666666666963e-01 1.404784140238945156e+00
8.666666666666666963e-01 1.589311237144102051e+00
8.666666666666666963e-01 1.747975639243009027e+00
8.666666666666666963e-01 1.892285183222952583e+00
8.666666666666666963e-01 2.034814135988227690e+00
8.666666666666666963e-01 2.130342517085722420e+00
8.666666666666666963e-01 2.261828515354153524e+00
8.666666666666666963e-01 2.339239724388249897e+00
8.666666666666666963e-01 2.411548707134357983e+00
8.666666666666666963e-01 2.549939749551697332e+00
8.666666666666666963e-01 2.711849825304256001e+00
8.666666666666666963e-01 2.826442809223664199e+00
8.666666666666666963e-01 2.949523855030520281e+00
8.666666666666666963e-01 -9.582890240778851876e-03
8.666666666666666963e-01 3.320020994954404614e-01
8.666666666666666963e-01 4.949455101440776161e-01
8.666666666666666963e-01 8.850649826804044551e-01
8.666666666666666963e-01 9.629754306102142891e-01
8.666666666666666963e-01 1.227870047664993081e+00
8.666666666666666963e-01 1.554138099592137223e+00
8.666666666666666963e-01 1.734108626497715022e+00
8.666666666666666963e-01 1.879643308888574893e+00
8.666666666666666963e-01 2.031988827509678686e+00
8.666666666666666963e-01 2.257883950569777198e+00
8.666666666666666963e-01 2.363603902111805155e+00
8.666666666666666963e-01 2.493973542352762252e+00
8.666666666666666963e-01 2.623802734733970965e+00
8.666666666666666963e-01 2.743340826060403970e+00
9.333333333333333481e-01 5.449444709104511730e-01
9.333333333333333481e-01 1.146992536571730170e+00
9.333333333333333481e-01 1.297496353627195731e+00
9.333333333333333481e-01 1.447019871376767242e+00
9.333333333333333481e-01 1.506348055266386154e+00
9.333333333333333481e-01 1.790305663183318075e+00
9.333333333333333481e-01 1.868500702703386196e+00
9.333333333333333481e-01 2.104206640488769153e+00
9.333333333333333481e-01 2.380048356390062736e+00
9.333333333333333481e-01 2.537076223842660738e+00
9.333333333333333481e-01 2.604400476466594228e+00
9.333333333333333481e-01 2.725978833284301572e+00
9.333333333333333481e-01 2.794050626043627972e+00
9.333333333333333481e-01 2.903561464392709013e+00
9.333333333333333481e-01 2.985866364514862425e+00
9.333333333333333481e-01 5.355244097097227041e-01
9.333333333333333481e-01 1.156776070698697367e+00
9.333333333333333481e-01 1.314237434274133420e+00
9.333333333333333481e-01 1.443387163921300953e+00
9.333333333333333481e-01 1.532381590265003979e+00
9.333333333333333481e-01 1.773417015254864282e+00
9.333333333333333481e-01 1.873025915799644281e+00
9.333333333333333481e-01 2.114028324720749197e+00
9.333333333333333481e-01 2.413986857830963118e+00
9.333333333333333481e-01 2.520598319723461600e+00
9.333333333333333481e-01 2.583284038731420651e+00
9.333333333333333481e-01 2.684472141264052425e+00
9.333333333333333481e-01 2.844482455547677091e+00
9.333333333333333481e-01 2.921246999387420828e+00
9.333333333333333481e-01 3.020977481442457702e+00
9.333333333333333481e-01 3.031281059164257385e+00
9.333333333333333481e-01 5.443226157730691739e-01
9.333333333333333481e-01 1.179262164227225185e+00
9.333333333333333481e-01 1.416539255506592099e+00
9.333333333333333481e-01 1.563899596954883009e+00
9.333333333333333481e-01 1.686709309895434217e+00
9.333333333333333481e-01 1.742172942138353164e+00
9.333333333333333481e-01 1.827792471893275206e+00
9.333333333333333481e-01 2.058501891145823492e+00
9.333333333333333481e-01 2.372047439912222444e+00
9.333333333333333481e-01 2.519814918152036398e+00
9.333333333333333481e-01 2.686195603404740950e+00
9.333333333333333481e-01 2.735358770584696231e+00
9.333333333333333481e-01 2.883094651666169739e+00
9.333333333333333481e-01 2.930848140329459284e+00
9.333333333333333481e-01 3.059614190261754629e+00
9.333333333333333481e-01 5.842082013866445322e-01
9.333333333333333481e-01 1.067571311469492912e+00
9.333333333333333481e-01 1.345313869447920752e+00
9.333333333333333481e-01 1.469205567935802037e+00
9.333333333333333481e-01 1.532953078324794660e+00
9.333333333333333481e-01 1.704570584025788094e+00
9.333333333333333481e-01 1.945848517007846112e+00
9.333333333333333481e-01 2.101993471259589796e+00
9.333333333333333481e-01 2.267161843544243993e+00
9.333333333333333481e-01 2.398449320181697431e+00
9.333333333333333481e-01 2.573787572378392952e+00
9.333333333333333481e-01 2.672905360547957798e+00
9.333333333333333481e-01 2.769685467050805983e+00
9.333333333333333481e-01 2.866741504303519150e+00
9.333333333333333481e-01 2.932378833007277308e+00
9.333333333333333481e-01 5.942359162928596561e-01
9.333333333333333481e-01 1.175977040979944377e+00
9.333333333333333481e-01 1.359474467015616028e+00
9.333333333333333481e-01 1.495780049236429932e+00
9.333333333333333481e-01 1.613838109299706502e+00
9.333333333333333481e-01 1.751392788024645597e+00
9.333333333333333481e-01 1.885210429419913680e+00
9.333333333333333481e-01 2.028970005472302773e+00
9.333333333333333481e-01 2.393102590889810699e+00
9.333333333333333481e-01 2.461192605712966497e+00
9.333333333333333481e-01 2.604573215643370077e+00
9.333333333333333481e-01 2.644979384294032343e+00
9.333333333333333481e-01 2.771078037443459152e+00
9.333333333333333481e-01 2.943400545711767791e+00
9.333333333333333481e-01 3.096256487250656164e+00
9.333333333333333481e-01 5.918052619677496295e-01
9.333333333333333481e-01 1.051229453798953273e+00
9.333333333333333481e-01 1.296161258780699654e+00
9.333333333333333481e-01 1.426058774519248118e+00
9.333333333333333481e-01 1.565149726405820729e+00
9.333333333333333481e-01 1.799859593114888412e+00
9.333333333333333481e-01 1.965835815957234445e+00
9.333333333333333481e-01 2.085165674675323544e+00
9.333333333333333481e-01 2.254415585706993852e+00
9.333333333333333481e-01 2.364895723909711478e+00
9.333333333333333481e-01 2.593612962669141098e+00
9.333333333333333481e-01 2.726731758294619112e+00
9.333333333333333481e-01 2.787261614628960160e+00
9.333333333333333481e-01 2.804233180997584896e+00
9.333333333333333481e-01 2.992177841706904928e+00
9.333333333333333481e-01 5.943130657001063355e-01
9.333333333333333481e-01 1.040618839448228528e+00
9.333333333333333481e-01 1.315137028356758719e+00
9.333333333333333481e-01 1.406253166945077737e+00
9.333333333333333481e-01 1.566741878171427516e+00
9.333333333333333481e-01 1.820673808082602818e+00
9.333333333333333481e-01 1.950807402632023013e+00
9.333333333333333481e-01 2.078483577003765959e+00
9.333333333333333481e-01 2.253393396233633439e+00
9.333333333333333481e-01 2.393407934377336233e+00
9.333333333333333481e-01 2.602635939980018520e+00
9.333333333333333481e-01 2.691274563252676444e+00
9.333333333333333481e-01 2.752668297103184614e+00
9.333333333333333481e-01 2.831814781759845800e+00
9.333333333333333481e-01 2.984219604675161008e+00
9.333333333333333481e-01 5.967895334544266461e-01
9.333333333333333481e-01 1.149516715514693033e+00
9.333333333333333481e-01 1.351765600425295588e+00
9.333333333333333481e-01 1.468052363114423997e+00
9.333333333333333481e-01 1.597766831057271020e+00
9.333333333333333481e-01 1.768179510570149660e+00
9.333333333333333481e-01 1.910026023999364497e+00
9.333333333333333481e-01 2.019408886575803308e+00
9.333333333333333481e-01 2.376742883973463449e+00
9.333333333333333481e-01 2.457160692340465857e+00
9.333333333333333481e-01 2.575379830668282466e+00
9.333333333333333481e-01 2.681262991426109465e+00
9.333333333333333481e-01 2.760793777305764252e+00
9.333333333333333481e-01 2.928429989600232375e+00
9.333333333333333481e-01 3.079040310609400422e+00
9.333333333333333481e-01 5.815727156416983235e-01
9.333333333333333481e-01 1.077328033978716348e+00
9.333333333333333481e-01 1.322415256885761892e+00
9.333333333333333481e-01 1.469541455141580855e+00
9.333333333333333481e-01 1.552953000107038406e+00
9.333333333333333481e-01 1.734655202307209265e+00
9.333333333333333481e-01 1.927287467709220437e+00
9.333333333333333481e-01 2.101101517039438704e+00
9.333333333333333481e-01 2.258511732907408032e+00
9.333333333333333481e-01 2.398630470461256436e+00
9.333333333333333481e-01 2.576209619522217054e+00
9.333333333333333481e-01 2.673403650937757448e+00
9.333333333333333481e-01 2.754031101773591672e+00
9.333333333333333481e-01 2.829960839438541598e+00
9.333333333333333481e-01 2.935876236581549392e+00
9.333333333333333481e-01 5.531275107934163771e-01
9.333333333333333481e-01 1.187755363759208649e+00
9.333333333333333481e-01 1.434872771836950278e+00
9.333333333333333481e-01 1.540259677527387794e+00
9.333333333333333481e-01 1.693096713493730476e+00
9.333333333333333481e-01 1.781029433143118013e+00
9.333333333333333481e-01 1.810390703400628354e+00
9.333333333333333481e-01 2.055298684122305986e+00
9.333333333333333481e-01 2.378452564065014485e+00
9.333333333333333481e-01 2.505485331213918698e+00
9.333333333333333481e-01 2.655257190550088353e+00
9.333333333333333481e-01 2.744713643309552253e+00
9.333333333333333481e-01 2.850362194580810637e+00
9.333333333333333481e-01 2.947109219025264792e+00
9.333333333333333481e-01 3.062262211185213800e+00
9.333333333333333481e-01 5.658973179448878454e-01
9.333333333333333481e-01 6.727301985449400945e-01
9.333333333333333481e-01 1.389817493710779672e+00
9.333333333333333481e-01 1.626153725466792821e+00
9.333333333333333481e-01 1.752771348300740328e+00
9.333333333333333481e-01 1.878729680936004343e+00
9.333333333333333481e-01 2.037899651123723288e+00
9.333333333333333481e-01 2.144136349612438153e+00
9.333333333333333481e-01 2.256338064613800043e+00
9.333333333333333481e-01 2.334445242876597604e+00
9.333333333333333481e-01 2.434233993190787260e+00
9.333333333333333481e-01 2.572121509182721866e+00
9.333333333333333481e-01 2.743105156446802084e+00
9.333333333333333481e-01 2.815125221281761014e+00
9.333333333333333481e-01 2.949602774714691122e+00
9.333333333333333481e-01 3.282809214817916654e-02
9.333333333333333481e-01 2.923678393802617848e-01
9.333333333333333481e-01 6.076309264071824146e-01
9.333333333333333481e-01 8.767208221102293919e-01
9.333333333333333481e-01 1.094615078215070980e+00
9.333333333333333481e-01 1.305779578898494719e+00
9.333333333333333481e-01 1.505418087845754371e+00
9.333333333333333481e-01 1.658565226950145188e+00
9.333333333333333481e-01 1.995788252990337241e+00
9.333333333333333481e-01 2.076885706517941799e+00
9.333333333333333481e-01 2.239217033987443983e+00
9.333333333333333481e-01 2.406390888771539949e+00
9.333333333333333481e-01 2.523940009622293701e+00
9.333333333333333481e-01 2.648172343485072133e+00
9.333333333333333481e-01 2.779674338226755026e+00
9.333333333333333481e-01 5.757613956537568356e-01
9.333333333333333481e-01 7.126034153072851041e-01
9.333333333333333481e-01 1.346958553335070974e+00
9.333333333333333481e-01 1.483542079774025524e+00
9.333333333333333481e-01 1.799695189744710433e+00
9.333333333333333481e-01 1.870338730573763542e+00
9.333333333333333481e-01 2.036657568218203096e+00
9.333333333333333481e-01 2.106998580610905947e+00
9.333333333333333481e-01 2.269421352255108104e+00
9.333333333333333481e-01 2.320898027128691865e+00
9.333333333333333481e-01 2.406823455141136492e+00
9.333333333333333481e-01 2.583900118343990471e+00
9.333333333333333481e-01 2.627712820313604425e+00
9.333333333333333481e-01 2.795314445603565900e+00
9.333333333333333481e-01 2.903690348147307532e+00
9.333333333333333481e-01 2.035282264023408061e-02
9.333333333333333481e-01 2.843277958457690602e-01
9.333333333333333481e-01 7.624937850991102550e-01
9.333333333333333481e-01 9.215854401429339759e-01
9.333333333333333481e-01 1.133337126815291640e+00
9.333333333333333481e-01 1.389118893134224209e+00
9.333333333333333481e-01 1.484459371503731973e+00
9.333333333333333481e-01 1.553813171325515441e+00
9.333333333333333481e-01 1.782432077865649944e+00
9.333333333333333481e-01 2.000659078103097954e+00
9.333333333333333481e-01 2.081142167651677255e+00
9.333333333333333481e-01 2.521914227901362437e+00
9.333333333333333481e-01 2.629315095921953116e+00
9.333333333333333481e-01 2.794132036041133915e+00
9.333333333333333481e-01 2.899699528394563686e+00
9.333333333333333481e-01 5.297053640690307930e-01
9.333333333333333481e-01 7.103623084075820771e-01
9.333333333333333481e-01 1.223306875606795074e+00
9.333333333333333481e-01 1.349940614326385457e+00
9.333333333333333481e-01 1.806526343748430463e+00
9.333333333333333481e-01 1.912722991898050395e+00
9.333333333333333481e-01 2.063720074718247588e+00
9.333333333333333481e-01 2.147345372434216415e+00
9.333333333333333481e-01 2.169270466529866326e+00
9.333333333333333481e-01 2.365221727846858357e+00
9.333333333333333481e-01 2.419468865586310358e+00
9.333333333333333481e-01 2.582683213978612002e+00
9.333333333333333481e-01 2.624881436615794428e+00
9.333333333333333481e-01 2.798461839892894432e+00
9.333333333333333481e-01 2.816378918507609797e+00
9.333333333333333481e-01 7.569217433513131255e-03
9.333333333333333481e-01 2.849355046379571377e-01
9.333333333333333481e-01 7.628856594793944623e-01
9.333333333333333481e-01 9.637727019588169242e-01
9.333333333333333481e-01 1.108314011115794528e+00
9.333333333333333481e-01 1.376431420564017571e+00
9.333333333333333481e-01 1.438738685668226935e+00
9.333333333333333481e-01 1.604233689766914495e+00
9.333333333333333481e-01 1.754043336612426174e+00
9.333333333333333481e-01 1.976609996891141918e+00
9.333333333333333481e-01 2.066022244386175544e+00
9.333333333333333481e-01 2.530891315006357445e+00
9.333333333333333481e-01 2.670100668981973513e+00
9.333333333333333481e-01 2.768685482657758712e+00
9.333333333333333481e-01 2.870284352238655856e+00
9.333333333333333481e-01 5.710051233612318811e-01
9.333333333333333481e-01 7.167283839555977920e-01
9.333333333333333481e-01 1.314990634792962965e+00
9.333333333333333481e-01 1.463127782674234822e+00
9.333333333333333481e-01 1.816223828198616275e+00
9.333333333333333481e-01 1.890459643903795950e+00
9.333333333333333481e-01 2.021338467952460860e+00
9.333333333333333481e-01 2.105138275164478046e+00
9.333333333333333481e-01 2.254776767506683655e+00
9.333333333333333481e-01 2.339064384861444523e+00
9.333333333333333481e-01 2.400906567512635092e+00
9.333333333333333481e-01 2.565053899262267123e+00
9.333333333333333481e-01 2.627249070774411166e+00
9.333333333333333481e-01 2.793184465866630717e+00
9.333333333333333481e-01 2.910964464171854615e+00
9.333333333333333481e-01 2.868189525182174293e-02
9.333333333333333481e-01 2.974841719783967164e-01
9.333333333333333481e-01 6.154641056777165886e-01
9.333333333333333481e-01 8.829397426452487707e-01
9.333333333333333481e-01 1.123729373765399941e+00
9.333333333333333481e-01 1.324218539134591310e+00
9.333333333333333481e-01 1.505485408372095435e+00
9.333333333333333481e-01 1.629543301289260171e+00
9.333333333333333481e-01 1.990107331091479637e+00
9.333333333333333481e-01 2.102943011824919495e+00
9.333333333333333481e-01 2.228405988754872169e+00
9.333333333333333481e-01 2.390914366217799625e+00
9.333333333333333481e-01 2.561401287473728416e+00
9.333333333333333481e-01 2.679857133993209573e+00
9.333333333333333481e-01 2.786584730336699067e+00
9.333333333333333481e-01 5.686846306674908647e-01
9.333333333333333481e-01 6.864401142258031996e-01
9.333333333333333481e-01 1.402592839595229179e+00
9.333333333333333481e-01 1.604052984582608588e+00
9.333333333333333481e-01 1.745579019295803391e+00
9.333333333333333481e-01 1.891805039122004928e+00
9.333333333333333481e-01 2.032606715044124712e+00
9.333333333333333481e-01 2.134909878230473623e+00
9.333333333333333481e-01 2.262599997308058164e+00
9.333333333333333481e-01 2.333601176913163044e+00
9.333333333333333481e-01 2.417013980138278839e+00
9.333333333333333481e-01 2.554985813373747305e+00
9.333333333333333481e-01 2.721041894673646766e+00
9.333333333333333481e-01 2.823562020100496284e+00
9.333333333333333481e-01 2.949274923315272190e+00
9.333333333333333481e-01 -2.596469620641528309e-03
9.333333333333333481e-01 3.298663284824669972e-01
9.333333333333333481e-01 4.938371483331707168e-01
9.333333333333333481e-01 8.892280959200036250e-01
9.333333333333333481e-01 9.538368404855077642e-01
9.333333333333333481e-01 1.224666078290454152e+00
9.333333333333333481e-01 1.555117476071501414e+00
9.333333333333333481e-01 1.756943759314708586e+00
9.333333333333333481e-01 1.856590491834708700e+00
9.333333333333333481e-01 2.025841763167392173e+00
9.333333333333333481e-01 2.251223024353464552e+00
9.333333333333333481e-01 2.364895357365497830e+00
9.333333333333333481e-01 2.493798599799788462e+00
9.333333333333333481e-01 2.626326559614511780e+00
9.333333333333333481e-01 2.758450754065279398e+00
9.333333333333333481e-01 2.786558170017968905e+00
1.000000000000000000e+00 5.407388341334922188e-01
1.000000000000000000e+00 1.150756293640114336e+00
1.000000000000000000e+00 1.306682485478916078e+00
1.000000000000000000e+00 1.445774825260571106e+00
1.000000000000000000e+00 1.518353231434701911e+00
1.000000000000000000e+00 1.782204705611547979e+00
1.000000000000000000e+00 1.871015483348543285e+00
1.000000000000000000e+00 2.108894327189318574e+00
1.000000000000000000e+00 2.397599186223629886e+00
1.000000000000000000e+00 2.529846627207604115e+00
1.000000000000000000e+00 2.596844351953137675e+00
1.000000000000000000e+00 2.701684104947645437e+00
1.000000000000000000e+00 2.818648404339739955e+00
1.000000000000000000e+00 2.916189281250154863e+00
1.000000000000000000e+00 3.002383054911405225e+00
1.000000000000000000e+00 5.407388343274988074e-01
1.000000000000000000e+00 1.150756295494176129e+00
1.000000000000000000e+00 1.306682484953540779e+00
1.000000000000000000e+00 1.445774824507481071e+00
1.000000000000000000e+00 1.518353230595579362e+00
1.000000000000000000e+00 1.782204706203287969e+00
1.000000000000000000e+00 1.871015485631943420e+00
1.000000000000000000e+00 2.108894326992810875e+00
1.000000000000000000e+00 2.397599184764715119e+00
1.000000000000000000e+00 2.529846626481656813e+00
1.000000000000000000e+00 2.596844351016301289e+00
1.000000000000000000e+00 2.701684106195386903e+00
1.000000000000000000e+00 2.818648404151872455e+00
1.000000000000000000e+00 2.916189280385481197e+00
1.000000000000000000e+00 3.002383055086625063e+00
1.000000000000000000e+00 5.489921589395123647e-01
1.000000000000000000e+00 1.183455433494941644e+00
1.000000000000000000e+00 1.426889345485079730e+00
1.000000000000000000e+00 1.553261045156460796e+00
1.000000000000000000e+00 1.690517464201207076e+00
1.000000000000000000e+00 1.764239254505440613e+00
1.000000000000000000e+00 1.814743553574231782e+00
1.000000000000000000e+00 2.057246181376655159e+00
1.000000000000000000e+00 2.376251690726064680e+00
1.000000000000000000e+00 2.512990479515593734e+00
1.000000000000000000e+00 2.671997333529873231e+00
1.000000000000000000e+00 2.743626518878642173e+00
1.000000000000000000e+00 2.867280681262656117e+00
1.000000000000000000e+00 2.937296736348372406e+00
1.000000000000000000e+00 3.060237982921734101e+00
1.000000000000000000e+00 5.833073236738357537e-01
1.000000000000000000e+00 1.072055555253342618e+00
1.000000000000000000e+00 1.335733648874594337e+00
1.000000000000000000e+00 1.470132456319277026e+00
1.000000000000000000e+00 1.542844234093990963e+00
1.000000000000000000e+00 1.717809362148216223e+00
1.000000000000000000e+00 1.938994910253683202e+00
1.000000000000000000e+00 2.101437532190772117e+00
1.000000000000000000e+00 2.261620357340859755e+00
1.000000000000000000e+00 2.396083613991919492e+00
1.000000000000000000e+00 2.576912660836143232e+00
1.000000000000000000e+00 2.673539264244425340e+00
1.000000000000000000e+00 2.761092819199518544e+00
1.000000000000000000e+00 2.847485947188772570e+00
1.000000000000000000e+00 2.931792001328858532e+00
1.000000000000000000e+00 5.958917946685176048e-01
1.000000000000000000e+00 1.164157079868942901e+00
1.000000000000000000e+00 1.356296730013241358e+00
1.000000000000000000e+00 1.479933912597829249e+00
1.000000000000000000e+00 1.609860234233252640e+00
1.000000000000000000e+00 1.755418032793500061e+00
1.000000000000000000e+00 1.897429845802491855e+00
1.000000000000000000e+00 2.023934189238730141e+00
1.000000000000000000e+00 2.386816518633594342e+00
1.000000000000000000e+00 2.457553685736769467e+00
1.000000000000000000e+00 2.588823947161728256e+00
1.000000000000000000e+00 2.665345379201397691e+00
1.000000000000000000e+00 2.765407409295789876e+00
1.000000000000000000e+00 2.938541474017767996e+00
1.000000000000000000e+00 3.087601241359777759e+00
1.000000000000000000e+00 5.933139019882105458e-01
1.000000000000000000e+00 1.045947261728599642e+00
1.000000000000000000e+00 1.306748541980567779e+00
1.000000000000000000e+00 1.415045386541919470e+00
1.000000000000000000e+00 1.566350998416226048e+00
1.000000000000000000e+00 1.809794744786557885e+00
1.000000000000000000e+00 1.958738830699360278e+00
1.000000000000000000e+00 2.081686668256651274e+00
1.000000000000000000e+00 2.253299984287536972e+00
1.000000000000000000e+00 2.378900312179240473e+00
1.000000000000000000e+00 2.597998551648316834e+00
1.000000000000000000e+00 2.711887232557188554e+00
1.000000000000000000e+00 2.772596809480745605e+00
1.000000000000000000e+00 2.814269704265228711e+00
1.000000000000000000e+00 2.989480566254911764e+00
1.000000000000000000e+00 5.933139029619667326e-01
1.000000000000000000e+00 1.045947264501876361e+00
1.000000000000000000e+00 1.306748541852698509e+00
1.000000000000000000e+00 1.415045384063688516e+00
1.000000000000000000e+00 1.566350999463139715e+00
1.000000000000000000e+00 1.809794742594732497e+00
1.000000000000000000e+00 1.958738833734287255e+00
1.000000000000000000e+00 2.081686668475668966e+00
1.000000000000000000e+00 2.253299986284389433e+00
1.000000000000000000e+00 2.378900312500746850e+00
1.000000000000000000e+00 2.597998552877157863e+00
1.000000000000000000e+00 2.711887231423020239e+00
1.000000000000000000e+00 2.772596810199814854e+00
1.000000000000000000e+00 2.814269705457348891e+00
1.000000000000000000e+00 2.989480566496098390e+00
1.000000000000000000e+00 5.958917932756833125e-01
1.000000000000000000e+00 1.164157079247132742e+00
1.000000000000000000e+00 1.356296731061121363e+00
1.000000000000000000e+00 1.479933912152688436e+00
1.000000000000000000e+00 1.609860237905650138e+00
1.000000000000000000e+00 1.755418029680697600e+00
1.000000000000000000e+00 1.897429846839543188e+00
1.000000000000000000e+00 2.023934189138032025e+00
1.000000000000000000e+00 2.386816518867675541e+00
1.000000000000000000e+00 2.457553684679226080e+00
1.000000000000000000e+00 2.588823947442023155e+00
1.000000000000000000e+00 2.665345376715464454e+00
1.000000000000000000e+00 2.765407408477045692e+00
1.000000000000000000e+00 2.938541472399180066e+00
1.000000000000000000e+00 3.087601241682733644e+00
1.000000000000000000e+00 5.833073232235790329e-01
1.000000000000000000e+00 1.072055552956499014e+00
1.000000000000000000e+00 1.335733649194281725e+00
1.000000000000000000e+00 1.470132456811171551e+00
1.000000000000000000e+00 1.542844234079836951e+00
1.000000000000000000e+00 1.717809362347139768e+00
1.000000000000000000e+00 1.938994910169839159e+00
1.000000000000000000e+00 2.101437532830232158e+00
1.000000000000000000e+00 2.261620359693154114e+00
1.000000000000000000e+00 2.396083615529931876e+00
1.000000000000000000e+00 2.576912664108846229e+00
1.000000000000000000e+00 2.673539264448692165e+00
1.000000000000000000e+00 2.761092817838317615e+00
1.000000000000000000e+00 2.847485948773766040e+00
1.000000000000000000e+00 2.931792001631350786e+00
1.000000000000000000e+00 5.489921587368655764e-01
1.000000000000000000e+00 1.183455434105610493e+00
1.000000000000000000e+00 1.426889345673004073e+00
1.000000000000000000e+00 1.553261046546992930e+00
1.000000000000000000e+00 1.690517464300086203e+00
1.000000000000000000e+00 1.764239253423482978e+00
1.000000000000000000e+00 1.814743557174239186e+00
1.000000000000000000e+00 2.057246181186229705e+00
1.000000000000000000e+00 2.376251694110862900e+00
1.000000000000000000e+00 2.512990479498427021e+00
1.000000000000000000e+00 2.671997331881613036e+00
1.000000000000000000e+00 2.743626522027483361e+00
1.000000000000000000e+00 2.867280681757335969e+00
1.000000000000000000e+00 2.937296734539017962e+00
1.000000000000000000e+00 3.060237983534449313e+00
1.000000000000000000e+00 5.704712590651581650e-01
1.000000000000000000e+00 6.767530125237328775e-01
1.000000000000000000e+00 1.397640181023604100e+00
1.000000000000000000e+00 1.616620874135634267e+00
1.000000000000000000e+00 1.747306725550970441e+00
1.000000000000000000e+00 1.886448283983582996e+00
1.000000000000000000e+00 2.033663039874596734e+00
1.000000000000000000e+00 2.140153659204116821e+00
1.000000000000000000e+00 2.260272581560485605e+00
1.000000000000000000e+00 2.331924054944266800e+00
1.000000000000000000e+00 2.424634780519852484e+00
1.000000000000000000e+00 2.562458169679672437e+00
1.000000000000000000e+00 2.731902648335136519e+00
1.000000000000000000e+00 2.819430481788003817e+00
1.000000000000000000e+00 2.949613107354878139e+00
1.000000000000000000e+00 3.243631866024543342e-02
1.000000000000000000e+00 2.940272746870675746e-01
1.000000000000000000e+00 6.130297088509735204e-01
1.000000000000000000e+00 8.784480426942877784e-01
1.000000000000000000e+00 1.109939841929389104e+00
1.000000000000000000e+00 1.316232066484673169e+00
1.000000000000000000e+00 1.510052018486845782e+00
1.000000000000000000e+00 1.638340162006699074e+00
1.000000000000000000e+00 1.992331692127976339e+00
1.000000000000000000e+00 2.093969437393326416e+00
1.000000000000000000e+00 2.230767831316398997e+00
1.000000000000000000e+00 2.399891102445764091e+00
1.000000000000000000e+00 2.541582621108915419e+00
1.000000000000000000e+00 2.663346599818794402e+00
1.000000000000000000e+00 2.786857704361210608e+00
1.000000000000000000e+00 5.740613012243329649e-01
1.000000000000000000e+00 7.145715075369594160e-01
1.000000000000000000e+00 1.333271298923250470e+00
1.000000000000000000e+00 1.471443964029987228e+00
1.000000000000000000e+00 1.807520577658550565e+00
1.000000000000000000e+00 1.881040209301687582e+00
1.000000000000000000e+00 2.031364115350385191e+00
1.000000000000000000e+00 2.103472997001773592e+00
1.000000000000000000e+00 2.265344348507994710e+00
1.000000000000000000e+00 2.325097059219615403e+00
1.000000000000000000e+00 2.404460809369879826e+00
1.000000000000000000e+00 2.576604265694669493e+00
1.000000000000000000e+00 2.624587000181776375e+00
1.000000000000000000e+00 2.796846194172815103e+00
1.000000000000000000e+00 2.908780077942793696e+00
1.000000000000000000e+00 1.320283571610048057e-02
1.000000000000000000e+00 2.854077461988993036e-01
1.000000000000000000e+00 7.631011476920264158e-01
1.000000000000000000e+00 9.436778975469053421e-01
1.000000000000000000e+00 1.122865027572998997e+00
1.000000000000000000e+00 1.386419261562139127e+00
1.000000000000000000e+00 1.460601716084966029e+00
1.000000000000000000e+00 1.576283582239085490e+00
1.000000000000000000e+00 1.766581261068182584e+00
1.000000000000000000e+00 1.989109157006623718e+00
1.000000000000000000e+00 2.072410574569346409e+00
1.000000000000000000e+00 2.528977400668850350e+00
1.000000000000000000e+00 2.646858008460270639e+00
1.000000000000000000e+00 2.779585706456742855e+00
1.000000000000000000e+00 2.886041644311973187e+00
1.000000000000000000e+00 5.292753504570271161e-01
1.000000000000000000e+00 7.104394323688723034e-01
1.000000000000000000e+00 1.228074789259835597e+00
1.000000000000000000e+00 1.343340225182913628e+00
1.000000000000000000e+00 1.805802004440920427e+00
1.000000000000000000e+00 1.911701007170108824e+00
1.000000000000000000e+00 2.067387446295896325e+00
1.000000000000000000e+00 2.150083952490120964e+00
1.000000000000000000e+00 2.164654306367566505e+00
1.000000000000000000e+00 2.366519268227904149e+00
1.000000000000000000e+00 2.419262031592950279e+00
1.000000000000000000e+00 2.588829060346455435e+00
1.000000000000000000e+00 2.621899911176910791e+00
1.000000000000000000e+00 2.802376473101276133e+00
1.000000000000000000e+00 2.813066251749887670e+00
1.000000000000000000e+00 1.320283603379834858e-02
1.000000000000000000e+00 2.854077461555277750e-01
1.000000000000000000e+00 7.631011479736855563e-01
1.000000000000000000e+00 9.436778982397129312e-01
1.000000000000000000e+00 1.122865027373535440e+00
1.000000000000000000e+00 1.386419263408726010e+00
1.000000000000000000e+00 1.460601716633647129e+00
1.000000000000000000e+00 1.576283581304778636e+00
1.000000000000000000e+00 1.766581262132518759e+00
1.000000000000000000e+00 1.989109158227535090e+00
1.000000000000000000e+00 2.072410576361079393e+00
1.000000000000000000e+00 2.528977402558297172e+00
1.000000000000000000e+00 2.646858007982615391e+00
1.000000000000000000e+00 2.779585707146793538e+00
1.000000000000000000e+00 2.886041646225265822e+00
1.000000000000000000e+00 5.740612986627411374e-01
1.000000000000000000e+00 7.145715072399809742e-01
1.000000000000000000e+00 1.333271299184133341e+00
1.000000000000000000e+00 1.471443963248049158e+00
1.000000000000000000e+00 1.807520577484069690e+00
1.000000000000000000e+00 1.881040210534649759e+00
1.000000000000000000e+00 2.031364115679394899e+00
1.000000000000000000e+00 2.103472999012780065e+00
1.000000000000000000e+00 2.265344348364692451e+00
1.000000000000000000e+00 2.325097057196927608e+00
1.000000000000000000e+00 2.404460810468521004e+00
1.000000000000000000e+00 2.576604264033932168e+00
1.000000000000000000e+00 2.624587002781197498e+00
1.000000000000000000e+00 2.796846194282949227e+00
1.000000000000000000e+00 2.908780075772938289e+00
1.000000000000000000e+00 3.243631889930043144e-02
1.000000000000000000e+00 2.940272731276536433e-01
1.000000000000000000e+00 6.130297096665344725e-01
1.000000000000000000e+00 8.784480411268589251e-01
1.000000000000000000e+00 1.109939842632371665e+00
1.000000000000000000e+00 1.316232065963049536e+00
1.000000000000000000e+00 1.510052021705774905e+00
1.000000000000000000e+00 1.638340161448297749e+00
1.000000000000000000e+00 1.992331694257984509e+00
1.000000000000000000e+00 2.093969435964396553e+00
1.000000000000000000e+00 2.230767832763973502e+00
1.000000000000000000e+00 2.399891102530375520e+00
1.000000000000000000e+00 2.541582621561644828e+00
1.000000000000000000e+00 2.663346599964683037e+00
1.000000000000000000e+00 2.786857705795085849e+00
1.000000000000000000e+00 5.704712574494408273e-01
1.000000000000000000e+00 6.767530116969169285e-01
1.000000000000000000e+00 1.397640181539713922e+00
1.000000000000000000e+00 1.616620875199998864e+00
1.000000000000000000e+00 1.747306723734965317e+00
1.000000000000000000e+00 1.886448285858193685e+00
1.000000000000000000e+00 2.033663041811337280e+00
1.000000000000000000e+00 2.140153658369968070e+00
1.000000000000000000e+00 2.260272584249179317e+00
1.000000000000000000e+00 2.331924054270558599e+00
1.000000000000000000e+00 2.424634780041600379e+00
1.000000000000000000e+00 2.562458169669326935e+00
1.000000000000000000e+00 2.731902649023908225e+00
1.000000000000000000e+00 2.819430481215192685e+00
1.000000000000000000e+00 2.949613107202736728e+00
1.000000000000000000e+00 -1.756845136924312101e-06
1.000000000000000000e+00 3.289727669925071041e-01
1.000000000000000000e+00 4.935225836093479757e-01
1.000000000000000000e+00 8.912003538483190823e-01
1.000000000000000000e+00 9.501449353458326641e-01
1.000000000000000000e+00 1.223548033693532489e+00
1.000000000000000000e+00 1.555135842429535842e+00
1.000000000000000000e+00 1.769661347090305981e+00
1.000000000000000000e+00 1.843674047499519020e+00
1.000000000000000000e+00 2.024472354568530363e+00
1.000000000000000000e+00 2.248470281675650995e+00
1.000000000000000000e+00 2.364944696787546263e+00
1.000000000000000000e+00 2.494240397979496038e+00
1.000000000000000000e+00 2.627088016588317032e+00
1.000000000000000000e+00 2.769455297772424274e+00
1.000000000000000000e+00 2.777841894969697023e+00
1.066666666666666652e+00 5.355244091692270558e-01
1.066666666666666652e+00 1.156776070518560573e+00
1.066666666666666652e+00 1.314237436219997335e+00
1.066666666666666652e+00 1.443387165510927161e+00
1.066666666666666652e+00 1.532381591885666694e+00
1.066666666666666652e+00 1.773417014761406563e+00
1.066666666666666652e+00 1.873025914417013382e+00
1.066666666666666652e+00 2.114028324368007361e+00
1.066666666666666652e+00 2.413986859638953320e+00
1.066666666666666652e+00 2.520598321112004214e+00
1.066666666666666652e+00 2.583284039579496039e+00
1.066666666666666652e+00 2.684472139852715600e+00
1.066666666666666652e+00 2.844482456840381701e+00
1.066666666666666652e+00 2.921247000897437829e+00
1.066666666666666652e+00 3.020977480853531461e+00
1.066666666666666652e+00 3.031281059760232210e+00
1.066666666666666652e+00 5.449444707645056951e-01
1.066666666666666652e+00 1.146992540198624511e+00
1.066666666666666652e+00 1.297496354196624679e+00
1.066666666666666652e+00 1.447019871552214454e+00
1.066666666666666652e+00 1.506348055063085667e+00
1.066666666666666652e+00 1.790305663843497541e+00
1.066666666666666652e+00 1.868500706198716443e+00
1.066666666666666652e+00 2.104206639923432931e+00
1.066666666666666652e+00 2.380048355184953834e+00
1.066666666666666652e+00 2.537076223532210406e+00
1.066666666666666652e+00 2.604400475244517565e+00
1.066666666666666652e+00 2.725978834346875601e+00
1.066666666666666652e+00 2.794050627043276336e+00
1.066666666666666652e+00 2.903561463941883858e+00
1.066666666666666652e+00 2.985866366175571329e+00
1.066666666666666652e+00 5.531275108587010436e-01
1.066666666666666652e+00 1.187755364219839294e+00
1.066666666666666652e+00 1.434872773388178757e+00
1.066666666666666652e+00 1.540259676246392928e+00
1.066666666666666652e+00 1.693096713036851497e+00
1.066666666666666652e+00 1.781029432755502739e+00
1.066666666666666652e+00 1.810390702116308148e+00
1.066666666666666652e+00 2.055298683721048292e+00
1.066666666666666652e+00 2.378452562070179965e+00
1.066666666666666652e+00 2.505485331240294045e+00
1.066666666666666652e+00 2.655257191533962668e+00
1.066666666666666652e+00 2.744713641319947328e+00
1.066666666666666652e+00 2.850362193624135898e+00
1.066666666666666652e+00 2.947109223372336828e+00
1.066666666666666652e+00 3.062262210812548346e+00
1.066666666666666652e+00 5.815727165186785896e-01
1.066666666666666652e+00 1.077328036635975650e+00
1.066666666666666652e+00 1.322415257624925289e+00
1.066666666666666652e+00 1.469541457422593567e+00
1.066666666666666652e+00 1.552952999939606116e+00
1.066666666666666652e+00 1.734655202318805323e+00
1.066666666666666652e+00 1.927287469270680731e+00
1.066666666666666652e+00 2.101101516389405788e+00
1.066666666666666652e+00 2.258511730254241456e+00
1.066666666666666652e+00 2.398630470207535836e+00
1.066666666666666652e+00 2.576209616602000096e+00
1.066666666666666652e+00 2.673403650994799818e+00
1.066666666666666652e+00 2.754031102691243404e+00
1.066666666666666652e+00 2.829960839123828009e+00
1.066666666666666652e+00 2.935876235968891024e+00
1.066666666666666652e+00 5.967895350560752377e-01
1.066666666666666652e+00 1.149516715028823910e+00
1.066666666666666652e+00 1.351765598551565972e+00
1.066666666666666652e+00 1.468052365883352195e+00
1.066666666666666652e+00 1.597766828256141025e+00
1.066666666666666652e+00 1.768179513075494924e+00
1.066666666666666652e+00 1.910026023514348026e+00
1.066666666666666652e+00 2.019408887461310087e+00
1.066666666666666652e+00 2.376742883784402238e+00
1.066666666666666652e+00 2.457160693850681810e+00
1.066666666666666652e+00 2.575379830937890802e+00
1.066666666666666652e+00 2.681262995082676071e+00
1.066666666666666652e+00 2.760793778878280591e+00
1.066666666666666652e+00 2.928429992604890231e+00
1.066666666666666652e+00 3.079040310889951115e+00
1.066666666666666652e+00 5.943130651887997828e-01
1.066666666666666652e+00 1.040618835410583642e+00
1.066666666666666652e+00 1.315137028585724011e+00
1.066666666666666652e+00 1.406253170883900339e+00
1.066666666666666652e+00 1.566741878030711632e+00
1.066666666666666652e+00 1.820673811455407076e+00
1.066666666666666652e+00 1.950807400895229193e+00
1.066666666666666652e+00 2.078483577177706820e+00
1.066666666666666652e+00 2.253393394377468439e+00
1.066666666666666652e+00 2.393407934808578830e+00
1.066666666666666652e+00 2.602635939344366989e+00
1.066666666666666652e+00 2.691274564170328176e+00
1.066666666666666652e+00 2.752668295922916286e+00
1.066666666666666652e+00 2.831814781706896156e+00
1.066666666666666652e+00 2.984219604204668030e+00
1.066666666666666652e+00 5.918052635014419138e-01
1.066666666666666652e+00 1.051229455222170373e+00
1.066666666666666652e+00 1.296161259097146967e+00
1.066666666666666652e+00 1.426058773303168437e+00
1.066666666666666652e+00 1.565149728549215524e+00
1.066666666666666652e+00 1.799859592249759999e+00
1.066666666666666652e+00 1.965835820476627305e+00
1.066666666666666652e+00 2.085165675354971881e+00
1.066666666666666652e+00 2.254415587687731204e+00
1.066666666666666652e+00 2.364895724743320216e+00
1.066666666666666652e+00 2.593612964599429915e+00
1.066666666666666652e+00 2.726731757452085958e+00
1.066666666666666652e+00 2.787261615548032978e+00
1.066666666666666652e+00 2.804233181798849728e+00
1.066666666666666652e+00 2.992177841792141635e+00
1.066666666666666652e+00 5.942359150818958824e-01
1.066666666666666652e+00 1.175977039405836422e+00
1.066666666666666652e+00 1.359474467802755271e+00
1.066666666666666652e+00 1.495780050411440243e+00
1.066666666666666652e+00 1.613838113427760845e+00
1.066666666666666652e+00 1.751392784772605182e+00
1.066666666666666652e+00 1.885210430768267997e+00
1.066666666666666652e+00 2.028970006022973394e+00
1.066666666666666652e+00 2.393102591237152410e+00
1.066666666666666652e+00 2.461192605097068054e+00
1.066666666666666652e+00 2.604573216617012577e+00
1.066666666666666652e+00 2.644979383451584454e+00
1.066666666666666652e+00 2.771078037250390480e+00
1.066666666666666652e+00 2.943400545091492404e+00
1.066666666666666652e+00 3.096256488210116231e+00
1.066666666666666652e+00 5.842082013055289735e-01
1.066666666666666652e+00 1.067571309726133677e+00
1.066666666666666652e+00 1.345313871039820697e+00
1.066666666666666652e+00 1.469205571183834991e+00
1.066666666666666652e+00 1.532953078118396206e+00
1.066666666666666652e+00 1.704570584745283668e+00
1.066666666666666652e+00 1.945848517845007564e+00
1.066666666666666652e+00 2.101993472060485146e+00
1.066666666666666652e+00 2.267161845737064141e+00
1.066666666666666652e+00 2.398449322761592839e+00
1.066666666666666652e+00 2.573787575431595087e+00
1.066666666666666652e+00 2.672905360768538685e+00
1.066666666666666652e+00 2.769685466486095038e+00
1.066666666666666652e+00 2.866741506067114642e+00
1.066666666666666652e+00 2.932378833219871694e+00
1.066666666666666652e+00 5.443226154116302951e-01
1.066666666666666652e+00 1.179262166248918220e+00
1.066666666666666652e+00 1.416539256515903844e+00
1.066666666666666652e+00 1.563899598992890105e+00
1.066666666666666652e+00 1.686709310242633819e+00
1.066666666666666652e+00 1.742172940752482191e+00
1.066666666666666652e+00 1.827792476549717549e+00
1.066666666666666652e+00 2.058501890216490438e+00
1.066666666666666652e+00 2.372047444287005646e+00
1.066666666666666652e+00 2.519814918127167402e+00
1.066666666666666652e+00 2.686195601538315714e+00
1.066666666666666652e+00 2.735358774418472194e+00
1.066666666666666652e+00 2.883094651528949726e+00
1.066666666666666652e+00 2.930848141239948745e+00
1.066666666666666652e+00 3.059614190978351189e+00
1.066666666666666652e+00 5.686846333500454875e-01
1.066666666666666652e+00 6.864401161303703702e-01
1.066666666666666652e+00 1.402592838519353791e+00
1.066666666666666652e+00 1.604052983785948072e+00
1.066666666666666652e+00 1.745579022685916470e+00
1.066666666666666652e+00 1.891805037884893181e+00
1.066666666666666652e+00 2.032606714647499757e+00
1.066666666666666652e+00 2.134909880638588220e+00
1.066666666666666652e+00 2.262599994525231750e+00
1.066666666666666652e+00 2.333601178017516986e+00
1.066666666666666652e+00 2.417013981514969601e+00
1.066666666666666652e+00 2.554985814681145939e+00
1.066666666666666652e+00 2.721041894021027474e+00
1.066666666666666652e+00 2.823562022181675957e+00
1.066666666666666652e+00 2.949274923229722845e+00
1.066666666666666652e+00 2.868189648003749426e-02
1.066666666666666652e+00 2.974841745006813198e-01
1.066666666666666652e+00 6.154641056200489402e-01
1.066666666666666652e+00 8.829397423994862493e-01
1.066666666666666652e+00 1.123729372497393797e+00
1.066666666666666652e+00 1.324218540029306723e+00
1.066666666666666652e+00 1.505485405974383184e+00
1.066666666666666652e+00 1.629543302458131393e+00
1.066666666666666652e+00 1.990107330529241381e+00
1.066666666666666652e+00 2.102943012305473758e+00
1.066666666666666652e+00 2.228405987949400924e+00
1.066666666666666652e+00 2.390914366568978267e+00
1.066666666666666652e+00 2.561401287816835293e+00
1.066666666666666652e+00 2.679857134512218408e+00
1.066666666666666652e+00 2.786584727515474924e+00
1.066666666666666652e+00 5.710051276884371418e-01
1.066666666666666652e+00 7.167283848733916329e-01
1.066666666666666652e+00 1.314990634257156898e+00
1.066666666666666652e+00 1.463127783744482713e+00
1.066666666666666652e+00 1.816223828765259896e+00
1.066666666666666652e+00 1.890459644681214968e+00
1.066666666666666652e+00 2.021338468354912266e+00
1.066666666666666652e+00 2.105138274724822622e+00
1.066666666666666652e+00 2.254776769055666819e+00
1.066666666666666652e+00 2.339064386841783971e+00
1.066666666666666652e+00 2.400906566870105507e+00
1.066666666666666652e+00 2.565053900553863286e+00
1.066666666666666652e+00 2.627249069203514864e+00
1.066666666666666652e+00 2.793184468067778425e+00
1.066666666666666652e+00 2.910964465988513439e+00
1.066666666666666652e+00 7.569218709619462970e-03
1.066666666666666652e+00 2.849355059329639062e-01
1.066666666666666652e+00 7.628856585610037655e-01
1.066666666666666652e+00 9.637726997988238509e-01
1.066666666666666652e+00 1.108314010428813390e+00
1.066666666666666652e+00 1.376431418206692570e+00
1.066666666666666652e+00 1.438738686466081163e+00
1.066666666666666652e+00 1.604233690691728498e+00
1.066666666666666652e+00 1.754043335718222352e+00
1.066666666666666652e+00 1.976609996412207693e+00
1.066666666666666652e+00 2.066022242598506864e+00
1.066666666666666652e+00 2.530891314451253038e+00
1.066666666666666652e+00 2.670100669210626165e+00
1.066666666666666652e+00 2.768685482510363727e+00
1.066666666666666652e+00 2.870284351085388153e+00
1.066666666666666652e+00 5.297053664251620830e-01
1.066666666666666652e+00 7.103623084922219277e-01
1.066666666666666652e+00 1.223306875878392930e+00
1.066666666666666652e+00 1.349940614081504009e+00
1.066666666666666652e+00 1.806526344110324089e+00
1.066666666666666652e+00 1.912722993868044341e+00
1.066666666666666652e+00 2.063720074815847738e+00
1.066666666666666652e+00 2.147345374849464861e+00
1.066666666666666652e+00 2.169270466648896445e+00
1.066666666666666652e+00 2.365221727957447229e+00
1.066666666666666652e+00 2.419468866227902026e+00
1.066666666666666652e+00 2.582683215114201403e+00
1.066666666666666652e+00 2.624881437307323040e+00
1.066666666666666652e+00 2.798461839027055476e+00
1.066666666666666652e+00 2.816378918657477470e+00
1.066666666666666652e+00 2.035282461795873132e-02
1.066666666666666652e+00 2.843277969379016668e-01
1.066666666666666652e+00 7.624937851103084085e-01
1.066666666666666652e+00 9.215854389423157045e-01
1.066666666666666652e+00 1.133337126238444625e+00
1.066666666666666652e+00 1.389118894277430627e+00
1.066666666666666652e+00 1.484459372640429820e+00
1.066666666666666652e+00 1.553813171532652859e+00
1.066666666666666652e+00 1.782432078869163661e+00
1.066666666666666652e+00 2.000659079667599372e+00
1.066666666666666652e+00 2.081142169738569692e+00
1.066666666666666652e+00 2.521914231104659621e+00
1.066666666666666652e+00 2.629315095075497766e+00
1.066666666666666652e+00 2.794132037830905801e+00
1.066666666666666652e+00 2.899699530236176770e+00
1.066666666666666652e+00 5.757613948215691835e-01
1.066666666666666652e+00 7.126034155090508193e-01
1.066666666666666652e+00 1.346958553214932408e+00
1.066666666666666652e+00 1.483542079378594281e+00
1.066666666666666652e+00 1.799695190169359194e+00
1.066666666666666652e+00 1.870338733362757466e+00
1.066666666666666652e+00 2.036657569470293083e+00
1.066666666666666652e+00 2.106998584207900649e+00
1.066666666666666652e+00 2.269421353456124280e+00
1.066666666666666652e+00 2.320898024925867276e+00
1.066666666666666652e+00 2.406823456769785707e+00
1.066666666666666652e+00 2.583900116787759771e+00
1.066666666666666652e+00 2.627712823671714659e+00
1.066666666666666652e+00 2.795314447528198798e+00
1.066666666666666652e+00 2.903690345141370699e+00
1.066666666666666652e+00 3.282809403233954981e-02
1.066666666666666652e+00 2.923678385014909509e-01
1.066666666666666652e+00 6.076309279763165705e-01
1.066666666666666652e+00 8.767208185892627625e-01
1.066666666666666652e+00 1.094615078431530719e+00
1.066666666666666652e+00 1.305779579069138663e+00
1.066666666666666652e+00 1.505418091014149695e+00
1.066666666666666652e+00 1.658565227969347688e+00
1.066666666666666652e+00 1.995788256393069560e+00
1.066666666666666652e+00 2.076885704860615078e+00
1.066666666666666652e+00 2.239217035702495195e+00
1.066666666666666652e+00 2.406390889284665491e+00
1.066666666666666652e+00 2.523940010903828579e+00
1.066666666666666652e+00 2.648172344139567258e+00
1.066666666666666652e+00 2.779674338433949288e+00
1.066666666666666652e+00 5.658973174454899890e-01
1.066666666666666652e+00 6.727301986236113862e-01
1.066666666666666652e+00 1.389817493681704264e+00
1.066666666666666652e+00 1.626153726472040262e+00
1.066666666666666652e+00 1.752771348252792905e+00
1.066666666666666652e+00 1.878729683703369346e+00
1.066666666666666652e+00 2.037899654497778101e+00
1.066666666666666652e+00 2.144136350628969012e+00
1.066666666666666652e+00 2.256338066618468474e+00
1.066666666666666652e+00 2.334445242941711740e+00
1.066666666666666652e+00 2.434233993496917492e+00
1.066666666666666652e+00 2.572121510343720274e+00
1.066666666666666652e+00 2.743105157486212420e+00
1.066666666666666652e+00 2.815125222083224799e+00
1.066666666666666652e+00 2.949602774062356048e+00
1.066666666666666652e+00 -2.596468356273362588e-03
1.066666666666666652e+00 3.298663291483308058e-01
1.066666666666666652e+00 4.938371493527995426e-01
1.066666666666666652e+00 8.892280951727684624e-01
1.066666666666666652e+00 9.538368389551123983e-01
1.066666666666666652e+00 1.224666079147112896e+00
1.066666666666666652e+00 1.555117476340768690e+00
1.066666666666666652e+00 1.756943761396371428e+00
1.066666666666666652e+00 1.856590492537151249e+00
1.066666666666666652e+00 2.025841762958634718e+00
1.066666666666666652e+00 2.251223024642087012e+00
1.066666666666666652e+00 2.364895357565160339e+00
1.066666666666666652e+00 2.493798598988377080e+00
1.066666666666666652e+00 2.626326558298814007e+00
1.066666666666666652e+00 2.758450757446127000e+00
1.133333333333333304e+00 5.296756753654392469e-01
1.133333333333333304e+00 1.164808328171403673e+00
1.133333333333333304e+00 1.319273036627379270e+00
1.133333333333333304e+00 1.441912238583256567e+00
1.133333333333333304e+00 1.546872671018633127e+00
1.133333333333333304e+00 1.765497565435396154e+00
1.133333333333333304e+00 1.874020559197873581e+00
1.133333333333333304e+00 2.118271200638673690e+00
1.133333333333333304e+00 2.427490964554721131e+00
1.133333333333333304e+00 2.510965991621844751e+00
1.133333333333333304e+00 2.564654523927089258e+00
1.133333333333333304e+00 2.677802505562368651e+00
1.133333333333333304e+00 2.869571125159382063e+00
1.133333333333333304e+00 2.921045547369431006e+00
1.133333333333333304e+00 3.027737937726470818e+00
1.133333333333333304e+00 3.058304235774102153e+00
1.133333333333333304e+00 5.480913113663916647e-01
1.133333333333333304e+00 1.144967246258033811e+00
1.133333333333333304e+00 1.287728525402684454e+00
1.133333333333333304e+00 1.445316941426426638e+00
1.133333333333333304e+00 1.498419150510954978e+00
1.133333333333333304e+00 1.795545438723166853e+00
1.133333333333333304e+00 1.866787472690560890e+00
1.133333333333333304e+00 2.101043013173494955e+00
1.133333333333333304e+00 2.362663256776016851e+00
1.133333333333333304e+00 2.540213883014615703e+00
1.133333333333333304e+00 2.608221414045260644e+00
1.133333333333333304e+00 2.748349951797706581e+00
1.133333333333333304e+00 2.774847190788875650e+00
1.133333333333333304e+00 2.886553748316998735e+00
1.133333333333333304e+00 2.978224419690604918e+00
1.133333333333333304e+00 5.568071207447076176e-01
1.133333333333333304e+00 1.191336746404772384e+00
1.133333333333333304e+00 1.439488983162533486e+00
1.133333333333333304e+00 1.527940693451853349e+00
1.133333333333333304e+00 1.693568659116635899e+00
1.133333333333333304e+00 1.778315363753989686e+00
1.133333333333333304e+00 1.828370777439829453e+00
1.133333333333333304e+00 2.052597775200325714e+00
1.133333333333333304e+00 2.377211996993764842e+00
1.133333333333333304e+00 2.499060405200623336e+00
1.133333333333333304e+00 2.637049641635570651e+00
1.133333333333333304e+00 2.738135503880499755e+00
1.133333333333333304e+00 2.838919150063333063e+00
1.133333333333333304e+00 2.955038185071572343e+00
1.133333333333333304e+00 3.065987501469095378e+00
1.133333333333333304e+00 5.794305264196566441e-01
1.133333333333333304e+00 1.082472026395237208e+00
1.133333333333333304e+00 1.306790161004471429e+00
1.133333333333333304e+00 1.468257709071821182e+00
1.133333333333333304e+00 1.562479749558065123e+00
1.133333333333333304e+00 1.754233603933528229e+00
1.133333333333333304e+00 1.911323734120230711e+00
1.133333333333333304e+00 2.101061628576076146e+00
1.133333333333333304e+00 2.256742085392062336e+00
1.133333333333333304e+00 2.406257798673919979e+00
1.133333333333333304e+00 2.571853661093967958e+00
1.133333333333333304e+00 2.668582240407999961e+00
1.133333333333333304e+00 2.752834392239293493e+00
1.133333333333333304e+00 2.815616275020801140e+00
1.133333333333333304e+00 2.943709118275364744e+00
1.133333333333333304e+00 5.969667560187019717e-01
1.133333333333333304e+00 1.132586115770749302e+00
1.133333333333333304e+00 1.346122058012582556e+00
1.133333333333333304e+00 1.460213954062169250e+00
1.133333333333333304e+00 1.580710136063089521e+00
1.133333333333333304e+00 1.786703345422125722e+00
1.133333333333333304e+00 1.921963957568038950e+00
1.133333333333333304e+00 2.015311342467526856e+00
1.133333333333333304e+00 2.365831756362553051e+00
1.133333333333333304e+00 2.455937675960313982e+00
1.133333333333333304e+00 2.566587910145642581e+00
1.133333333333333304e+00 2.689547147998979426e+00
1.133333333333333304e+00 2.759573027952342272e+00
1.133333333333333304e+00 2.914045916098984890e+00
1.133333333333333304e+00 3.071342590142734252e+00
1.133333333333333304e+00 5.948392391391621459e-01
1.133333333333333304e+00 1.035654451177151714e+00
1.133333333333333304e+00 1.320814852795962224e+00
1.133333333333333304e+00 1.400556526826136405e+00
1.133333333333333304e+00 1.565320002158529178e+00
1.133333333333333304e+00 1.832582556381822769e+00
1.133333333333333304e+00 1.942971022642211665e+00
1.133333333333333304e+00 2.075511503581566330e+00
1.133333333333333304e+00 2.255523377488941605e+00
1.133333333333333304e+00 2.406442386147858770e+00
1.133333333333333304e+00 2.606816299810049031e+00
1.133333333333333304e+00 2.669945681464383824e+00
1.133333333333333304e+00 2.734670416863593800e+00
1.133333333333333304e+00 2.847777953405568496e+00
1.133333333333333304e+00 2.979422517225714273e+00
1.133333333333333304e+00 5.897867572799952995e-01
1.133333333333333304e+00 1.056358028145865546e+00
1.133333333333333304e+00 1.284141393900142702e+00
1.133333333333333304e+00 1.438185579285288895e+00
1.133333333333333304e+00 1.564343509425469847e+00
1.133333333333333304e+00 1.790877570307856104e+00
1.133333333333333304e+00 1.970044583984247311e+00
1.133333333333333304e+00 2.089175041608314132e+00
1.133333333333333304e+00 2.256063172561567853e+00
1.133333333333333304e+00 2.353843194838106001e+00
1.133333333333333304e+00 2.588878857283987145e+00
1.133333333333333304e+00 2.727217875282150317e+00
1.133333333333333304e+00 2.789904999327717405e+00
1.133333333333333304e+00 2.815612294257789472e+00
1.133333333333333304e+00 2.989599573382093922e+00
1.133333333333333304e+00 5.918866796975237321e-01
1.133333333333333304e+00 1.184867223329064245e+00
1.133333333333333304e+00 1.361664923057730903e+00
1.133333333333333304e+00 1.514424390065499892e+00
1.133333333333333304e+00 1.609681534382673362e+00
1.133333333333333304e+00 1.755633994532558972e+00
1.133333333333333304e+00 1.874953407302399455e+00
1.133333333333333304e+00 2.034457276621481014e+00
1.133333333333333304e+00 2.393425142238498893e+00
1.133333333333333304e+00 2.470685402734147829e+00
1.133333333333333304e+00 2.616859989359227257e+00
1.133333333333333304e+00 2.626393631523654904e+00
1.133333333333333304e+00 2.776294194155553896e+00
1.133333333333333304e+00 2.942564649224379991e+00
1.133333333333333304e+00 3.105013096239019887e+00
1.133333333333333304e+00 5.839264298814441645e-01
1.133333333333333304e+00 1.064790246135004281e+00
1.133333333333333304e+00 1.349846629757081473e+00
1.133333333333333304e+00 1.466518182828679073e+00
1.133333333333333304e+00 1.523848825801081830e+00
1.133333333333333304e+00 1.695946253726020814e+00
1.133333333333333304e+00 1.947926685631472310e+00
1.133333333333333304e+00 2.102768930298481109e+00
1.133333333333333304e+00 2.275496722595363508e+00
1.133333333333333304e+00 2.404419614788821491e+00
1.133333333333333304e+00 2.568482771628112005e+00
1.133333333333333304e+00 2.672793098846341309e+00
1.133333333333333304e+00 2.778416613319365069e+00
1.133333333333333304e+00 2.883606277813925090e+00
1.133333333333333304e+00 2.939091258936258555e+00
1.133333333333333304e+00 5.391234904871282652e-01
1.133333333333333304e+00 1.176217581773727261e+00
1.133333333333333304e+00 1.404146169548283751e+00
1.133333333333333304e+00 1.569712641205853743e+00
1.133333333333333304e+00 1.678288444385600542e+00
1.133333333333333304e+00 1.728131855289831265e+00
1.133333333333333304e+00 1.840622284218625282e+00
1.133333333333333304e+00 2.059516873900008704e+00
1.133333333333333304e+00 2.367786908193153295e+00
1.133333333333333304e+00 2.524147613184823058e+00
1.133333333333333304e+00 2.696428618309766989e+00
1.133333333333333304e+00 2.723255365040301967e+00
1.133333333333333304e+00 2.885503055342354628e+00
1.133333333333333304e+00 2.936398008905854340e+00
1.133333333333333304e+00 3.060331829792943381e+00
1.133333333333333304e+00 5.630953582515871858e-01
1.133333333333333304e+00 6.988168400781660239e-01
1.133333333333333304e+00 1.404784138664098236e+00
1.133333333333333304e+00 1.589311236797868787e+00
1.133333333333333304e+00 1.747975644024847952e+00
1.133333333333333304e+00 1.892285182485380801e+00
1.133333333333333304e+00 2.034814137319273186e+00
1.133333333333333304e+00 2.130342520267333839e+00
1.133333333333333304e+00 2.261828513454958056e+00
1.133333333333333304e+00 2.339239725383208679e+00
1.133333333333333304e+00 2.411548709514789834e+00
1.133333333333333304e+00 2.549939752060112141e+00
1.133333333333333304e+00 2.711849824521607388e+00
1.133333333333333304e+00 2.826442812676901895e+00
1.133333333333333304e+00 2.949523854832619918e+00
1.133333333333333304e+00 2.374880830521419739e-02
1.133333333333333304e+00 3.008660190674277146e-01
1.133333333333333304e+00 6.165764644723594756e-01
1.133333333333333304e+00 8.893333710705917383e-01
1.133333333333333304e+00 1.134861061393962700e+00
1.133333333333333304e+00 1.326965810889220165e+00
1.133333333333333304e+00 1.495588670869807402e+00
1.133333333333333304e+00 1.630719475702818499e+00
1.133333333333333304e+00 1.988293817624054327e+00
1.133333333333333304e+00 2.103297418408061503e+00
1.133333333333333304e+00 2.231302160360257858e+00
1.133333333333333304e+00 2.381254103060854277e+00
1.133333333333333304e+00 2.582258106896915706e+00
1.133333333333333304e+00 2.697495307260794561e+00
1.133333333333333304e+00 2.778609748016691583e+00
1.133333333333333304e+00 5.672549460513494068e-01
1.133333333333333304e+00 7.183353057999113389e-01
1.133333333333333304e+00 1.293171979818140471e+00
1.133333333333333304e+00 1.458837619760885218e+00
1.133333333333333304e+00 1.825200604787255543e+00
1.133333333333333304e+00 1.898207087516624370e+00
1.133333333333333304e+00 2.008383608596801650e+00
1.133333333333333304e+00 2.111537495702947353e+00
1.133333333333333304e+00 2.242704919789957785e+00
1.133333333333333304e+00 2.353510895609815634e+00
1.133333333333333304e+00 2.398946906282532154e+00
1.133333333333333304e+00 2.553822504172160279e+00
1.133333333333333304e+00 2.630720681016470053e+00
1.133333333333333304e+00 2.784274670104196048e+00
1.133333333333333304e+00 2.909854730908961074e+00
1.133333333333333304e+00 4.113741210318266894e-03
1.133333333333333304e+00 2.828154339086097480e-01
1.133333333333333304e+00 7.629111962736203623e-01
1.133333333333333304e+00 9.788922854667418960e-01
1.133333333333333304e+00 1.091016690452164539e+00
1.133333333333333304e+00 1.360424927165894360e+00
1.133333333333333304e+00 1.423911152730823915e+00
1.133333333333333304e+00 1.631191069183358877e+00
1.133333333333333304e+00 1.746582777991420699e+00
1.133333333333333304e+00 1.962054138737073572e+00
1.133333333333333304e+00 2.062134411938615131e+00
1.133333333333333304e+00 2.530485345695183241e+00
1.133333333333333304e+00 2.692546517317992993e+00
1.133333333333333304e+00 2.764157523352793078e+00
1.133333333333333304e+00 2.855528540409551397e+00
1.133333333333333304e+00 5.309602093598186912e-01
1.133333333333333304e+00 7.101732250308998573e-01
1.133333333333333304e+00 1.212299993916332141e+00
1.133333333333333304e+00 1.366222989410402988e+00
1.133333333333333304e+00 1.808810795768607704e+00
1.133333333333333304e+00 1.915414685108231652e+00
1.133333333333333304e+00 2.053719926666389028e+00
1.133333333333333304e+00 2.144084995358724655e+00
1.133333333333333304e+00 2.177460606115204200e+00
1.133333333333333304e+00 2.361656443395673932e+00
1.133333333333333304e+00 2.419888773577355323e+00
1.133333333333333304e+00 2.568327939101862967e+00
1.133333333333333304e+00 2.631341443997598617e+00
1.133333333333333304e+00 2.791639924862238331e+00
1.133333333333333304e+00 2.820533154342143689e+00
1.133333333333333304e+00 2.790137590685048963e-02
1.133333333333333304e+00 2.822058907436542086e-01
1.133333333333333304e+00 7.588530416237233567e-01
1.133333333333333304e+00 9.016753377807731340e-01
1.133333333333333304e+00 1.139356717961504728e+00
1.133333333333333304e+00 1.385379176230117082e+00
1.133333333333333304e+00 1.492987758190878367e+00
1.133333333333333304e+00 1.553003856738513377e+00
1.133333333333333304e+00 1.800517752486712197e+00
1.133333333333333304e+00 2.012054527701735651e+00
1.133333333333333304e+00 2.092083582038327449e+00
1.133333333333333304e+00 2.508250496425091569e+00
1.133333333333333304e+00 2.620701973095037829e+00
1.133333333333333304e+00 2.809397308785008818e+00
1.133333333333333304e+00 2.902999394737776129e+00
1.133333333333333304e+00 5.754350598724045085e-01
1.133333333333333304e+00 7.117147125831309040e-01
1.133333333333333304e+00 1.356467524443360162e+00
1.133333333333333304e+00 1.497593365974523749e+00
1.133333333333333304e+00 1.793218684102356519e+00
1.133333333333333304e+00 1.859332712268468413e+00
1.133333333333333304e+00 2.037213198502087153e+00
1.133333333333333304e+00 2.114470609089295294e+00
1.133333333333333304e+00 2.265722197431415452e+00
1.133333333333333304e+00 2.329481953444258124e+00
1.133333333333333304e+00 2.406343430260591276e+00
1.133333333333333304e+00 2.584435525408309786e+00
1.133333333333333304e+00 2.640053805354256156e+00
1.133333333333333304e+00 2.789874300067850754e+00
1.133333333333333304e+00 2.895563238860461297e+00
1.133333333333333304e+00 2.833160012539792660e-02
1.133333333333333304e+00 2.939435170090973770e-01
1.133333333333333304e+00 5.985022114155071904e-01
1.133333333333333304e+00 8.777106362691995400e-01
1.133333333333333304e+00 1.079015901654088339e+00
1.133333333333333304e+00 1.295395547366268829e+00
1.133333333333333304e+00 1.494449355984443173e+00
1.133333333333333304e+00 1.684659874488403375e+00
1.133333333333333304e+00 2.001578375666213105e+00
1.133333333333333304e+00 2.055385531277835298e+00
1.133333333333333304e+00 2.250577663748089208e+00
1.133333333333333304e+00 2.409504056995984911e+00
1.133333333333333304e+00 2.509961638452011812e+00
1.133333333333333304e+00 2.633929558872210919e+00
1.133333333333333304e+00 2.768926210694246492e+00
1.133333333333333304e+00 5.550351083079476666e-01
1.133333333333333304e+00 6.748080164855707608e-01
1.133333333333333304e+00 1.379578077802364078e+00
1.133333333333333304e+00 1.632750693329199976e+00
1.133333333333333304e+00 1.760335392133612231e+00
1.133333333333333304e+00 1.871582710018145690e+00
1.133333333333333304e+00 2.043519796205401917e+00
1.133333333333333304e+00 2.147144936064137255e+00
1.133333333333333304e+00 2.251977464754872926e+00
1.133333333333333304e+00 2.340236820853277777e+00
1.133333333333333304e+00 2.445760465434744901e+00
1.133333333333333304e+00 2.583044860774208473e+00
1.133333333333333304e+00 2.752762011888449933e+00
1.133333333333333304e+00 2.811569018518525809e+00
1.133333333333333304e+00 2.948059313534912462e+00
1.133333333333333304e+00 2.995893473711930710e+00
1.133333333333333304e+00 -9.582887660599226365e-03
1.133333333333333304e+00 3.320021010066795952e-01
1.133333333333333304e+00 4.949455118759544803e-01
1.133333333333333304e+00 8.850649806485080262e-01
1.133333333333333304e+00 9.629754280389022369e-01
1.133333333333333304e+00 1.227870049357420612e+00
1.133333333333333304e+00 1.554138100125101118e+00
1.133333333333333304e+00 1.734108630084790548e+00
1.133333333333333304e+00 1.879643310726294203e+00
1.133333333333333304e+00 2.031988827062917835e+00
1.133333333333333304e+00 2.257883951406853384e+00
1.133333333333333304e+00 2.363603902193062822e+00
1.133333333333333304e+00 2.493973541087399326e+00
1.133333333333333304e+00 2.623802732273958327e+00
1.133333333333333304e+00 2.743340830581644241e+00
1.199999999999999956e+00 5.238026139566898109e-01
1.199999999999999956e+00 1.174065016883304224e+00
1.199999999999999956e+00 1.321159968661760331e+00
1.199999999999999956e+00 1.443214837212224211e+00
1.199999999999999956e+00 1.560918018191188139e+00
1.199999999999999956e+00 1.759567195607786516e+00
1.199999999999999956e+00 1.873889971172985724e+00
1.199999999999999956e+00 2.120359926982956722e+00
1.199999999999999956e+00 2.435026831097189870e+00
1.199999999999999956e+00 2.503103352415251948e+00
1.199999999999999956e+00 2.546772298182816030e+00
1.199999999999999956e+00 2.680141604556126822e+00
1.199999999999999956e+00 2.891300516229193818e+00
1.199999999999999956e+00 2.919390891795757170e+00
1.199999999999999956e+00 3.036726713537206024e+00
1.199999999999999956e+00 5.504450605806141539e-01
1.199999999999999956e+00 1.143230220603442149e+00
1.199999999999999956e+00 1.278956675239300012e+00
1.199999999999999956e+00 1.440561830599335735e+00
1.199999999999999956e+00 1.495377456140204231e+00
1.199999999999999956e+00 1.795392234700244671e+00
1.199999999999999956e+00 1.867926562121795087e+00
1.199999999999999956e+00 2.099928728433383185e+00
1.199999999999999956e+00 2.346717291151890095e+00
1.199999999999999956e+00 2.537026242452299130e+00
1.199999999999999956e+00 2.610434341288595306e+00
1.199999999999999956e+00 2.741891341879977517e+00
1.199999999999999956e+00 2.783533474471596492e+00
1.199999999999999956e+00 2.871209875699690883e+00
1.199999999999999956e+00 2.978130835804051912e+00
1.199999999999999956e+00 5.601475524337899969e-01
1.199999999999999956e+00 1.193831549133619774e+00
1.199999999999999956e+00 1.438938573903215001e+00
1.199999999999999956e+00 1.519514629797328098e+00
1.199999999999999956e+00 1.689812501923483978e+00
1.199999999999999956e+00 1.773435558368277043e+00
1.199999999999999956e+00 1.851637087608793308e+00
1.199999999999999956e+00 2.049476034112103662e+00
1.199999999999999956e+00 2.372496593622088312e+00
1.199999999999999956e+00 2.494874729709835037e+00
1.199999999999999956e+00 2.619018041412971343e+00
1.199999999999999956e+00 2.726653544291963271e+00
1.199999999999999956e+00 2.832649894036023852e+00
1.199999999999999956e+00 2.958325444493340228e+00
1.199999999999999956e+00 3.071253989666246298e+00
1.199999999999999956e+00 5.773084250048725607e-01
1.199999999999999956e+00 1.086712761327873977e+00
1.199999999999999956e+00 1.290263550204770127e+00
1.199999999999999956e+00 1.467279411597104399e+00
1.199999999999999956e+00 1.570598610777210524e+00
1.199999999999999956e+00 1.775846175455228604e+00
1.199999999999999956e+00 1.892306107932512305e+00
1.199999999999999956e+00 2.101375980326565696e+00
1.199999999999999956e+00 2.255352570292586734e+00
1.199999999999999956e+00 2.417059214862803174e+00
1.199999999999999956e+00 2.565559979801776080e+00
1.199999999999999956e+00 2.658680456596670183e+00
1.199999999999999956e+00 2.756634529415407542e+00
1.199999999999999956e+00 2.807247761153604415e+00
1.199999999999999956e+00 2.953686799843154631e+00
1.199999999999999956e+00 5.965655100350204521e-01
1.199999999999999956e+00 1.114282033690187745e+00
1.199999999999999956e+00 1.340038941953622498e+00
1.199999999999999956e+00 1.455509834620414722e+00
1.199999999999999956e+00 1.562226266744602299e+00
1.199999999999999956e+00 1.807277665844907233e+00
1.199999999999999956e+00 1.932873626128809974e+00
1.199999999999999956e+00 2.011613183239063574e+00
1.199999999999999956e+00 2.356272630260718870e+00
1.199999999999999956e+00 2.450717114753700798e+00
1.199999999999999956e+00 2.563462394034615954e+00
1.199999999999999956e+00 2.689922159745549379e+00
1.199999999999999956e+00 2.761488308389033364e+00
1.199999999999999956e+00 2.897371931747585450e+00
1.199999999999999956e+00 3.065081811187013727e+00
1.199999999999999956e+00 5.949563848851369130e-01
1.199999999999999956e+00 1.031700888786559744e+00
1.199999999999999956e+00 1.323702389466490104e+00
1.199999999999999956e+00 1.398484306179682335e+00
1.199999999999999956e+00 1.561644028964735753e+00
1.199999999999999956e+00 1.845087686597423726e+00
1.199999999999999956e+00 1.935685876147175577e+00
1.199999999999999956e+00 2.072428754236824489e+00
1.199999999999999956e+00 2.260998473630081662e+00
1.199999999999999956e+00 2.415795228582766185e+00
1.199999999999999956e+00 2.608202062513868214e+00
1.199999999999999956e+00 2.651940304182431873e+00
1.199999999999999956e+00 2.722634478678713776e+00
1.199999999999999956e+00 2.859163699227508459e+00
1.199999999999999956e+00 2.977476440958326975e+00
1.199999999999999956e+00 5.873150602863290715e-01
1.199999999999999956e+00 1.061469346850287820e+00
1.199999999999999956e+00 1.271644954300455765e+00
1.199999999999999956e+00 1.450127135666576805e+00
1.199999999999999956e+00 1.564871320940852684e+00
1.199999999999999956e+00 1.783342796943600206e+00
1.199999999999999956e+00 1.969007710168142467e+00
1.199999999999999956e+00 2.093829811666637397e+00
1.199999999999999956e+00 2.257079523765469276e+00
1.199999999999999956e+00 2.348974915116798456e+00
1.199999999999999956e+00 2.582787762206777415e+00
1.199999999999999956e+00 2.714793864894062381e+00
1.199999999999999956e+00 2.793561900626770012e+00
1.199999999999999956e+00 2.833634003982041349e+00
1.199999999999999956e+00 2.981479137132481583e+00
1.199999999999999956e+00 5.889887731536305182e-01
1.199999999999999956e+00 1.191044793933286883e+00
1.199999999999999956e+00 1.363680195518981009e+00
1.199999999999999956e+00 1.533501165666535826e+00
1.199999999999999956e+00 1.601320939912454833e+00
1.199999999999999956e+00 1.764007981314989593e+00
1.199999999999999956e+00 1.868462582506623448e+00
1.199999999999999956e+00 2.040076370895462787e+00
1.199999999999999956e+00 2.388589758237287697e+00
1.199999999999999956e+00 2.484823228286217045e+00
1.199999999999999956e+00 2.599949158419406103e+00
1.199999999999999956e+00 2.635435037126143243e+00
1.199999999999999956e+00 2.781250003416147365e+00
1.199999999999999956e+00 2.936435741644260133e+00
1.199999999999999956e+00 3.113093899827134692e+00
1.199999999999999956e+00 5.822713772386407527e-01
1.199999999999999956e+00 1.064489648671553823e+00
1.199999999999999956e+00 1.348606529066302073e+00
1.199999999999999956e+00 1.462139514112919869e+00
1.199999999999999956e+00 1.516091408409181440e+00
1.199999999999999956e+00 1.692716071533311606e+00
1.199999999999999956e+00 1.945851691819143525e+00
1.199999999999999956e+00 2.103832752792698102e+00
1.199999999999999956e+00 2.285698278824753515e+00
1.199999999999999956e+00 2.412648763891496628e+00
1.199999999999999956e+00 2.563552581426819188e+00
1.199999999999999956e+00 2.672222958241434299e+00
1.199999999999999956e+00 2.788474658540366136e+00
1.199999999999999956e+00 2.892326453727832813e+00
1.199999999999999956e+00 2.953590182084923299e+00
1.199999999999999956e+00 5.335237064197997370e-01
1.199999999999999956e+00 1.175234266808843131e+00
1.199999999999999956e+00 1.389953021206281392e+00
1.199999999999999956e+00 1.569062708120668503e+00
1.199999999999999956e+00 1.662410004840751299e+00
1.199999999999999956e+00 1.727432241329239559e+00
1.199999999999999956e+00 1.851052020476998905e+00
1.199999999999999956e+00 2.061093113912761510e+00
1.199999999999999956e+00 2.365120935365240484e+00
1.199999999999999956e+00 2.524671178045792885e+00
1.199999999999999956e+00 2.694328200616382674e+00
1.199999999999999956e+00 2.717736749353008463e+00
1.199999999999999956e+00 2.877187323741082992e+00
1.199999999999999956e+00 2.948466263233115114e+00
1.199999999999999956e+00 3.062816279209130244e+00
1.199999999999999956e+00 5.564363555608053957e-01
1.199999999999999956e+00 7.108848519149262302e-01
1.199999999999999956e+00 1.404658225460252652e+00
1.199999999999999956e+00 1.574015289709222998e+00
1.199999999999999956e+00 1.753785820192774736e+00
1.199999999999999956e+00 1.887168807171121898e+00
1.199999999999999956e+00 2.037501797744567966e+00
1.199999999999999956e+00 2.130065497196170554e+00
1.199999999999999956e+00 2.257655045289084228e+00
1.199999999999999956e+00 2.346672116750625037e+00
1.199999999999999956e+00 2.408713933548312980e+00
1.199999999999999956e+00 2.547182628230018508e+00
1.199999999999999956e+00 2.704652736902829702e+00
1.199999999999999956e+00 2.826950425953697277e+00
1.199999999999999956e+00 2.950866896272856366e+00
1.199999999999999956e+00 1.962626894098207231e-02
1.199999999999999956e+00 3.027158284649260622e-01
1.199999999999999956e+00 6.182136031726486181e-01
1.199999999999999956e+00 8.962835760792415840e-01
1.199999999999999956e+00 1.142485309285547146e+00
1.199999999999999956e+00 1.323406226833839128e+00
1.199999999999999956e+00 1.486868275607832857e+00
1.199999999999999956e+00 1.636267738866621357e+00
1.199999999999999956e+00 1.985891362823878126e+00
1.199999999999999956e+00 2.098401208326350798e+00
1.199999999999999956e+00 2.234094705364498168e+00
1.199999999999999956e+00 2.374040310397646181e+00
1.199999999999999956e+00 2.602654743291395789e+00
1.199999999999999956e+00 2.715036081393066070e+00
1.199999999999999956e+00 2.768662044423678026e+00
1.199999999999999956e+00 5.632920573732462799e-01
1.199999999999999956e+00 7.189862232025063804e-01
1.199999999999999956e+00 1.269812409825675559e+00
1.199999999999999956e+00 1.457567817678267375e+00
1.199999999999999956e+00 1.833655947355737226e+00
1.199999999999999956e+00 1.904435197776052746e+00
1.199999999999999956e+00 1.994973522957963041e+00
1.199999999999999956e+00 2.121455410715441303e+00
1.199999999999999956e+00 2.230559881401262601e+00
1.199999999999999956e+00 2.360216733503023079e+00
1.199999999999999956e+00 2.403048080014883681e+00
1.199999999999999956e+00 2.544971481562441795e+00
1.199999999999999956e+00 2.632966620342386932e+00
1.199999999999999956e+00 2.772114439310342959e+00
1.199999999999999956e+00 2.903301061043208620e+00
1.199999999999999956e+00 2.976120555359784703e-03
1.199999999999999956e+00 2.793166332469070312e-01
1.199999999999999956e+00 7.634019581731195103e-01
1.199999999999999956e+00 9.874414868975804893e-01
1.199999999999999956e+00 1.073154008056889097e+00
1.199999999999999956e+00 1.342927526166647567e+00
1.199999999999999956e+00 1.414594563244946812e+00
1.199999999999999956e+00 1.653349318365968657e+00
1.199999999999999956e+00 1.746362807841080667e+00
1.199999999999999956e+00 1.944279118657647132e+00
1.199999999999999956e+00 2.060972494612684613e+00
1.199999999999999956e+00 2.529537681465001242e+00
1.199999999999999956e+00 2.707455903141436693e+00
1.199999999999999956e+00 2.767803377988144575e+00
1.199999999999999956e+00 2.843755399707589504e+00
1.199999999999999956e+00 5.329408376131823388e-01
1.199999999999999956e+00 7.099885196442130564e-01
1.199999999999999956e+00 1.200288574535903763e+00
1.199999999999999956e+00 1.386366329152679100e+00
1.199999999999999956e+00 1.812861845801762684e+00
1.199999999999999956e+00 1.918732537039517183e+00
1.199999999999999956e+00 2.039902194639182653e+00
1.199999999999999956e+00 2.142900645896389733e+00
1.199999999999999956e+00 2.185003669847844776e+00
1.199999999999999956e+00 2.356603050599034077e+00
1.199999999999999956e+00 2.420109622417982109e+00
1.199999999999999956e+00 2.551613593505294375e+00
1.199999999999999956e+00 2.638952638658309979e+00
1.199999999999999956e+00 2.785237103687109084e+00
1.199999999999999956e+00 2.820420776311948430e+00
1.199999999999999956e+00 3.445020558206124406e-02
1.199999999999999956e+00 2.799280446679404122e-01
1.199999999999999956e+00 7.493916737002734862e-01
1.199999999999999956e+00 8.884395303682026679e-01
1.199999999999999956e+00 1.141392771712133936e+00
1.199999999999999956e+00 1.375816653095427000e+00
1.199999999999999956e+00 1.483612928851869128e+00
1.199999999999999956e+00 1.575139510190098235e+00
1.199999999999999956e+00 1.820626533405629743e+00
1.199999999999999956e+00 2.023883484148342404e+00
1.199999999999999956e+00 2.104740649961939880e+00
1.199999999999999956e+00 2.490275102344241986e+00
1.199999999999999956e+00 2.619259743339767965e+00
1.199999999999999956e+00 2.821798325136199992e+00
1.199999999999999956e+00 2.887900926355257525e+00
1.199999999999999956e+00 5.727244635129693506e-01
1.199999999999999956e+00 7.125874388749764421e-01
1.199999999999999956e+00 1.363132983967403788e+00
1.199999999999999956e+00 1.511020225443076015e+00
1.199999999999999956e+00 1.788505655205398170e+00
1.199999999999999956e+00 1.849258718550942149e+00
1.199999999999999956e+00 2.034628189242738472e+00
1.199999999999999956e+00 2.123345344841396809e+00
1.199999999999999956e+00 2.262314921018429459e+00
1.199999999999999956e+00 2.342287725733854131e+00
1.199999999999999956e+00 2.402456977330302834e+00
1.199999999999999956e+00 2.582433263760236741e+00
1.199999999999999956e+00 2.657894292000861469e+00
1.199999999999999956e+00 2.782514086362965600e+00
1.199999999999999956e+00 2.885378796936350909e+00
1.199999999999999956e+00 1.888987249776619137e-02
1.199999999999999956e+00 2.989306522444223901e-01
1.199999999999999956e+00 5.860628652355899249e-01
1.199999999999999956e+00 8.804237716382488088e-01
1.199999999999999956e+00 1.064316524898941907e+00
1.199999999999999956e+00 1.286585598566659883e+00
1.199999999999999956e+00 1.481844158949826351e+00
1.199999999999999956e+00 1.709413498899749584e+00
1.199999999999999956e+00 2.009689099310406846e+00
1.199999999999999956e+00 2.034907045254556124e+00
1.199999999999999956e+00 2.260589364115503486e+00
1.199999999999999956e+00 2.408535783803841923e+00
1.199999999999999956e+00 2.501546696237284095e+00
1.199999999999999956e+00 2.620671269559124994e+00
1.199999999999999956e+00 2.757032834694769008e+00
1.199999999999999956e+00 5.407003447712099842e-01
1.199999999999999956e+00 6.807176492455653261e-01
1.199999999999999956e+00 1.367934036919763230e+00
1.199999999999999956e+00 1.637083937123094302e+00
1.199999999999999956e+00 1.767791437680983790e+00
1.199999999999999956e+00 1.867114876229635456e+00
1.199999999999999956e+00 2.048548295884955905e+00
1.199999999999999956e+00 2.150835149466047369e+00
1.199999999999999956e+00 2.247357546669206840e+00
1.199999999999999956e+00 2.347942016959649436e+00
1.199999999999999956e+00 2.459045737772896700e+00
1.199999999999999956e+00 2.593698738291578820e+00
1.199999999999999956e+00 2.759506322181493942e+00
1.199999999999999956e+00 2.809066170011220720e+00
1.199999999999999956e+00 2.944488769254945737e+00
1.199999999999999956e+00 -1.895068843899139210e-02
1.199999999999999956e+00 3.341813042734713690e-01
1.199999999999999956e+00 4.972053939434886161e-01
1.199999999999999956e+00 8.813611477699510033e-01
1.199999999999999956e+00 9.743876048335380347e-01
1.199999999999999956e+00 1.232758044544738141e+00
1.199999999999999956e+00 1.549721677667804443e+00
1.199999999999999956e+00 1.715145256283193476e+00
1.199999999999999956e+00 1.898769248157265110e+00
1.199999999999999956e+00 2.046856468740543278e+00
1.199999999999999956e+00 2.264768424400500635e+00
1.199999999999999956e+00 2.358423949664285146e+00
1.199999999999999956e+00 2.498249934795808258e+00
1.199999999999999956e+00 2.619242810502782959e+00
1.199999999999999956e+00 2.729020949066836010e+00
1.266666666666666829e+00 5.186034972158495293e-01
1.266666666666666829e+00 1.183351168796889397e+00
1.266666666666666829e+00 1.320197156433579266e+00
1.266666666666666829e+00 1.448560828966748204e+00
1.266666666666666829e+00 1.573885066195117588e+00
1.266666666666666829e+00 1.756304914855462584e+00
1.266666666666666829e+00 1.872745502191406786e+00
1.266666666666666829e+00 2.119376392996599634e+00
1.266666666666666829e+00 2.432751082007825971e+00
1.266666666666666829e+00 2.498613700836273210e+00
1.266666666666666829e+00 2.537603137336304826e+00
1.266666666666666829e+00 2.688138457983967555e+00
1.266666666666666829e+00 2.904379203237112961e+00
1.266666666666666829e+00 2.921060927999036494e+00
1.266666666666666829e+00 3.046435866904118939e+00
1.266666666666666829e+00 5.524813900741776251e-01
1.266666666666666829e+00 1.139595015110359100e+00
1.266666666666666829e+00 1.273473361759698719e+00
1.266666666666666829e+00 1.434905959845366397e+00
1.266666666666666829e+00 1.495749120056018455e+00
1.266666666666666829e+00 1.788669722122818939e+00
1.266666666666666829e+00 1.873101461071911444e+00
1.266666666666666829e+00 2.100727882743427699e+00
1.266666666666666829e+00 2.333352770284733424e+00
1.266666666666666829e+00 2.527039598829560418e+00
1.266666666666666829e+00 2.611204211194916525e+00
1.266666666666666829e+00 2.722660409591213693e+00
1.266666666666666829e+00 2.801889341106203801e+00
1.266666666666666829e+00 2.861129673899824866e+00
1.266666666666666829e+00 2.984050009913119084e+00
1.266666666666666829e+00 5.632701340162498127e-01
1.266666666666666829e+00 1.195334248563966639e+00
1.266666666666666829e+00 1.432325137411595506e+00
1.266666666666666829e+00 1.516704820602086556e+00
1.266666666666666829e+00 1.681381390296792233e+00
1.266666666666666829e+00 1.772888763304706572e+00
1.266666666666666829e+00 1.871837443664759348e+00
1.266666666666666829e+00 2.046710283650128304e+00
1.266666666666666829e+00 2.365851780769872903e+00
1.266666666666666829e+00 2.493359716962146422e+00
1.266666666666666829e+00 2.602787710436160751e+00
1.266666666666666829e+00 2.713712519886740893e+00
1.266666666666666829e+00 2.828828138126795011e+00
1.266666666666666829e+00 2.955267059590340750e+00
1.266666666666666829e+00 3.077643791533205331e+00
1.266666666666666829e+00 5.755795632998683686e-01
1.266666666666666829e+00 1.089514184922194318e+00
1.266666666666666829e+00 1.274214731950479518e+00
1.266666666666666829e+00 1.467316170758465432e+00
1.266666666666666829e+00 1.576699987609146092e+00
1.266666666666666829e+00 1.798563708820580587e+00
1.266666666666666829e+00 1.872077236311099568e+00
1.266666666666666829e+00 2.102036807563962384e+00
1.266666666666666829e+00 2.253881194961650181e+00
1.266666666666666829e+00 2.427123728908554767e+00
1.266666666666666829e+00 2.559616213084609626e+00
1.266666666666666829e+00 2.648364150795373462e+00
1.266666666666666829e+00 2.757322937468444479e+00
1.266666666666666829e+00 2.810549296951421638e+00
1.266666666666666829e+00 2.963464973505068656e+00
1.266666666666666829e+00 5.958092376877459628e-01
1.266666666666666829e+00 1.095742735985027139e+00
1.266666666666666829e+00 1.334261247473534695e+00
1.266666666666666829e+00 1.452245224337445961e+00
1.266666666666666829e+00 1.545404559178365389e+00
1.266666666666666829e+00 1.826648795343800202e+00
1.266666666666666829e+00 1.942670362361042180e+00
1.266666666666666829e+00 2.008723121850209736e+00
1.266666666666666829e+00 2.349610500241794853e+00
1.266666666666666829e+00 2.440143537542212471e+00
1.266666666666666829e+00 2.565346389537438654e+00
1.266666666666666829e+00 2.685174998601723928e+00
1.266666666666666829e+00 2.762914848704951964e+00
1.266666666666666829e+00 2.881506830341521663e+00
1.266666666666666829e+00 3.059125176746675834e+00
1.266666666666666829e+00 5.947602429764344834e-01
1.266666666666666829e+00 1.029500804236505473e+00
1.266666666666666829e+00 1.324331323262413207e+00
1.266666666666666829e+00 1.400066942082162313e+00
1.266666666666666829e+00 1.555871523907313758e+00
1.266666666666666829e+00 1.856694242026009078e+00
1.266666666666666829e+00 1.930203285476693509e+00
1.266666666666666829e+00 2.068090621478660296e+00
1.266666666666666829e+00 2.271209377171572896e+00
1.266666666666666829e+00 2.419054956847077165e+00
1.266666666666666829e+00 2.604533791499704876e+00
1.266666666666666829e+00 2.641873978292920810e+00
1.266666666666666829e+00 2.718210570711221408e+00
1.266666666666666829e+00 2.865041929200913273e+00
1.266666666666666829e+00 2.979951198220931019e+00
1.266666666666666829e+00 5.845244054039540060e-01
1.266666666666666829e+00 1.066771311177291182e+00
1.266666666666666829e+00 1.259787289509205266e+00
1.266666666666666829e+00 1.460516646423599241e+00
1.266666666666666829e+00 1.567085170925338389e+00
1.266666666666666829e+00 1.778292360506753766e+00
1.266666666666666829e+00 1.961503169847929939e+00
1.266666666666666829e+00 2.098528704617734775e+00
1.266666666666666829e+00 2.256198129147406917e+00
1.266666666666666829e+00 2.352976764288627010e+00
1.266666666666666829e+00 2.574995452661852369e+00
1.266666666666666829e+00 2.699385352984364772e+00
1.266666666666666829e+00 2.792650985819648213e+00
1.266666666666666829e+00 2.853711762702147325e+00
1.266666666666666829e+00 2.970279036687230700e+00
1.266666666666666829e+00 5.857312919086439251e-01
1.266666666666666829e+00 1.194917184395592358e+00
1.266666666666666829e+00 1.366462035968567079e+00
1.266666666666666829e+00 1.548217119066976011e+00
1.266666666666666829e+00 1.595364095046079456e+00
1.266666666666666829e+00 1.772140847337823288e+00
1.266666666666666829e+00 1.867135123840540700e+00
1.266666666666666829e+00 2.045225937101179170e+00
1.266666666666666829e+00 2.380834114257055489e+00
1.266666666666666829e+00 2.500401368131832669e+00
1.266666666666666829e+00 2.580654649106691068e+00
1.266666666666666829e+00 2.645917727948670972e+00
1.266666666666666829e+00 2.787086553222962948e+00
1.266666666666666829e+00 2.926941705139967098e+00
1.266666666666666829e+00 3.117933998008993512e+00
1.266666666666666829e+00 5.792718991374954385e-01
1.266666666666666829e+00 1.067211396730471051e+00
1.266666666666666829e+00 1.341939527340826999e+00
1.266666666666666829e+00 1.455963294683499498e+00
1.266666666666666829e+00 1.510409622946667696e+00
1.266666666666666829e+00 1.695061457028089080e+00
1.266666666666666829e+00 1.940514685292669128e+00
1.266666666666666829e+00 2.105171137967403183e+00
1.266666666666666829e+00 2.295841466421819632e+00
1.266666666666666829e+00 2.422371150676553953e+00
1.266666666666666829e+00 2.561369682491346111e+00
1.266666666666666829e+00 2.670659389800704275e+00
1.266666666666666829e+00 2.800429589403194086e+00
1.266666666666666829e+00 2.892205602798014752e+00
1.266666666666666829e+00 2.973109470599382576e+00
1.266666666666666829e+00 5.277960022851289068e-01
1.266666666666666829e+00 1.176799810066455620e+00
1.266666666666666829e+00 1.374477840480523128e+00
1.266666666666666829e+00 1.561249667057865054e+00
1.266666666666666829e+00 1.644848827653532908e+00
1.266666666666666829e+00 1.734695288153858428e+00
1.266666666666666829e+00 1.858337611560955338e+00
1.266666666666666829e+00 2.064180726951121869e+00
1.266666666666666829e+00 2.365046543338706897e+00
1.266666666666666829e+00 2.521056251736951026e+00
1.266666666666666829e+00 2.676935210641147478e+00
1.266666666666666829e+00 2.722706098477033265e+00
1.266666666666666829e+00 2.868609876885301446e+00
1.266666666666666829e+00 2.956327275279193145e+00
1.266666666666666829e+00 3.067053173659616050e+00
1.266666666666666829e+00 3.125874317018883630e+00
1.266666666666666829e+00 5.505757687168681969e-01
1.266666666666666829e+00 7.207128589429032672e-01
1.266666666666666829e+00 1.402687363417129518e+00
1.266666666666666829e+00 1.559999973916319504e+00
1.266666666666666829e+00 1.761733303048345078e+00
1.266666666666666829e+00 1.877562233145141590e+00
1.266666666666666829e+00 2.037186169027705773e+00
1.266666666666666829e+00 2.136528758904972847e+00
1.266666666666666829e+00 2.251344934782736118e+00
1.266666666666666829e+00 2.352841562093516359e+00
1.266666666666666829e+00 2.408648755564087196e+00
1.266666666666666829e+00 2.546799418614568822e+00
1.266666666666666829e+00 2.699060059392252242e+00
1.266666666666666829e+00 2.824143482321602505e+00
1.266666666666666829e+00 2.953063628330710344e+00
1.266666666666666829e+00 1.765674795635163719e-02
1.266666666666666829e+00 3.023595740229723106e-01
1.266666666666666829e+00 6.218847526819786253e-01
1.266666666666666829e+00 9.023805393180168721e-01
1.266666666666666829e+00 1.146153939954245971e+00
1.266666666666666829e+00 1.315836068134018433e+00
1.266666666666666829e+00 1.481635472378144414e+00
1.266666666666666829e+00 1.642157603668294996e+00
1.266666666666666829e+00 1.981328870011481058e+00
1.266666666666666829e+00 2.092298327585893958e+00
1.266666666666666829e+00 2.230998033404887337e+00
1.266666666666666829e+00 2.372781342484501010e+00
1.266666666666666829e+00 2.619955527529384653e+00
1.266666666666666829e+00 2.730689364958323040e+00
1.266666666666666829e+00 2.763402255896352244e+00
1.266666666666666829e+00 5.593861361411427424e-01
1.266666666666666829e+00 7.186164020026808430e-01
1.266666666666666829e+00 1.246959666598314698e+00
1.266666666666666829e+00 1.457860080382829437e+00
1.266666666666666829e+00 1.840645323565951230e+00
1.266666666666666829e+00 1.909356582235119504e+00
1.266666666666666829e+00 1.983711959182102191e+00
1.266666666666666829e+00 2.133394409308664308e+00
1.266666666666666829e+00 2.218440487467944422e+00
1.266666666666666829e+00 2.357870061088249258e+00
1.266666666666666829e+00 2.412264365879792649e+00
1.266666666666666829e+00 2.538965837322109564e+00
1.266666666666666829e+00 2.633825548531746108e+00
1.266666666666666829e+00 2.760396685321353516e+00
1.266666666666666829e+00 2.888535209211369192e+00
1.266666666666666829e+00 3.789879569382037516e-03
1.266666666666666829e+00 2.749971052217574652e-01
1.266666666666666829e+00 7.641130825628295042e-01
1.266666666666666829e+00 9.896082149918186133e-01
1.266666666666666829e+00 1.057032643437793240e+00
1.266666666666666829e+00 1.327638355445145635e+00
1.266666666666666829e+00 1.408641848224107207e+00
1.266666666666666829e+00 1.668329686971361525e+00
1.266666666666666829e+00 1.754955952225714100e+00
1.266666666666666829e+00 1.922756461329470312e+00
1.266666666666666829e+00 2.062302060868574927e+00
1.266666666666666829e+00 2.528701796306620508e+00
1.266666666666666829e+00 2.713944189996539080e+00
1.266666666666666829e+00 2.774291731376365533e+00
1.266666666666666829e+00 2.838317027156648464e+00
1.266666666666666829e+00 5.355024299967396928e-01
1.266666666666666829e+00 7.099691633949873903e-01
1.266666666666666829e+00 1.190532833006557212e+00
1.266666666666666829e+00 1.406366358997928501e+00
1.266666666666666829e+00 1.818688779164631342e+00
1.266666666666666829e+00 1.921258382895302930e+00
1.266666666666666829e+00 2.025097243256965385e+00
1.266666666666666829e+00 2.143853204734369911e+00
1.266666666666666829e+00 2.190370007105599370e+00
1.266666666666666829e+00 2.350967016464863946e+00
1.266666666666666829e+00 2.419913410748762317e+00
1.266666666666666829e+00 2.537006666845655900e+00
1.266666666666666829e+00 2.646434647192705825e+00
1.266666666666666829e+00 2.780541975315514946e+00
1.266666666666666829e+00 2.814179195149876023e+00
1.266666666666666829e+00 3.864233019299945227e-02
1.266666666666666829e+00 2.785515785726886406e-01
1.266666666666666829e+00 7.331603208890555834e-01
1.266666666666666829e+00 8.840342182468532428e-01
1.266666666666666829e+00 1.140616461685851846e+00
1.266666666666666829e+00 1.361521160999330959e+00
1.266666666666666829e+00 1.474640616170432850e+00
1.266666666666666829e+00 1.599957326341069574e+00
1.266666666666666829e+00 1.843079717802226014e+00
1.266666666666666829e+00 2.036474200039293692e+00
1.266666666666666829e+00 2.118325160174833854e+00
1.266666666666666829e+00 2.471368230942658784e+00
1.266666666666666829e+00 2.621285471896555919e+00
1.266666666666666829e+00 2.827400543383674858e+00
1.266666666666666829e+00 2.863301870972691177e+00
1.266666666666666829e+00 5.678690562090764615e-01
1.266666666666666829e+00 7.153469056848109631e-01
1.266666666666666829e+00 1.368338259389958012e+00
1.266666666666666829e+00 1.521715862164029431e+00
1.266666666666666829e+00 1.785903601324918100e+00
1.266666666666666829e+00 1.841169844597942529e+00
1.266666666666666829e+00 2.030762076881416078e+00
1.266666666666666829e+00 2.131574333123722909e+00
1.266666666666666829e+00 2.263734446354931151e+00
1.266666666666666829e+00 2.351047608281419343e+00
1.266666666666666829e+00 2.397628078052548517e+00
1.266666666666666829e+00 2.580608419069079673e+00
1.266666666666666829e+00 2.676549022231199615e+00
1.266666666666666829e+00 2.776135903337433319e+00
1.266666666666666829e+00 2.876155238983130857e+00
1.266666666666666829e+00 5.960162680821667891e-03
1.266666666666666829e+00 3.062092630234758417e-01
1.266666666666666829e+00 5.716320391287581515e-01
1.266666666666666829e+00 8.834189307344217923e-01
1.266666666666666829e+00 1.051330216088871339e+00
1.266666666666666829e+00 1.279747308934872763e+00
1.266666666666666829e+00 1.471308954304760164e+00
1.266666666666666829e+00 1.727440115358746198e+00
1.266666666666666829e+00 2.003062101293267006e+00
1.266666666666666829e+00 2.036727366185033361e+00
1.266666666666666829e+00 2.265484139923643170e+00
1.266666666666666829e+00 2.402866624223662484e+00
1.266666666666666829e+00 2.500216884706333076e+00
1.266666666666666829e+00 2.609498864868555756e+00
1.266666666666666829e+00 2.744711715125419005e+00
1.266666666666666829e+00 5.260257183416285898e-01
1.266666666666666829e+00 6.878660848867923505e-01
1.266666666666666829e+00 1.356250193057405795e+00
1.266666666666666829e+00 1.639865553520195363e+00
1.266666666666666829e+00 1.773486939997724221e+00
1.266666666666666829e+00 1.865992766857573315e+00
1.266666666666666829e+00 2.051792651939592815e+00
1.266666666666666829e+00 2.156578286918374943e+00
1.266666666666666829e+00 2.242212645447921204e+00
1.266666666666666829e+00 2.355968269418781347e+00
1.266666666666666829e+00 2.473667772919100116e+00
1.266666666666666829e+00 2.602301886762916183e+00
1.266666666666666829e+00 2.763536213314807810e+00
1.266666666666666829e+00 2.806948763412890457e+00
1.266666666666666829e+00 2.940214586522557738e+00
1.266666666666666829e+00 -2.827832199747604136e-02
1.266666666666666829e+00 3.353867668041914385e-01
1.266666666666666829e+00 5.008934082219695938e-01
1.266666666666666829e+00 8.794349301977320010e-01
1.266666666666666829e+00 9.859799776809552441e-01
1.266666666666666829e+00 1.238793958224562175e+00
1.266666666666666829e+00 1.539419707813522109e+00
1.266666666666666829e+00 1.705456697351081630e+00
1.266666666666666829e+00 1.910971735531859395e+00
1.266666666666666829e+00 2.071093449590620139e+00
1.266666666666666829e+00 2.267585845744520157e+00
1.266666666666666829e+00 2.348941469275615646e+00
1.266666666666666829e+00 2.508451695038644402e+00
1.266666666666666829e+00 2.613129588684103055e+00
1.266666666666666829e+00 2.717123619043576355e+00
1.333333333333333259e+00 5.147127620847982143e-01
1.333333333333333259e+00 1.191112483176937076e+00
1.333333333333333259e+00 1.318162652568105386e+00
1.333333333333333259e+00 1.458271865501302500e+00
1.333333333333333259e+00 1.585276699393659783e+00
1.333333333333333259e+00 1.755712632151983144e+00
1.333333333333333259e+00 1.870894130437449121e+00
1.333333333333333259e+00 2.114944056993891763e+00
1.333333333333333259e+00 2.421802094831377872e+00
1.333333333333333259e+00 2.495208182721313506e+00
1.333333333333333259e+00 2.542580771193712508e+00
1.333333333333333259e+00 2.698792449427656948e+00
1.333333333333333259e+00 2.904348578039645190e+00
1.333333333333333259e+00 2.929135129560847872e+00
1.333333333333333259e+00 3.055054836267117935e+00
1.333333333333333259e+00 5.547249850232560675e-01
1.333333333333333259e+00 1.132207664647779666e+00
1.333333333333333259e+00 1.273447890076511158e+00
1.333333333333333259e+00 1.430609583748406521e+00
1.333333333333333259e+00 1.497615002997662259e+00
1.333333333333333259e+00 1.776612504809264692e+00
1.333333333333333259e+00 1.881504522373006694e+00
1.333333333333333259e+00 2.102769679214304688e+00
1.333333333333333259e+00 2.323358117192952932e+00
1.333333333333333259e+00 2.512139862392530176e+00
1.333333333333333259e+00 2.608924335285422558e+00
1.333333333333333259e+00 2.704340760388589615e+00
1.333333333333333259e+00 2.817119644135402723e+00
1.333333333333333259e+00 2.856242111648128912e+00
1.333333333333333259e+00 2.994219120040298776e+00
1.333333333333333259e+00 5.662849215115386414e-01
1.333333333333333259e+00 1.196201728907368533e+00
1.333333333333333259e+00 1.421383073133824837e+00
1.333333333333333259e+00 1.518424349050974342e+00
1.333333333333333259e+00 1.669932726178529947e+00
1.333333333333333259e+00 1.775360919687841488e+00
1.333333333333333259e+00 1.885950618538544177e+00
1.333333333333333259e+00 2.045393037870297803e+00
1.333333333333333259e+00 2.359557697743269955e+00
1.333333333333333259e+00 2.494655059292369970e+00
1.333333333333333259e+00 2.589124026881762575e+00
1.333333333333333259e+00 2.701191640700500329e+00
1.333333333333333259e+00 2.825682698001514837e+00
1.333333333333333259e+00 2.945735139177003248e+00
1.333333333333333259e+00 3.084900555811259437e+00
1.333333333333333259e+00 5.745281686355951933e-01
1.333333333333333259e+00 1.090584625157617893e+00
1.333333333333333259e+00 1.260004871318670894e+00
1.333333333333333259e+00 1.468566856052234471e+00
1.333333333333333259e+00 1.580474719546600681e+00
1.333333333333333259e+00 1.818748450874295486e+00
1.333333333333333259e+00 1.855248200433948114e+00
1.333333333333333259e+00 2.102973563311081762e+00
1.333333333333333259e+00 2.252257190142842092e+00
1.333333333333333259e+00 2.431989115077755059e+00
1.333333333333333259e+00 2.555477545067049050e+00
1.333333333333333259e+00 2.642440616563106914e+00
1.333333333333333259e+00 2.753960003656260369e+00
1.333333333333333259e+00 2.824516254221975942e+00
1.333333333333333259e+00 2.970377376965586791e+00
1.333333333333333259e+00 5.949566420852931969e-01
1.333333333333333259e+00 1.078119393323675013e+00
1.333333333333333259e+00 1.329368509648958252e+00
1.333333333333333259e+00 1.448180665577240234e+00
1.333333333333333259e+00 1.533106905257255903e+00
1.333333333333333259e+00 1.842470537875925629e+00
1.333333333333333259e+00 1.950295812512536031e+00
1.333333333333333259e+00 2.008260211526589956e+00
1.333333333333333259e+00 2.346508835842172402e+00
1.333333333333333259e+00 2.424913638752599354e+00
1.333333333333333259e+00 2.570478341611078577e+00
1.333333333333333259e+00 2.677553226256037533e+00
1.333333333333333259e+00 2.760807852853133681e+00
1.333333333333333259e+00 2.869619905667349258e+00
1.333333333333333259e+00 3.051338176030014893e+00
1.333333333333333259e+00 5.943846468323101817e-01
1.333333333333333259e+00 1.029746840589041312e+00
1.333333333333333259e+00 1.323699689689306069e+00
1.333333333333333259e+00 1.404908794129710259e+00
1.333333333333333259e+00 1.548582393729759588e+00
1.333333333333333259e+00 1.864850755767434975e+00
1.333333333333333259e+00 1.928902818981413247e+00
1.333333333333333259e+00 2.061059632555839016e+00
1.333333333333333259e+00 2.286700545153848907e+00
1.333333333333333259e+00 2.415125306982304210e+00
1.333333333333333259e+00 2.598573252061100902e+00
1.333333333333333259e+00 2.639575625084034982e+00
1.333333333333333259e+00 2.720483911831507839e+00
1.333333333333333259e+00 2.866270025640403674e+00
1.333333333333333259e+00 2.987217769131149225e+00
1.333333333333333259e+00 5.816296663001878642e-01
1.333333333333333259e+00 1.072335294826928020e+00
1.333333333333333259e+00 1.249786490837266228e+00
1.333333333333333259e+00 1.468201080461199126e+00
1.333333333333333259e+00 1.570673596300963482e+00
1.333333333333333259e+00 1.777061315747829440e+00
1.333333333333333259e+00 1.947838538370461947e+00
1.333333333333333259e+00 2.102291953636495236e+00
1.333333333333333259e+00 2.253673445903984884e+00
1.333333333333333259e+00 2.365511218395766946e+00
1.333333333333333259e+00 2.566382374059628546e+00
1.333333333333333259e+00 2.685237620707596307e+00
1.333333333333333259e+00 2.785591582239135278e+00
1.333333333333333259e+00 2.871475572617100624e+00
1.333333333333333259e+00 2.959973631208413281e+00
1.333333333333333259e+00 5.823074789087172576e-01
1.333333333333333259e+00 1.196978641284829337e+00
1.333333333333333259e+00 1.370813669949001223e+00
1.333333333333333259e+00 1.551056114112185469e+00
1.333333333333333259e+00 1.600248699030004218e+00
1.333333333333333259e+00 1.777758016023852861e+00
1.333333333333333259e+00 1.870974769440437058e+00
1.333333333333333259e+00 2.049121544227602953e+00
1.333333333333333259e+00 2.372113348794528065e+00
1.333333333333333259e+00 2.513860823021815349e+00
1.333333333333333259e+00 2.564736455297975226e+00
1.333333333333333259e+00 2.654313388629958581e+00
1.333333333333333259e+00 2.794680860851286752e+00
1.333333333333333259e+00 2.917256931236778428e+00
1.333333333333333259e+00 3.117639832703957836e+00
1.333333333333333259e+00 5.751909297123631859e-01
1.333333333333333259e+00 1.073201316481714684e+00
1.333333333333333259e+00 1.331125921880527585e+00
1.333333333333333259e+00 1.448317415241177741e+00
1.333333333333333259e+00 1.506975040816968203e+00
1.333333333333333259e+00 1.702504749969477871e+00
1.333333333333333259e+00 1.932821966069496966e+00
1.333333333333333259e+00 2.106561314054289369e+00
1.333333333333333259e+00 2.303912119535510783e+00
1.333333333333333259e+00 2.433495411761015248e+00
1.333333333333333259e+00 2.563511911953270328e+00
1.333333333333333259e+00 2.668961553314289858e+00
1.333333333333333259e+00 2.813268138350451864e+00
1.333333333333333259e+00 2.886089466092244038e+00
1.333333333333333259e+00 2.993012076140416866e+00
1.333333333333333259e+00 5.223428140457428981e-01
1.333333333333333259e+00 1.180795598067476249e+00
1.333333333333333259e+00 1.358594699602605260e+00
1.333333333333333259e+00 1.546851735270450945e+00
1.333333333333333259e+00 1.630356370334624216e+00
1.333333333333333259e+00 1.744000058783569784e+00
1.333333333333333259e+00 1.862594025892263971e+00
1.333333333333333259e+00 2.069526923424092502e+00
1.333333333333333259e+00 2.367950489913624779e+00
1.333333333333333259e+00 2.514238124923394935e+00
1.333333333333333259e+00 2.654657531829599293e+00
1.333333333333333259e+00 2.727433406055752130e+00
1.333333333333333259e+00 2.864899374553118605e+00
1.333333333333333259e+00 2.957588031579319932e+00
1.333333333333333259e+00 3.071402623773593632e+00
1.333333333333333259e+00 5.466272131483549401e-01
1.333333333333333259e+00 7.273440442181993149e-01
1.333333333333333259e+00 1.399214001242086169e+00
1.333333333333333259e+00 1.548792628407483107e+00
1.333333333333333259e+00 1.770366784000486859e+00
1.333333333333333259e+00 1.865405624270465523e+00
1.333333333333333259e+00 2.033640766064479521e+00
1.333333333333333259e+00 2.147272304866220338e+00
1.333333333333333259e+00 2.245740776824760587e+00
1.333333333333333259e+00 2.355795963441607910e+00
1.333333333333333259e+00 2.410000793797820506e+00
1.333333333333333259e+00 2.549207568501913101e+00
1.333333333333333259e+00 2.694806122402724213e+00
1.333333333333333259e+00 2.818011426323977275e+00
1.333333333333333259e+00 2.952661305503994527e+00
1.333333333333333259e+00 1.841845985927648144e-02
1.333333333333333259e+00 2.998394074485588590e-01
1.333333333333333259e+00 6.285776323473442062e-01
1.333333333333333259e+00 9.063958866250061419e-01
1.333333333333333259e+00 1.146068127823554050e+00
1.333333333333333259e+00 1.308627180221122899e+00
1.333333333333333259e+00 1.478675854963825032e+00
1.333333333333333259e+00 1.646478850288104923e+00
1.333333333333333259e+00 1.972821579719379770e+00
1.333333333333333259e+00 2.087364875466050762e+00
1.333333333333333259e+00 2.219874460173116404e+00
1.333333333333333259e+00 2.378749119521529565e+00
1.333333333333333259e+00 2.630879583677085520e+00
1.333333333333333259e+00 2.743499921267186892e+00
1.333333333333333259e+00 2.767622517183554010e+00
1.333333333333333259e+00 5.556361423699911484e-01
1.333333333333333259e+00 7.174180303081243437e-01
1.333333333333333259e+00 1.226260504353462011e+00
1.333333333333333259e+00 1.458258918110431068e+00
1.333333333333333259e+00 1.845242558811861500e+00
1.333333333333333259e+00 1.912780715658328745e+00
1.333333333333333259e+00 1.977126999373922445e+00
1.333333333333333259e+00 2.145637610110469495e+00
1.333333333333333259e+00 2.206568981169738208e+00
1.333333333333333259e+00 2.351898853526648736e+00
1.333333333333333259e+00 2.420037718223312595e+00
1.333333333333333259e+00 2.534993718217208425e+00
1.333333333333333259e+00 2.634863790122551563e+00
1.333333333333333259e+00 2.752480507151091160e+00
1.333333333333333259e+00 2.867236632323823642e+00
1.333333333333333259e+00 5.776932234738296756e-03
1.333333333333333259e+00 2.706193508275021031e-01
1.333333333333333259e+00 7.646769985104810985e-01
1.333333333333333259e+00 9.876640195193147065e-01
1.333333333333333259e+00 1.044014896248626201e+00
1.333333333333333259e+00 1.316016043284662373e+00
1.333333333333333259e+00 1.405013127724060951e+00
1.333333333333333259e+00 1.676718961552893461e+00
1.333333333333333259e+00 1.771370418430393556e+00
1.333333333333333259e+00 1.897977277932596962e+00
1.333333333333333259e+00 2.065131093086534975e+00
1.333333333333333259e+00 2.528059165804194208e+00
1.333333333333333259e+00 2.716832506826705185e+00
1.333333333333333259e+00 2.774393893336650763e+00
1.333333333333333259e+00 2.841701731834035627e+00
1.333333333333333259e+00 5.384799303392071579e-01
1.333333333333333259e+00 7.102784906669512566e-01
1.333333333333333259e+00 1.184657834628808359e+00
1.333333333333333259e+00 1.423943471337565825e+00
1.333333333333333259e+00 1.825852212024614118e+00
1.333333333333333259e+00 1.921835761281869281e+00
1.333333333333333259e+00 2.011383487226709121e+00
1.333333333333333259e+00 2.146941076131611226e+00
1.333333333333333259e+00 2.192843816616175445e+00
1.333333333333333259e+00 2.345682975175293450e+00
1.333333333333333259e+00 2.419630742350818764e+00
1.333333333333333259e+00 2.527292925038807425e+00
1.333333333333333259e+00 2.652267232624126336e+00
1.333333333333333259e+00 2.776644601403660317e+00
1.333333333333333259e+00 2.805102672833243105e+00
1.333333333333333259e+00 3.960152444227560409e-02
1.333333333333333259e+00 2.789345193972962988e-01
1.333333333333333259e+00 7.124540102028902311e-01
1.333333333333333259e+00 8.867330374991126973e-01
1.333333333333333259e+00 1.138666995849831665e+00
1.333333333333333259e+00 1.344927428925700497e+00
1.333333333333333259e+00 1.470424748454121300e+00
1.333333333333333259e+00 1.620194841530974372e+00
1.333333333333333259e+00 1.867805062924531967e+00
1.333333333333333259e+00 2.049588894456434218e+00
1.333333333333333259e+00 2.132365288078204912e+00
1.333333333333333259e+00 2.453310851456109276e+00
1.333333333333333259e+00 2.624245285398956185e+00
1.333333333333333259e+00 2.822419836422739081e+00
1.333333333333333259e+00 2.840482656057190525e+00
1.333333333333333259e+00 5.616985232595652633e-01
1.333333333333333259e+00 7.194938125916507943e-01
1.333333333333333259e+00 1.373114370761243208e+00
1.333333333333333259e+00 1.528761885243056895e+00
1.333333333333333259e+00 1.785443433971380500e+00
1.333333333333333259e+00 1.835719492586918022e+00
1.333333333333333259e+00 2.027095652378989143e+00
1.333333333333333259e+00 2.138750937262358320e+00
1.333333333333333259e+00 2.268562604571116026e+00
1.333333333333333259e+00 2.350597344586418558e+00
1.333333333333333259e+00 2.397283743406433132e+00
1.333333333333333259e+00 2.578379986327121287e+00
1.333333333333333259e+00 2.690799627670600103e+00
1.333333333333333259e+00 2.774865683321564802e+00
1.333333333333333259e+00 2.872172623638590494e+00
1.333333333333333259e+00 -8.196443454949076113e-03
1.333333333333333259e+00 3.141162032186457509e-01
1.333333333333333259e+00 5.568265513799133259e-01
1.333333333333333259e+00 8.854755165516792204e-01
1.333333333333333259e+00 1.040320308733981847e+00
1.333333333333333259e+00 1.274388406865000434e+00
1.333333333333333259e+00 1.465519820146056418e+00
1.333333333333333259e+00 1.736307999672646929e+00
1.333333333333333259e+00 1.983884511700068742e+00
1.333333333333333259e+00 2.060221500180915655e+00
1.333333333333333259e+00 2.263143360437652518e+00
1.333333333333333259e+00 2.392457293230194182e+00
1.333333333333333259e+00 2.505784460353254417e+00
1.333333333333333259e+00 2.601927048773148954e+00
1.333333333333333259e+00 2.732187058121041900e+00
1.333333333333333259e+00 5.133097708560683259e-01
1.333333333333333259e+00 6.944470278075698388e-01
1.333333333333333259e+00 1.345963047444882932e+00
1.333333333333333259e+00 1.641608665520976729e+00
1.333333333333333259e+00 1.777000670233746860e+00
1.333333333333333259e+00 1.867370461732150488e+00
1.333333333333333259e+00 2.053209250053129153e+00
1.333333333333333259e+00 2.164269397884368118e+00
1.333333333333333259e+00 2.236499303468718836e+00
1.333333333333333259e+00 2.362841324555347455e+00
1.333333333333333259e+00 2.488602924525707749e+00
1.333333333333333259e+00 2.607477839820234067e+00
1.333333333333333259e+00 2.766138328332743868e+00
1.333333333333333259e+00 2.804399344045890530e+00
1.333333333333333259e+00 2.937122176619055836e+00
1.333333333333333259e+00 -3.540070363169434131e-02
1.333333333333333259e+00 3.352243581601612732e-01
1.333333333333333259e+00 5.060741770679726415e-01
1.333333333333333259e+00 8.794515877641231327e-01
1.333333333333333259e+00 9.967056159585183650e-01
1.333333333333333259e+00 1.245429019075544375e+00
1.333333333333333259e+00 1.523436872552451860e+00
1.333333333333333259e+00 1.705477736107582132e+00
1.333333333333333259e+00 1.919149752780128892e+00
1.333333333333333259e+00 2.099940369706018828e+00
1.333333333333333259e+00 2.261688725445367254e+00
1.333333333333333259e+00 2.341011782962198140e+00
1.333333333333333259e+00 2.521474635436362632e+00
1.333333333333333259e+00 2.606902963744516910e+00
1.333333333333333259e+00 2.708467437051837123e+00
1.400000000000000133e+00 5.125844488335644655e-01
1.400000000000000133e+00 1.195627910700153507e+00
1.400000000000000133e+00 1.317886845166327703e+00
1.400000000000000133e+00 1.471945285965546191e+00
1.400000000000000133e+00 1.594922140566922053e+00
1.400000000000000133e+00 1.756836546463432569e+00
1.400000000000000133e+00 1.868814517148564391e+00
1.400000000000000133e+00 2.107358596320921151e+00
1.400000000000000133e+00 2.407644017693684191e+00
1.400000000000000133e+00 2.493067171847457075e+00
1.400000000000000133e+00 2.558504063005358375e+00
1.400000000000000133e+00 2.709745565487423846e+00
1.400000000000000133e+00 2.898018051750028690e+00
1.400000000000000133e+00 2.936475128667609624e+00
1.400000000000000133e+00 3.062442583328675028e+00
1.400000000000000133e+00 5.575900770869850476e-01
1.400000000000000133e+00 1.120986615385078267e+00
1.400000000000000133e+00 1.279426151986086779e+00
1.400000000000000133e+00 1.428853974849687347e+00
1.400000000000000133e+00 1.499810550260519904e+00
1.400000000000000133e+00 1.761379931695273626e+00
1.400000000000000133e+00 1.891662698519695596e+00
1.400000000000000133e+00 2.105135917029912207e+00
1.400000000000000133e+00 2.316926069974698521e+00
1.400000000000000133e+00 2.494925959563829565e+00
1.400000000000000133e+00 2.602393730643171921e+00
1.400000000000000133e+00 2.689098253925919835e+00
1.400000000000000133e+00 2.829451427829553722e+00
1.400000000000000133e+00 2.854462367966362990e+00
1.400000000000000133e+00 3.006189965906742145e+00
1.400000000000000133e+00 5.692872393462096170e-01
1.400000000000000133e+00 1.196799269420637302e+00
1.400000000000000133e+00 1.408836701944608194e+00
1.400000000000000133e+00 1.522776929717025496e+00
1.400000000000000133e+00 1.657098775969529925e+00
1.400000000000000133e+00 1.778532037267353871e+00
1.400000000000000133e+00 1.892443353362182279e+00
1.400000000000000133e+00 2.046212118387273904e+00
1.400000000000000133e+00 2.355572123821019659e+00
1.400000000000000133e+00 2.498918665502600334e+00
1.400000000000000133e+00 2.577761668711332277e+00
1.400000000000000133e+00 2.689690327895704058e+00
1.400000000000000133e+00 2.822474733645861988e+00
1.400000000000000133e+00 2.932109631083477552e+00
1.400000000000000133e+00 3.092552101711987689e+00
1.400000000000000133e+00 5.743312095494559344e-01
1.400000000000000133e+00 1.089814612906963021e+00
1.400000000000000133e+00 1.248932824275499343e+00
1.400000000000000133e+00 1.470680311618934866e+00
1.400000000000000133e+00 1.581890656019368180e+00
1.400000000000000133e+00 1.818424201335034240e+00
1.400000000000000133e+00 1.860655722834394510e+00
1.400000000000000133e+00 2.104036726665128754e+00
1.400000000000000133e+00 2.250690783926103222e+00
1.400000000000000133e+00 2.429021572781721261e+00
1.400000000000000133e+00 2.552921725556217325e+00
1.400000000000000133e+00 2.643622832775349707e+00
1.400000000000000133e+00 2.752287708937188881e+00
1.400000000000000133e+00 2.842596522661011704e+00
1.400000000000000133e+00 2.972160710986202048e+00
1.400000000000000133e+00 5.942433845640664458e-01
1.400000000000000133e+00 1.062411632408469586e+00
1.400000000000000133e+00 1.325721770525063903e+00
1.400000000000000133e+00 1.441456499356831955e+00
1.400000000000000133e+00 1.527391903476029711e+00
1.400000000000000133e+00 1.853872824961030119e+00
1.400000000000000133e+00 1.952860234772458625e+00
1.400000000000000133e+00 2.013137565961784503e+00
1.400000000000000133e+00 2.345624499270286378e+00
1.400000000000000133e+00 2.407994365692815109e+00
1.400000000000000133e+00 2.577014325518632631e+00
1.400000000000000133e+00 2.668096557991873397e+00
1.400000000000000133e+00 2.754671840273118733e+00
1.400000000000000133e+00 2.863208983159267973e+00
1.400000000000000133e+00 3.040463980849068548e+00
1.400000000000000133e+00 5.939955527932454515e-01
1.400000000000000133e+00 1.032973727204677061e+00
1.400000000000000133e+00 1.322855426611710072e+00
1.400000000000000133e+00 1.412425873910962082e+00
1.400000000000000133e+00 1.540649116563912457e+00
1.400000000000000133e+00 1.867685524983897949e+00
1.400000000000000133e+00 1.933240838700157838e+00
1.400000000000000133e+00 2.050684234017097651e+00
1.400000000000000133e+00 2.306326999842269743e+00
1.400000000000000133e+00 2.406094627252485907e+00
1.400000000000000133e+00 2.593694420559387481e+00
1.400000000000000133e+00 2.642180930987223064e+00
1.400000000000000133e+00 2.727216887602963880e+00
1.400000000000000133e+00 2.864797954893703036e+00
1.400000000000000133e+00 2.998483992535398102e+00
1.400000000000000133e+00 5.789028461632597100e-01
1.400000000000000133e+00 1.077951281081055868e+00
1.400000000000000133e+00 1.242862519721597891e+00
1.400000000000000133e+00 1.472590058021438608e+00
1.400000000000000133e+00 1.574829209383239004e+00
1.400000000000000133e+00 1.780788793889911403e+00
1.400000000000000133e+00 1.929196126581018689e+00
1.400000000000000133e+00 2.104535770292443431e+00
1.400000000000000133e+00 2.251083688314906794e+00
1.400000000000000133e+00 2.383276801700759506e+00
1.400000000000000133e+00 2.558694232172427974e+00
1.400000000000000133e+00 2.672803821393642920e+00
1.400000000000000133e+00 2.774733355961046755e+00
1.400000000000000133e+00 2.879957744719320090e+00
1.400000000000000133e+00 2.955981414554116782e+00
1.400000000000000133e+00 5.788783089169271534e-01
1.400000000000000133e+00 1.197748900997993360e+00
1.400000000000000133e+00 1.377245621518483176e+00
1.400000000000000133e+00 1.544603279032230603e+00
1.400000000000000133e+00 1.613811242016055303e+00
1.400000000000000133e+00 1.780730049809136517e+00
1.400000000000000133e+00 1.878190439785413446e+00
1.400000000000000133e+00 2.051028856289150326e+00
1.400000000000000133e+00 2.364040669563792108e+00
1.400000000000000133e+00 2.519782455744945082e+00
1.400000000000000133e+00 2.556569658045560800e+00
1.400000000000000133e+00 2.661958591648385664e+00
1.400000000000000133e+00 2.803636169315296911e+00
1.400000000000000133e+00 2.910915578350227406e+00
1.400000000000000133e+00 3.113307336391358149e+00
1.400000000000000133e+00 5.704788783590686307e-01
1.400000000000000133e+00 1.082360612324293925e+00
1.400000000000000133e+00 1.317785189698071235e+00
1.400000000000000133e+00 1.440510245296735548e+00
1.400000000000000133e+00 1.504993395319587535e+00
1.400000000000000133e+00 1.714100783389795879e+00
1.400000000000000133e+00 1.923543417459455895e+00
1.400000000000000133e+00 2.107596386871733785e+00
1.400000000000000133e+00 2.308907990640904018e+00
1.400000000000000133e+00 2.446314222083032064e+00
1.400000000000000133e+00 2.570304103392942352e+00
1.400000000000000133e+00 2.668716714254316003e+00
1.400000000000000133e+00 2.825149139703995615e+00
1.400000000000000133e+00 2.876365032272985900e+00
1.400000000000000133e+00 3.009933175748102485e+00
1.400000000000000133e+00 5.176480745477931578e-01
1.400000000000000133e+00 1.186405967806592798e+00
1.400000000000000133e+00 1.343507383346775441e+00
1.400000000000000133e+00 1.528154759023834686e+00
1.400000000000000133e+00 1.619518110534386324e+00
1.400000000000000133e+00 1.751906285105320649e+00
1.400000000000000133e+00 1.864656609905523510e+00
1.400000000000000133e+00 2.077332299714527153e+00
1.400000000000000133e+00 2.373850600872856376e+00
1.400000000000000133e+00 2.506119893447134928e+00
1.400000000000000133e+00 2.630098215702361131e+00
1.400000000000000133e+00 2.728773803393352182e+00
1.400000000000000133e+00 2.867945722240051509e+00
1.400000000000000133e+00 2.954122179893857947e+00
1.400000000000000133e+00 3.073629240597597345e+00
1.400000000000000133e+00 5.451660184072579796e-01
1.400000000000000133e+00 7.305440064101276221e-01
1.400000000000000133e+00 1.394542121309825689e+00
1.400000000000000133e+00 1.541167544571067083e+00
1.400000000000000133e+00 1.778229725993838883e+00
1.400000000000000133e+00 1.852851019490714179e+00
1.400000000000000133e+00 2.029133077097014848e+00
1.400000000000000133e+00 2.155778233903021146e+00
1.400000000000000133e+00 2.245332101407029768e+00
1.400000000000000133e+00 2.355120134696363721e+00
1.400000000000000133e+00 2.410506274656768255e+00
1.400000000000000133e+00 2.554435344954271159e+00
1.400000000000000133e+00 2.692376072115706620e+00
1.400000000000000133e+00 2.809759857932505156e+00
1.400000000000000133e+00 2.940374853577111480e+00
1.400000000000000133e+00 2.176267710879642436e-02
1.400000000000000133e+00 2.956657670980860075e-01
1.400000000000000133e+00 6.388217227640211604e-01
1.400000000000000133e+00 9.074434522937337988e-01
1.400000000000000133e+00 1.143356984429004797e+00
1.400000000000000133e+00 1.305428788362519299e+00
1.400000000000000133e+00 1.476362846134520623e+00
1.400000000000000133e+00 1.648415989586823116e+00
1.400000000000000133e+00 1.959342292210351388e+00
1.400000000000000133e+00 2.083637084242269566e+00
1.400000000000000133e+00 2.202715664502932214e+00
1.400000000000000133e+00 2.390190588050273846e+00
1.400000000000000133e+00 2.634389008100868068e+00
1.400000000000000133e+00 2.756235984474670886e+00
1.400000000000000133e+00 2.779724460781466178e+00
1.400000000000000133e+00 5.520345374320356768e-01
1.400000000000000133e+00 7.157253867671897751e-01
1.400000000000000133e+00 1.208900280669780614e+00
1.400000000000000133e+00 1.457454322471960495e+00
1.400000000000000133e+00 1.846759121209629484e+00
1.400000000000000133e+00 1.914653661508765481e+00
1.400000000000000133e+00 1.976658420853539155e+00
1.400000000000000133e+00 2.156042086550343129e+00
1.400000000000000133e+00 2.195984845769118010e+00
1.400000000000000133e+00 2.345900517339487124e+00
1.400000000000000133e+00 2.423454166098196083e+00
1.400000000000000133e+00 2.531324694595724623e+00
1.400000000000000133e+00 2.638614922996879386e+00
1.400000000000000133e+00 2.749708230529137154e+00
1.400000000000000133e+00 2.844563079308386477e+00
1.400000000000000133e+00 7.932947538876078397e-03
1.400000000000000133e+00 2.670352744900696962e-01
1.400000000000000133e+00 7.649115140498281562e-01
1.400000000000000133e+00 9.848299164207503509e-01
1.400000000000000133e+00 1.034562137566268802e+00
1.400000000000000133e+00 1.308345144381576119e+00
1.400000000000000133e+00 1.403069482649812016e+00
1.400000000000000133e+00 1.681016330475898712e+00
1.400000000000000133e+00 1.792861226559040233e+00
1.400000000000000133e+00 1.871190562977062655e+00
1.400000000000000133e+00 2.068066553197468238e+00
1.400000000000000133e+00 2.527569995374278733e+00
1.400000000000000133e+00 2.719044934383703094e+00
1.400000000000000133e+00 2.769237343045489297e+00
1.400000000000000133e+00 2.848990845871298916e+00
1.400000000000000133e+00 5.417164239732414899e-01
1.400000000000000133e+00 7.110354837408010553e-01
1.400000000000000133e+00 1.183419673193128574e+00
1.400000000000000133e+00 1.437950911238715435e+00
1.400000000000000133e+00 1.833427818611141902e+00
1.400000000000000133e+00 1.920378844532564244e+00
1.400000000000000133e+00 1.999567832348304819e+00
1.400000000000000133e+00 2.152098264880294209e+00
1.400000000000000133e+00 2.192336372599982042e+00
1.400000000000000133e+00 2.341784329798116460e+00
1.400000000000000133e+00 2.420020995475198333e+00
1.400000000000000133e+00 2.523184322943762936e+00
1.400000000000000133e+00 2.654590315785441135e+00
1.400000000000000133e+00 2.769181773228581278e+00
1.400000000000000133e+00 2.802301659705278780e+00
1.400000000000000133e+00 3.730033473991056781e-02
1.400000000000000133e+00 2.813760162184735236e-01
1.400000000000000133e+00 6.906585285451285472e-01
1.400000000000000133e+00 8.930700056901059725e-01
1.400000000000000133e+00 1.137240400349412539e+00
1.400000000000000133e+00 1.328974049002823676e+00
1.400000000000000133e+00 1.469955391852607818e+00
1.400000000000000133e+00 1.634402961704466861e+00
1.400000000000000133e+00 1.893641230174381462e+00
1.400000000000000133e+00 2.062132924858133265e+00
1.400000000000000133e+00 2.147267308171450395e+00
1.400000000000000133e+00 2.436363317244968130e+00
1.400000000000000133e+00 2.627207181925655277e+00
1.400000000000000133e+00 2.806170248204182371e+00
1.400000000000000133e+00 2.825031789039627483e+00
1.400000000000000133e+00 5.553465210608976577e-01
1.400000000000000133e+00 7.241178064128348524e-01
1.400000000000000133e+00 1.378083509849432176e+00
1.400000000000000133e+00 1.532575732264689350e+00
1.400000000000000133e+00 1.786306402619146638e+00
1.400000000000000133e+00 1.833466236117516246e+00
1.400000000000000133e+00 2.024656645772893171e+00
1.400000000000000133e+00 2.145610699960769807e+00
1.400000000000000133e+00 2.270654670363711602e+00
1.400000000000000133e+00 2.346092350946634042e+00
1.400000000000000133e+00 2.401291121973059717e+00
1.400000000000000133e+00 2.574495744415571608e+00
1.400000000000000133e+00 2.696146566111622178e+00
1.400000000000000133e+00 2.781098408580334080e+00
1.400000000000000133e+00 2.877562939734133352e+00
1.400000000000000133e+00 -2.129406139110301410e-02
1.400000000000000133e+00 3.212611663310838139e-01
1.400000000000000133e+00 5.430123541844693591e-01
1.400000000000000133e+00 8.859939163445744725e-01
1.400000000000000133e+00 1.031006423888300105e+00
1.400000000000000133e+00 1.269562915588579699e+00
1.400000000000000133e+00 1.466158431897042647e+00
1.400000000000000133e+00 1.736637721153158509e+00
1.400000000000000133e+00 1.965602437820166415e+00
1.400000000000000133e+00 2.090026258840396167e+00
1.400000000000000133e+00 2.254037736993268481e+00
1.400000000000000133e+00 2.378461724344077766e+00
1.400000000000000133e+00 2.515739447396271089e+00
1.400000000000000133e+00 2.598572543798638890e+00
1.400000000000000133e+00 2.720190513816220346e+00
1.400000000000000133e+00 5.040667434077477083e-01
1.400000000000000133e+00 6.993543806263744500e-01
1.400000000000000133e+00 1.338333932111510194e+00
1.400000000000000133e+00 1.642627697944703868e+00
1.400000000000000133e+00 1.778817422479164634e+00
1.400000000000000133e+00 1.869578062552420761e+00
1.400000000000000133e+00 2.053499392325562667e+00
1.400000000000000133e+00 2.172267437910221588e+00
1.400000000000000133e+00 2.230810910008159453e+00
1.400000000000000133e+00 2.367637377849092672e+00
1.400000000000000133e+00 2.501710561331776717e+00
1.400000000000000133e+00 2.609157300390336331e+00
1.400000000000000133e+00 2.768144270913438731e+00
1.400000000000000133e+00 2.801617995611678680e+00
1.400000000000000133e+00 2.935797073126565238e+00
1.400000000000000133e+00 -3.875338411330631061e-02
1.400000000000000133e+00 3.337446970077451169e-01
1.400000000000000133e+00 5.127284558178075713e-01
1.400000000000000133e+00 8.809275561968092916e-01
1.400000000000000133e+00 1.006230317242000183e+00
1.400000000000000133e+00 1.252172281588997294e+00
1.400000000000000133e+00 1.504825095628007148e+00
1.400000000000000133e+00 1.712163978251766139e+00
1.400000000000000133e+00 1.927063211006270649e+00
1.400000000000000133e+00 2.125181153520685484e+00
1.400000000000000133e+00 2.247183036580651105e+00
1.400000000000000133e+00 2.341435262564289133e+00
1.400000000000000133e+00 2.531020493340122357e+00
1.400000000000000133e+00 2.602295674841798245e+00
1.400000000000000133e+00 2.703822048770717856e+00
1.466666666666666785e+00 5.124291582379782994e-01
1.466666666666666785e+00 1.195791745599080969e+00
1.466666666666666785e+00 1.321838285512825450e+00
1.466666666666666785e+00 1.488863382713475403e+00
1.466666666666666785e+00 1.603192855508837056e+00
1.466666666666666785e+00 1.757823380556772008e+00
1.466666666666666785e+00 1.867025572743784778e+00
1.466666666666666785e+00 2.097590232274654909e+00
1.466666666666666785e+00 2.394063203327704059e+00
1.466666666666666785e+00 2.494181688812062703e+00
1.466666666666666785e+00 2.580196486745421680e+00
1.466666666666666785e+00 2.719226556706274778e+00
1.466666666666666785e+00 2.887998273794806892e+00
1.466666666666666785e+00 2.942527673019895929e+00
1.466666666666666785e+00 3.068617037037029149e+00
1.466666666666666785e+00 5.612664729845846523e-01
1.466666666666666785e+00 1.107604580560774821e+00
1.466666666666666785e+00 1.290125294327651773e+00
1.466666666666666785e+00 1.430027306433117928e+00
1.466666666666666785e+00 1.501807825387516004e+00
1.466666666666666785e+00 1.744875863576510255e+00
1.466666666666666785e+00 1.902481663108204657e+00
1.466666666666666785e+00 2.106989937577594674e+00
1.466666666666666785e+00 2.313452032826234017e+00
1.466666666666666785e+00 2.477458861798766065e+00
1.466666666666666785e+00 2.592229150436111240e+00
1.466666666666666785e+00 2.678041532299317851e+00
1.466666666666666785e+00 2.836649397564571018e+00
1.466666666666666785e+00 2.856390014845061387e+00
1.466666666666666785e+00 3.016385885477461670e+00
1.466666666666666785e+00 5.723564082508403317e-01
1.466666666666666785e+00 1.197321379606904657e+00
1.466666666666666785e+00 1.396643383905228575e+00
1.466666666666666785e+00 1.528827388537195020e+00
1.466666666666666785e+00 1.643463116590567097e+00
1.466666666666666785e+00 1.780854505588905567e+00
1.466666666666666785e+00 1.891756973745088999e+00
1.466666666666666785e+00 2.048533042335151322e+00
1.466666666666666785e+00 2.354985735774675959e+00
1.466666666666666785e+00 2.506050769004019685e+00
1.466666666666666785e+00 2.567964646744826496e+00
1.466666666666666785e+00 2.679318433474833228e+00
1.466666666666666785e+00 2.818365735669829064e+00
1.466666666666666785e+00 2.918935848366203345e+00
1.466666666666666785e+00 3.100012329575548620e+00
1.466666666666666785e+00 5.750497629764197427e-01
1.466666666666666785e+00 1.087245239209863712e+00
1.466666666666666785e+00 1.242083314216586132e+00
1.466666666666666785e+00 1.472824453009593526e+00
1.466666666666666785e+00 1.581137016947081975e+00
1.466666666666666785e+00 1.803455484380435792e+00
1.466666666666666785e+00 1.883121490778478346e+00
1.466666666666666785e+00 2.104949989852485714e+00
1.466666666666666785e+00 2.249632882695550506e+00
1.466666666666666785e+00 2.418408821378363882e+00
1.466666666666666785e+00 2.551909577456541456e+00
1.466666666666666785e+00 2.651007013225978426e+00
1.466666666666666785e+00 2.755401387813861902e+00
1.466666666666666785e+00 2.860575689208559425e+00
1.466666666666666785e+00 2.968174771640235576e+00
1.466666666666666785e+00 5.938288792438299879e-01
1.466666666666666785e+00 1.049376585853224242e+00
1.466666666666666785e+00 1.323480975409609073e+00
1.466666666666666785e+00 1.432124437941695305e+00
1.466666666666666785e+00 1.528117393861236906e+00
1.466666666666666785e+00 1.861420534042281361e+00
1.466666666666666785e+00 1.949000694505542697e+00
1.466666666666666785e+00 2.024001240311150696e+00
1.466666666666666785e+00 2.341213001283932726e+00
1.466666666666666785e+00 2.396362046849873195e+00
1.466666666666666785e+00 2.583523970777605427e+00
1.466666666666666785e+00 2.657904260812017583e+00
1.466666666666666785e+00 2.745898806637399048e+00
1.466666666666666785e+00 2.861490416184693686e+00
1.466666666666666785e+00 3.026935367247801878e+00
1.466666666666666785e+00 5.937649698063580672e-01
1.466666666666666785e+00 1.039495882047759778e+00
1.466666666666666785e+00 1.322610439650276248e+00
1.466666666666666785e+00 1.421875859698104705e+00
1.466666666666666785e+00 1.533269910532197855e+00
1.466666666666666785e+00 1.866041471569417354e+00
1.466666666666666785e+00 1.941215196805018195e+00
1.466666666666666785e+00 2.037647272793208231e+00
1.466666666666666785e+00 2.326680484909672941e+00
1.466666666666666785e+00 2.397231481782114315e+00
1.466666666666666785e+00 2.589097880623313586e+00
1.466666666666666785e+00 2.648663800389726930e+00
1.466666666666666785e+00 2.736242382742915424e+00
1.466666666666666785e+00 2.862622302516314221e+00
1.466666666666666785e+00 3.012311777652143974e+00
1.466666666666666785e+00 5.766279845260555703e-01
1.466666666666666785e+00 1.083125676959838302e+00
1.466666666666666785e+00 1.240073977855018938e+00
1.466666666666666785e+00 1.473853080762665968e+00
1.466666666666666785e+00 1.578589704257353787e+00
1.466666666666666785e+00 1.789853548330142985e+00
1.466666666666666785e+00 1.907052942257593031e+00
1.466666666666666785e+00 2.105286293045196544e+00
1.466666666666666785e+00 2.249644031922741760e+00
1.466666666666666785e+00 2.402156100704303299e+00
1.466666666666666785e+00 2.553619445561054135e+00
1.466666666666666785e+00 2.661402134405562947e+00
1.466666666666666785e+00 2.763546809124790116e+00
1.466666666666666785e+00 2.874869120159814884e+00
1.466666666666666785e+00 2.960714638304835944e+00
1.466666666666666785e+00 5.755480018663661212e-01
1.466666666666666785e+00 1.197724890445755364e+00
1.466666666666666785e+00 1.385919902424149086e+00
1.466666666666666785e+00 1.536304955076872147e+00
1.466666666666666785e+00 1.628965162749324236e+00
1.466666666666666785e+00 1.781655690852659291e+00
1.466666666666666785e+00 1.886068680157166000e+00
1.466666666666666785e+00 2.050645455537420503e+00
1.466666666666666785e+00 2.357985645563303478e+00
1.466666666666666785e+00 2.514728477287206942e+00
1.466666666666666785e+00 2.559702081255210260e+00
1.466666666666666785e+00 2.670104229333190915e+00
1.466666666666666785e+00 2.812125136312630502e+00
1.466666666666666785e+00 2.911067565882916597e+00
1.466666666666666785e+00 3.107034877116603866e+00
1.466666666666666785e+00 5.656726246002961034e-01
1.466666666666666785e+00 1.094175110757419134e+00
1.466666666666666785e+00 1.303549908996672002e+00
1.466666666666666785e+00 1.434070175622395027e+00
1.466666666666666785e+00 1.503471426146603562e+00
1.466666666666666785e+00 1.728657081208950785e+00
1.466666666666666785e+00 1.913271873555231650e+00
1.466666666666666785e+00 2.107832752621845884e+00
1.466666666666666785e+00 2.311466624473183629e+00
1.466666666666666785e+00 2.461030879352477996e+00
1.466666666666666785e+00 2.580627588006990436e+00
1.466666666666666785e+00 2.671405292887271798e+00
1.466666666666666785e+00 2.834027962749104290e+00
1.466666666666666785e+00 2.865219120183752466e+00
1.466666666666666785e+00 3.019063432464349717e+00
1.466666666666666785e+00 5.142043523858035314e-01
1.466666666666666785e+00 1.192095911957295584e+00
1.466666666666666785e+00 1.330716243919766839e+00
1.466666666666666785e+00 1.508076207502739408e+00
1.466666666666666785e+00 1.610974723823147770e+00
1.466666666666666785e+00 1.756598376806465467e+00
1.466666666666666785e+00 1.865774360402781440e+00
1.466666666666666785e+00 2.087076277640591115e+00
1.466666666666666785e+00 2.382623187627871175e+00
1.466666666666666785e+00 2.498850266776230455e+00
1.466666666666666785e+00 2.604719852476506503e+00
1.466666666666666785e+00 2.725904418574543797e+00
1.466666666666666785e+00 2.876728212653517858e+00
1.466666666666666785e+00 2.948520666687159064e+00
1.466666666666666785e+00 3.072658621742135665e+00
1.466666666666666785e+00 5.463425739206400067e-01
1.466666666666666785e+00 7.306000187318488770e-01
1.466666666666666785e+00 1.389108626263293900e+00
1.466666666666666785e+00 1.536861204912497669e+00
1.466666666666666785e+00 1.783938439544158427e+00
1.466666666666666785e+00 1.842142794538716544e+00
1.466666666666666785e+00 2.025631378743042887e+00
1.466666666666666785e+00 2.157008224040623645e+00
1.466666666666666785e+00 2.252954764022319978e+00
1.466666666666666785e+00 2.351282316163633368e+00
1.466666666666666785e+00 2.409019988538460666e+00
1.466666666666666785e+00 2.561462673061697615e+00
1.466666666666666785e+00 2.692543863483450650e+00
1.466666666666666785e+00 2.800668617614348932e+00
1.466666666666666785e+00 2.917480442758261461e+00
1.466666666666666785e+00 2.691072234608782310e-02
1.466666666666666785e+00 2.905982216402946960e-01
1.466666666666666785e+00 6.527880712332319035e-01
1.466666666666666785e+00 9.051659146453232552e-01
1.466666666666666785e+00 1.139911381230206189e+00
1.466666666666666785e+00 1.307904902940691727e+00
1.466666666666666785e+00 1.473953541767798470e+00
1.466666666666666785e+00 1.647497933224599365e+00
1.466666666666666785e+00 1.941006262726773457e+00
1.466666666666666785e+00 2.079331957209689108e+00
1.466666666666666785e+00 2.183074754580474064e+00
1.466666666666666785e+00 2.404564583737652583e+00
1.466666666666666785e+00 2.633100422809832253e+00
1.466666666666666785e+00 2.771114444810507393e+00
1.466666666666666785e+00 2.795006056964638219e+00
1.466666666666666785e+00 5.485318011180027042e-01
1.466666666666666785e+00 7.139054080676601188e-01
1.466666666666666785e+00 1.195679434710882560e+00
1.466666666666666785e+00 1.454332238392339605e+00
1.466666666666666785e+00 1.844954008162801529e+00
1.466666666666666785e+00 1.916019924138424813e+00
1.466666666666666785e+00 1.981473362984047526e+00
1.466666666666666785e+00 2.161082630260722226e+00
1.466666666666666785e+00 2.189624955394549488e+00
1.466666666666666785e+00 2.341707455824973749e+00
1.466666666666666785e+00 2.423225986654870212e+00
1.466666666666666785e+00 2.527157285494126882e+00
1.466666666666666785e+00 2.645425219045620224e+00
1.466666666666666785e+00 2.752002298483148479e+00
1.466666666666666785e+00 2.824577988285767560e+00
1.466666666666666785e+00 9.304668803622462292e-03
1.466666666666666785e+00 2.650111867323232673e-01
1.466666666666666785e+00 7.649285230753832820e-01
1.466666666666666785e+00 9.831745962450781917e-01
1.466666666666666785e+00 1.029372375524388872e+00
1.466666666666666785e+00 1.304552947882626768e+00
1.466666666666666785e+00 1.402267929226979959e+00
1.466666666666666785e+00 1.682896580075407655e+00
1.466666666666666785e+00 1.817414892587692066e+00
1.466666666666666785e+00 1.843894636664941800e+00
1.466666666666666785e+00 2.069879273842389011e+00
1.466666666666666785e+00 2.527281175212607423e+00
1.466666666666666785e+00 2.720681883904717324e+00
1.466666666666666785e+00 2.764805742768231767e+00
1.466666666666666785e+00 2.853925301207567600e+00
1.466666666666666785e+00 5.450897240446863634e-01
1.466666666666666785e+00 7.122724461790710393e-01
1.466666666666666785e+00 1.187099944795505735e+00
1.466666666666666785e+00 1.448021134556626066e+00
1.466666666666666785e+00 1.840200772415272468e+00
1.466666666666666785e+00 1.918004508852078516e+00
1.466666666666666785e+00 1.989544898417449303e+00
1.466666666666666785e+00 2.158190839959956975e+00
1.466666666666666785e+00 2.189936623945669680e+00
1.466666666666666785e+00 2.340273514147554579e+00
1.466666666666666785e+00 2.421466437178111164e+00
1.466666666666666785e+00 2.523743640334288330e+00
1.466666666666666785e+00 2.652000598124629960e+00
1.466666666666666785e+00 2.759101018038251141e+00
1.466666666666666785e+00 2.809756027386214328e+00
1.466666666666666785e+00 3.259750297965524624e-02
1.466666666666666785e+00 2.855256496137030808e-01
1.466666666666666785e+00 6.702918061318143828e-01
1.466666666666666785e+00 8.999491744893930445e-01
1.466666666666666785e+00 1.137564527039472750e+00
1.466666666666666785e+00 1.316074781628060464e+00
1.466666666666666785e+00 1.471564672449716227e+00
1.466666666666666785e+00 1.643135295810139951e+00
1.466666666666666785e+00 1.918658145577410323e+00
1.466666666666666785e+00 2.072403213464610872e+00
1.466666666666666785e+00 2.164067922305491720e+00
1.466666666666666785e+00 2.420165798547742497e+00
1.466666666666666785e+00 2.630203361615059521e+00
1.466666666666666785e+00 2.787848081957264412e+00
1.466666666666666785e+00 2.810620917402701480e+00
1.466666666666666785e+00 5.499294705719535159e-01
1.466666666666666785e+00 7.281620203303020844e-01
1.466666666666666785e+00 1.383468807422588043e+00
1.466666666666666785e+00 1.534621134284520849e+00
1.466666666666666785e+00 1.786497901752682083e+00
1.466666666666666785e+00 1.835371929175352079e+00
1.466666666666666785e+00 2.024076799870982768e+00
1.466666666666666785e+00 2.152326566335830194e+00
1.466666666666666785e+00 2.264278916815186449e+00
1.466666666666666785e+00 2.346609834627287228e+00
1.466666666666666785e+00 2.405744871665234541e+00
1.466666666666666785e+00 2.568624302631235423e+00
1.466666666666666785e+00 2.694861435450661702e+00
1.466666666666666785e+00 2.790984865934547088e+00
1.466666666666666785e+00 2.893906502800632552e+00
1.466666666666666785e+00 -3.147398427125835951e-02
1.466666666666666785e+00 3.269268702761678469e-01
1.466666666666666785e+00 5.309878711144904173e-01
1.466666666666666785e+00 8.850217614417772438e-01
1.466666666666666785e+00 1.022740492016680491e+00
1.466666666666666785e+00 1.264428183304346476e+00
1.466666666666666785e+00 1.473688573188752571e+00
1.466666666666666785e+00 1.730828043241928071e+00
1.466666666666666785e+00 1.949819109287915353e+00
1.466666666666666785e+00 2.118792067267492030e+00
1.466666666666666785e+00 2.242013949880060864e+00
1.466666666666666785e+00 2.363285758016473892e+00
1.466666666666666785e+00 2.526064368067551413e+00
1.466666666666666785e+00 2.598454028187035192e+00
1.466666666666666785e+00 2.710234603499770856e+00
1.466666666666666785e+00 2.793808149038369493e+00
1.466666666666666785e+00 4.992231564645805975e-01
1.466666666666666785e+00 7.019538676775312069e-01
1.466666666666666785e+00 1.334280083997526845e+00
1.466666666666666785e+00 1.643097909508782095e+00
1.466666666666666785e+00 1.779555793245663153e+00
1.466666666666666785e+00 1.871095773757673442e+00
1.466666666666666785e+00 2.053426178274236236e+00
1.466666666666666785e+00 2.177753627042989137e+00
1.466666666666666785e+00 2.226820990393349575e+00
1.466666666666666785e+00 2.370041682149064854e+00
1.466666666666666785e+00 2.509720502045269086e+00
1.466666666666666785e+00 2.608971333264008763e+00
1.466666666666666785e+00 2.769384805217526946e+00
1.466666666666666785e+00 2.799724667903149111e+00
1.466666666666666785e+00 2.935554231132897485e+00
1.466666666666666785e+00 -3.748631650358902334e-02
1.466666666666666785e+00 3.310214722573903146e-01
1.466666666666666785e+00 5.209528239145413409e-01
1.466666666666666785e+00 8.830738150596175728e-01
1.466666666666666785e+00 1.014730125208700429e+00
1.466666666666666785e+00 1.258608314462691169e+00
1.466666666666666785e+00 1.487249914719313892e+00
1.466666666666666785e+00 1.721706570592687058e+00
1.466666666666666785e+00 1.936989047272078324e+00
1.466666666666666785e+00 2.134252574382657031e+00
1.466666666666666785e+00 2.236824864331225626e+00
1.466666666666666785e+00 2.349925090604642719e+00
1.466666666666666785e+00 2.532400795662169912e+00
1.466666666666666785e+00 2.599810821187134025e+00
1.466666666666666785e+00 2.704310641653506764e+00
1.533333333333333215e+00 5.142043515629382000e-01
1.533333333333333215e+00 1.192095911979066614e+00
1.533333333333333215e+00 1.330716245706526024e+00
1.533333333333333215e+00 1.508076208045508793e+00
1.533333333333333215e+00 1.610974722774329848e+00
1.533333333333333215e+00 1.756598370445829005e+00
1.533333333333333215e+00 1.865774356917114574e+00
1.533333333333333215e+00 2.087076281079902174e+00
1.533333333333333215e+00 2.382623187856182767e+00
1.533333333333333215e+00 2.498850264775370533e+00
1.533333333333333215e+00 2.604719846135537864e+00
1.533333333333333215e+00 2.725904415239341461e+00
1.533333333333333215e+00 2.876728214734356470e+00
1.533333333333333215e+00 2.948520662004114001e+00
1.533333333333333215e+00 3.072658624842148356e+00
1.533333333333333215e+00 5.656726234965390177e-01
1.533333333333333215e+00 1.094175114360524503e+00
1.533333333333333215e+00 1.303549907601620816e+00
1.533333333333333215e+00 1.434070167852070199e+00
1.533333333333333215e+00 1.503471424682828683e+00
1.533333333333333215e+00 1.728657083893068602e+00
1.533333333333333215e+00 1.913271874566305542e+00
1.533333333333333215e+00 2.107832748061809980e+00
1.533333333333333215e+00 2.311466617642707888e+00
1.533333333333333215e+00 2.461030878216064366e+00
1.533333333333333215e+00 2.580627586660000361e+00
1.533333333333333215e+00 2.671405294206607550e+00
1.533333333333333215e+00 2.834027958222435473e+00
1.533333333333333215e+00 2.865219119957828298e+00
1.533333333333333215e+00 3.019063429630477913e+00
1.533333333333333215e+00 5.755480031460251666e-01
1.533333333333333215e+00 1.197724891780836742e+00
1.533333333333333215e+00 1.385919905102383609e+00
1.533333333333333215e+00 1.536304948885458543e+00
1.533333333333333215e+00 1.628965160399474144e+00
1.533333333333333215e+00 1.781655689275652321e+00
1.533333333333333215e+00 1.886068673511061888e+00
1.533333333333333215e+00 2.050645451499292449e+00
1.533333333333333215e+00 2.357985644255876423e+00
1.533333333333333215e+00 2.514728472023477934e+00
1.533333333333333215e+00 2.559702079377302653e+00
1.533333333333333215e+00 2.670104231848171139e+00
1.533333333333333215e+00 2.812125142800340427e+00
1.533333333333333215e+00 2.911067567950055945e+00
1.533333333333333215e+00 3.107034884543253384e+00
1.533333333333333215e+00 5.766279842958113022e-01
1.533333333333333215e+00 1.083125676483120969e+00
1.533333333333333215e+00 1.240073977752700785e+00
1.533333333333333215e+00 1.473853087628469893e+00
1.533333333333333215e+00 1.578589702379844084e+00
1.533333333333333215e+00 1.789853552995168684e+00
1.533333333333333215e+00 1.907052930889136633e+00
1.533333333333333215e+00 2.105286290064583454e+00
1.533333333333333215e+00 2.249644022352327966e+00
1.533333333333333215e+00 2.402156101713472935e+00
1.533333333333333215e+00 2.553619440379890193e+00
1.533333333333333215e+00 2.661402132400411347e+00
1.533333333333333215e+00 2.763546808646992758e+00
1.533333333333333215e+00 2.874869125660552527e+00
1.533333333333333215e+00 2.960714632782043054e+00
1.533333333333333215e+00 5.937649728546432470e-01
1.533333333333333215e+00 1.039495885177132095e+00
1.533333333333333215e+00 1.322610437812073769e+00
1.533333333333333215e+00 1.421875855234617347e+00
1.533333333333333215e+00 1.533269907935789433e+00
1.533333333333333215e+00 1.866041472620537434e+00
1.533333333333333215e+00 1.941215196314061586e+00
1.533333333333333215e+00 2.037647271693657558e+00
1.533333333333333215e+00 2.326680483650221731e+00
1.533333333333333215e+00 2.397231483938554675e+00
1.533333333333333215e+00 2.589097878862730795e+00
1.533333333333333215e+00 2.648663804926144394e+00
1.533333333333333215e+00 2.736242388469861453e+00
1.533333333333333215e+00 2.862622303688709735e+00
1.533333333333333215e+00 3.012311780982884102e+00
1.533333333333333215e+00 5.938288746535818063e-01
1.533333333333333215e+00 1.049376577546013323e+00
1.533333333333333215e+00 1.323480973149997908e+00
1.533333333333333215e+00 1.432124443201104214e+00
1.533333333333333215e+00 1.528117396985805954e+00
1.533333333333333215e+00 1.861420530520888406e+00
1.533333333333333215e+00 1.949000694841231507e+00
1.533333333333333215e+00 2.024001237528494812e+00
1.533333333333333215e+00 2.341213000654676080e+00
1.533333333333333215e+00 2.396362042332697229e+00
1.533333333333333215e+00 2.583523970617648047e+00
1.533333333333333215e+00 2.657904254017267931e+00
1.533333333333333215e+00 2.745898800362226666e+00
1.533333333333333215e+00 2.861490415037366120e+00
1.533333333333333215e+00 3.026935361151942061e+00
1.533333333333333215e+00 5.750497630517372727e-01
1.533333333333333215e+00 1.087245234552739248e+00
1.533333333333333215e+00 1.242083315244428832e+00
1.533333333333333215e+00 1.472824447721507113e+00
1.533333333333333215e+00 1.581137017822982216e+00
1.533333333333333215e+00 1.803455481793605486e+00
1.533333333333333215e+00 1.883121498779388503e+00
1.533333333333333215e+00 2.104949989625822582e+00
1.533333333333333215e+00 2.249632892106234294e+00
1.533333333333333215e+00 2.418408817792197851e+00
1.533333333333333215e+00 2.551909582941590315e+00
1.533333333333333215e+00 2.651007012167809762e+00
1.533333333333333215e+00 2.755401385041096773e+00
1.533333333333333215e+00 2.860575682644508788e+00
1.533333333333333215e+00 2.968174774622553969e+00
1.533333333333333215e+00 5.723564045181035453e-01
1.533333333333333215e+00 1.197321375389748255e+00
1.533333333333333215e+00 1.396643381525933592e+00
1.533333333333333215e+00 1.528827394011443630e+00
1.533333333333333215e+00 1.643463114864090358e+00
1.533333333333333215e+00 1.780854504626944390e+00
1.533333333333333215e+00 1.891756977620758562e+00
1.533333333333333215e+00 2.048533043088383465e+00
1.533333333333333215e+00 2.354985736504971783e+00
1.533333333333333215e+00 2.506050772333935583e+00
1.533333333333333215e+00 2.567964645703369797e+00
1.533333333333333215e+00 2.679318430255875683e+00
1.533333333333333215e+00 2.818365729958742349e+00
1.533333333333333215e+00 2.918935842185959473e+00
1.533333333333333215e+00 3.100012321409735705e+00
1.533333333333333215e+00 5.612664721173530324e-01
1.533333333333333215e+00 1.107604576675839780e+00
1.533333333333333215e+00 1.290125298997082837e+00
1.533333333333333215e+00 1.430027312330338418e+00
1.533333333333333215e+00 1.501807826363631193e+00
1.533333333333333215e+00 1.744875861143555085e+00
1.533333333333333215e+00 1.902481660230961324e+00
1.533333333333333215e+00 2.106989939287956304e+00
1.533333333333333215e+00 2.313452037804069050e+00
1.533333333333333215e+00 2.477458860044094990e+00
1.533333333333333215e+00 2.592229147642314047e+00
1.533333333333333215e+00 2.678041528476484245e+00
1.533333333333333215e+00 2.836649397546779028e+00
1.533333333333333215e+00 2.856390014455541859e+00
1.533333333333333215e+00 3.016385884158381714e+00
1.533333333333333215e+00 5.124291560342442153e-01
1.533333333333333215e+00 1.195791746520370680e+00
1.533333333333333215e+00 1.321838282776070628e+00
1.533333333333333215e+00 1.488863383435869991e+00
1.533333333333333215e+00 1.603192856582523973e+00
1.533333333333333215e+00 1.757823383936795381e+00
1.533333333333333215e+00 1.867025573245740588e+00
1.533333333333333215e+00 2.097590224864148922e+00
1.533333333333333215e+00 2.394063200308380601e+00
1.533333333333333215e+00 2.494181689094830290e+00
1.533333333333333215e+00 2.580196489049399133e+00
1.533333333333333215e+00 2.719226556480833779e+00
1.533333333333333215e+00 2.887998272472259487e+00
1.533333333333333215e+00 2.942527673271342792e+00
1.533333333333333215e+00 3.068617033666811267e+00
1.533333333333333215e+00 5.499294816792144047e-01
1.533333333333333215e+00 7.281620201438840922e-01
1.533333333333333215e+00 1.383468807988748495e+00
1.533333333333333215e+00 1.534621134894791794e+00
1.533333333333333215e+00 1.786497903733987869e+00
1.533333333333333215e+00 1.835371927208569787e+00
1.533333333333333215e+00 2.024076797772920600e+00
1.533333333333333215e+00 2.152326557643419846e+00
1.533333333333333215e+00 2.264278918250852257e+00
1.533333333333333215e+00 2.346609834280741325e+00
1.533333333333333215e+00 2.405744872157470127e+00
1.533333333333333215e+00 2.568624303275754528e+00
1.533333333333333215e+00 2.694861429773851569e+00
1.533333333333333215e+00 2.790984866955056987e+00
1.533333333333333215e+00 2.893906509487777612e+00
1.533333333333333215e+00 3.259750150400009261e-02
1.533333333333333215e+00 2.855256530705787554e-01
1.533333333333333215e+00 6.702917996981341275e-01
1.533333333333333215e+00 8.999491753020549822e-01
1.533333333333333215e+00 1.137564519256244466e+00
1.533333333333333215e+00 1.316074777094883075e+00
1.533333333333333215e+00 1.471564678505757229e+00
1.533333333333333215e+00 1.643135286743984125e+00
1.533333333333333215e+00 1.918658144706000712e+00
1.533333333333333215e+00 2.072403208461139457e+00
1.533333333333333215e+00 2.164067917440831934e+00
1.533333333333333215e+00 2.420165791260757260e+00
1.533333333333333215e+00 2.630203362409190504e+00
1.533333333333333215e+00 2.787848076524653607e+00
1.533333333333333215e+00 2.810620904381750051e+00
1.533333333333333215e+00 5.450897317980150092e-01
1.533333333333333215e+00 7.122724452543138796e-01
1.533333333333333215e+00 1.187099942388641693e+00
1.533333333333333215e+00 1.448021136349098015e+00
1.533333333333333215e+00 1.840200767433401552e+00
1.533333333333333215e+00 1.918004511474180163e+00
1.533333333333333215e+00 1.989544897870899831e+00
1.533333333333333215e+00 2.158190837424569963e+00
1.533333333333333215e+00 2.189936625868341480e+00
1.533333333333333215e+00 2.340273513915605008e+00
1.533333333333333215e+00 2.421466439458072273e+00
1.533333333333333215e+00 2.523743642981145285e+00
1.533333333333333215e+00 2.652000596034639557e+00
1.533333333333333215e+00 2.759101013372742273e+00
1.533333333333333215e+00 2.809756030039920915e+00
1.533333333333333215e+00 9.304670283654559171e-03
1.533333333333333215e+00 2.650111857907972990e-01
1.533333333333333215e+00 7.649285212571044212e-01
1.533333333333333215e+00 9.831745934656055397e-01
1.533333333333333215e+00 1.029372372515524603e+00
1.533333333333333215e+00 1.304552947981164834e+00
1.533333333333333215e+00 1.402267927423196170e+00
1.533333333333333215e+00 1.682896577791922255e+00
1.533333333333333215e+00 1.817414892586896258e+00
1.533333333333333215e+00 1.843894633789631143e+00
1.533333333333333215e+00 2.069879271138944432e+00
1.533333333333333215e+00 2.527281175238385913e+00
1.533333333333333215e+00 2.720681883017419977e+00
1.533333333333333215e+00 2.764805741550077300e+00
1.533333333333333215e+00 2.853925300417984090e+00
1.533333333333333215e+00 5.485317968116589782e-01
1.533333333333333215e+00 7.139054070307224720e-01
1.533333333333333215e+00 1.195679434520371842e+00
1.533333333333333215e+00 1.454332234522183853e+00
1.533333333333333215e+00 1.844954010607068540e+00
1.533333333333333215e+00 1.916019922934196984e+00
1.533333333333333215e+00 1.981473364733204789e+00
1.533333333333333215e+00 2.161082633114688178e+00
1.533333333333333215e+00 2.189624953514368144e+00
1.533333333333333215e+00 2.341707454758989115e+00
1.533333333333333215e+00 2.423225981902618287e+00
1.533333333333333215e+00 2.527157283225903939e+00
1.533333333333333215e+00 2.645425216148822756e+00
1.533333333333333215e+00 2.752002301478768231e+00
1.533333333333333215e+00 2.824577983981868101e+00
1.533333333333333215e+00 2.691072645311010092e-02
1.533333333333333215e+00 2.905982163687212960e-01
1.533333333333333215e+00 6.527880738548503814e-01
1.533333333333333215e+00 9.051659088435997091e-01
1.533333333333333215e+00 1.139911384586412169e+00
1.533333333333333215e+00 1.307904906359510733e+00
1.533333333333333215e+00 1.473953535435413187e+00
1.533333333333333215e+00 1.647497939938062927e+00
1.533333333333333215e+00 1.941006259682154678e+00
1.533333333333333215e+00 2.079331958021640503e+00
1.533333333333333215e+00 2.183074757010302847e+00
1.533333333333333215e+00 2.404564589915736406e+00
1.533333333333333215e+00 2.633100418964858136e+00
1.533333333333333215e+00 2.771114448792445728e+00
1.533333333333333215e+00 2.795006068966273460e+00
1.533333333333333215e+00 5.463425653840658924e-01
1.533333333333333215e+00 7.306000162373322837e-01
1.533333333333333215e+00 1.389108623150491439e+00
1.533333333333333215e+00 1.536861202711435226e+00
1.533333333333333215e+00 1.783938436975688546e+00
1.533333333333333215e+00 1.842142796612051825e+00
1.533333333333333215e+00 2.025631380269743431e+00
1.533333333333333215e+00 2.157008232606955289e+00
1.533333333333333215e+00 2.252954762053917648e+00
1.533333333333333215e+00 2.351282317275121159e+00
1.533333333333333215e+00 2.409019986517989764e+00
1.533333333333333215e+00 2.561462669312192020e+00
1.533333333333333215e+00 2.692543866777299399e+00
1.533333333333333215e+00 2.800668611416398335e+00
1.533333333333333215e+00 2.917480434230924402e+00
1.533333333333333215e+00 -3.748631440683425353e-02
1.533333333333333215e+00 3.310214685975836346e-01
1.533333333333333215e+00 5.209528221613197729e-01
1.533333333333333215e+00 8.830738106708224677e-01
1.533333333333333215e+00 1.014730124537777556e+00
1.533333333333333215e+00 1.258608313129315093e+00
1.533333333333333215e+00 1.487249910885964255e+00
1.533333333333333215e+00 1.721706576195629168e+00
1.533333333333333215e+00 1.936989046792547242e+00
1.533333333333333215e+00 2.134252577718314114e+00
1.533333333333333215e+00 2.236824867095151603e+00
1.533333333333333215e+00 2.349925089939603140e+00
1.533333333333333215e+00 2.532400794368072638e+00
1.533333333333333215e+00 2.599810825318883190e+00
1.533333333333333215e+00 2.704310640021560630e+00
1.533333333333333215e+00 4.992231572877869894e-01
1.533333333333333215e+00 7.019538662019044750e-01
1.533333333333333215e+00 1.334280082539436307e+00
1.533333333333333215e+00 1.643097907960509474e+00
1.533333333333333215e+00 1.779555792290864247e+00
1.533333333333333215e+00 1.871095775644818104e+00
1.533333333333333215e+00 2.053426177436250555e+00
1.533333333333333215e+00 2.177753627777889278e+00
1.533333333333333215e+00 2.226820990000277334e+00
1.533333333333333215e+00 2.370041681288199698e+00
1.533333333333333215e+00 2.509720502433168576e+00
1.533333333333333215e+00 2.608971330769776387e+00
1.533333333333333215e+00 2.769384804945474343e+00
1.533333333333333215e+00 2.799724667228844055e+00
1.533333333333333215e+00 2.935554230320974511e+00
1.533333333333333215e+00 -3.147398469403128729e-02
1.533333333333333215e+00 3.269268731358465629e-01
1.533333333333333215e+00 5.309878691047629218e-01
1.533333333333333215e+00 8.850217593164018126e-01
1.533333333333333215e+00 1.022740488003307746e+00
1.533333333333333215e+00 1.264428183066229394e+00
1.533333333333333215e+00 1.473688577259025578e+00
1.533333333333333215e+00 1.730828037452141643e+00
1.533333333333333215e+00 1.949819108375493215e+00
1.533333333333333215e+00 2.118792061700702334e+00
1.533333333333333215e+00 2.242013945869700819e+00
1.533333333333333215e+00 2.363285759798401386e+00
1.533333333333333215e+00 2.526064367494399221e+00
1.533333333333333215e+00 2.598454022332305158e+00
1.533333333333333215e+00 2.710234600653762982e+00
1.600000000000000089e+00 5.176480706846575686e-01
1.600000000000000089e+00 1.186405968657169296e+00
1.600000000000000089e+00 1.343507383677547296e+00
1.600000000000000089e+00 1.528154761127353822e+00
1.600000000000000089e+00 1.619518108860489747e+00
1.600000000000000089e+00 1.751906275171990046e+00
1.600000000000000089e+00 1.864656603550685077e+00
1.600000000000000089e+00 2.077332298938870281e+00
1.600000000000000089e+00 2.373850598334712458e+00
1.600000000000000089e+00 2.506119889819302671e+00
1.600000000000000089e+00 2.630098204950712670e+00
1.600000000000000089e+00 2.728773796685942443e+00
1.600000000000000089e+00 2.867945724173893041e+00
1.600000000000000089e+00 2.954122171159554000e+00
1.600000000000000089e+00 3.073629242934657668e+00
1.600000000000000089e+00 5.704788754864296152e-01
1.600000000000000089e+00 1.082360615491580802e+00
1.600000000000000089e+00 1.317785191607697470e+00
1.600000000000000089e+00 1.440510235000971306e+00
1.600000000000000089e+00 1.504993393517366940e+00
1.600000000000000089e+00 1.714100786756006300e+00
1.600000000000000089e+00 1.923543415866134865e+00
1.600000000000000089e+00 2.107596379275207710e+00
1.600000000000000089e+00 2.308907982497601097e+00
1.600000000000000089e+00 2.446314218613167668e+00
1.600000000000000089e+00 2.570304096425445550e+00
1.600000000000000089e+00 2.668716713024139153e+00
1.600000000000000089e+00 2.825149132346524539e+00
1.600000000000000089e+00 2.876365029819027086e+00
1.600000000000000089e+00 3.009933169227252847e+00
1.600000000000000089e+00 5.788783078120900427e-01
1.600000000000000089e+00 1.197748898856275446e+00
1.600000000000000089e+00 1.377245623547565856e+00
1.600000000000000089e+00 1.544603272025739216e+00
1.600000000000000089e+00 1.613811235544204692e+00
1.600000000000000089e+00 1.780730046114939569e+00
1.600000000000000089e+00 1.878190429827242269e+00
1.600000000000000089e+00 2.051028848872618937e+00
1.600000000000000089e+00 2.364040666393862011e+00
1.600000000000000089e+00 2.519782449003429292e+00
1.600000000000000089e+00 2.556569654168981742e+00
1.600000000000000089e+00 2.661958593634409453e+00
1.600000000000000089e+00 2.803636177690719933e+00
1.600000000000000089e+00 2.910915575371205932e+00
1.600000000000000089e+00 3.113307343952556039e+00
1.600000000000000089e+00 5.789028457840288411e-01
1.600000000000000089e+00 1.077951274835186268e+00
1.600000000000000089e+00 1.242862519860949533e+00
1.600000000000000089e+00 1.472590066723824975e+00
1.600000000000000089e+00 1.574829207139089249e+00
1.600000000000000089e+00 1.780788799527954325e+00
1.600000000000000089e+00 1.929196112493769988e+00
1.600000000000000089e+00 2.104535764127916764e+00
1.600000000000000089e+00 2.251083678795282594e+00
1.600000000000000089e+00 2.383276799062258533e+00
1.600000000000000089e+00 2.558694227041797831e+00
1.600000000000000089e+00 2.672803817574759933e+00
1.600000000000000089e+00 2.774733350704167378e+00
1.600000000000000089e+00 2.879957746647789918e+00
1.600000000000000089e+00 2.955981407820985396e+00
1.600000000000000089e+00 5.939955542812924705e-01
1.600000000000000089e+00 1.032973725268362841e+00
1.600000000000000089e+00 1.322855420857564468e+00
1.600000000000000089e+00 1.412425870361943225e+00
1.600000000000000089e+00 1.540649113947466731e+00
1.600000000000000089e+00 1.867685524398353891e+00
1.600000000000000089e+00 1.933240836952364816e+00
1.600000000000000089e+00 2.050684228679671151e+00
1.600000000000000089e+00 2.306326997268314472e+00
1.600000000000000089e+00 2.406094627763337712e+00
1.600000000000000089e+00 2.593694416603227637e+00
1.600000000000000089e+00 2.642180932496472678e+00
1.600000000000000089e+00 2.727216892629229505e+00
1.600000000000000089e+00 2.864797956712578753e+00
1.600000000000000089e+00 2.998483992551882693e+00
1.600000000000000089e+00 3.107093837222549837e+00
1.600000000000000089e+00 5.942433781947045190e-01
1.600000000000000089e+00 1.062411618550640924e+00
1.600000000000000089e+00 1.325721763712948587e+00
1.600000000000000089e+00 1.441456505667957799e+00
1.600000000000000089e+00 1.527391906962662915e+00
1.600000000000000089e+00 1.853872818249072907e+00
1.600000000000000089e+00 1.952860235496700625e+00
1.600000000000000089e+00 2.013137559377042862e+00
1.600000000000000089e+00 2.345624495622644190e+00
1.600000000000000089e+00 2.407994358894740117e+00
1.600000000000000089e+00 2.577014323177650112e+00
1.600000000000000089e+00 2.668096549444982202e+00
1.600000000000000089e+00 2.754671833325829766e+00
1.600000000000000089e+00 2.863208981529140829e+00
1.600000000000000089e+00 3.040463972241298052e+00
1.600000000000000089e+00 5.743312092185988149e-01
1.600000000000000089e+00 1.089814603724988729e+00
1.600000000000000089e+00 1.248932826488072578e+00
1.600000000000000089e+00 1.470680307549798727e+00
1.600000000000000089e+00 1.581890655149919667e+00
1.600000000000000089e+00 1.818424202289691038e+00
1.600000000000000089e+00 1.860655726468451121e+00
1.600000000000000089e+00 2.104036723019845567e+00
1.600000000000000089e+00 2.250690792308006394e+00
1.600000000000000089e+00 2.429021567842312379e+00
1.600000000000000089e+00 2.552921730586632520e+00
1.600000000000000089e+00 2.643622827157543043e+00
1.600000000000000089e+00 2.752287704613564756e+00
1.600000000000000089e+00 2.842596515256815337e+00
1.600000000000000089e+00 2.972160711742930062e+00
1.600000000000000089e+00 5.692872327581142144e-01
1.600000000000000089e+00 1.196799262810941400e+00
1.600000000000000089e+00 1.408836700905055750e+00
1.600000000000000089e+00 1.522776933970874325e+00
1.600000000000000089e+00 1.657098770142056310e+00
1.600000000000000089e+00 1.778532032966097631e+00
1.600000000000000089e+00 1.892443354973210035e+00
1.600000000000000089e+00 2.046212115399981712e+00
1.600000000000000089e+00 2.355572125133420514e+00
1.600000000000000089e+00 2.498918666554146739e+00
1.600000000000000089e+00 2.577761663478582932e+00
1.600000000000000089e+00 2.689690323490424362e+00
1.600000000000000089e+00 2.822474727215109169e+00
1.600000000000000089e+00 2.932109622080076861e+00
1.600000000000000089e+00 3.092552092430764787e+00
1.600000000000000089e+00 5.575900737354970715e-01
1.600000000000000089e+00 1.120986611560766733e+00
1.600000000000000089e+00 1.279426158980044193e+00
1.600000000000000089e+00 1.428853979960308607e+00
1.600000000000000089e+00 1.499810550162322897e+00
1.600000000000000089e+00 1.761379928547199825e+00
1.600000000000000089e+00 1.891662694509903986e+00
1.600000000000000089e+00 2.105135915720154571e+00
1.600000000000000089e+00 2.316926072473734166e+00
1.600000000000000089e+00 2.494925954527616341e+00
1.600000000000000089e+00 2.602393724474381997e+00
1.600000000000000089e+00 2.689098247460378843e+00
1.600000000000000089e+00 2.829451422843817454e+00
1.600000000000000089e+00 2.854462367446473081e+00
1.600000000000000089e+00 3.006189962063331222e+00
1.600000000000000089e+00 5.125844433055419813e-01
1.600000000000000089e+00 1.195627912252660963e+00
1.600000000000000089e+00 1.317886842298378269e+00
1.600000000000000089e+00 1.471945287436057015e+00
1.600000000000000089e+00 1.594922141593428933e+00
1.600000000000000089e+00 1.756836546971868529e+00
1.600000000000000089e+00 1.868814514557215034e+00
1.600000000000000089e+00 2.107358584860691053e+00
1.600000000000000089e+00 2.407644011681668417e+00
1.600000000000000089e+00 2.493067170320074410e+00
1.600000000000000089e+00 2.558504061774698357e+00
1.600000000000000089e+00 2.709745561632814770e+00
1.600000000000000089e+00 2.898018051312334364e+00
1.600000000000000089e+00 2.936475124070426546e+00
1.600000000000000089e+00 3.062442579427880673e+00
1.600000000000000089e+00 5.553465354955733346e-01
1.600000000000000089e+00 7.241178030153889722e-01
1.600000000000000089e+00 1.378083507666332252e+00
1.600000000000000089e+00 1.532575731389300699e+00
1.600000000000000089e+00 1.786306402949151106e+00
1.600000000000000089e+00 1.833466235010263290e+00
1.600000000000000089e+00 2.024656642878113644e+00
1.600000000000000089e+00 2.145610692116747487e+00
1.600000000000000089e+00 2.270654670909749484e+00
1.600000000000000089e+00 2.346092350958883799e+00
1.600000000000000089e+00 2.401291120284497538e+00
1.600000000000000089e+00 2.574495741598127552e+00
1.600000000000000089e+00 2.696146558884180422e+00
1.600000000000000089e+00 2.781098404323898876e+00
1.600000000000000089e+00 2.877562943837062903e+00
1.600000000000000089e+00 3.730033620837502895e-02
1.600000000000000089e+00 2.813760173554840094e-01
1.600000000000000089e+00 6.906585178210491449e-01
1.600000000000000089e+00 8.930700008861265360e-01
1.600000000000000089e+00 1.137240389029699372e+00
1.600000000000000089e+00 1.328974041981553000e+00
1.600000000000000089e+00 1.469955397804625363e+00
1.600000000000000089e+00 1.634402949870406019e+00
1.600000000000000089e+00 1.893641225337091782e+00
1.600000000000000089e+00 2.062132915959324464e+00
1.600000000000000089e+00 2.147267299279661756e+00
1.600000000000000089e+00 2.436363308985420417e+00
1.600000000000000089e+00 2.627207179103635326e+00
1.600000000000000089e+00 2.806170240838895324e+00
1.600000000000000089e+00 2.825031776466090605e+00
1.600000000000000089e+00 5.417164355169745704e-01
1.600000000000000089e+00 7.110354805328427119e-01
1.600000000000000089e+00 1.183419668015972093e+00
1.600000000000000089e+00 1.437950911043515134e+00
1.600000000000000089e+00 1.833427810874866282e+00
1.600000000000000089e+00 1.920378848889129131e+00
1.600000000000000089e+00 1.999567832227540976e+00
1.600000000000000089e+00 2.152098260696703846e+00
1.600000000000000089e+00 2.192336375728331177e+00
1.600000000000000089e+00 2.341784329347262883e+00
1.600000000000000089e+00 2.420020994794185754e+00
1.600000000000000089e+00 2.523184325237821213e+00
1.600000000000000089e+00 2.654590309987412411e+00
1.600000000000000089e+00 2.769181764356119402e+00
1.600000000000000089e+00 2.802301661647135234e+00
1.600000000000000089e+00 7.932951630039042357e-03
1.600000000000000089e+00 2.670352718327251296e-01
1.600000000000000089e+00 7.649115082548689770e-01
1.600000000000000089e+00 9.848299082135270055e-01
1.600000000000000089e+00 1.034562128208392551e+00
1.600000000000000089e+00 1.308345144492733425e+00
1.600000000000000089e+00 1.403069477286351230e+00
1.600000000000000089e+00 1.681016323923756772e+00
1.600000000000000089e+00 1.792861222189486625e+00
1.600000000000000089e+00 1.871190558307517904e+00
1.600000000000000089e+00 2.068066544981633115e+00
1.600000000000000089e+00 2.527569995313200479e+00
1.600000000000000089e+00 2.719044931653485264e+00
1.600000000000000089e+00 2.769237339435704826e+00
1.600000000000000089e+00 2.848990843299787912e+00
1.600000000000000089e+00 5.520345360574481219e-01
1.600000000000000089e+00 7.157253839791337668e-01
1.600000000000000089e+00 1.208900277742117169e+00
1.600000000000000089e+00 1.457454316247265069e+00
1.600000000000000089e+00 1.846759120439429580e+00
1.600000000000000089e+00 1.914653662287179259e+00
1.600000000000000089e+00 1.976658423854701141e+00
1.600000000000000089e+00 2.156042091066581179e+00
1.600000000000000089e+00 2.195984842690933192e+00
1.600000000000000089e+00 2.345900514027249528e+00
1.600000000000000089e+00 2.423454159528006358e+00
1.600000000000000089e+00 2.531324692139548915e+00
1.600000000000000089e+00 2.638614914537583900e+00
1.600000000000000089e+00 2.749708233838930482e+00
1.600000000000000089e+00 2.844563072848615093e+00
1.600000000000000089e+00 2.176268310299178665e-02
1.600000000000000089e+00 2.956657605018619961e-01
1.600000000000000089e+00 6.388217220271315000e-01
1.600000000000000089e+00 9.074434414796144210e-01
1.600000000000000089e+00 1.143356982288878498e+00
1.600000000000000089e+00 1.305428791493824292e+00
1.600000000000000089e+00 1.476362839497966206e+00
1.600000000000000089e+00 1.648415993993808115e+00
1.600000000000000089e+00 1.959342285585591981e+00
1.600000000000000089e+00 2.083637080180466228e+00
1.600000000000000089e+00 2.202715666085026669e+00
1.600000000000000089e+00 2.390190592440063710e+00
1.600000000000000089e+00 2.634389002236076749e+00
1.600000000000000089e+00 2.756235986335468624e+00
1.600000000000000089e+00 2.779724470663865077e+00
1.600000000000000089e+00 5.451660115412835239e-01
1.600000000000000089e+00 7.305440016006627957e-01
1.600000000000000089e+00 1.394542115541810290e+00
1.600000000000000089e+00 1.541167540591686702e+00
1.600000000000000089e+00 1.778229723416529851e+00
1.600000000000000089e+00 1.852851020844298091e+00
1.600000000000000089e+00 2.029133078515116040e+00
1.600000000000000089e+00 2.155778239962018006e+00
1.600000000000000089e+00 2.245332100573847356e+00
1.600000000000000089e+00 2.355120135532359882e+00
1.600000000000000089e+00 2.410506272335453559e+00
1.600000000000000089e+00 2.554435338140990552e+00
1.600000000000000089e+00 2.692376072389691899e+00
1.600000000000000089e+00 2.809759847521405618e+00
1.600000000000000089e+00 2.940374843153136908e+00
1.600000000000000089e+00 -3.875338065481059857e-02
1.600000000000000089e+00 3.337446925410745280e-01
1.600000000000000089e+00 5.127284502033262470e-01
1.600000000000000089e+00 8.809275451359042108e-01
1.600000000000000089e+00 1.006230311996347382e+00
1.600000000000000089e+00 1.252172278500353286e+00
1.600000000000000089e+00 1.504825091828308814e+00
1.600000000000000089e+00 1.712163983233267572e+00
1.600000000000000089e+00 1.927063209254725962e+00
1.600000000000000089e+00 2.125181157224545814e+00
1.600000000000000089e+00 2.247183034953337710e+00
1.600000000000000089e+00 2.341435263118739840e+00
1.600000000000000089e+00 2.531020490990528060e+00
1.600000000000000089e+00 2.602295674954092419e+00
1.600000000000000089e+00 2.703822042526013547e+00
1.600000000000000089e+00 5.040667458612233531e-01
1.600000000000000089e+00 6.993543760754619143e-01
1.600000000000000089e+00 1.338333927600132256e+00
1.600000000000000089e+00 1.642627693193986715e+00
1.600000000000000089e+00 1.778817419663454302e+00
1.600000000000000089e+00 1.869578067845935720e+00
1.600000000000000089e+00 2.053499389814504639e+00
1.600000000000000089e+00 2.172267440498359292e+00
1.600000000000000089e+00 2.230810908289811323e+00
1.600000000000000089e+00 2.367637375407213085e+00
1.600000000000000089e+00 2.501710562120962322e+00
1.600000000000000089e+00 2.609157293498782337e+00
1.600000000000000089e+00 2.768144270045610256e+00
1.600000000000000089e+00 2.801617993481755775e+00
1.600000000000000089e+00 2.935797070079985360e+00
1.600000000000000089e+00 -2.129405988088706181e-02
1.600000000000000089e+00 3.212611676277106199e-01
1.600000000000000089e+00 5.430123487941500571e-01
1.600000000000000089e+00 8.859939077271121732e-01
1.600000000000000089e+00 1.031006414639477953e+00
1.600000000000000089e+00 1.269562913747222410e+00
1.600000000000000089e+00 1.466158436266965737e+00
1.600000000000000089e+00 1.736637715364906853e+00
1.600000000000000089e+00 1.965602435258119840e+00
1.600000000000000089e+00 2.090026249649184820e+00
1.600000000000000089e+00 2.254037733233872132e+00
1.600000000000000089e+00 2.378461726072629290e+00
1.600000000000000089e+00 2.515739444426486671e+00
1.600000000000000089e+00 2.598572537330511523e+00
1.600000000000000089e+00 2.720190506821438703e+00
1.666666666666666519e+00 5.223428068146915848e-01
1.666666666666666519e+00 1.180795599284152786e+00
1.666666666666666519e+00 1.358594698287561187e+00
1.666666666666666519e+00 1.546851739081176902e+00
1.666666666666666519e+00 1.630356366711851024e+00
1.666666666666666519e+00 1.744000044307568942e+00
1.666666666666666519e+00 1.862594016510740857e+00
1.666666666666666519e+00 2.069526917915084141e+00
1.666666666666666519e+00 2.367950484620109819e+00
1.666666666666666519e+00 2.514238119565845864e+00
1.666666666666666519e+00 2.654657516714337362e+00
1.666666666666666519e+00 2.727433396004215638e+00
1.666666666666666519e+00 2.864899375173592944e+00
1.666666666666666519e+00 2.957588018693485310e+00
1.666666666666666519e+00 3.071402624594867348e+00
1.666666666666666519e+00 5.751909249450477546e-01
1.666666666666666519e+00 1.073201319037451640e+00
1.666666666666666519e+00 1.331125926138611248e+00
1.666666666666666519e+00 1.448317402933781750e+00
1.666666666666666519e+00 1.506975037970761377e+00
1.666666666666666519e+00 1.702504753835853535e+00
1.666666666666666519e+00 1.932821961254177268e+00
1.666666666666666519e+00 2.106561302972153271e+00
1.666666666666666519e+00 2.303912110140601044e+00
1.666666666666666519e+00 2.433495406726166266e+00
1.666666666666666519e+00 2.563511897506003834e+00
1.666666666666666519e+00 2.668961549237195641e+00
1.666666666666666519e+00 2.813268129413955876e+00
1.666666666666666519e+00 2.886089460453831634e+00
1.666666666666666519e+00 2.993012067350747429e+00
1.666666666666666519e+00 5.823074751514241143e-01
1.666666666666666519e+00 1.196978634946333386e+00
1.666666666666666519e+00 1.370813670190074163e+00
1.666666666666666519e+00 1.551056106259835587e+00
1.666666666666666519e+00 1.600248688181068246e+00
1.666666666666666519e+00 1.777758010166223812e+00
1.666666666666666519e+00 1.870974755388772337e+00
1.666666666666666519e+00 2.049121533023168240e+00
1.666666666666666519e+00 2.372113342491644516e+00
1.666666666666666519e+00 2.513860815113531544e+00
1.666666666666666519e+00 2.564736450033876736e+00
1.666666666666666519e+00 2.654313390020917041e+00
1.666666666666666519e+00 2.794680871043368597e+00
1.666666666666666519e+00 2.917256923237857791e+00
1.666666666666666519e+00 3.117639841715657667e+00
1.666666666666666519e+00 5.816296655106611979e-01
1.666666666666666519e+00 1.072335282133764167e+00
1.666666666666666519e+00 1.249786490201074685e+00
1.666666666666666519e+00 1.468201090934428521e+00
1.666666666666666519e+00 1.570673594074975199e+00
1.666666666666666519e+00 1.777061321578372599e+00
1.666666666666666519e+00 1.947838522132798289e+00
1.666666666666666519e+00 2.102291944139892621e+00
1.666666666666666519e+00 2.253673436019681731e+00
1.666666666666666519e+00 2.365511210882573323e+00
1.666666666666666519e+00 2.566382368372586598e+00
1.666666666666666519e+00 2.685237615475557504e+00
1.666666666666666519e+00 2.785591571273670297e+00
1.666666666666666519e+00 2.871475567521571293e+00
1.666666666666666519e+00 2.959973625204668224e+00
1.666666666666666519e+00 5.943846465163744597e-01
1.666666666666666519e+00 1.029746833378140991e+00
1.666666666666666519e+00 1.323699679981956479e+00
1.666666666666666519e+00 1.404908791588638906e+00
1.666666666666666519e+00 1.548582390184122914e+00
1.666666666666666519e+00 1.864850754376050190e+00
1.666666666666666519e+00 1.928902814838920676e+00
1.666666666666666519e+00 2.061059622270846603e+00
1.666666666666666519e+00 2.286700541668125197e+00
1.666666666666666519e+00 2.415125306721733978e+00
1.666666666666666519e+00 2.598573244808790150e+00
1.666666666666666519e+00 2.639575623057737630e+00
1.666666666666666519e+00 2.720483915446806122e+00
1.666666666666666519e+00 2.866270028776142453e+00
1.666666666666666519e+00 2.987217764898844052e+00
1.666666666666666519e+00 5.949566334417681901e-01
1.666666666666666519e+00 1.078119373365467482e+00
1.666666666666666519e+00 1.329368497598949261e+00
1.666666666666666519e+00 1.448180673813055819e+00
1.666666666666666519e+00 1.533106907950269715e+00
1.666666666666666519e+00 1.842470527132377356e+00
1.666666666666666519e+00 1.950295812786322358e+00
1.666666666666666519e+00 2.008260201791387090e+00
1.666666666666666519e+00 2.346508828284129322e+00
1.666666666666666519e+00 2.424913629795952374e+00
1.666666666666666519e+00 2.570478336446996082e+00
1.666666666666666519e+00 2.677553216141149051e+00
1.666666666666666519e+00 2.760807844978586445e+00
1.666666666666666519e+00 2.869619903103739489e+00
1.666666666666666519e+00 3.051338165097746469e+00
1.666666666666666519e+00 5.745281674180091613e-01
1.666666666666666519e+00 1.090584611950845328e+00
1.666666666666666519e+00 1.260004874556585719e+00
1.666666666666666519e+00 1.468566852962368330e+00
1.666666666666666519e+00 1.580474716097938881e+00
1.666666666666666519e+00 1.818748453927952369e+00
1.666666666666666519e+00 1.855248201373939310e+00
1.666666666666666519e+00 2.102973555812951645e+00
1.666666666666666519e+00 2.252257196099577641e+00
1.666666666666666519e+00 2.431989110126181686e+00
1.666666666666666519e+00 2.555477547360425206e+00
1.666666666666666519e+00 2.642440605749243332e+00
1.666666666666666519e+00 2.753959998893606098e+00
1.666666666666666519e+00 2.824516245233041900e+00
1.666666666666666519e+00 2.970377375746068083e+00
1.666666666666666519e+00 5.662849113706727167e-01
1.666666666666666519e+00 1.196201720310284600e+00
1.666666666666666519e+00 1.421383074794675849e+00
1.666666666666666519e+00 1.518424350560906078e+00
1.666666666666666519e+00 1.669932715965529724e+00
1.666666666666666519e+00 1.775360911086295346e+00
1.666666666666666519e+00 1.885950618541841095e+00
1.666666666666666519e+00 2.045393030067714335e+00
1.666666666666666519e+00 2.359557700552272763e+00
1.666666666666666519e+00 2.494655057669007192e+00
1.666666666666666519e+00 2.589124016077732904e+00
1.666666666666666519e+00 2.701191634353449444e+00
1.666666666666666519e+00 2.825682689858439289e+00
1.666666666666666519e+00 2.945735128310758455e+00
1.666666666666666519e+00 3.084900545244408931e+00
1.666666666666666519e+00 5.547249784010546136e-01
1.666666666666666519e+00 1.132207661633486850e+00
1.666666666666666519e+00 1.273447897647344007e+00
1.666666666666666519e+00 1.430609588999175230e+00
1.666666666666666519e+00 1.497615001113587141e+00
1.666666666666666519e+00 1.776612499493126052e+00
1.666666666666666519e+00 1.881504517846224189e+00
1.666666666666666519e+00 2.102769674282029655e+00
1.666666666666666519e+00 2.323358116786039318e+00
1.666666666666666519e+00 2.512139853670220191e+00
1.666666666666666519e+00 2.608924325744936823e+00
1.666666666666666519e+00 2.704340751062318304e+00
1.666666666666666519e+00 2.817119635620855433e+00
1.666666666666666519e+00 2.856242109494189663e+00
1.666666666666666519e+00 2.994219114833072126e+00
1.666666666666666519e+00 5.147127526496717564e-01
1.666666666666666519e+00 1.191112484892556722e+00
1.666666666666666519e+00 1.318162650331629493e+00
1.666666666666666519e+00 1.458271866856932775e+00
1.666666666666666519e+00 1.585276699591446459e+00
1.666666666666666519e+00 1.755712629606847486e+00
1.666666666666666519e+00 1.870894124740090092e+00
1.666666666666666519e+00 2.114944041092400084e+00
1.666666666666666519e+00 2.421802085194542542e+00
1.666666666666666519e+00 2.495208179699261564e+00
1.666666666666666519e+00 2.542580766700581307e+00
1.666666666666666519e+00 2.698792441757234428e+00
1.666666666666666519e+00 2.904348577278057064e+00
1.666666666666666519e+00 2.929135120712714979e+00
1.666666666666666519e+00 3.055054830678955113e+00
1.666666666666666519e+00 5.616985415739463861e-01
1.666666666666666519e+00 7.194938053906696496e-01
1.666666666666666519e+00 1.373114365350630806e+00
1.666666666666666519e+00 1.528761882758544743e+00
1.666666666666666519e+00 1.785443432010737297e+00
1.666666666666666519e+00 1.835719492335812220e+00
1.666666666666666519e+00 2.027095648712503362e+00
1.666666666666666519e+00 2.138750930187143240e+00
1.666666666666666519e+00 2.268562604233551383e+00
1.666666666666666519e+00 2.350597343583984866e+00
1.666666666666666519e+00 2.397283739708086614e+00
1.666666666666666519e+00 2.578379979087998208e+00
1.666666666666666519e+00 2.690799619613045479e+00
1.666666666666666519e+00 2.774865674589165110e+00
1.666666666666666519e+00 2.872172623672128111e+00
1.666666666666666519e+00 3.960152847014342115e-02
1.666666666666666519e+00 2.789345180299847016e-01
1.666666666666666519e+00 7.124539947655250671e-01
1.666666666666666519e+00 8.867330258376000529e-01
1.666666666666666519e+00 1.138666981295870073e+00
1.666666666666666519e+00 1.344927417743548403e+00
1.666666666666666519e+00 1.470424754629959807e+00
1.666666666666666519e+00 1.620194826075874062e+00
1.666666666666666519e+00 1.867805054077336990e+00
1.666666666666666519e+00 2.049588881413910713e+00
1.666666666666666519e+00 2.132365274062038907e+00
1.666666666666666519e+00 2.453310841883080684e+00
1.666666666666666519e+00 2.624245278754443689e+00
1.666666666666666519e+00 2.822419825442494812e+00
1.666666666666666519e+00 2.840482645549030849e+00
1.666666666666666519e+00 5.384799458522309124e-01
1.666666666666666519e+00 7.102784847652969802e-01
1.666666666666666519e+00 1.184657826155358862e+00
1.666666666666666519e+00 1.423943469013607910e+00
1.666666666666666519e+00 1.825852200592208874e+00
1.666666666666666519e+00 1.921835768139999345e+00
1.666666666666666519e+00 2.011383486353821581e+00
1.666666666666666519e+00 2.146941069029679738e+00
1.666666666666666519e+00 2.192843820854989190e+00
1.666666666666666519e+00 2.345682975098469569e+00
1.666666666666666519e+00 2.419630739236623640e+00
1.666666666666666519e+00 2.527292925127312628e+00
1.666666666666666519e+00 2.652267224102388354e+00
1.666666666666666519e+00 2.776644587700417333e+00
1.666666666666666519e+00 2.805102673539380476e+00
1.666666666666666519e+00 5.776938001531561895e-03
1.666666666666666519e+00 2.706193468443700567e-01
1.666666666666666519e+00 7.646769878539032561e-01
1.666666666666666519e+00 9.876640060036550040e-01
1.666666666666666519e+00 1.044014879743997426e+00
1.666666666666666519e+00 1.316016042874736058e+00
1.666666666666666519e+00 1.405013118872631139e+00
1.666666666666666519e+00 1.676718951480694386e+00
1.666666666666666519e+00 1.771370408129257612e+00
1.666666666666666519e+00 1.897977272000872517e+00
1.666666666666666519e+00 2.065131079033591277e+00
1.666666666666666519e+00 2.528059165205405634e+00
1.666666666666666519e+00 2.716832502280169592e+00
1.666666666666666519e+00 2.774393887157799554e+00
1.666666666666666519e+00 2.841701727034916303e+00
1.666666666666666519e+00 5.556361432497851638e-01
1.666666666666666519e+00 7.174180258136857447e-01
1.666666666666666519e+00 1.226260498300945301e+00
1.666666666666666519e+00 1.458258909100692335e+00
1.666666666666666519e+00 1.845242553721959666e+00
1.666666666666666519e+00 1.912780719247052730e+00
1.666666666666666519e+00 1.977127003097308489e+00
1.666666666666666519e+00 2.145637615791088137e+00
1.666666666666666519e+00 2.206568976823405137e+00
1.666666666666666519e+00 2.351898847360985201e+00
1.666666666666666519e+00 2.420037709896661227e+00
1.666666666666666519e+00 2.534993713819318373e+00
1.666666666666666519e+00 2.634863776783362255e+00
1.666666666666666519e+00 2.752480512174685146e+00
1.666666666666666519e+00 2.867236623407649176e+00
1.666666666666666519e+00 1.841846684297365755e-02
1.666666666666666519e+00 2.998393996492723090e-01
1.666666666666666519e+00 6.285776286566715498e-01
1.666666666666666519e+00 9.063958700878913533e-01
1.666666666666666519e+00 1.146068119520549544e+00
1.666666666666666519e+00 1.308627182957252444e+00
1.666666666666666519e+00 1.478675848082644961e+00
1.666666666666666519e+00 1.646478852188323572e+00
1.666666666666666519e+00 1.972821570266461322e+00
1.666666666666666519e+00 2.087364865794398838e+00
1.666666666666666519e+00 2.219874461824588252e+00
1.666666666666666519e+00 2.378749120939261275e+00
1.666666666666666519e+00 2.630879577301442396e+00
1.666666666666666519e+00 2.743499920053125152e+00
1.666666666666666519e+00 2.767622523466769735e+00
1.666666666666666519e+00 5.466272069608066886e-01
1.666666666666666519e+00 7.273440372206039228e-01
1.666666666666666519e+00 1.399213992402934537e+00
1.666666666666666519e+00 1.548792622431989230e+00
1.666666666666666519e+00 1.770366781097408193e+00
1.666666666666666519e+00 1.865405624329383727e+00
1.666666666666666519e+00 2.033640768044335800e+00
1.666666666666666519e+00 2.147272306425065835e+00
1.666666666666666519e+00 2.245740778287398598e+00
1.666666666666666519e+00 2.355795961964986418e+00
1.666666666666666519e+00 2.410000792130915670e+00
1.666666666666666519e+00 2.549207558923910710e+00
1.666666666666666519e+00 2.694806119064224958e+00
1.666666666666666519e+00 2.818011413443485935e+00
1.666666666666666519e+00 2.952661294248287049e+00
1.666666666666666519e+00 -3.540069911315413265e-02
1.666666666666666519e+00 3.352243519150590600e-01
1.666666666666666519e+00 5.060741678859983494e-01
1.666666666666666519e+00 8.794515698620273270e-01
1.666666666666666519e+00 9.967056056559897570e-01
1.666666666666666519e+00 1.245429013787799022e+00
1.666666666666666519e+00 1.523436868699008073e+00
1.666666666666666519e+00 1.705477739637132117e+00
1.666666666666666519e+00 1.919149749960865847e+00
1.666666666666666519e+00 2.099940374118489217e+00
1.666666666666666519e+00 2.261688719127789682e+00
1.666666666666666519e+00 2.341011782719192524e+00
1.666666666666666519e+00 2.521474631486853468e+00
1.666666666666666519e+00 2.606902958021606764e+00
1.666666666666666519e+00 2.708467426840201142e+00
1.666666666666666519e+00 5.133097749051387382e-01
1.666666666666666519e+00 6.944470197907719466e-01
1.666666666666666519e+00 1.345963039469893374e+00
1.666666666666666519e+00 1.641608657282574768e+00
1.666666666666666519e+00 1.777000665746953700e+00
1.666666666666666519e+00 1.867370469332598759e+00
1.666666666666666519e+00 2.053209245832618990e+00
1.666666666666666519e+00 2.164269403110864687e+00
1.666666666666666519e+00 2.236499299141456731e+00
1.666666666666666519e+00 2.362841320925241462e+00
1.666666666666666519e+00 2.488602924994808063e+00
1.666666666666666519e+00 2.607477829775916689e+00
1.666666666666666519e+00 2.766138326471519804e+00
1.666666666666666519e+00 2.804399340303604049e+00
1.666666666666666519e+00 2.937122169921877912e+00
1.666666666666666519e+00 -8.196439884784467722e-03
1.666666666666666519e+00 3.141162017074350388e-01
1.666666666666666519e+00 5.568265431227530371e-01
1.666666666666666519e+00 8.854755011780923724e-01
1.666666666666666519e+00 1.040320293498695037e+00
1.666666666666666519e+00 1.274388403275821702e+00
1.666666666666666519e+00 1.465519824427957474e+00
1.666666666666666519e+00 1.736307993859526277e+00
1.666666666666666519e+00 1.983884507016199450e+00
1.666666666666666519e+00 2.060221487224907833e+00
1.666666666666666519e+00 2.263143356156632535e+00
1.666666666666666519e+00 2.392457293378782879e+00
1.666666666666666519e+00 2.505784455301636626e+00
1.666666666666666519e+00 2.601927041662719375e+00
1.666666666666666519e+00 2.732187046774271266e+00
1.733333333333333393e+00 5.277959910476113237e-01
1.733333333333333393e+00 1.176799810944999081e+00
1.733333333333333393e+00 1.374477837577899209e+00
1.733333333333333393e+00 1.561249672203899763e+00
1.733333333333333393e+00 1.644848820393008282e+00
1.733333333333333393e+00 1.734695268040184146e+00
1.733333333333333393e+00 1.858337598486798470e+00
1.733333333333333393e+00 2.064180715924294418e+00
1.733333333333333393e+00 2.365046535356356117e+00
1.733333333333333393e+00 2.521056244314166861e+00
1.733333333333333393e+00 2.676935192218536486e+00
1.733333333333333393e+00 2.722706083627969065e+00
1.733333333333333393e+00 2.868609875302496448e+00
1.733333333333333393e+00 2.956327258459793939e+00
1.733333333333333393e+00 3.067053172139651451e+00
1.733333333333333393e+00 5.792718920211257227e-01
1.733333333333333393e+00 1.067211398323536287e+00
1.733333333333333393e+00 1.341939532103936017e+00
1.733333333333333393e+00 1.455963282592733776e+00
1.733333333333333393e+00 1.510409617013522166e+00
1.733333333333333393e+00 1.695061460511908535e+00
1.733333333333333393e+00 1.940514676873846156e+00
1.733333333333333393e+00 2.105171122699204034e+00
1.733333333333333393e+00 2.295841455162218381e+00
1.733333333333333393e+00 2.422371144652288422e+00
1.733333333333333393e+00 2.561369658947000971e+00
1.733333333333333393e+00 2.670659382288135930e+00
1.733333333333333393e+00 2.800429580397121754e+00
1.733333333333333393e+00 2.892205592514244472e+00
1.733333333333333393e+00 2.973109459343646677e+00
1.733333333333333393e+00 5.857312849030620328e-01
1.733333333333333393e+00 1.194917172967166152e+00
1.733333333333333393e+00 1.366462032787694625e+00
1.733333333333333393e+00 1.548217110594549695e+00
1.733333333333333393e+00 1.595364079567985982e+00
1.733333333333333393e+00 1.772140838545311681e+00
1.733333333333333393e+00 1.867135104828037129e+00
1.733333333333333393e+00 2.045225921534324698e+00
1.733333333333333393e+00 2.380834103697594628e+00
1.733333333333333393e+00 2.500401358493689941e+00
1.733333333333333393e+00 2.580654643169992823e+00
1.733333333333333393e+00 2.645917728415071224e+00
1.733333333333333393e+00 2.787086564241207043e+00
1.733333333333333393e+00 2.926941692817933927e+00
1.733333333333333393e+00 3.117934008904313714e+00
1.733333333333333393e+00 5.845244036592021075e-01
1.733333333333333393e+00 1.066771291284339895e+00
1.733333333333333393e+00 1.259787286861012490e+00
1.733333333333333393e+00 1.460516658220996078e+00
1.733333333333333393e+00 1.567085168580945265e+00
1.733333333333333393e+00 1.778292366113248590e+00
1.733333333333333393e+00 1.961503151912040721e+00
1.733333333333333393e+00 2.098528691373161337e+00
1.733333333333333393e+00 2.256198117893632116e+00
1.733333333333333393e+00 2.352976750557360219e+00
1.733333333333333393e+00 2.574995445772884750e+00
1.733333333333333393e+00 2.699385345864612873e+00
1.733333333333333393e+00 2.792650968734875505e+00
1.733333333333333393e+00 2.853711750127388314e+00
1.733333333333333393e+00 2.970279030179341362e+00
1.733333333333333393e+00 5.947602404056624437e-01
1.733333333333333393e+00 1.029500791173546759e+00
1.733333333333333393e+00 1.324331309501616261e+00
1.733333333333333393e+00 1.400066940244016678e+00
1.733333333333333393e+00 1.555871518364710937e+00
1.733333333333333393e+00 1.856694239677295855e+00
1.733333333333333393e+00 1.930203278873051431e+00
1.733333333333333393e+00 2.068090605463879683e+00
1.733333333333333393e+00 2.271209372905218515e+00
1.733333333333333393e+00 2.419054956130736400e+00
1.733333333333333393e+00 2.604533779505942448e+00
1.733333333333333393e+00 2.641873972673209892e+00
1.733333333333333393e+00 2.718210571334708447e+00
1.733333333333333393e+00 2.865041934039993521e+00
1.733333333333333393e+00 2.979951188669730300e+00
1.733333333333333393e+00 5.958092260106013782e-01
1.733333333333333393e+00 1.095742709290902894e+00
1.733333333333333393e+00 1.334261229392978976e+00
1.733333333333333393e+00 1.452245235365495546e+00
1.733333333333333393e+00 1.545404559364158104e+00
1.733333333333333393e+00 1.826648779511288012e+00
1.733333333333333393e+00 1.942670360215174696e+00
1.733333333333333393e+00 2.008723109826036080e+00
1.733333333333333393e+00 2.349610487933603054e+00
1.733333333333333393e+00 2.440143526688416387e+00
1.733333333333333393e+00 2.565346380705278762e+00
1.733333333333333393e+00 2.685174986759847116e+00
1.733333333333333393e+00 2.762914839634191821e+00
1.733333333333333393e+00 2.881506826269088606e+00
1.733333333333333393e+00 3.059125163779782497e+00
1.733333333333333393e+00 5.755795604935940446e-01
1.733333333333333393e+00 1.089514167950454748e+00
1.733333333333333393e+00 1.274214735699985113e+00
1.733333333333333393e+00 1.467316168639314355e+00
1.733333333333333393e+00 1.576699980611948604e+00
1.733333333333333393e+00 1.798563708129961469e+00
1.733333333333333393e+00 1.872077240167868695e+00
1.733333333333333393e+00 2.102036795568920979e+00
1.733333333333333393e+00 2.253881196733999559e+00
1.733333333333333393e+00 2.427123724578308384e+00
1.733333333333333393e+00 2.559616210001138370e+00
1.733333333333333393e+00 2.648364135012656106e+00
1.733333333333333393e+00 2.757322931691192025e+00
1.733333333333333393e+00 2.810549285795787000e+00
1.733333333333333393e+00 2.963464969811610672e+00
1.733333333333333393e+00 5.632701193637785764e-01
1.733333333333333393e+00 1.195334238293781937e+00
1.733333333333333393e+00 1.432325143263824430e+00
1.733333333333333393e+00 1.516704816874579365e+00
1.733333333333333393e+00 1.681381374734542078e+00
1.733333333333333393e+00 1.772888749730611835e+00
1.733333333333333393e+00 1.871837442722181777e+00
1.733333333333333393e+00 2.046710269589453901e+00
1.733333333333333393e+00 2.365851785512433025e+00
1.733333333333333393e+00 2.493359712115562843e+00
1.733333333333333393e+00 2.602787692739809700e+00
1.733333333333333393e+00 2.713712510655568622e+00
1.733333333333333393e+00 2.828828127617526889e+00
1.733333333333333393e+00 2.955267047608288067e+00
1.733333333333333393e+00 3.077643779613538300e+00
1.733333333333333393e+00 5.524813791605538427e-01
1.733333333333333393e+00 1.139595013826152581e+00
1.733333333333333393e+00 1.273473367875567419e+00
1.733333333333333393e+00 1.434905965403686423e+00
1.733333333333333393e+00 1.495749115901304549e+00
1.733333333333333393e+00 1.788669712762128938e+00
1.733333333333333393e+00 1.873101456361865758e+00
1.733333333333333393e+00 2.100727873141437385e+00
1.733333333333333393e+00 2.333352766750181218e+00
1.733333333333333393e+00 2.527039585967685298e+00
1.733333333333333393e+00 2.611204197617098544e+00
1.733333333333333393e+00 2.722660397178998437e+00
1.733333333333333393e+00 2.801889329480388824e+00
1.733333333333333393e+00 2.861129669056026614e+00
1.733333333333333393e+00 2.984050003904940240e+00
1.733333333333333393e+00 5.186034830273626994e-01
1.733333333333333393e+00 1.183351170425254395e+00
1.733333333333333393e+00 1.320197154906196602e+00
1.733333333333333393e+00 1.448560828998722627e+00
1.733333333333333393e+00 1.573885064215943430e+00
1.733333333333333393e+00 1.756304909012982307e+00
1.733333333333333393e+00 1.872745493402476313e+00
1.733333333333333393e+00 2.119376372033485723e+00
1.733333333333333393e+00 2.432751067775882348e+00
1.733333333333333393e+00 2.498613696868204670e+00
1.733333333333333393e+00 2.537603129261327695e+00
1.733333333333333393e+00 2.688138445994553649e+00
1.733333333333333393e+00 2.904379200473698575e+00
1.733333333333333393e+00 2.921060915619705156e+00
1.733333333333333393e+00 3.046435858266733021e+00
1.733333333333333393e+00 5.678690786105278221e-01
1.733333333333333393e+00 7.153468941565108707e-01
1.733333333333333393e+00 1.368338250015511903e+00
1.733333333333333393e+00 1.521715857555392404e+00
1.733333333333333393e+00 1.785903596787022707e+00
1.733333333333333393e+00 1.841169844731979310e+00
1.733333333333333393e+00 2.030762072690492914e+00
1.733333333333333393e+00 2.131574325932774627e+00
1.733333333333333393e+00 2.263734444412108360e+00
1.733333333333333393e+00 2.351047604427748183e+00
1.733333333333333393e+00 2.397628073313484265e+00
1.733333333333333393e+00 2.580608406041136504e+00
1.733333333333333393e+00 2.676549012952250450e+00
1.733333333333333393e+00 2.776135891963036784e+00
1.733333333333333393e+00 2.876155233545972578e+00
1.733333333333333393e+00 3.864233561023411312e-02
1.733333333333333393e+00 2.785515749699243315e-01
1.733333333333333393e+00 7.331603004496685116e-01
1.733333333333333393e+00 8.840341978686865332e-01
1.733333333333333393e+00 1.140616443413392744e+00
1.733333333333333393e+00 1.361521144012044715e+00
1.733333333333333393e+00 1.474640622753383923e+00
1.733333333333333393e+00 1.599957305955342690e+00
1.733333333333333393e+00 1.843079704765870019e+00
[truncated: 743,869 more chars]
