# Supplementary material for: Parafermions in moiré minibands
Source: Nat Commun. 2025 Feb 19;16:1770. doi: 10.1038/s41467-025-57035-x (PMC11839918; doi:10.1038/s41467-025-57035-x)
Supplement: Supplementary file 3 — Source Data [file 41467_2025_57035_MOESM3_ESM.zip › Fig1c.txt]

# Particle-entanglement spectrum (PES) with N_A=5 for 3/5 filling, gamma=3.75, in a 20 sites system. 1st column: momentum sectors. 2nd column: PES
1.000000000000000000e+00 2.185163540374482238e+01
1.000000000000000000e+00 2.182469478656185302e+01
1.000000000000000000e+00 2.173518758070982670e+01
1.000000000000000000e+00 2.166807542330826664e+01
1.000000000000000000e+00 2.159001203667563118e+01
1.000000000000000000e+00 2.137562770021269287e+01
1.000000000000000000e+00 2.076639201045652072e+01
1.000000000000000000e+00 2.072226065200990774e+01
1.000000000000000000e+00 2.066396176190700373e+01
1.000000000000000000e+00 2.059115342337504728e+01
1.000000000000000000e+00 2.053312948051330977e+01
1.000000000000000000e+00 2.005015910647566102e+01
1.000000000000000000e+00 1.999217570301231106e+01
1.000000000000000000e+00 1.990830017486185000e+01
1.000000000000000000e+00 1.985825492737369657e+01
1.000000000000000000e+00 1.975068263044339645e+01
1.000000000000000000e+00 1.963740096908128407e+01
1.000000000000000000e+00 1.960423177667814087e+01
1.000000000000000000e+00 1.958486938157870583e+01
1.000000000000000000e+00 1.956865990206730999e+01
1.000000000000000000e+00 1.955782094935462823e+01
1.000000000000000000e+00 1.953151353777695221e+01
1.000000000000000000e+00 1.951388216780070906e+01
1.000000000000000000e+00 1.950165407144530860e+01
1.000000000000000000e+00 1.949248675728931346e+01
1.000000000000000000e+00 1.947287823746086843e+01
1.000000000000000000e+00 1.945203764650730704e+01
1.000000000000000000e+00 1.944309084097124796e+01
1.000000000000000000e+00 1.942609014556029123e+01
1.000000000000000000e+00 1.940846542553892462e+01
1.000000000000000000e+00 1.939577512291872807e+01
1.000000000000000000e+00 1.939177726618657260e+01
1.000000000000000000e+00 1.937322647227695072e+01
1.000000000000000000e+00 1.936086976385199421e+01
1.000000000000000000e+00 1.934545398176438624e+01
1.000000000000000000e+00 1.933386610504603809e+01
1.000000000000000000e+00 1.932584893087914679e+01
1.000000000000000000e+00 1.931774710310618559e+01
1.000000000000000000e+00 1.930153281802842002e+01
1.000000000000000000e+00 1.929053297187716964e+01
1.000000000000000000e+00 1.928554981875396379e+01
1.000000000000000000e+00 1.927756506278333504e+01
1.000000000000000000e+00 1.926208715960839868e+01
1.000000000000000000e+00 1.925006432210955509e+01
1.000000000000000000e+00 1.924340340100567204e+01
1.000000000000000000e+00 1.922997559530143263e+01
1.000000000000000000e+00 1.921010972066060063e+01
1.000000000000000000e+00 1.920155665977660675e+01
1.000000000000000000e+00 1.918559250878491085e+01
1.000000000000000000e+00 1.917086231247559525e+01
1.000000000000000000e+00 1.914778271484894034e+01
1.000000000000000000e+00 1.911389678398247582e+01
1.000000000000000000e+00 1.908593955394622199e+01
1.000000000000000000e+00 1.899325826886464696e+01
1.000000000000000000e+00 1.886662133176310618e+01
1.000000000000000000e+00 1.880217070222103004e+01
1.000000000000000000e+00 1.868153724067495958e+01
1.000000000000000000e+00 1.862395322132951492e+01
1.000000000000000000e+00 1.859344193393279099e+01
1.000000000000000000e+00 1.856594861618190251e+01
1.000000000000000000e+00 1.850524090611376238e+01
1.000000000000000000e+00 1.845577190396332767e+01
1.000000000000000000e+00 1.842812912788286184e+01
1.000000000000000000e+00 1.840774163678468867e+01
1.000000000000000000e+00 1.836812294353151032e+01
1.000000000000000000e+00 1.835660358999412267e+01
1.000000000000000000e+00 1.832891465854243052e+01
1.000000000000000000e+00 1.831114476922489231e+01
1.000000000000000000e+00 1.829743577915428077e+01
1.000000000000000000e+00 1.828221524679972987e+01
1.000000000000000000e+00 1.825891309418117103e+01
1.000000000000000000e+00 1.825056555600724195e+01
1.000000000000000000e+00 1.824172119503535683e+01
1.000000000000000000e+00 1.822484992680865190e+01
1.000000000000000000e+00 1.821198021315535343e+01
1.000000000000000000e+00 1.819702279105582221e+01
1.000000000000000000e+00 1.817486367870955277e+01
1.000000000000000000e+00 1.816316445153793069e+01
1.000000000000000000e+00 1.815880817133316327e+01
1.000000000000000000e+00 1.815478265266742497e+01
1.000000000000000000e+00 1.814074665879056525e+01
1.000000000000000000e+00 1.813530535298613700e+01
1.000000000000000000e+00 1.811991328790034927e+01
1.000000000000000000e+00 1.811147338616927982e+01
1.000000000000000000e+00 1.810114499555252721e+01
1.000000000000000000e+00 1.809798976094794654e+01
1.000000000000000000e+00 1.808201272122394698e+01
1.000000000000000000e+00 1.807499784531968245e+01
1.000000000000000000e+00 1.807086811363243584e+01
1.000000000000000000e+00 1.806235089580642850e+01
1.000000000000000000e+00 1.805236772869268691e+01
1.000000000000000000e+00 1.804170120216937434e+01
1.000000000000000000e+00 1.803434072966005886e+01
1.000000000000000000e+00 1.802426324881222186e+01
1.000000000000000000e+00 1.802011599116618967e+01
1.000000000000000000e+00 1.801434609109497487e+01
1.000000000000000000e+00 1.800275365899065250e+01
1.000000000000000000e+00 1.799530444581931832e+01
1.000000000000000000e+00 1.798994953822273501e+01
1.000000000000000000e+00 1.798248897965788728e+01
1.000000000000000000e+00 1.797499234824958236e+01
1.000000000000000000e+00 1.796095158343262099e+01
1.000000000000000000e+00 1.795334688273432633e+01
1.000000000000000000e+00 1.794750475582115712e+01
1.000000000000000000e+00 1.793753199123448994e+01
1.000000000000000000e+00 1.792757815997477167e+01
1.000000000000000000e+00 1.791561883593601223e+01
1.000000000000000000e+00 1.791195722047120498e+01
1.000000000000000000e+00 1.790567204606968232e+01
1.000000000000000000e+00 1.789832978803308094e+01
1.000000000000000000e+00 1.788963949113386320e+01
1.000000000000000000e+00 1.788274094986013907e+01
1.000000000000000000e+00 1.787995166164384031e+01
1.000000000000000000e+00 1.787479593301554104e+01
1.000000000000000000e+00 1.786952212686125918e+01
1.000000000000000000e+00 1.785601655085459072e+01
1.000000000000000000e+00 1.785268855980695690e+01
1.000000000000000000e+00 1.784210327317009970e+01
1.000000000000000000e+00 1.783866024860643762e+01
1.000000000000000000e+00 1.782877561094122498e+01
1.000000000000000000e+00 1.782222161390398085e+01
1.000000000000000000e+00 1.781623801595261369e+01
1.000000000000000000e+00 1.780627590510763270e+01
1.000000000000000000e+00 1.780054782356627996e+01
1.000000000000000000e+00 1.779631776362180062e+01
1.000000000000000000e+00 1.779323224671299286e+01
1.000000000000000000e+00 1.778759637195578236e+01
1.000000000000000000e+00 1.778386873678294933e+01
1.000000000000000000e+00 1.777657643492651829e+01
1.000000000000000000e+00 1.777231934376467848e+01
1.000000000000000000e+00 1.776409984345596271e+01
1.000000000000000000e+00 1.775802508446900774e+01
1.000000000000000000e+00 1.774979730449389592e+01
1.000000000000000000e+00 1.774600296315855630e+01
1.000000000000000000e+00 1.774137117926028395e+01
1.000000000000000000e+00 1.774041974904401897e+01
1.000000000000000000e+00 1.773216853522079361e+01
1.000000000000000000e+00 1.772690530625531480e+01
1.000000000000000000e+00 1.772346432323616483e+01
1.000000000000000000e+00 1.771386179507160108e+01
1.000000000000000000e+00 1.771211942588483268e+01
1.000000000000000000e+00 1.770140549891451442e+01
1.000000000000000000e+00 1.770020232210235278e+01
1.000000000000000000e+00 1.769541785326137884e+01
1.000000000000000000e+00 1.768710002622470512e+01
1.000000000000000000e+00 1.767791461292133448e+01
1.000000000000000000e+00 1.767386825260824068e+01
1.000000000000000000e+00 1.767000024156040539e+01
1.000000000000000000e+00 1.766735464502525588e+01
1.000000000000000000e+00 1.765982621828687016e+01
1.000000000000000000e+00 1.765386485394636651e+01
1.000000000000000000e+00 1.764867767237541685e+01
1.000000000000000000e+00 1.763797226205190327e+01
1.000000000000000000e+00 1.763643483351965813e+01
1.000000000000000000e+00 1.763515436443451279e+01
1.000000000000000000e+00 1.763115845412324134e+01
1.000000000000000000e+00 1.762343980677034594e+01
1.000000000000000000e+00 1.762158957426389350e+01
1.000000000000000000e+00 1.761227165228608627e+01
1.000000000000000000e+00 1.760791354017238319e+01
1.000000000000000000e+00 1.759995904824901913e+01
1.000000000000000000e+00 1.759453778707323579e+01
1.000000000000000000e+00 1.759119974909483375e+01
1.000000000000000000e+00 1.758694651328893599e+01
1.000000000000000000e+00 1.758161801749088582e+01
1.000000000000000000e+00 1.757327703093715243e+01
1.000000000000000000e+00 1.756700765107796869e+01
1.000000000000000000e+00 1.756081447669027540e+01
1.000000000000000000e+00 1.755743574882351155e+01
1.000000000000000000e+00 1.754857324123343076e+01
1.000000000000000000e+00 1.754452196748757231e+01
1.000000000000000000e+00 1.754039237461529055e+01
1.000000000000000000e+00 1.753360293689028282e+01
1.000000000000000000e+00 1.752511391744958047e+01
1.000000000000000000e+00 1.751783589900222893e+01
1.000000000000000000e+00 1.751491445197498109e+01
1.000000000000000000e+00 1.750496820890398553e+01
1.000000000000000000e+00 1.750200717942618667e+01
1.000000000000000000e+00 1.749994137336022959e+01
1.000000000000000000e+00 1.749270365608895617e+01
1.000000000000000000e+00 1.748645887675246513e+01
1.000000000000000000e+00 1.748491297770271657e+01
1.000000000000000000e+00 1.748033346807673638e+01
1.000000000000000000e+00 1.747311669028344383e+01
1.000000000000000000e+00 1.746498779881520846e+01
1.000000000000000000e+00 1.745839752442736525e+01
1.000000000000000000e+00 1.745030870303612502e+01
1.000000000000000000e+00 1.744779655745483993e+01
1.000000000000000000e+00 1.744481829742456469e+01
1.000000000000000000e+00 1.743305046799645552e+01
1.000000000000000000e+00 1.742863628608560234e+01
1.000000000000000000e+00 1.742409388694948902e+01
1.000000000000000000e+00 1.741500535307435271e+01
1.000000000000000000e+00 1.741239307973723882e+01
1.000000000000000000e+00 1.740330588482976992e+01
1.000000000000000000e+00 1.739122441279809195e+01
1.000000000000000000e+00 1.738810861181871914e+01
1.000000000000000000e+00 1.738420097779024331e+01
1.000000000000000000e+00 1.738073262864632440e+01
1.000000000000000000e+00 1.737923038353337901e+01
1.000000000000000000e+00 1.737166807182321904e+01
1.000000000000000000e+00 1.736138855578885298e+01
1.000000000000000000e+00 1.735772019027046653e+01
1.000000000000000000e+00 1.735138428047297765e+01
1.000000000000000000e+00 1.734831240533814167e+01
1.000000000000000000e+00 1.733882566571191930e+01
1.000000000000000000e+00 1.733100919993076161e+01
1.000000000000000000e+00 1.732508664378735119e+01
1.000000000000000000e+00 1.732375008946146622e+01
1.000000000000000000e+00 1.731707387710631352e+01
1.000000000000000000e+00 1.731310768064775374e+01
1.000000000000000000e+00 1.730955030478852663e+01
1.000000000000000000e+00 1.730016640904068836e+01
1.000000000000000000e+00 1.729864077351361473e+01
1.000000000000000000e+00 1.729028879111374550e+01
1.000000000000000000e+00 1.728822198509554653e+01
1.000000000000000000e+00 1.728000611185024482e+01
1.000000000000000000e+00 1.727163910385712597e+01
1.000000000000000000e+00 1.726469268351289443e+01
1.000000000000000000e+00 1.725809475139417515e+01
1.000000000000000000e+00 1.725292451178905040e+01
1.000000000000000000e+00 1.724712232571370762e+01
1.000000000000000000e+00 1.724294973029920541e+01
1.000000000000000000e+00 1.723705363272368984e+01
1.000000000000000000e+00 1.723389630843391274e+01
1.000000000000000000e+00 1.722740875800172233e+01
1.000000000000000000e+00 1.722158701596161023e+01
1.000000000000000000e+00 1.721850145952531008e+01
1.000000000000000000e+00 1.721192779030381814e+01
1.000000000000000000e+00 1.720015942826863764e+01
1.000000000000000000e+00 1.719908601351525945e+01
1.000000000000000000e+00 1.719553867375716294e+01
1.000000000000000000e+00 1.718854606183556299e+01
1.000000000000000000e+00 1.718298710179362487e+01
1.000000000000000000e+00 1.717763948040560251e+01
1.000000000000000000e+00 1.717326400763515082e+01
1.000000000000000000e+00 1.716743211410125269e+01
1.000000000000000000e+00 1.716219847659071363e+01
1.000000000000000000e+00 1.715608312472988217e+01
1.000000000000000000e+00 1.715236868908763768e+01
1.000000000000000000e+00 1.714244428718222224e+01
1.000000000000000000e+00 1.713761441606561675e+01
1.000000000000000000e+00 1.712825842282665079e+01
1.000000000000000000e+00 1.712511165845081607e+01
1.000000000000000000e+00 1.712257130271333239e+01
1.000000000000000000e+00 1.711769336069978920e+01
1.000000000000000000e+00 1.710753915553316418e+01
1.000000000000000000e+00 1.710094869868020595e+01
1.000000000000000000e+00 1.709771128042623900e+01
1.000000000000000000e+00 1.708948737096332593e+01
1.000000000000000000e+00 1.708516174382272368e+01
1.000000000000000000e+00 1.707854550230108615e+01
1.000000000000000000e+00 1.707490834619119013e+01
1.000000000000000000e+00 1.707100716435930465e+01
1.000000000000000000e+00 1.706558859553391017e+01
1.000000000000000000e+00 1.705865238535963258e+01
1.000000000000000000e+00 1.705218196301596478e+01
1.000000000000000000e+00 1.704996685591903471e+01
1.000000000000000000e+00 1.704464013891398011e+01
1.000000000000000000e+00 1.703858349600583821e+01
1.000000000000000000e+00 1.703093769637959909e+01
1.000000000000000000e+00 1.701841812837377077e+01
1.000000000000000000e+00 1.701506817149834561e+01
1.000000000000000000e+00 1.701110811425752800e+01
1.000000000000000000e+00 1.700487075054421382e+01
1.000000000000000000e+00 1.700039754731465536e+01
1.000000000000000000e+00 1.699521199519301362e+01
1.000000000000000000e+00 1.698427815872134872e+01
1.000000000000000000e+00 1.698004123276968969e+01
1.000000000000000000e+00 1.696962819644009457e+01
1.000000000000000000e+00 1.696392911573471451e+01
1.000000000000000000e+00 1.695799818208793752e+01
1.000000000000000000e+00 1.695006059847358415e+01
1.000000000000000000e+00 1.694314478973885940e+01
1.000000000000000000e+00 1.693711434037712138e+01
1.000000000000000000e+00 1.693379643630651543e+01
1.000000000000000000e+00 1.692691193360020208e+01
1.000000000000000000e+00 1.691985123981595507e+01
1.000000000000000000e+00 1.691157510514542039e+01
1.000000000000000000e+00 1.690969459680965414e+01
1.000000000000000000e+00 1.690059623488616936e+01
1.000000000000000000e+00 1.689446763274686347e+01
1.000000000000000000e+00 1.688997529367820505e+01
1.000000000000000000e+00 1.688580710425321385e+01
1.000000000000000000e+00 1.688313692989500225e+01
1.000000000000000000e+00 1.687472575201832825e+01
1.000000000000000000e+00 1.687243019765369922e+01
1.000000000000000000e+00 1.686748100956973317e+01
1.000000000000000000e+00 1.686245485075804851e+01
1.000000000000000000e+00 1.685582903285039791e+01
1.000000000000000000e+00 1.685371239586837078e+01
1.000000000000000000e+00 1.684999674457854013e+01
1.000000000000000000e+00 1.684321723782889535e+01
1.000000000000000000e+00 1.683978722377967685e+01
1.000000000000000000e+00 1.683494988194840047e+01
1.000000000000000000e+00 1.683265439318032008e+01
1.000000000000000000e+00 1.682680731250595940e+01
1.000000000000000000e+00 1.682401249807769261e+01
1.000000000000000000e+00 1.682030679142589236e+01
1.000000000000000000e+00 1.681445240126215168e+01
1.000000000000000000e+00 1.681148358498450435e+01
1.000000000000000000e+00 1.680643521000646956e+01
1.000000000000000000e+00 1.680262236789582175e+01
1.000000000000000000e+00 1.680078649213260533e+01
1.000000000000000000e+00 1.679638144192668747e+01
1.000000000000000000e+00 1.679408410187906142e+01
1.000000000000000000e+00 1.678874398286329495e+01
1.000000000000000000e+00 1.678433105196629782e+01
1.000000000000000000e+00 1.678257400051802506e+01
1.000000000000000000e+00 1.677925832933887307e+01
1.000000000000000000e+00 1.677656989599842774e+01
1.000000000000000000e+00 1.677150032203622843e+01
1.000000000000000000e+00 1.676580183694800041e+01
1.000000000000000000e+00 1.676248171161578071e+01
1.000000000000000000e+00 1.676058053203598774e+01
1.000000000000000000e+00 1.675577885023627900e+01
1.000000000000000000e+00 1.675274468683686280e+01
1.000000000000000000e+00 1.674862199891569858e+01
1.000000000000000000e+00 1.674668898691053087e+01
1.000000000000000000e+00 1.674531829823630957e+01
1.000000000000000000e+00 1.673922143193414414e+01
1.000000000000000000e+00 1.673597924275125948e+01
1.000000000000000000e+00 1.673149491654966070e+01
1.000000000000000000e+00 1.672941199407786783e+01
1.000000000000000000e+00 1.672568513885611097e+01
1.000000000000000000e+00 1.672491470185836704e+01
1.000000000000000000e+00 1.671694604187028688e+01
1.000000000000000000e+00 1.671502034552289473e+01
1.000000000000000000e+00 1.671073360670987284e+01
1.000000000000000000e+00 1.670815434565691504e+01
1.000000000000000000e+00 1.670365238955181653e+01
1.000000000000000000e+00 1.670194325684424896e+01
1.000000000000000000e+00 1.669663420700521783e+01
1.000000000000000000e+00 1.669205717767312436e+01
1.000000000000000000e+00 1.668949093428519603e+01
1.000000000000000000e+00 1.668689076199371968e+01
1.000000000000000000e+00 1.668178482659743267e+01
1.000000000000000000e+00 1.667860416134917045e+01
1.000000000000000000e+00 1.667492232755677151e+01
1.000000000000000000e+00 1.667111679630586707e+01
1.000000000000000000e+00 1.666964786219146077e+01
1.000000000000000000e+00 1.666644721308536248e+01
1.000000000000000000e+00 1.666358205444645790e+01
1.000000000000000000e+00 1.665980801761347863e+01
1.000000000000000000e+00 1.665629367130580007e+01
1.000000000000000000e+00 1.665290845904470629e+01
1.000000000000000000e+00 1.665008946198009809e+01
1.000000000000000000e+00 1.664577786845065432e+01
1.000000000000000000e+00 1.664392942278153598e+01
1.000000000000000000e+00 1.664012161580562932e+01
1.000000000000000000e+00 1.663726413697384743e+01
1.000000000000000000e+00 1.663513420354584582e+01
1.000000000000000000e+00 1.663078919928562982e+01
1.000000000000000000e+00 1.662885984047717969e+01
1.000000000000000000e+00 1.662501828412443672e+01
1.000000000000000000e+00 1.662108344081363853e+01
1.000000000000000000e+00 1.661511676207765831e+01
1.000000000000000000e+00 1.661254746319139031e+01
1.000000000000000000e+00 1.660738389511308810e+01
1.000000000000000000e+00 1.660493152056447386e+01
1.000000000000000000e+00 1.660213846548053596e+01
1.000000000000000000e+00 1.659867711957452485e+01
1.000000000000000000e+00 1.659572566739421617e+01
1.000000000000000000e+00 1.659222351877951951e+01
1.000000000000000000e+00 1.658732843514853528e+01
1.000000000000000000e+00 1.658291287777110412e+01
1.000000000000000000e+00 1.658036478655978030e+01
1.000000000000000000e+00 1.657714983851721158e+01
1.000000000000000000e+00 1.657357526006079240e+01
1.000000000000000000e+00 1.657261628839246725e+01
1.000000000000000000e+00 1.656578135753897385e+01
1.000000000000000000e+00 1.656372830089827985e+01
1.000000000000000000e+00 1.656095113429618237e+01
1.000000000000000000e+00 1.655944568064862921e+01
1.000000000000000000e+00 1.655652717632615278e+01
1.000000000000000000e+00 1.655308093824971039e+01
1.000000000000000000e+00 1.655165377211906019e+01
1.000000000000000000e+00 1.654534576414371116e+01
1.000000000000000000e+00 1.654272137592750624e+01
1.000000000000000000e+00 1.654092432426377357e+01
1.000000000000000000e+00 1.653760856724396433e+01
1.000000000000000000e+00 1.653330641363741904e+01
1.000000000000000000e+00 1.653038515814237286e+01
1.000000000000000000e+00 1.652410938408872809e+01
1.000000000000000000e+00 1.652109362162655515e+01
1.000000000000000000e+00 1.651941544566546938e+01
1.000000000000000000e+00 1.651717117345134511e+01
1.000000000000000000e+00 1.651326825552651911e+01
1.000000000000000000e+00 1.651180571500773198e+01
1.000000000000000000e+00 1.650843735700509640e+01
1.000000000000000000e+00 1.650486277495786425e+01
1.000000000000000000e+00 1.650229675434771082e+01
1.000000000000000000e+00 1.649913565425157103e+01
1.000000000000000000e+00 1.649655082812212470e+01
1.000000000000000000e+00 1.649322226140856529e+01
1.000000000000000000e+00 1.649082519323032869e+01
1.000000000000000000e+00 1.648786473624283389e+01
1.000000000000000000e+00 1.648480674466194529e+01
1.000000000000000000e+00 1.648101977135887353e+01
1.000000000000000000e+00 1.647817448503003490e+01
1.000000000000000000e+00 1.647483461561256490e+01
1.000000000000000000e+00 1.647420042865331880e+01
1.000000000000000000e+00 1.647239062462637449e+01
1.000000000000000000e+00 1.646812169452198304e+01
1.000000000000000000e+00 1.646428949011379927e+01
1.000000000000000000e+00 1.646331419453728273e+01
1.000000000000000000e+00 1.646161213941268997e+01
1.000000000000000000e+00 1.645450370906010917e+01
1.000000000000000000e+00 1.645116240272196251e+01
1.000000000000000000e+00 1.644712971013386849e+01
1.000000000000000000e+00 1.644416531475631871e+01
1.000000000000000000e+00 1.644083621760050562e+01
1.000000000000000000e+00 1.643906015395389630e+01
1.000000000000000000e+00 1.643448637328747353e+01
1.000000000000000000e+00 1.643289688319122632e+01
1.000000000000000000e+00 1.643014469466104543e+01
1.000000000000000000e+00 1.642620125876325332e+01
1.000000000000000000e+00 1.642402940373872156e+01
1.000000000000000000e+00 1.642180689354032097e+01
1.000000000000000000e+00 1.641755986719042681e+01
1.000000000000000000e+00 1.641664716157339754e+01
1.000000000000000000e+00 1.641160802216971959e+01
1.000000000000000000e+00 1.640939867258220275e+01
1.000000000000000000e+00 1.640744774874342582e+01
1.000000000000000000e+00 1.640483546858975217e+01
1.000000000000000000e+00 1.640083358074852882e+01
1.000000000000000000e+00 1.639834170337582719e+01
1.000000000000000000e+00 1.639416809436012912e+01
1.000000000000000000e+00 1.639095301716807640e+01
1.000000000000000000e+00 1.638797459805513412e+01
1.000000000000000000e+00 1.638321721818035570e+01
1.000000000000000000e+00 1.638207652379267287e+01
1.000000000000000000e+00 1.637866892181544642e+01
1.000000000000000000e+00 1.637428660415426762e+01
1.000000000000000000e+00 1.637298942941361091e+01
1.000000000000000000e+00 1.637081982012507098e+01
1.000000000000000000e+00 1.636764299929567201e+01
1.000000000000000000e+00 1.636675162090101310e+01
1.000000000000000000e+00 1.636290156838117937e+01
1.000000000000000000e+00 1.636102206628542888e+01
1.000000000000000000e+00 1.635688156480878064e+01
1.000000000000000000e+00 1.635355240363034213e+01
1.000000000000000000e+00 1.635198159547099195e+01
1.000000000000000000e+00 1.634745801781613039e+01
1.000000000000000000e+00 1.634523093749664469e+01
1.000000000000000000e+00 1.634271567833332028e+01
1.000000000000000000e+00 1.633843127861930355e+01
1.000000000000000000e+00 1.633514357130431094e+01
1.000000000000000000e+00 1.633076698886258526e+01
1.000000000000000000e+00 1.632795057682989537e+01
1.000000000000000000e+00 1.632648360409388744e+01
1.000000000000000000e+00 1.632376424304466411e+01
1.000000000000000000e+00 1.632185011824146414e+01
1.000000000000000000e+00 1.631742825486804094e+01
1.000000000000000000e+00 1.631619866887468007e+01
1.000000000000000000e+00 1.631345624750863266e+01
1.000000000000000000e+00 1.630906720103495999e+01
1.000000000000000000e+00 1.630734441832920112e+01
1.000000000000000000e+00 1.630167544736083229e+01
1.000000000000000000e+00 1.629857572124535636e+01
1.000000000000000000e+00 1.629632529847845035e+01
1.000000000000000000e+00 1.629262612859153947e+01
1.000000000000000000e+00 1.628856788692779389e+01
1.000000000000000000e+00 1.628339808507692510e+01
1.000000000000000000e+00 1.628027391900373289e+01
1.000000000000000000e+00 1.627693840022891791e+01
1.000000000000000000e+00 1.627122348540834196e+01
1.000000000000000000e+00 1.627045261068689186e+01
1.000000000000000000e+00 1.626864824853031521e+01
1.000000000000000000e+00 1.626421386245956313e+01
1.000000000000000000e+00 1.626224830148408529e+01
1.000000000000000000e+00 1.625964118453544316e+01
1.000000000000000000e+00 1.625424871658949755e+01
1.000000000000000000e+00 1.625313952957881369e+01
1.000000000000000000e+00 1.624955852550228741e+01
1.000000000000000000e+00 1.624648627330792650e+01
1.000000000000000000e+00 1.624192041771214079e+01
1.000000000000000000e+00 1.624020064273453556e+01
1.000000000000000000e+00 1.623736588605075326e+01
1.000000000000000000e+00 1.623232686684572101e+01
1.000000000000000000e+00 1.623136754897846501e+01
1.000000000000000000e+00 1.622658364740587089e+01
1.000000000000000000e+00 1.622268250537432266e+01
1.000000000000000000e+00 1.622114957964868509e+01
1.000000000000000000e+00 1.621898528988395327e+01
1.000000000000000000e+00 1.621733429817003369e+01
1.000000000000000000e+00 1.621337558073741292e+01
1.000000000000000000e+00 1.620970103266805395e+01
1.000000000000000000e+00 1.620467282180535307e+01
1.000000000000000000e+00 1.620224296849688628e+01
1.000000000000000000e+00 1.619925643113810665e+01
1.000000000000000000e+00 1.619502524913915664e+01
1.000000000000000000e+00 1.619337158000273647e+01
1.000000000000000000e+00 1.619074846113839428e+01
1.000000000000000000e+00 1.618583619531686679e+01
1.000000000000000000e+00 1.618450461271130791e+01
1.000000000000000000e+00 1.618214771545989450e+01
1.000000000000000000e+00 1.617867000936202260e+01
1.000000000000000000e+00 1.617629030234333243e+01
1.000000000000000000e+00 1.616912294853417720e+01
1.000000000000000000e+00 1.616673985273337877e+01
1.000000000000000000e+00 1.616410768199685322e+01
1.000000000000000000e+00 1.616166938063783221e+01
1.000000000000000000e+00 1.615998442600459484e+01
1.000000000000000000e+00 1.615752959190411175e+01
1.000000000000000000e+00 1.615424475362050671e+01
1.000000000000000000e+00 1.614871541561949186e+01
1.000000000000000000e+00 1.614627833630535036e+01
1.000000000000000000e+00 1.614375257784393369e+01
1.000000000000000000e+00 1.614032366812957164e+01
1.000000000000000000e+00 1.613759270832627379e+01
1.000000000000000000e+00 1.613526981608404043e+01
1.000000000000000000e+00 1.613166321090842459e+01
1.000000000000000000e+00 1.612674992475038493e+01
1.000000000000000000e+00 1.612304721266099605e+01
1.000000000000000000e+00 1.612126797348974705e+01
1.000000000000000000e+00 1.611657990865840162e+01
1.000000000000000000e+00 1.611487821803743614e+01
1.000000000000000000e+00 1.610923030809021483e+01
1.000000000000000000e+00 1.610577186907992697e+01
1.000000000000000000e+00 1.610427273037260321e+01
1.000000000000000000e+00 1.610087195160733486e+01
1.000000000000000000e+00 1.609752351024775407e+01
1.000000000000000000e+00 1.609558064237024055e+01
1.000000000000000000e+00 1.609120954494777678e+01
1.000000000000000000e+00 1.608865570671253309e+01
1.000000000000000000e+00 1.608749890466945587e+01
1.000000000000000000e+00 1.608582062033626059e+01
1.000000000000000000e+00 1.608172178896255744e+01
1.000000000000000000e+00 1.607977767980750983e+01
1.000000000000000000e+00 1.607556036591657644e+01
1.000000000000000000e+00 1.607150145801600161e+01
1.000000000000000000e+00 1.606589417040114398e+01
1.000000000000000000e+00 1.606241545191580755e+01
1.000000000000000000e+00 1.606044967548550062e+01
1.000000000000000000e+00 1.605665949613359089e+01
1.000000000000000000e+00 1.605481563579936477e+01
1.000000000000000000e+00 1.605246829076436654e+01
1.000000000000000000e+00 1.605115679557200181e+01
1.000000000000000000e+00 1.604771415575287463e+01
1.000000000000000000e+00 1.604589435970247635e+01
1.000000000000000000e+00 1.603939380597244124e+01
1.000000000000000000e+00 1.603792425354371431e+01
1.000000000000000000e+00 1.603452361761749145e+01
1.000000000000000000e+00 1.603258788469103635e+01
1.000000000000000000e+00 1.602991685437063651e+01
1.000000000000000000e+00 1.602525473130483746e+01
1.000000000000000000e+00 1.602501431388036934e+01
1.000000000000000000e+00 1.602076228124682444e+01
1.000000000000000000e+00 1.601659138229799595e+01
1.000000000000000000e+00 1.601273610697364802e+01
1.000000000000000000e+00 1.601175896595704629e+01
1.000000000000000000e+00 1.600859278489487991e+01
1.000000000000000000e+00 1.600713127014735804e+01
1.000000000000000000e+00 1.600462349423409947e+01
1.000000000000000000e+00 1.600177920355673322e+01
1.000000000000000000e+00 1.599645779359695119e+01
1.000000000000000000e+00 1.599098933160126279e+01
1.000000000000000000e+00 1.598953517827403559e+01
1.000000000000000000e+00 1.598601890432691874e+01
1.000000000000000000e+00 1.598163216861830982e+01
1.000000000000000000e+00 1.597937507777684907e+01
1.000000000000000000e+00 1.597636970812673951e+01
1.000000000000000000e+00 1.597451117329300452e+01
1.000000000000000000e+00 1.597140394332076063e+01
1.000000000000000000e+00 1.596777806594976390e+01
1.000000000000000000e+00 1.596419636040444878e+01
1.000000000000000000e+00 1.596146410636761459e+01
1.000000000000000000e+00 1.595804416266687298e+01
1.000000000000000000e+00 1.595610107803990374e+01
1.000000000000000000e+00 1.595342551616272075e+01
1.000000000000000000e+00 1.595017256925623528e+01
1.000000000000000000e+00 1.594819386546819118e+01
1.000000000000000000e+00 1.594470937259443843e+01
1.000000000000000000e+00 1.594202483567873330e+01
1.000000000000000000e+00 1.593763607677376015e+01
1.000000000000000000e+00 1.593295638725033037e+01
1.000000000000000000e+00 1.592991600261017027e+01
1.000000000000000000e+00 1.592722613481793381e+01
1.000000000000000000e+00 1.592533549427758999e+01
1.000000000000000000e+00 1.592471253476145776e+01
1.000000000000000000e+00 1.592027800403360871e+01
1.000000000000000000e+00 1.591739704776895437e+01
1.000000000000000000e+00 1.591326589450629214e+01
1.000000000000000000e+00 1.591077229206022459e+01
1.000000000000000000e+00 1.590724340961160088e+01
1.000000000000000000e+00 1.590297093692387698e+01
1.000000000000000000e+00 1.590041416710079147e+01
1.000000000000000000e+00 1.589894540889719110e+01
1.000000000000000000e+00 1.589278759765366367e+01
1.000000000000000000e+00 1.588965067753555438e+01
1.000000000000000000e+00 1.588797807255047978e+01
1.000000000000000000e+00 1.588540546297881484e+01
1.000000000000000000e+00 1.587802168639928446e+01
1.000000000000000000e+00 1.587781383462026419e+01
1.000000000000000000e+00 1.587483123407839614e+01
1.000000000000000000e+00 1.587342044121513140e+01
1.000000000000000000e+00 1.586906925249160594e+01
1.000000000000000000e+00 1.586339396119681844e+01
1.000000000000000000e+00 1.586080203524387855e+01
1.000000000000000000e+00 1.585792294700234883e+01
1.000000000000000000e+00 1.585597051215857256e+01
1.000000000000000000e+00 1.585132264626719767e+01
1.000000000000000000e+00 1.584779379026062429e+01
1.000000000000000000e+00 1.584412050608478317e+01
1.000000000000000000e+00 1.584097075216892492e+01
1.000000000000000000e+00 1.583770475430294766e+01
1.000000000000000000e+00 1.583446124335359961e+01
1.000000000000000000e+00 1.582845653865793878e+01
1.000000000000000000e+00 1.582508226190535439e+01
1.000000000000000000e+00 1.582317732086016449e+01
1.000000000000000000e+00 1.582060296817217093e+01
1.000000000000000000e+00 1.581599399715833698e+01
1.000000000000000000e+00 1.581264806701792125e+01
1.000000000000000000e+00 1.581171539693477435e+01
1.000000000000000000e+00 1.580801667831453194e+01
1.000000000000000000e+00 1.580400708194329695e+01
1.000000000000000000e+00 1.579985719275879674e+01
1.000000000000000000e+00 1.579763481110008527e+01
1.000000000000000000e+00 1.579271317995585022e+01
1.000000000000000000e+00 1.578972147696865491e+01
1.000000000000000000e+00 1.578659859681694400e+01
1.000000000000000000e+00 1.578138055138272122e+01
1.000000000000000000e+00 1.577922008722907954e+01
1.000000000000000000e+00 1.577824739855194736e+01
1.000000000000000000e+00 1.577510388742772030e+01
1.000000000000000000e+00 1.577105925061364822e+01
1.000000000000000000e+00 1.576635149342036613e+01
1.000000000000000000e+00 1.576290445170196364e+01
1.000000000000000000e+00 1.576071317231933122e+01
1.000000000000000000e+00 1.575843219338285728e+01
1.000000000000000000e+00 1.575486852263875193e+01
1.000000000000000000e+00 1.575246477049339688e+01
1.000000000000000000e+00 1.574977867000089837e+01
1.000000000000000000e+00 1.574627586412570146e+01
1.000000000000000000e+00 1.574277961214208332e+01
1.000000000000000000e+00 1.574027463729106557e+01
1.000000000000000000e+00 1.573800772842714402e+01
1.000000000000000000e+00 1.573215844024869803e+01
1.000000000000000000e+00 1.573025320162911633e+01
1.000000000000000000e+00 1.572792713426335709e+01
1.000000000000000000e+00 1.572578083538442506e+01
1.000000000000000000e+00 1.572055263097664302e+01
1.000000000000000000e+00 1.571627510973869413e+01
1.000000000000000000e+00 1.571459570933121697e+01
1.000000000000000000e+00 1.571153460713308370e+01
1.000000000000000000e+00 1.570984312199081323e+01
1.000000000000000000e+00 1.570646917848627311e+01
1.000000000000000000e+00 1.570299334549842030e+01
1.000000000000000000e+00 1.570088279877924542e+01
1.000000000000000000e+00 1.569738053786145038e+01
1.000000000000000000e+00 1.569256512173278217e+01
1.000000000000000000e+00 1.569067520421072714e+01
1.000000000000000000e+00 1.568796655344206492e+01
1.000000000000000000e+00 1.568423312340047993e+01
1.000000000000000000e+00 1.567843403816548076e+01
1.000000000000000000e+00 1.567430499163852886e+01
1.000000000000000000e+00 1.567303302933073006e+01
1.000000000000000000e+00 1.567109867881177543e+01
1.000000000000000000e+00 1.566842732456331433e+01
1.000000000000000000e+00 1.566628493733650274e+01
1.000000000000000000e+00 1.566293298409932966e+01
1.000000000000000000e+00 1.565935699392516867e+01
1.000000000000000000e+00 1.565775743083968230e+01
1.000000000000000000e+00 1.565390451897155977e+01
1.000000000000000000e+00 1.565106384664073325e+01
1.000000000000000000e+00 1.564988937648010925e+01
1.000000000000000000e+00 1.564662719240954480e+01
1.000000000000000000e+00 1.564373997075290745e+01
1.000000000000000000e+00 1.563917941999003069e+01
1.000000000000000000e+00 1.563646878468441059e+01
1.000000000000000000e+00 1.563327791104354247e+01
1.000000000000000000e+00 1.563165872685236835e+01
1.000000000000000000e+00 1.562800657294020823e+01
1.000000000000000000e+00 1.562526949399787135e+01
1.000000000000000000e+00 1.562391990374095663e+01
1.000000000000000000e+00 1.562091868184412213e+01
1.000000000000000000e+00 1.561789251521948074e+01
1.000000000000000000e+00 1.561507933123681013e+01
1.000000000000000000e+00 1.561118063072601103e+01
1.000000000000000000e+00 1.561026243712326611e+01
1.000000000000000000e+00 1.560580484425038961e+01
1.000000000000000000e+00 1.560203055229917801e+01
1.000000000000000000e+00 1.559897070300499067e+01
1.000000000000000000e+00 1.559663354973194771e+01
1.000000000000000000e+00 1.559516280798194998e+01
1.000000000000000000e+00 1.559114179089584695e+01
1.000000000000000000e+00 1.558607925474326450e+01
1.000000000000000000e+00 1.558081687033169516e+01
1.000000000000000000e+00 1.557729182096906584e+01
1.000000000000000000e+00 1.557611466722202387e+01
1.000000000000000000e+00 1.557449492650295220e+01
1.000000000000000000e+00 1.557333876455840560e+01
1.000000000000000000e+00 1.556958133560496549e+01
1.000000000000000000e+00 1.556649451643118631e+01
1.000000000000000000e+00 1.556034929238968445e+01
1.000000000000000000e+00 1.555707316060650491e+01
1.000000000000000000e+00 1.555374514044523693e+01
1.000000000000000000e+00 1.555129038106401218e+01
1.000000000000000000e+00 1.554934529038018631e+01
1.000000000000000000e+00 1.554752098525450243e+01
1.000000000000000000e+00 1.554299655408959779e+01
1.000000000000000000e+00 1.554035777982788247e+01
1.000000000000000000e+00 1.553460809835031142e+01
1.000000000000000000e+00 1.553281927362634995e+01
1.000000000000000000e+00 1.552927195539270500e+01
1.000000000000000000e+00 1.552603792072768663e+01
1.000000000000000000e+00 1.552284214445019117e+01
1.000000000000000000e+00 1.551948937452218402e+01
1.000000000000000000e+00 1.551623250919731944e+01
1.000000000000000000e+00 1.551255940253074250e+01
1.000000000000000000e+00 1.550914787938971351e+01
1.000000000000000000e+00 1.550748435698337779e+01
1.000000000000000000e+00 1.550432585144002040e+01
1.000000000000000000e+00 1.550130299066952411e+01
1.000000000000000000e+00 1.549958311051259408e+01
1.000000000000000000e+00 1.549300200469398447e+01
1.000000000000000000e+00 1.549055099017513903e+01
1.000000000000000000e+00 1.548713471480720116e+01
1.000000000000000000e+00 1.548364139811279827e+01
1.000000000000000000e+00 1.547804769740318953e+01
1.000000000000000000e+00 1.547510864548530662e+01
1.000000000000000000e+00 1.547344323417407352e+01
1.000000000000000000e+00 1.546983206527371557e+01
1.000000000000000000e+00 1.546565870084636174e+01
1.000000000000000000e+00 1.546214229451369704e+01
1.000000000000000000e+00 1.545953062630047015e+01
1.000000000000000000e+00 1.545699224160207130e+01
1.000000000000000000e+00 1.545301888851690464e+01
1.000000000000000000e+00 1.544865542182465745e+01
1.000000000000000000e+00 1.544250769451798000e+01
1.000000000000000000e+00 1.543904237855200279e+01
1.000000000000000000e+00 1.543709692553713175e+01
1.000000000000000000e+00 1.542996515186644935e+01
1.000000000000000000e+00 1.542756445219886174e+01
1.000000000000000000e+00 1.542471172989265682e+01
1.000000000000000000e+00 1.541798760178082262e+01
1.000000000000000000e+00 1.541323162998484442e+01
1.000000000000000000e+00 1.541170509633738384e+01
1.000000000000000000e+00 1.540614696778061266e+01
1.000000000000000000e+00 1.540261300967860336e+01
1.000000000000000000e+00 1.539549653315592259e+01
1.000000000000000000e+00 1.539140269315186771e+01
1.000000000000000000e+00 1.538517318846714410e+01
1.000000000000000000e+00 1.537877799378622079e+01
1.000000000000000000e+00 1.537475059394870591e+01
1.000000000000000000e+00 1.537330285917081696e+01
1.000000000000000000e+00 1.536695933165941064e+01
1.000000000000000000e+00 1.536258666908161352e+01
1.000000000000000000e+00 1.535531993599855660e+01
1.000000000000000000e+00 1.534986856638154329e+01
1.000000000000000000e+00 1.534222838646109999e+01
1.000000000000000000e+00 1.533947773231572320e+01
1.000000000000000000e+00 1.533547848286906401e+01
1.000000000000000000e+00 1.533285422037014456e+01
1.000000000000000000e+00 1.532618954147653767e+01
1.000000000000000000e+00 1.531824714859216385e+01
1.000000000000000000e+00 1.531634127157144398e+01
1.000000000000000000e+00 1.530841942368424924e+01
1.000000000000000000e+00 1.529361141295695958e+01
1.000000000000000000e+00 1.528023418864173522e+01
1.000000000000000000e+00 1.527545758910128448e+01
1.000000000000000000e+00 1.526609378927644300e+01
1.000000000000000000e+00 1.525260794895377003e+01
1.000000000000000000e+00 1.524831825777027561e+01
1.000000000000000000e+00 1.524060704416327994e+01
1.000000000000000000e+00 1.523177042933086511e+01
1.000000000000000000e+00 1.522278184041902804e+01
1.000000000000000000e+00 1.521224371185225088e+01
1.000000000000000000e+00 1.518000024311159457e+01
1.000000000000000000e+00 1.515793963012472645e+01
1.000000000000000000e+00 1.515395206215050550e+01
1.000000000000000000e+00 1.511304696029719707e+01
1.000000000000000000e+00 1.509522304025421491e+01
1.000000000000000000e+00 1.508509904556724734e+01
1.000000000000000000e+00 1.507590315029656303e+01
2.000000000000000000e+00 2.186328592421333994e+01
2.000000000000000000e+00 2.183664688030868817e+01
2.000000000000000000e+00 2.173604900430670384e+01
2.000000000000000000e+00 2.166665034783275701e+01
2.000000000000000000e+00 2.157942553172554767e+01
2.000000000000000000e+00 2.137652717612638398e+01
2.000000000000000000e+00 2.076360908349064971e+01
2.000000000000000000e+00 2.072118432170607605e+01
2.000000000000000000e+00 2.066005782542676172e+01
2.000000000000000000e+00 2.058642190468320621e+01
2.000000000000000000e+00 2.053065758172140676e+01
2.000000000000000000e+00 2.004904285849298162e+01
2.000000000000000000e+00 1.999446869543871586e+01
2.000000000000000000e+00 1.990739779066860038e+01
2.000000000000000000e+00 1.986421069471311185e+01
2.000000000000000000e+00 1.973596240440385685e+01
2.000000000000000000e+00 1.963747434584129792e+01
2.000000000000000000e+00 1.959980626967372075e+01
2.000000000000000000e+00 1.959109064762517249e+01
2.000000000000000000e+00 1.957152997222468116e+01
2.000000000000000000e+00 1.956449365752522240e+01
2.000000000000000000e+00 1.953128757854149811e+01
2.000000000000000000e+00 1.952017729262631818e+01
2.000000000000000000e+00 1.950182388466419425e+01
2.000000000000000000e+00 1.949409285832357952e+01
2.000000000000000000e+00 1.947190666481962751e+01
2.000000000000000000e+00 1.944688118924646858e+01
2.000000000000000000e+00 1.944158029401099697e+01
2.000000000000000000e+00 1.942655535601964090e+01
2.000000000000000000e+00 1.940891000541416034e+01
2.000000000000000000e+00 1.938800564917667302e+01
2.000000000000000000e+00 1.937686012836699234e+01
2.000000000000000000e+00 1.937161416481023224e+01
2.000000000000000000e+00 1.935940485188505278e+01
2.000000000000000000e+00 1.934350472208704730e+01
2.000000000000000000e+00 1.933370972785010267e+01
2.000000000000000000e+00 1.933049661491675408e+01
2.000000000000000000e+00 1.931541150264735052e+01
2.000000000000000000e+00 1.930205598109863274e+01
2.000000000000000000e+00 1.929371801327096847e+01
2.000000000000000000e+00 1.928350742688179409e+01
2.000000000000000000e+00 1.927445188992945191e+01
2.000000000000000000e+00 1.926548821079147800e+01
2.000000000000000000e+00 1.924793937010128531e+01
2.000000000000000000e+00 1.924283672315294780e+01
2.000000000000000000e+00 1.923655483184400694e+01
2.000000000000000000e+00 1.921761925730505283e+01
2.000000000000000000e+00 1.920561183592263887e+01
2.000000000000000000e+00 1.918174042445213701e+01
2.000000000000000000e+00 1.916729455707412555e+01
2.000000000000000000e+00 1.914811726032518280e+01
2.000000000000000000e+00 1.910728371486531074e+01
2.000000000000000000e+00 1.906955271354626902e+01
2.000000000000000000e+00 1.900229514178145962e+01
2.000000000000000000e+00 1.887136268064118383e+01
2.000000000000000000e+00 1.880540729118450116e+01
2.000000000000000000e+00 1.867493768762742690e+01
2.000000000000000000e+00 1.862615394056143359e+01
2.000000000000000000e+00 1.859073979317976111e+01
2.000000000000000000e+00 1.856529401779823374e+01
2.000000000000000000e+00 1.850523289230509505e+01
2.000000000000000000e+00 1.845067271029953204e+01
2.000000000000000000e+00 1.843262570343459927e+01
2.000000000000000000e+00 1.840600267942472001e+01
2.000000000000000000e+00 1.836984666382681297e+01
2.000000000000000000e+00 1.834863829592323725e+01
2.000000000000000000e+00 1.833345628318014420e+01
2.000000000000000000e+00 1.831657068531370314e+01
2.000000000000000000e+00 1.828785693829216186e+01
2.000000000000000000e+00 1.827899143977816010e+01
2.000000000000000000e+00 1.826457719944484381e+01
2.000000000000000000e+00 1.825185303697062622e+01
2.000000000000000000e+00 1.823191495299127851e+01
2.000000000000000000e+00 1.822256113005923694e+01
2.000000000000000000e+00 1.820527579390141781e+01
2.000000000000000000e+00 1.819777678659509235e+01
2.000000000000000000e+00 1.819140098345413037e+01
2.000000000000000000e+00 1.816993881664391708e+01
2.000000000000000000e+00 1.816146384164531824e+01
2.000000000000000000e+00 1.814776554201457159e+01
2.000000000000000000e+00 1.814326838657093433e+01
2.000000000000000000e+00 1.813143631536907208e+01
2.000000000000000000e+00 1.811941127586615963e+01
2.000000000000000000e+00 1.811188919234365358e+01
2.000000000000000000e+00 1.810351384114029827e+01
2.000000000000000000e+00 1.809864542840971779e+01
2.000000000000000000e+00 1.808686704698353154e+01
2.000000000000000000e+00 1.807365910229178851e+01
2.000000000000000000e+00 1.806186816222475144e+01
2.000000000000000000e+00 1.805634658068303366e+01
2.000000000000000000e+00 1.804247324290932397e+01
2.000000000000000000e+00 1.803906644477370591e+01
2.000000000000000000e+00 1.803606842629818630e+01
2.000000000000000000e+00 1.802846957664442229e+01
2.000000000000000000e+00 1.802012862671918825e+01
2.000000000000000000e+00 1.801559316841883529e+01
2.000000000000000000e+00 1.800906836707132541e+01
2.000000000000000000e+00 1.799693532424064912e+01
2.000000000000000000e+00 1.798553891084468148e+01
2.000000000000000000e+00 1.798093053024427235e+01
2.000000000000000000e+00 1.797168480853439476e+01
2.000000000000000000e+00 1.795759599318600408e+01
2.000000000000000000e+00 1.795409202446920460e+01
2.000000000000000000e+00 1.793881524596209687e+01
2.000000000000000000e+00 1.793483991157507518e+01
2.000000000000000000e+00 1.792580780330348489e+01
2.000000000000000000e+00 1.792031052849778305e+01
2.000000000000000000e+00 1.791407232059636456e+01
2.000000000000000000e+00 1.790606971201060205e+01
2.000000000000000000e+00 1.789431387108629323e+01
2.000000000000000000e+00 1.789170353696443883e+01
2.000000000000000000e+00 1.788353450598964400e+01
2.000000000000000000e+00 1.787463330880250822e+01
2.000000000000000000e+00 1.786949806170957089e+01
2.000000000000000000e+00 1.786136796817630668e+01
2.000000000000000000e+00 1.785333850745287165e+01
2.000000000000000000e+00 1.784864126015036234e+01
2.000000000000000000e+00 1.783890228634596298e+01
2.000000000000000000e+00 1.783754857686149009e+01
2.000000000000000000e+00 1.782904568284947899e+01
2.000000000000000000e+00 1.782314119616824399e+01
2.000000000000000000e+00 1.781599437841930111e+01
2.000000000000000000e+00 1.781243525083464618e+01
2.000000000000000000e+00 1.780408604561294794e+01
2.000000000000000000e+00 1.780048044340757585e+01
2.000000000000000000e+00 1.779315494685572574e+01
2.000000000000000000e+00 1.778761368020968092e+01
2.000000000000000000e+00 1.778361737396985731e+01
2.000000000000000000e+00 1.777687595203041937e+01
2.000000000000000000e+00 1.776994655724008609e+01
2.000000000000000000e+00 1.775686111345546436e+01
2.000000000000000000e+00 1.774872111033239719e+01
2.000000000000000000e+00 1.774578276143366651e+01
2.000000000000000000e+00 1.774244758534975830e+01
2.000000000000000000e+00 1.773620258625258472e+01
2.000000000000000000e+00 1.773185261179742511e+01
2.000000000000000000e+00 1.772814515605371710e+01
2.000000000000000000e+00 1.772487822771835297e+01
2.000000000000000000e+00 1.771510184047168579e+01
2.000000000000000000e+00 1.771203498489968098e+01
2.000000000000000000e+00 1.770540465844710809e+01
2.000000000000000000e+00 1.769930712513301430e+01
2.000000000000000000e+00 1.769621300340964609e+01
2.000000000000000000e+00 1.769335023906690552e+01
2.000000000000000000e+00 1.768445051278638047e+01
2.000000000000000000e+00 1.767884003700315176e+01
2.000000000000000000e+00 1.767091296661910604e+01
2.000000000000000000e+00 1.766821897646428496e+01
2.000000000000000000e+00 1.766214394557947287e+01
2.000000000000000000e+00 1.765902210371457315e+01
2.000000000000000000e+00 1.765320740481848460e+01
2.000000000000000000e+00 1.764611235577693549e+01
2.000000000000000000e+00 1.764164361794821900e+01
2.000000000000000000e+00 1.763564815336554759e+01
2.000000000000000000e+00 1.762978870285747135e+01
2.000000000000000000e+00 1.762652187319299912e+01
2.000000000000000000e+00 1.761894685509812319e+01
2.000000000000000000e+00 1.761022686905619850e+01
2.000000000000000000e+00 1.760866111551712976e+01
2.000000000000000000e+00 1.760370210544596503e+01
2.000000000000000000e+00 1.759931425334233879e+01
2.000000000000000000e+00 1.759393014125878807e+01
2.000000000000000000e+00 1.759139544436821723e+01
2.000000000000000000e+00 1.758383518210758112e+01
2.000000000000000000e+00 1.757977475986883675e+01
2.000000000000000000e+00 1.757221795842682965e+01
2.000000000000000000e+00 1.756138712744702346e+01
2.000000000000000000e+00 1.755629656022481910e+01
2.000000000000000000e+00 1.755189700715718004e+01
2.000000000000000000e+00 1.754516806197191769e+01
2.000000000000000000e+00 1.754024440856995426e+01
2.000000000000000000e+00 1.753489929896292665e+01
2.000000000000000000e+00 1.753081068371654538e+01
2.000000000000000000e+00 1.752526241329050194e+01
2.000000000000000000e+00 1.752016433837217946e+01
2.000000000000000000e+00 1.751103146756498319e+01
2.000000000000000000e+00 1.750873504478719767e+01
2.000000000000000000e+00 1.750296176196847853e+01
2.000000000000000000e+00 1.749575268763936364e+01
2.000000000000000000e+00 1.748860961842133577e+01
2.000000000000000000e+00 1.748536370228762493e+01
2.000000000000000000e+00 1.747616957950853944e+01
2.000000000000000000e+00 1.747319407175529804e+01
2.000000000000000000e+00 1.746926247126570431e+01
2.000000000000000000e+00 1.746357548587606701e+01
2.000000000000000000e+00 1.745856932495190250e+01
2.000000000000000000e+00 1.745243366394284834e+01
2.000000000000000000e+00 1.744466542972118006e+01
2.000000000000000000e+00 1.743786117709927197e+01
2.000000000000000000e+00 1.743021201512893015e+01
2.000000000000000000e+00 1.742871317808348408e+01
2.000000000000000000e+00 1.742407308605789495e+01
2.000000000000000000e+00 1.741410207243773556e+01
2.000000000000000000e+00 1.741003514481062453e+01
2.000000000000000000e+00 1.740581226835817219e+01
2.000000000000000000e+00 1.740074032592612241e+01
2.000000000000000000e+00 1.739479777940738714e+01
2.000000000000000000e+00 1.738791378907475149e+01
2.000000000000000000e+00 1.738505822759422159e+01
2.000000000000000000e+00 1.737802523616221961e+01
2.000000000000000000e+00 1.737595608597793628e+01
2.000000000000000000e+00 1.736242344609382826e+01
2.000000000000000000e+00 1.735946105931780892e+01
2.000000000000000000e+00 1.734965172309568615e+01
2.000000000000000000e+00 1.734544263066371172e+01
2.000000000000000000e+00 1.734013173289527288e+01
2.000000000000000000e+00 1.733731610913920562e+01
2.000000000000000000e+00 1.732612722104710556e+01
2.000000000000000000e+00 1.732143372607469445e+01
2.000000000000000000e+00 1.731265195152710135e+01
2.000000000000000000e+00 1.730494359032621077e+01
2.000000000000000000e+00 1.730330255188019706e+01
2.000000000000000000e+00 1.729656287635367562e+01
2.000000000000000000e+00 1.729160039051880560e+01
2.000000000000000000e+00 1.728410714740215326e+01
2.000000000000000000e+00 1.727956990012181393e+01
2.000000000000000000e+00 1.727667803071614827e+01
2.000000000000000000e+00 1.726701506933385133e+01
2.000000000000000000e+00 1.726437363545598203e+01
2.000000000000000000e+00 1.725789060160579780e+01
2.000000000000000000e+00 1.724872067052465141e+01
2.000000000000000000e+00 1.724228395521865309e+01
2.000000000000000000e+00 1.723636352938654781e+01
2.000000000000000000e+00 1.723243621166852790e+01
2.000000000000000000e+00 1.722867582839573686e+01
2.000000000000000000e+00 1.722451108272430531e+01
2.000000000000000000e+00 1.721966413653411010e+01
2.000000000000000000e+00 1.721433848205813533e+01
2.000000000000000000e+00 1.720724203211939241e+01
2.000000000000000000e+00 1.720401048257043541e+01
2.000000000000000000e+00 1.720034612160546317e+01
2.000000000000000000e+00 1.718425898202705326e+01
2.000000000000000000e+00 1.718169136679279774e+01
2.000000000000000000e+00 1.717699770221093303e+01
2.000000000000000000e+00 1.717341497907757031e+01
2.000000000000000000e+00 1.716874120051234698e+01
2.000000000000000000e+00 1.716384826814770292e+01
2.000000000000000000e+00 1.715298678805685739e+01
2.000000000000000000e+00 1.714747728513838254e+01
2.000000000000000000e+00 1.714424431616436451e+01
2.000000000000000000e+00 1.714119910977247230e+01
2.000000000000000000e+00 1.713728664164768389e+01
2.000000000000000000e+00 1.713151375160653700e+01
2.000000000000000000e+00 1.712898898181589757e+01
2.000000000000000000e+00 1.711993943631259540e+01
2.000000000000000000e+00 1.711543248114758953e+01
2.000000000000000000e+00 1.710547560337795758e+01
2.000000000000000000e+00 1.709548571399670180e+01
2.000000000000000000e+00 1.709218534352749330e+01
2.000000000000000000e+00 1.708506004731697558e+01
2.000000000000000000e+00 1.708320933187226132e+01
2.000000000000000000e+00 1.708047971674682586e+01
2.000000000000000000e+00 1.706849525666734380e+01
2.000000000000000000e+00 1.706702163395267391e+01
2.000000000000000000e+00 1.706223977639599099e+01
2.000000000000000000e+00 1.705891353970790192e+01
2.000000000000000000e+00 1.705629146340077185e+01
2.000000000000000000e+00 1.704153141881042899e+01
2.000000000000000000e+00 1.703621832144874659e+01
2.000000000000000000e+00 1.702914239251400730e+01
2.000000000000000000e+00 1.702548472774090982e+01
2.000000000000000000e+00 1.702065564989404578e+01
2.000000000000000000e+00 1.700897742427514103e+01
2.000000000000000000e+00 1.700464813406875209e+01
2.000000000000000000e+00 1.700021921671253367e+01
2.000000000000000000e+00 1.699068454489605529e+01
2.000000000000000000e+00 1.698617530395394226e+01
2.000000000000000000e+00 1.698216352848574928e+01
2.000000000000000000e+00 1.697215192076717116e+01
2.000000000000000000e+00 1.696883430633310752e+01
2.000000000000000000e+00 1.696081573342693005e+01
2.000000000000000000e+00 1.695285070231625468e+01
2.000000000000000000e+00 1.694806370409508034e+01
2.000000000000000000e+00 1.693824802207856450e+01
2.000000000000000000e+00 1.693283609062036277e+01
2.000000000000000000e+00 1.693235934318596492e+01
2.000000000000000000e+00 1.692131907738052377e+01
2.000000000000000000e+00 1.691659042602850249e+01
2.000000000000000000e+00 1.690560934403361415e+01
2.000000000000000000e+00 1.690212489121940109e+01
2.000000000000000000e+00 1.689804919333201028e+01
2.000000000000000000e+00 1.689373581053367701e+01
2.000000000000000000e+00 1.689081537983271630e+01
2.000000000000000000e+00 1.688449736846717286e+01
2.000000000000000000e+00 1.688040959659661411e+01
2.000000000000000000e+00 1.687517823202856704e+01
2.000000000000000000e+00 1.687271726211668721e+01
2.000000000000000000e+00 1.686283951461769348e+01
2.000000000000000000e+00 1.685885357031359533e+01
2.000000000000000000e+00 1.685622436273822089e+01
2.000000000000000000e+00 1.684836539309998216e+01
2.000000000000000000e+00 1.684688946584888924e+01
2.000000000000000000e+00 1.684448873894249488e+01
2.000000000000000000e+00 1.683923849599213085e+01
2.000000000000000000e+00 1.683394823097561854e+01
2.000000000000000000e+00 1.683113822969146867e+01
2.000000000000000000e+00 1.682968529092487131e+01
2.000000000000000000e+00 1.682354724511989019e+01
2.000000000000000000e+00 1.681806705283196379e+01
2.000000000000000000e+00 1.681524753357928503e+01
2.000000000000000000e+00 1.681274716586893447e+01
2.000000000000000000e+00 1.680999236608874625e+01
2.000000000000000000e+00 1.680469798415490601e+01
2.000000000000000000e+00 1.680080623746901125e+01
2.000000000000000000e+00 1.679739875952433081e+01
2.000000000000000000e+00 1.679189540623554677e+01
2.000000000000000000e+00 1.678835027884492703e+01
2.000000000000000000e+00 1.678471050524968078e+01
2.000000000000000000e+00 1.678159042139372659e+01
2.000000000000000000e+00 1.677436874821853152e+01
2.000000000000000000e+00 1.677326528157085761e+01
2.000000000000000000e+00 1.676819472099535346e+01
2.000000000000000000e+00 1.676469825582351092e+01
2.000000000000000000e+00 1.676225005501519050e+01
2.000000000000000000e+00 1.675774286207108332e+01
2.000000000000000000e+00 1.675280108490956721e+01
2.000000000000000000e+00 1.674934098128856164e+01
2.000000000000000000e+00 1.674679847398523336e+01
2.000000000000000000e+00 1.674490255603021893e+01
2.000000000000000000e+00 1.674137753513644356e+01
2.000000000000000000e+00 1.673767309130896308e+01
2.000000000000000000e+00 1.673285132008706810e+01
2.000000000000000000e+00 1.672795380404775401e+01
2.000000000000000000e+00 1.672660172012459157e+01
2.000000000000000000e+00 1.672383495303612833e+01
2.000000000000000000e+00 1.671968402700886003e+01
2.000000000000000000e+00 1.671656988294524382e+01
2.000000000000000000e+00 1.671425595172310352e+01
2.000000000000000000e+00 1.671175944704554439e+01
2.000000000000000000e+00 1.670797382425753241e+01
2.000000000000000000e+00 1.670248341793402602e+01
2.000000000000000000e+00 1.670147526741451927e+01
2.000000000000000000e+00 1.670012968831026612e+01
2.000000000000000000e+00 1.669628496381909244e+01
2.000000000000000000e+00 1.669075602795748381e+01
2.000000000000000000e+00 1.668641177968369860e+01
2.000000000000000000e+00 1.668014209271832016e+01
2.000000000000000000e+00 1.667632954752661689e+01
2.000000000000000000e+00 1.667423524835262683e+01
2.000000000000000000e+00 1.667192898496127285e+01
2.000000000000000000e+00 1.666778329819148396e+01
2.000000000000000000e+00 1.666609621119597051e+01
2.000000000000000000e+00 1.666273395911752786e+01
2.000000000000000000e+00 1.665964917575927728e+01
2.000000000000000000e+00 1.665507250951553075e+01
2.000000000000000000e+00 1.665361716788070012e+01
2.000000000000000000e+00 1.664701638976281828e+01
2.000000000000000000e+00 1.664377519046731280e+01
2.000000000000000000e+00 1.664281489148434900e+01
2.000000000000000000e+00 1.663853264115546438e+01
2.000000000000000000e+00 1.663547004579457678e+01
2.000000000000000000e+00 1.663244729483984941e+01
2.000000000000000000e+00 1.662804555460999012e+01
2.000000000000000000e+00 1.662509243457731500e+01
2.000000000000000000e+00 1.662171643851713654e+01
2.000000000000000000e+00 1.661892146484265709e+01
2.000000000000000000e+00 1.661416844681638949e+01
2.000000000000000000e+00 1.661327936648274317e+01
2.000000000000000000e+00 1.660737905624745636e+01
2.000000000000000000e+00 1.660620311213954636e+01
2.000000000000000000e+00 1.660026552750664663e+01
2.000000000000000000e+00 1.659697695121896643e+01
2.000000000000000000e+00 1.659479720525273194e+01
2.000000000000000000e+00 1.659183511981437320e+01
2.000000000000000000e+00 1.658980248571488758e+01
2.000000000000000000e+00 1.658492017916385919e+01
2.000000000000000000e+00 1.658220895152118146e+01
2.000000000000000000e+00 1.657796040935627602e+01
2.000000000000000000e+00 1.657290755169421104e+01
2.000000000000000000e+00 1.657109828064847790e+01
2.000000000000000000e+00 1.656785038745950800e+01
2.000000000000000000e+00 1.656485987031657814e+01
2.000000000000000000e+00 1.656025278789196165e+01
2.000000000000000000e+00 1.655531397345417233e+01
2.000000000000000000e+00 1.655287855650853501e+01
2.000000000000000000e+00 1.655053466142838658e+01
2.000000000000000000e+00 1.654649348206615755e+01
2.000000000000000000e+00 1.654474346569752541e+01
2.000000000000000000e+00 1.653733727470859094e+01
2.000000000000000000e+00 1.653567854461711661e+01
2.000000000000000000e+00 1.653389959568576373e+01
2.000000000000000000e+00 1.653212854799750176e+01
2.000000000000000000e+00 1.652878904393574899e+01
2.000000000000000000e+00 1.652475484093735147e+01
2.000000000000000000e+00 1.652190108968420645e+01
2.000000000000000000e+00 1.651743662622257602e+01
2.000000000000000000e+00 1.651509390294635793e+01
2.000000000000000000e+00 1.651135354692053880e+01
2.000000000000000000e+00 1.650998261747075802e+01
2.000000000000000000e+00 1.650752684813244286e+01
2.000000000000000000e+00 1.650472536208479823e+01
2.000000000000000000e+00 1.650193990783699149e+01
2.000000000000000000e+00 1.649849471831384662e+01
2.000000000000000000e+00 1.649373671795950358e+01
2.000000000000000000e+00 1.649191969874038222e+01
2.000000000000000000e+00 1.648816064807052584e+01
2.000000000000000000e+00 1.648396146799743889e+01
2.000000000000000000e+00 1.647996415130028325e+01
2.000000000000000000e+00 1.647597151331808263e+01
2.000000000000000000e+00 1.647444190871400593e+01
2.000000000000000000e+00 1.647102242998636612e+01
2.000000000000000000e+00 1.646786626910481388e+01
2.000000000000000000e+00 1.646423803626104032e+01
2.000000000000000000e+00 1.646209142021510274e+01
2.000000000000000000e+00 1.645924869535011581e+01
2.000000000000000000e+00 1.645565978870145329e+01
2.000000000000000000e+00 1.645199601897276409e+01
2.000000000000000000e+00 1.645147750483445748e+01
2.000000000000000000e+00 1.644911713127932984e+01
2.000000000000000000e+00 1.644368761622779118e+01
2.000000000000000000e+00 1.644052305766431132e+01
2.000000000000000000e+00 1.643853767141276023e+01
2.000000000000000000e+00 1.643746036755359086e+01
2.000000000000000000e+00 1.643398347206308330e+01
2.000000000000000000e+00 1.642947252954914106e+01
2.000000000000000000e+00 1.642783331115093048e+01
2.000000000000000000e+00 1.642397513664481679e+01
2.000000000000000000e+00 1.642128901736436219e+01
2.000000000000000000e+00 1.641685482924593487e+01
2.000000000000000000e+00 1.641287948248521289e+01
2.000000000000000000e+00 1.641110235655454375e+01
2.000000000000000000e+00 1.640825802840369718e+01
2.000000000000000000e+00 1.640640265085954397e+01
2.000000000000000000e+00 1.640307550007478810e+01
2.000000000000000000e+00 1.639843466752703449e+01
2.000000000000000000e+00 1.639578918761493398e+01
2.000000000000000000e+00 1.639378355556331002e+01
2.000000000000000000e+00 1.639242199724453641e+01
2.000000000000000000e+00 1.638847031083451000e+01
2.000000000000000000e+00 1.638727497612037354e+01
2.000000000000000000e+00 1.638427664603559109e+01
2.000000000000000000e+00 1.638022204702183870e+01
2.000000000000000000e+00 1.637682345784174842e+01
2.000000000000000000e+00 1.637496818674186372e+01
2.000000000000000000e+00 1.637261069631159671e+01
2.000000000000000000e+00 1.636756392120158310e+01
2.000000000000000000e+00 1.636550906574605690e+01
2.000000000000000000e+00 1.636177866185877505e+01
2.000000000000000000e+00 1.635932937907850615e+01
2.000000000000000000e+00 1.635580980221048364e+01
2.000000000000000000e+00 1.635306681678073915e+01
2.000000000000000000e+00 1.635159787266307774e+01
2.000000000000000000e+00 1.634846013874841475e+01
2.000000000000000000e+00 1.634597568651517818e+01
2.000000000000000000e+00 1.634243756774570500e+01
2.000000000000000000e+00 1.634002461458874222e+01
2.000000000000000000e+00 1.633540829915744297e+01
2.000000000000000000e+00 1.633478899654945238e+01
2.000000000000000000e+00 1.633131315750881285e+01
2.000000000000000000e+00 1.633037183662233360e+01
2.000000000000000000e+00 1.632648024155999877e+01
2.000000000000000000e+00 1.632038274541401535e+01
2.000000000000000000e+00 1.631738570630906793e+01
2.000000000000000000e+00 1.631567031177187488e+01
2.000000000000000000e+00 1.631234189820797553e+01
2.000000000000000000e+00 1.630661585751589016e+01
2.000000000000000000e+00 1.630513316155039760e+01
2.000000000000000000e+00 1.630400499287340566e+01
2.000000000000000000e+00 1.630079957037885308e+01
2.000000000000000000e+00 1.629823006349922210e+01
2.000000000000000000e+00 1.629558840947939302e+01
2.000000000000000000e+00 1.629269519477537642e+01
2.000000000000000000e+00 1.628946797181111705e+01
2.000000000000000000e+00 1.628345630360000484e+01
2.000000000000000000e+00 1.628066026640337682e+01
2.000000000000000000e+00 1.627650143576360975e+01
2.000000000000000000e+00 1.627523660429539021e+01
2.000000000000000000e+00 1.627214590018238738e+01
2.000000000000000000e+00 1.626830472017636708e+01
2.000000000000000000e+00 1.626571538543379347e+01
2.000000000000000000e+00 1.626179937319761493e+01
2.000000000000000000e+00 1.625982450463036244e+01
2.000000000000000000e+00 1.625723891292039625e+01
2.000000000000000000e+00 1.625392029226661350e+01
2.000000000000000000e+00 1.625077778356761726e+01
2.000000000000000000e+00 1.624752182871923623e+01
2.000000000000000000e+00 1.624373219178518113e+01
2.000000000000000000e+00 1.623994014012531650e+01
2.000000000000000000e+00 1.623783712672517154e+01
2.000000000000000000e+00 1.623404378634236167e+01
2.000000000000000000e+00 1.623167398869483335e+01
2.000000000000000000e+00 1.622913807230906613e+01
2.000000000000000000e+00 1.622601822147418815e+01
2.000000000000000000e+00 1.622160701047582165e+01
2.000000000000000000e+00 1.621873701307940507e+01
2.000000000000000000e+00 1.621578859046150356e+01
2.000000000000000000e+00 1.621266500186706949e+01
2.000000000000000000e+00 1.621144488451636434e+01
2.000000000000000000e+00 1.620551947532931436e+01
2.000000000000000000e+00 1.620343302534736551e+01
2.000000000000000000e+00 1.620025726335408578e+01
2.000000000000000000e+00 1.619675486724871050e+01
2.000000000000000000e+00 1.619508944038508247e+01
2.000000000000000000e+00 1.619229853271831843e+01
2.000000000000000000e+00 1.618860026938270025e+01
2.000000000000000000e+00 1.618325492381073261e+01
2.000000000000000000e+00 1.618092259989514048e+01
2.000000000000000000e+00 1.617764992006053149e+01
2.000000000000000000e+00 1.617651718014269235e+01
2.000000000000000000e+00 1.617256446731939690e+01
2.000000000000000000e+00 1.617080844253854366e+01
2.000000000000000000e+00 1.616484058792200784e+01
2.000000000000000000e+00 1.616195191783830865e+01
2.000000000000000000e+00 1.616049851596563514e+01
2.000000000000000000e+00 1.615528735900149471e+01
2.000000000000000000e+00 1.615265602651216170e+01
2.000000000000000000e+00 1.615111857441866761e+01
2.000000000000000000e+00 1.614598654972708047e+01
2.000000000000000000e+00 1.614400383226119118e+01
2.000000000000000000e+00 1.614024438700780806e+01
2.000000000000000000e+00 1.613709115343390010e+01
2.000000000000000000e+00 1.613627322805340469e+01
2.000000000000000000e+00 1.613298904940270262e+01
2.000000000000000000e+00 1.612874842519716623e+01
2.000000000000000000e+00 1.612358773157252401e+01
2.000000000000000000e+00 1.612098874267840998e+01
2.000000000000000000e+00 1.611555202321547853e+01
2.000000000000000000e+00 1.611412536193405742e+01
2.000000000000000000e+00 1.611111659078133584e+01
2.000000000000000000e+00 1.610926266420357678e+01
2.000000000000000000e+00 1.610382088050170779e+01
2.000000000000000000e+00 1.610172683331699872e+01
2.000000000000000000e+00 1.609860471714124230e+01
2.000000000000000000e+00 1.609700789023305489e+01
2.000000000000000000e+00 1.609481109656541875e+01
2.000000000000000000e+00 1.609004949174795840e+01
2.000000000000000000e+00 1.608745196264705868e+01
2.000000000000000000e+00 1.608579419122334997e+01
2.000000000000000000e+00 1.608252825789792695e+01
2.000000000000000000e+00 1.607964777482294139e+01
2.000000000000000000e+00 1.607552818369416769e+01
2.000000000000000000e+00 1.607325264495795381e+01
2.000000000000000000e+00 1.607050781791210881e+01
2.000000000000000000e+00 1.606853716688324951e+01
2.000000000000000000e+00 1.606509011891718330e+01
2.000000000000000000e+00 1.605959325438812257e+01
2.000000000000000000e+00 1.605835763235209157e+01
2.000000000000000000e+00 1.605455711700672339e+01
2.000000000000000000e+00 1.605205801225222473e+01
2.000000000000000000e+00 1.604771115083149979e+01
2.000000000000000000e+00 1.604562257141177284e+01
2.000000000000000000e+00 1.604024976899117405e+01
2.000000000000000000e+00 1.603836210534631945e+01
2.000000000000000000e+00 1.603387099293482976e+01
2.000000000000000000e+00 1.603140597015489277e+01
2.000000000000000000e+00 1.602944752727729849e+01
2.000000000000000000e+00 1.602788645190319983e+01
2.000000000000000000e+00 1.602459522986139717e+01
2.000000000000000000e+00 1.602268817679520296e+01
2.000000000000000000e+00 1.601740247625397018e+01
2.000000000000000000e+00 1.601386349599802017e+01
2.000000000000000000e+00 1.601027418866030771e+01
2.000000000000000000e+00 1.600683339424384144e+01
2.000000000000000000e+00 1.600596196429892970e+01
2.000000000000000000e+00 1.600049371011317589e+01
2.000000000000000000e+00 1.599951760067736828e+01
2.000000000000000000e+00 1.599610700245251671e+01
2.000000000000000000e+00 1.599253311725702531e+01
2.000000000000000000e+00 1.598803595591120796e+01
2.000000000000000000e+00 1.598347176639281386e+01
2.000000000000000000e+00 1.598312494246855309e+01
2.000000000000000000e+00 1.597775623463721217e+01
2.000000000000000000e+00 1.597535832167505276e+01
2.000000000000000000e+00 1.597405839948173956e+01
2.000000000000000000e+00 1.596913659616373771e+01
2.000000000000000000e+00 1.596558240057875011e+01
2.000000000000000000e+00 1.596309041407208795e+01
2.000000000000000000e+00 1.596058268572745398e+01
2.000000000000000000e+00 1.595723760499982191e+01
2.000000000000000000e+00 1.595453890024393218e+01
2.000000000000000000e+00 1.595342142523742801e+01
2.000000000000000000e+00 1.594421152776216211e+01
2.000000000000000000e+00 1.594171431554802076e+01
2.000000000000000000e+00 1.593947777864121562e+01
2.000000000000000000e+00 1.593808412372934313e+01
2.000000000000000000e+00 1.593494465051788822e+01
2.000000000000000000e+00 1.593369221243748690e+01
2.000000000000000000e+00 1.593055106720160197e+01
2.000000000000000000e+00 1.592813282602029190e+01
2.000000000000000000e+00 1.592435597716003670e+01
2.000000000000000000e+00 1.592256556202799445e+01
2.000000000000000000e+00 1.591850355475454748e+01
2.000000000000000000e+00 1.591614667867483845e+01
2.000000000000000000e+00 1.591413008088312075e+01
2.000000000000000000e+00 1.590802504895867386e+01
2.000000000000000000e+00 1.590588842398436498e+01
2.000000000000000000e+00 1.590190566501175162e+01
2.000000000000000000e+00 1.589962423344071496e+01
2.000000000000000000e+00 1.589670581258404880e+01
2.000000000000000000e+00 1.589221546991698553e+01
2.000000000000000000e+00 1.588919949310873214e+01
2.000000000000000000e+00 1.588549476302685193e+01
2.000000000000000000e+00 1.588222578557137510e+01
2.000000000000000000e+00 1.588026152971603189e+01
2.000000000000000000e+00 1.587572937215440660e+01
2.000000000000000000e+00 1.587471474611589883e+01
2.000000000000000000e+00 1.586968335756719384e+01
2.000000000000000000e+00 1.586759211308458539e+01
2.000000000000000000e+00 1.586532833706577250e+01
2.000000000000000000e+00 1.586025689570175068e+01
2.000000000000000000e+00 1.585834415511317808e+01
2.000000000000000000e+00 1.585479148260089310e+01
2.000000000000000000e+00 1.585031257501164426e+01
2.000000000000000000e+00 1.584601810785632914e+01
2.000000000000000000e+00 1.584511245090163634e+01
2.000000000000000000e+00 1.583905073358254256e+01
2.000000000000000000e+00 1.583394809441598028e+01
2.000000000000000000e+00 1.583120277734798087e+01
2.000000000000000000e+00 1.582598063746263328e+01
2.000000000000000000e+00 1.582410774866538716e+01
2.000000000000000000e+00 1.582190411512511652e+01
2.000000000000000000e+00 1.581898307427439043e+01
2.000000000000000000e+00 1.581646735222463285e+01
2.000000000000000000e+00 1.581303507641803385e+01
2.000000000000000000e+00 1.580958074480303210e+01
2.000000000000000000e+00 1.580566895426415464e+01
2.000000000000000000e+00 1.580222101192540407e+01
2.000000000000000000e+00 1.580077541536761387e+01
2.000000000000000000e+00 1.579864881518710895e+01
2.000000000000000000e+00 1.579395288500416150e+01
2.000000000000000000e+00 1.579178089591696299e+01
2.000000000000000000e+00 1.578940930195681602e+01
2.000000000000000000e+00 1.578416661325395687e+01
2.000000000000000000e+00 1.578252703881946317e+01
2.000000000000000000e+00 1.578059215544031346e+01
2.000000000000000000e+00 1.577644148961538484e+01
2.000000000000000000e+00 1.577356443315476575e+01
2.000000000000000000e+00 1.576800816992857612e+01
2.000000000000000000e+00 1.576569339698059835e+01
2.000000000000000000e+00 1.576363638854779481e+01
2.000000000000000000e+00 1.576155055104604763e+01
2.000000000000000000e+00 1.575629059217440364e+01
2.000000000000000000e+00 1.575415460265357837e+01
2.000000000000000000e+00 1.575091350674284563e+01
2.000000000000000000e+00 1.574828911188557434e+01
2.000000000000000000e+00 1.574579093698981147e+01
2.000000000000000000e+00 1.573974067148016331e+01
2.000000000000000000e+00 1.573776758918644525e+01
2.000000000000000000e+00 1.573557775051521190e+01
2.000000000000000000e+00 1.573250552760416454e+01
2.000000000000000000e+00 1.573076989242514756e+01
2.000000000000000000e+00 1.572565190287600956e+01
2.000000000000000000e+00 1.572436973903798041e+01
2.000000000000000000e+00 1.572005045174085325e+01
2.000000000000000000e+00 1.571414485027979069e+01
2.000000000000000000e+00 1.571235777826689173e+01
2.000000000000000000e+00 1.570999510835350677e+01
2.000000000000000000e+00 1.570639560580418426e+01
2.000000000000000000e+00 1.570460061730858925e+01
2.000000000000000000e+00 1.570215303366958537e+01
2.000000000000000000e+00 1.569673599111515827e+01
2.000000000000000000e+00 1.569173626267271437e+01
2.000000000000000000e+00 1.568984237933522152e+01
2.000000000000000000e+00 1.568526744963943820e+01
2.000000000000000000e+00 1.568402600332052366e+01
2.000000000000000000e+00 1.567975112676675842e+01
2.000000000000000000e+00 1.567617869383449225e+01
2.000000000000000000e+00 1.567501640087119874e+01
2.000000000000000000e+00 1.567217041579001524e+01
2.000000000000000000e+00 1.566946841689239989e+01
2.000000000000000000e+00 1.566595283294630825e+01
2.000000000000000000e+00 1.566298063511752758e+01
2.000000000000000000e+00 1.566032786327309800e+01
2.000000000000000000e+00 1.565632336591229645e+01
2.000000000000000000e+00 1.565296233738212095e+01
2.000000000000000000e+00 1.565142575436891548e+01
2.000000000000000000e+00 1.564909019766838760e+01
2.000000000000000000e+00 1.564433648124127885e+01
2.000000000000000000e+00 1.564158199848103514e+01
2.000000000000000000e+00 1.563728667875048473e+01
2.000000000000000000e+00 1.563607201034767336e+01
2.000000000000000000e+00 1.563306224251964416e+01
2.000000000000000000e+00 1.562853145497278717e+01
2.000000000000000000e+00 1.562497349513312983e+01
2.000000000000000000e+00 1.562285286687515651e+01
2.000000000000000000e+00 1.561961261373432741e+01
2.000000000000000000e+00 1.561684673637056697e+01
2.000000000000000000e+00 1.561187991972365019e+01
2.000000000000000000e+00 1.560796572505489443e+01
2.000000000000000000e+00 1.560670971119804484e+01
2.000000000000000000e+00 1.560298155859942071e+01
2.000000000000000000e+00 1.560145878179028500e+01
2.000000000000000000e+00 1.559823493403427364e+01
2.000000000000000000e+00 1.559479087106340778e+01
2.000000000000000000e+00 1.559254991768421839e+01
2.000000000000000000e+00 1.558976517756273594e+01
2.000000000000000000e+00 1.558666879406341010e+01
2.000000000000000000e+00 1.558323352817214413e+01
2.000000000000000000e+00 1.558236597894193132e+01
2.000000000000000000e+00 1.557991204274132002e+01
2.000000000000000000e+00 1.557470382120634689e+01
2.000000000000000000e+00 1.557052632155211569e+01
2.000000000000000000e+00 1.556835384046584281e+01
2.000000000000000000e+00 1.556522391363272462e+01
2.000000000000000000e+00 1.556286678778217691e+01
2.000000000000000000e+00 1.556128136164637255e+01
2.000000000000000000e+00 1.555633818674577462e+01
2.000000000000000000e+00 1.555507251880953312e+01
2.000000000000000000e+00 1.554901167926561278e+01
2.000000000000000000e+00 1.554809217623762407e+01
2.000000000000000000e+00 1.554154876933632856e+01
2.000000000000000000e+00 1.554064462487908926e+01
2.000000000000000000e+00 1.553642238322239244e+01
2.000000000000000000e+00 1.553313309820534549e+01
2.000000000000000000e+00 1.553064365897927068e+01
2.000000000000000000e+00 1.552811210366745875e+01
2.000000000000000000e+00 1.552402636801160263e+01
2.000000000000000000e+00 1.551997934252894140e+01
2.000000000000000000e+00 1.551894122010194010e+01
2.000000000000000000e+00 1.551245303216882476e+01
2.000000000000000000e+00 1.550974340579429622e+01
2.000000000000000000e+00 1.550553837887843223e+01
2.000000000000000000e+00 1.550428302491311428e+01
2.000000000000000000e+00 1.550273790466742518e+01
2.000000000000000000e+00 1.549800575814989934e+01
2.000000000000000000e+00 1.549531247037506709e+01
2.000000000000000000e+00 1.549260838123514894e+01
2.000000000000000000e+00 1.548697893967247730e+01
2.000000000000000000e+00 1.548494795723743600e+01
2.000000000000000000e+00 1.548098741491315700e+01
2.000000000000000000e+00 1.547863918582535092e+01
2.000000000000000000e+00 1.547257000576183117e+01
2.000000000000000000e+00 1.547061258608487755e+01
2.000000000000000000e+00 1.546522502905667729e+01
2.000000000000000000e+00 1.546410220977708860e+01
2.000000000000000000e+00 1.545967308819025909e+01
2.000000000000000000e+00 1.545510090472148867e+01
2.000000000000000000e+00 1.545183111395779463e+01
2.000000000000000000e+00 1.545037549141538413e+01
2.000000000000000000e+00 1.544429714569222334e+01
2.000000000000000000e+00 1.543872371655448106e+01
2.000000000000000000e+00 1.543695016443473733e+01
2.000000000000000000e+00 1.543139565168605465e+01
2.000000000000000000e+00 1.542525496921006933e+01
2.000000000000000000e+00 1.542167814552435878e+01
2.000000000000000000e+00 1.541819937560001996e+01
2.000000000000000000e+00 1.541674150345985161e+01
2.000000000000000000e+00 1.541030346633213632e+01
2.000000000000000000e+00 1.540325725539651458e+01
2.000000000000000000e+00 1.540201415782200023e+01
2.000000000000000000e+00 1.539585916235905927e+01
2.000000000000000000e+00 1.539392881258564749e+01
2.000000000000000000e+00 1.539021937891589609e+01
2.000000000000000000e+00 1.538494216214368926e+01
2.000000000000000000e+00 1.537958465130460262e+01
2.000000000000000000e+00 1.537035600511845246e+01
2.000000000000000000e+00 1.536485997371515211e+01
2.000000000000000000e+00 1.535903304021323024e+01
2.000000000000000000e+00 1.535019304092022985e+01
2.000000000000000000e+00 1.534737079900682311e+01
2.000000000000000000e+00 1.534094379299650157e+01
2.000000000000000000e+00 1.533789767420979011e+01
2.000000000000000000e+00 1.532952967488006912e+01
2.000000000000000000e+00 1.532457151567819054e+01
2.000000000000000000e+00 1.531761058370213213e+01
2.000000000000000000e+00 1.530900710184210212e+01
2.000000000000000000e+00 1.529639070134526158e+01
2.000000000000000000e+00 1.529568946452344136e+01
2.000000000000000000e+00 1.529059055212152707e+01
2.000000000000000000e+00 1.527553352534286901e+01
2.000000000000000000e+00 1.526896847220372777e+01
2.000000000000000000e+00 1.524481904751564620e+01
2.000000000000000000e+00 1.523905291134468243e+01
2.000000000000000000e+00 1.523194856470400715e+01
2.000000000000000000e+00 1.522679716078455137e+01
2.000000000000000000e+00 1.522194936074472871e+01
2.000000000000000000e+00 1.521012166332064020e+01
2.000000000000000000e+00 1.518120617349518575e+01
2.000000000000000000e+00 1.515692011380843063e+01
2.000000000000000000e+00 1.514212065626215242e+01
2.000000000000000000e+00 1.513254188778568476e+01
2.000000000000000000e+00 1.512078249196835422e+01
2.000000000000000000e+00 1.510849165002486316e+01
2.000000000000000000e+00 1.509661105312365414e+01
2.000000000000000000e+00 1.506646783506752385e+01
3.000000000000000000e+00 2.182002582143488567e+01
3.000000000000000000e+00 2.180772173982377282e+01
3.000000000000000000e+00 2.169844022910095660e+01
3.000000000000000000e+00 2.166907826108837654e+01
3.000000000000000000e+00 2.163472617762393568e+01
3.000000000000000000e+00 2.136698177822231415e+01
3.000000000000000000e+00 2.078126265217160906e+01
3.000000000000000000e+00 2.074677497734261777e+01
3.000000000000000000e+00 2.064870077658777703e+01
3.000000000000000000e+00 2.062924188247420076e+01
3.000000000000000000e+00 2.052452164141709545e+01
3.000000000000000000e+00 2.004255078083678399e+01
3.000000000000000000e+00 1.998297344764429084e+01
3.000000000000000000e+00 1.991647515876989161e+01
3.000000000000000000e+00 1.986990168208525631e+01
3.000000000000000000e+00 1.978619650964092003e+01
3.000000000000000000e+00 1.962676395961882037e+01
3.000000000000000000e+00 1.960194337515354590e+01
3.000000000000000000e+00 1.958253398280377411e+01
3.000000000000000000e+00 1.956956167920974465e+01
3.000000000000000000e+00 1.954678513310696175e+01
3.000000000000000000e+00 1.953675174744203957e+01
3.000000000000000000e+00 1.951577544035290401e+01
3.000000000000000000e+00 1.950717387675039305e+01
3.000000000000000000e+00 1.948946378227576304e+01
3.000000000000000000e+00 1.946743993938905959e+01
3.000000000000000000e+00 1.945550704180050872e+01
3.000000000000000000e+00 1.944200206787328611e+01
3.000000000000000000e+00 1.943121638760443659e+01
3.000000000000000000e+00 1.941398779290583931e+01
3.000000000000000000e+00 1.939781697753365108e+01
3.000000000000000000e+00 1.939184936251609415e+01
3.000000000000000000e+00 1.937569076404266966e+01
3.000000000000000000e+00 1.936564071366921880e+01
3.000000000000000000e+00 1.935724208126447721e+01
3.000000000000000000e+00 1.933994370648654737e+01
3.000000000000000000e+00 1.932381168936481686e+01
3.000000000000000000e+00 1.930574489229031698e+01
3.000000000000000000e+00 1.930023638724193802e+01
3.000000000000000000e+00 1.928970055769478975e+01
3.000000000000000000e+00 1.928261607348975915e+01
3.000000000000000000e+00 1.927455580067331908e+01
3.000000000000000000e+00 1.925534029591418772e+01
3.000000000000000000e+00 1.924815992951003807e+01
3.000000000000000000e+00 1.924133168586337916e+01
3.000000000000000000e+00 1.922846187987058286e+01
3.000000000000000000e+00 1.922422173500370235e+01
3.000000000000000000e+00 1.920778411206838854e+01
3.000000000000000000e+00 1.919328952238824826e+01
3.000000000000000000e+00 1.916321112612758526e+01
3.000000000000000000e+00 1.914803958002886475e+01
3.000000000000000000e+00 1.911887087748261393e+01
3.000000000000000000e+00 1.906706972519221566e+01
3.000000000000000000e+00 1.901283953119090597e+01
3.000000000000000000e+00 1.885668860612978293e+01
3.000000000000000000e+00 1.881571880337692804e+01
3.000000000000000000e+00 1.867388022674960624e+01
3.000000000000000000e+00 1.862187931434063870e+01
3.000000000000000000e+00 1.858404504304099447e+01
3.000000000000000000e+00 1.856221168702325031e+01
3.000000000000000000e+00 1.852878482108571490e+01
3.000000000000000000e+00 1.845618348847127521e+01
3.000000000000000000e+00 1.842962783266015236e+01
3.000000000000000000e+00 1.840483884031855411e+01
3.000000000000000000e+00 1.837572159531758587e+01
3.000000000000000000e+00 1.836891394776419162e+01
3.000000000000000000e+00 1.833487326945821749e+01
3.000000000000000000e+00 1.831077329270268095e+01
3.000000000000000000e+00 1.828924695972613890e+01
3.000000000000000000e+00 1.827568898427012556e+01
3.000000000000000000e+00 1.824668490885057892e+01
3.000000000000000000e+00 1.824311108647485113e+01
3.000000000000000000e+00 1.822851327611724059e+01
3.000000000000000000e+00 1.821525722307586292e+01
3.000000000000000000e+00 1.820740120648923366e+01
3.000000000000000000e+00 1.819317335584361928e+01
3.000000000000000000e+00 1.817728784926969610e+01
3.000000000000000000e+00 1.816812001914527741e+01
3.000000000000000000e+00 1.815866031626067567e+01
3.000000000000000000e+00 1.814976365485796705e+01
3.000000000000000000e+00 1.813631274701031160e+01
3.000000000000000000e+00 1.812499954011556369e+01
3.000000000000000000e+00 1.811509598581903902e+01
3.000000000000000000e+00 1.811166903467136535e+01
3.000000000000000000e+00 1.810334501751000857e+01
3.000000000000000000e+00 1.809330070388054423e+01
3.000000000000000000e+00 1.808425669312286388e+01
3.000000000000000000e+00 1.807704541045789526e+01
3.000000000000000000e+00 1.807244821741640450e+01
3.000000000000000000e+00 1.806132632300584717e+01
3.000000000000000000e+00 1.805926041532629611e+01
3.000000000000000000e+00 1.804188084513764778e+01
3.000000000000000000e+00 1.803811213253742096e+01
3.000000000000000000e+00 1.803396847950146764e+01
3.000000000000000000e+00 1.801913430383828896e+01
3.000000000000000000e+00 1.801246051210597443e+01
3.000000000000000000e+00 1.800329333064415138e+01
3.000000000000000000e+00 1.799760898668845854e+01
3.000000000000000000e+00 1.799121658889284703e+01
3.000000000000000000e+00 1.797847174085891453e+01
3.000000000000000000e+00 1.796477025149340179e+01
3.000000000000000000e+00 1.796133996928125143e+01
3.000000000000000000e+00 1.795563698876202707e+01
3.000000000000000000e+00 1.794572815897933182e+01
3.000000000000000000e+00 1.793300052885589579e+01
3.000000000000000000e+00 1.792680783009284795e+01
3.000000000000000000e+00 1.792305199650822090e+01
3.000000000000000000e+00 1.791765172943200213e+01
3.000000000000000000e+00 1.790922015524323285e+01
3.000000000000000000e+00 1.790602208683356977e+01
3.000000000000000000e+00 1.789784177435222290e+01
3.000000000000000000e+00 1.788596532763007829e+01
3.000000000000000000e+00 1.787831371848346862e+01
3.000000000000000000e+00 1.786913400016706532e+01
3.000000000000000000e+00 1.786605396425020231e+01
3.000000000000000000e+00 1.785987457822231050e+01
3.000000000000000000e+00 1.785372576000231959e+01
3.000000000000000000e+00 1.784025169510696784e+01
3.000000000000000000e+00 1.783090410923171376e+01
3.000000000000000000e+00 1.782360423625753043e+01
3.000000000000000000e+00 1.781768055296220510e+01
3.000000000000000000e+00 1.781327894254167532e+01
3.000000000000000000e+00 1.780487340463763957e+01
3.000000000000000000e+00 1.779850972999953740e+01
3.000000000000000000e+00 1.779351916751363305e+01
3.000000000000000000e+00 1.778644764237638043e+01
3.000000000000000000e+00 1.778254203766847752e+01
3.000000000000000000e+00 1.777640888263168861e+01
3.000000000000000000e+00 1.777207820765065094e+01
3.000000000000000000e+00 1.776464768655036508e+01
3.000000000000000000e+00 1.776278524073391907e+01
3.000000000000000000e+00 1.775834719358767089e+01
3.000000000000000000e+00 1.775364666021365068e+01
3.000000000000000000e+00 1.774529968313586181e+01
3.000000000000000000e+00 1.774315273266601523e+01
3.000000000000000000e+00 1.773626650650978931e+01
3.000000000000000000e+00 1.773323194900996214e+01
3.000000000000000000e+00 1.772785609760216730e+01
3.000000000000000000e+00 1.772402299970472583e+01
3.000000000000000000e+00 1.771075129151350325e+01
3.000000000000000000e+00 1.770498873546830865e+01
3.000000000000000000e+00 1.770185960749680376e+01
3.000000000000000000e+00 1.770094804104353869e+01
3.000000000000000000e+00 1.769132538959562240e+01
3.000000000000000000e+00 1.768670157734977266e+01
3.000000000000000000e+00 1.768079011103896292e+01
3.000000000000000000e+00 1.767540816538276260e+01
3.000000000000000000e+00 1.767240619294131321e+01
3.000000000000000000e+00 1.766265854758584197e+01
3.000000000000000000e+00 1.765742518368020697e+01
3.000000000000000000e+00 1.764943660997544939e+01
3.000000000000000000e+00 1.764387320508120638e+01
3.000000000000000000e+00 1.763835768127426817e+01
3.000000000000000000e+00 1.763630273361874146e+01
3.000000000000000000e+00 1.763275984325762025e+01
3.000000000000000000e+00 1.762469408522150260e+01
3.000000000000000000e+00 1.762036420989369745e+01
3.000000000000000000e+00 1.761625227462684506e+01
3.000000000000000000e+00 1.760946225159776191e+01
3.000000000000000000e+00 1.760764943509376224e+01
3.000000000000000000e+00 1.760397729447424098e+01
3.000000000000000000e+00 1.759548973174759467e+01
3.000000000000000000e+00 1.758811604181895660e+01
3.000000000000000000e+00 1.758416462532615299e+01
3.000000000000000000e+00 1.758099724801803632e+01
3.000000000000000000e+00 1.757334527879288189e+01
3.000000000000000000e+00 1.756523905939877750e+01
3.000000000000000000e+00 1.756219341062556794e+01
3.000000000000000000e+00 1.755541023402451017e+01
3.000000000000000000e+00 1.754913416267962134e+01
3.000000000000000000e+00 1.754458057883435984e+01
3.000000000000000000e+00 1.754139864033762919e+01
3.000000000000000000e+00 1.753376191959614516e+01
3.000000000000000000e+00 1.752741749113711478e+01
3.000000000000000000e+00 1.752171093466994378e+01
3.000000000000000000e+00 1.751106259908156915e+01
3.000000000000000000e+00 1.750548461449254489e+01
3.000000000000000000e+00 1.749601494487328068e+01
3.000000000000000000e+00 1.749177296331725628e+01
3.000000000000000000e+00 1.749007669869684989e+01
3.000000000000000000e+00 1.748504929880343894e+01
3.000000000000000000e+00 1.747774399034802428e+01
3.000000000000000000e+00 1.747028842452429842e+01
3.000000000000000000e+00 1.746386152488499022e+01
3.000000000000000000e+00 1.745843364268951348e+01
3.000000000000000000e+00 1.745284933510598790e+01
3.000000000000000000e+00 1.744680300968034459e+01
3.000000000000000000e+00 1.744143756238629095e+01
3.000000000000000000e+00 1.743069551369648806e+01
3.000000000000000000e+00 1.742628388390095751e+01
3.000000000000000000e+00 1.742085484756468361e+01
3.000000000000000000e+00 1.741345612048555580e+01
3.000000000000000000e+00 1.740959797195475289e+01
3.000000000000000000e+00 1.740222769756514865e+01
3.000000000000000000e+00 1.739834827192298050e+01
3.000000000000000000e+00 1.739501565981178643e+01
3.000000000000000000e+00 1.738941382438191852e+01
3.000000000000000000e+00 1.738143461093078201e+01
3.000000000000000000e+00 1.737474077789323346e+01
3.000000000000000000e+00 1.736849201264534415e+01
3.000000000000000000e+00 1.736424697026433961e+01
3.000000000000000000e+00 1.736070199399823366e+01
3.000000000000000000e+00 1.735288194443026910e+01
3.000000000000000000e+00 1.734585292586282890e+01
3.000000000000000000e+00 1.733937520054302084e+01
3.000000000000000000e+00 1.733859790562847181e+01
3.000000000000000000e+00 1.733394063988928480e+01
3.000000000000000000e+00 1.732977858572370522e+01
3.000000000000000000e+00 1.732007100539735589e+01
3.000000000000000000e+00 1.731445968272495506e+01
3.000000000000000000e+00 1.730674562546150952e+01
3.000000000000000000e+00 1.730347468285569690e+01
3.000000000000000000e+00 1.729921810029369311e+01
3.000000000000000000e+00 1.729561440224120972e+01
3.000000000000000000e+00 1.728378075392635083e+01
3.000000000000000000e+00 1.728119184292112465e+01
3.000000000000000000e+00 1.727352322880373592e+01
3.000000000000000000e+00 1.726988859810333565e+01
3.000000000000000000e+00 1.726686334440648096e+01
3.000000000000000000e+00 1.725825466403252406e+01
3.000000000000000000e+00 1.725519760433861194e+01
3.000000000000000000e+00 1.724940626857666359e+01
3.000000000000000000e+00 1.723757322440009432e+01
3.000000000000000000e+00 1.723077579293272166e+01
3.000000000000000000e+00 1.722506197785282112e+01
3.000000000000000000e+00 1.721863925854209398e+01
3.000000000000000000e+00 1.721394501136098398e+01
3.000000000000000000e+00 1.720747322963711667e+01
3.000000000000000000e+00 1.720543202458396337e+01
3.000000000000000000e+00 1.720062685846714601e+01
3.000000000000000000e+00 1.719597016995195560e+01
3.000000000000000000e+00 1.719043452410058137e+01
3.000000000000000000e+00 1.718722410575044890e+01
3.000000000000000000e+00 1.718365390968923023e+01
3.000000000000000000e+00 1.717956130590415498e+01
3.000000000000000000e+00 1.717066602028891609e+01
3.000000000000000000e+00 1.716795239748050150e+01
3.000000000000000000e+00 1.716471323332773835e+01
3.000000000000000000e+00 1.716231497292790209e+01
3.000000000000000000e+00 1.715639604317211919e+01
3.000000000000000000e+00 1.714455269110465707e+01
3.000000000000000000e+00 1.713585174511770504e+01
3.000000000000000000e+00 1.712944896168314912e+01
3.000000000000000000e+00 1.711947697792401257e+01
3.000000000000000000e+00 1.711352857857031751e+01
3.000000000000000000e+00 1.711155444633767431e+01
3.000000000000000000e+00 1.710348521012226541e+01
3.000000000000000000e+00 1.709720562501930985e+01
3.000000000000000000e+00 1.709357653823952106e+01
3.000000000000000000e+00 1.708914791648614084e+01
3.000000000000000000e+00 1.708191404412370673e+01
3.000000000000000000e+00 1.707677955166606054e+01
3.000000000000000000e+00 1.707400070475202369e+01
3.000000000000000000e+00 1.706990378610506198e+01
3.000000000000000000e+00 1.706274763008956441e+01
3.000000000000000000e+00 1.705777206529043255e+01
3.000000000000000000e+00 1.705165991018535365e+01
3.000000000000000000e+00 1.704290633899655560e+01
3.000000000000000000e+00 1.703910418798865223e+01
3.000000000000000000e+00 1.703298466966912628e+01
3.000000000000000000e+00 1.702686212056098114e+01
3.000000000000000000e+00 1.702178822480195564e+01
3.000000000000000000e+00 1.701268490359066732e+01
3.000000000000000000e+00 1.701026789817131757e+01
3.000000000000000000e+00 1.699673079280190180e+01
3.000000000000000000e+00 1.699077143454236349e+01
3.000000000000000000e+00 1.698312193905492862e+01
3.000000000000000000e+00 1.698042050585710072e+01
3.000000000000000000e+00 1.697096545533702283e+01
3.000000000000000000e+00 1.696344972876087809e+01
3.000000000000000000e+00 1.695635002433610694e+01
3.000000000000000000e+00 1.695060784665604459e+01
3.000000000000000000e+00 1.694550401976060527e+01
3.000000000000000000e+00 1.693381063785409424e+01
3.000000000000000000e+00 1.692854420472415455e+01
3.000000000000000000e+00 1.692350416454641504e+01
3.000000000000000000e+00 1.691884024668226516e+01
3.000000000000000000e+00 1.691454987745108696e+01
3.000000000000000000e+00 1.690960207152068762e+01
3.000000000000000000e+00 1.690546486881666510e+01
3.000000000000000000e+00 1.690091913898037035e+01
3.000000000000000000e+00 1.689364311677180552e+01
3.000000000000000000e+00 1.688718380767849681e+01
3.000000000000000000e+00 1.688501998088607792e+01
3.000000000000000000e+00 1.687921985008199854e+01
3.000000000000000000e+00 1.687258095485472609e+01
3.000000000000000000e+00 1.686985643468921126e+01
3.000000000000000000e+00 1.686511084461778154e+01
3.000000000000000000e+00 1.685660517433482042e+01
3.000000000000000000e+00 1.685594829816780660e+01
3.000000000000000000e+00 1.685172193536198648e+01
3.000000000000000000e+00 1.684601663486749246e+01
3.000000000000000000e+00 1.684428053376467105e+01
3.000000000000000000e+00 1.684251572171159950e+01
3.000000000000000000e+00 1.683939321442723625e+01
3.000000000000000000e+00 1.683374667439842653e+01
3.000000000000000000e+00 1.682950319525989968e+01
3.000000000000000000e+00 1.682580651320926890e+01
3.000000000000000000e+00 1.681891744417238144e+01
3.000000000000000000e+00 1.681498684319308623e+01
3.000000000000000000e+00 1.681124667299330255e+01
3.000000000000000000e+00 1.680993725147430595e+01
3.000000000000000000e+00 1.680307583862962417e+01
3.000000000000000000e+00 1.680120022641359157e+01
3.000000000000000000e+00 1.679609319995654815e+01
3.000000000000000000e+00 1.679556526941734163e+01
3.000000000000000000e+00 1.678777026641090231e+01
3.000000000000000000e+00 1.678628986302647519e+01
3.000000000000000000e+00 1.678036791899545932e+01
3.000000000000000000e+00 1.677452341374550926e+01
3.000000000000000000e+00 1.677140946076364969e+01
3.000000000000000000e+00 1.677021230480328384e+01
3.000000000000000000e+00 1.676291596880222912e+01
3.000000000000000000e+00 1.676124318860003015e+01
3.000000000000000000e+00 1.675878915310856954e+01
3.000000000000000000e+00 1.675370273727433101e+01
3.000000000000000000e+00 1.675029997763012091e+01
3.000000000000000000e+00 1.674805917261398136e+01
3.000000000000000000e+00 1.674454422984426927e+01
3.000000000000000000e+00 1.674160461607568351e+01
3.000000000000000000e+00 1.674008402399368478e+01
3.000000000000000000e+00 1.673638267516175659e+01
3.000000000000000000e+00 1.673202221305666626e+01
3.000000000000000000e+00 1.673156301648938182e+01
3.000000000000000000e+00 1.672795680546493102e+01
3.000000000000000000e+00 1.672444605938609641e+01
3.000000000000000000e+00 1.672014257316458341e+01
3.000000000000000000e+00 1.671645345295240404e+01
3.000000000000000000e+00 1.671075902201841856e+01
3.000000000000000000e+00 1.670840266179582656e+01
3.000000000000000000e+00 1.670161424984440401e+01
3.000000000000000000e+00 1.669839954997646814e+01
3.000000000000000000e+00 1.669487336805327260e+01
3.000000000000000000e+00 1.669096839127769627e+01
3.000000000000000000e+00 1.668870971183543972e+01
3.000000000000000000e+00 1.668648444089264871e+01
3.000000000000000000e+00 1.668066434264740039e+01
3.000000000000000000e+00 1.667883642262332344e+01
3.000000000000000000e+00 1.667484866826481138e+01
3.000000000000000000e+00 1.667006398864549510e+01
3.000000000000000000e+00 1.666888344094564189e+01
3.000000000000000000e+00 1.666639324719261239e+01
3.000000000000000000e+00 1.666236537344303770e+01
3.000000000000000000e+00 1.666041963240390800e+01
3.000000000000000000e+00 1.665644743422616614e+01
3.000000000000000000e+00 1.665335147990400699e+01
3.000000000000000000e+00 1.665039313223131145e+01
3.000000000000000000e+00 1.664459541164009693e+01
3.000000000000000000e+00 1.664282784562093198e+01
3.000000000000000000e+00 1.663602908908938005e+01
3.000000000000000000e+00 1.663344335965535947e+01
3.000000000000000000e+00 1.662930489167144543e+01
3.000000000000000000e+00 1.662733384215639632e+01
3.000000000000000000e+00 1.662626850155658431e+01
3.000000000000000000e+00 1.662073332969270822e+01
3.000000000000000000e+00 1.661629533353903554e+01
3.000000000000000000e+00 1.661317213995637232e+01
3.000000000000000000e+00 1.661179038814838549e+01
3.000000000000000000e+00 1.660802797974747946e+01
3.000000000000000000e+00 1.660540624019590794e+01
3.000000000000000000e+00 1.660173669814173891e+01
3.000000000000000000e+00 1.659773089470545315e+01
3.000000000000000000e+00 1.659185717137018301e+01
3.000000000000000000e+00 1.659067505821625232e+01
3.000000000000000000e+00 1.658524026412802144e+01
3.000000000000000000e+00 1.658363316691866274e+01
3.000000000000000000e+00 1.658096946229535007e+01
3.000000000000000000e+00 1.657483790152591752e+01
3.000000000000000000e+00 1.657228434880893531e+01
3.000000000000000000e+00 1.656879785062319854e+01
3.000000000000000000e+00 1.656670112322192168e+01
3.000000000000000000e+00 1.656131425452963413e+01
3.000000000000000000e+00 1.655938812397094395e+01
3.000000000000000000e+00 1.655696987674895837e+01
3.000000000000000000e+00 1.655396748921943129e+01
3.000000000000000000e+00 1.654954432167867395e+01
3.000000000000000000e+00 1.654687320362443259e+01
3.000000000000000000e+00 1.654266032594833291e+01
3.000000000000000000e+00 1.654068850192504669e+01
3.000000000000000000e+00 1.653532357580825263e+01
3.000000000000000000e+00 1.653394491590204041e+01
3.000000000000000000e+00 1.653239780101440104e+01
3.000000000000000000e+00 1.652745748747978283e+01
3.000000000000000000e+00 1.652449866111536636e+01
3.000000000000000000e+00 1.652092943757720178e+01
3.000000000000000000e+00 1.651565887562255597e+01
3.000000000000000000e+00 1.651521963551724426e+01
3.000000000000000000e+00 1.651176893502304210e+01
3.000000000000000000e+00 1.650872444159690744e+01
3.000000000000000000e+00 1.650700346774197769e+01
3.000000000000000000e+00 1.650261666877455369e+01
3.000000000000000000e+00 1.650070756803983230e+01
3.000000000000000000e+00 1.649706560885765327e+01
3.000000000000000000e+00 1.649480680210037420e+01
3.000000000000000000e+00 1.649287319495673643e+01
3.000000000000000000e+00 1.648882644910588979e+01
3.000000000000000000e+00 1.648519152455055448e+01
3.000000000000000000e+00 1.648397146205976327e+01
3.000000000000000000e+00 1.648076568593670288e+01
3.000000000000000000e+00 1.647683230654039122e+01
3.000000000000000000e+00 1.647420281195650560e+01
3.000000000000000000e+00 1.647168505572233244e+01
3.000000000000000000e+00 1.646896361113411089e+01
3.000000000000000000e+00 1.646477486439480487e+01
3.000000000000000000e+00 1.646213911489314441e+01
3.000000000000000000e+00 1.646042422815983031e+01
3.000000000000000000e+00 1.645484663276310400e+01
3.000000000000000000e+00 1.645179083350411986e+01
3.000000000000000000e+00 1.644915601813337602e+01
3.000000000000000000e+00 1.644677361414137806e+01
3.000000000000000000e+00 1.644265811095029761e+01
3.000000000000000000e+00 1.643964713726306925e+01
3.000000000000000000e+00 1.643676057808890434e+01
3.000000000000000000e+00 1.643308177018263549e+01
3.000000000000000000e+00 1.643065335914961622e+01
3.000000000000000000e+00 1.642829276809544226e+01
3.000000000000000000e+00 1.642743070208138079e+01
3.000000000000000000e+00 1.642297480990637126e+01
3.000000000000000000e+00 1.642060466901578408e+01
3.000000000000000000e+00 1.641764916502382121e+01
3.000000000000000000e+00 1.641367843496246692e+01
3.000000000000000000e+00 1.641131953106927099e+01
3.000000000000000000e+00 1.640980301157983945e+01
3.000000000000000000e+00 1.640352464749187078e+01
3.000000000000000000e+00 1.640212225593101891e+01
3.000000000000000000e+00 1.639881850135636299e+01
3.000000000000000000e+00 1.639589072972187367e+01
3.000000000000000000e+00 1.639231793278787563e+01
3.000000000000000000e+00 1.638938810425453596e+01
3.000000000000000000e+00 1.638564739824547445e+01
3.000000000000000000e+00 1.638449097411143285e+01
3.000000000000000000e+00 1.638163284925118290e+01
3.000000000000000000e+00 1.637881939383582619e+01
3.000000000000000000e+00 1.637503997298987812e+01
3.000000000000000000e+00 1.637341792225282333e+01
3.000000000000000000e+00 1.637007294780747557e+01
3.000000000000000000e+00 1.636769910112137083e+01
3.000000000000000000e+00 1.636556610349294161e+01
3.000000000000000000e+00 1.636059936470134346e+01
3.000000000000000000e+00 1.635532504995533998e+01
3.000000000000000000e+00 1.635382152209308515e+01
3.000000000000000000e+00 1.635219617062873709e+01
3.000000000000000000e+00 1.634896089109994577e+01
3.000000000000000000e+00 1.634757026221473808e+01
3.000000000000000000e+00 1.634425003956090094e+01
3.000000000000000000e+00 1.634073565966415842e+01
3.000000000000000000e+00 1.633892182170484020e+01
3.000000000000000000e+00 1.633566663707391697e+01
3.000000000000000000e+00 1.633300968682800303e+01
3.000000000000000000e+00 1.632895670679149447e+01
3.000000000000000000e+00 1.632548998141104946e+01
3.000000000000000000e+00 1.632290314441379309e+01
3.000000000000000000e+00 1.631964363747324853e+01
3.000000000000000000e+00 1.631708664608144232e+01
3.000000000000000000e+00 1.631174893392896408e+01
3.000000000000000000e+00 1.630933572657006891e+01
3.000000000000000000e+00 1.630562143370656969e+01
3.000000000000000000e+00 1.630465888103449501e+01
3.000000000000000000e+00 1.630187315134396542e+01
3.000000000000000000e+00 1.629818621262347023e+01
3.000000000000000000e+00 1.629126737088006749e+01
3.000000000000000000e+00 1.629061219981910824e+01
3.000000000000000000e+00 1.628541935414868291e+01
3.000000000000000000e+00 1.628320764669551934e+01
3.000000000000000000e+00 1.628077850152369521e+01
3.000000000000000000e+00 1.627785946778165282e+01
3.000000000000000000e+00 1.627410039081047799e+01
3.000000000000000000e+00 1.626879465030344463e+01
3.000000000000000000e+00 1.626693654256662214e+01
3.000000000000000000e+00 1.626561526993033269e+01
3.000000000000000000e+00 1.626336778268770544e+01
3.000000000000000000e+00 1.626128527721819239e+01
3.000000000000000000e+00 1.625512658430906043e+01
3.000000000000000000e+00 1.625203586705487169e+01
3.000000000000000000e+00 1.624978127732358502e+01
3.000000000000000000e+00 1.624587932022067704e+01
3.000000000000000000e+00 1.624442462498861417e+01
3.000000000000000000e+00 1.624164744149306827e+01
3.000000000000000000e+00 1.623786195280566247e+01
3.000000000000000000e+00 1.623481641482575100e+01
3.000000000000000000e+00 1.623202375246247797e+01
3.000000000000000000e+00 1.622962733883782960e+01
3.000000000000000000e+00 1.622551991358588452e+01
3.000000000000000000e+00 1.622097408384196982e+01
3.000000000000000000e+00 1.621910595550007983e+01
3.000000000000000000e+00 1.621627976415768302e+01
3.000000000000000000e+00 1.621469607109862565e+01
3.000000000000000000e+00 1.621066889467197569e+01
3.000000000000000000e+00 1.620747888673816206e+01
3.000000000000000000e+00 1.620518780260873370e+01
3.000000000000000000e+00 1.620294807057999620e+01
3.000000000000000000e+00 1.619943217569270288e+01
3.000000000000000000e+00 1.619605991459395966e+01
3.000000000000000000e+00 1.619296801112768236e+01
3.000000000000000000e+00 1.618881009859445896e+01
3.000000000000000000e+00 1.618389601340557959e+01
3.000000000000000000e+00 1.618195001732491889e+01
3.000000000000000000e+00 1.617780562929435106e+01
3.000000000000000000e+00 1.617302586729482528e+01
3.000000000000000000e+00 1.617210940516606499e+01
3.000000000000000000e+00 1.616960709185944722e+01
3.000000000000000000e+00 1.616563927817205126e+01
3.000000000000000000e+00 1.616189760620530080e+01
3.000000000000000000e+00 1.615840783880454623e+01
3.000000000000000000e+00 1.615510849383521119e+01
3.000000000000000000e+00 1.615285690739230873e+01
3.000000000000000000e+00 1.614970676002444350e+01
3.000000000000000000e+00 1.614562189126401748e+01
3.000000000000000000e+00 1.614363941573776273e+01
3.000000000000000000e+00 1.614124021610743398e+01
3.000000000000000000e+00 1.613775732842386290e+01
3.000000000000000000e+00 1.613475244748817516e+01
3.000000000000000000e+00 1.613095692039206597e+01
3.000000000000000000e+00 1.612849724986394762e+01
3.000000000000000000e+00 1.612258308776580762e+01
3.000000000000000000e+00 1.612101390265578260e+01
3.000000000000000000e+00 1.611766715325339661e+01
3.000000000000000000e+00 1.611411633292818024e+01
3.000000000000000000e+00 1.610996079188833363e+01
3.000000000000000000e+00 1.610855163428059100e+01
3.000000000000000000e+00 1.610491846457152221e+01
3.000000000000000000e+00 1.610259307029779663e+01
3.000000000000000000e+00 1.609894593415652864e+01
3.000000000000000000e+00 1.609490458869281326e+01
3.000000000000000000e+00 1.609396519389952118e+01
3.000000000000000000e+00 1.609067207780009312e+01
3.000000000000000000e+00 1.608699991902201631e+01
3.000000000000000000e+00 1.608361227535655757e+01
3.000000000000000000e+00 1.608208347910450442e+01
3.000000000000000000e+00 1.607845622810858899e+01
3.000000000000000000e+00 1.607601034331533540e+01
3.000000000000000000e+00 1.607197163772703163e+01
3.000000000000000000e+00 1.607093657395276409e+01
3.000000000000000000e+00 1.606729070038142737e+01
3.000000000000000000e+00 1.606388556757419295e+01
3.000000000000000000e+00 1.606009318726868074e+01
3.000000000000000000e+00 1.605573245465523513e+01
3.000000000000000000e+00 1.605161641687166707e+01
3.000000000000000000e+00 1.605033077779681960e+01
3.000000000000000000e+00 1.604734508592465048e+01
3.000000000000000000e+00 1.604599841626551537e+01
3.000000000000000000e+00 1.604090606768154359e+01
3.000000000000000000e+00 1.603957795767408356e+01
3.000000000000000000e+00 1.603768523436168181e+01
3.000000000000000000e+00 1.603382578378181478e+01
3.000000000000000000e+00 1.602886706290077967e+01
3.000000000000000000e+00 1.602492559615508938e+01
3.000000000000000000e+00 1.602273183783685440e+01
3.000000000000000000e+00 1.601854823138639361e+01
3.000000000000000000e+00 1.601469158935641701e+01
3.000000000000000000e+00 1.601118636100822101e+01
3.000000000000000000e+00 1.600915997316649353e+01
3.000000000000000000e+00 1.600765475349329492e+01
3.000000000000000000e+00 1.600251692169245743e+01
3.000000000000000000e+00 1.600085611256780638e+01
3.000000000000000000e+00 1.599906680144744975e+01
3.000000000000000000e+00 1.599521621531030924e+01
3.000000000000000000e+00 1.599207503886840520e+01
3.000000000000000000e+00 1.598664974634515090e+01
3.000000000000000000e+00 1.598451503795688744e+01
3.000000000000000000e+00 1.598230313672494418e+01
3.000000000000000000e+00 1.597844919702368927e+01
3.000000000000000000e+00 1.597588083571126916e+01
3.000000000000000000e+00 1.597348921264890720e+01
3.000000000000000000e+00 1.597175357058459078e+01
3.000000000000000000e+00 1.596922921711220233e+01
3.000000000000000000e+00 1.596440456286785370e+01
3.000000000000000000e+00 1.596080497597325731e+01
3.000000000000000000e+00 1.595736159465337423e+01
3.000000000000000000e+00 1.595585711633669668e+01
3.000000000000000000e+00 1.595406136900747107e+01
3.000000000000000000e+00 1.594948191139860150e+01
3.000000000000000000e+00 1.594570857101756900e+01
3.000000000000000000e+00 1.594110902771268634e+01
3.000000000000000000e+00 1.593827510180032192e+01
3.000000000000000000e+00 1.593582320901550986e+01
3.000000000000000000e+00 1.593244139226701428e+01
3.000000000000000000e+00 1.592940339826309248e+01
3.000000000000000000e+00 1.592611216725308587e+01
3.000000000000000000e+00 1.592310566052110410e+01
3.000000000000000000e+00 1.591814654370930349e+01
3.000000000000000000e+00 1.591534390418091505e+01
3.000000000000000000e+00 1.591301832596484722e+01
3.000000000000000000e+00 1.591129902294209408e+01
3.000000000000000000e+00 1.590714798762434512e+01
3.000000000000000000e+00 1.590461650153430284e+01
3.000000000000000000e+00 1.590264194679663667e+01
3.000000000000000000e+00 1.589603944342891673e+01
3.000000000000000000e+00 1.589455143292428474e+01
3.000000000000000000e+00 1.589125150339929426e+01
3.000000000000000000e+00 1.588712766533057952e+01
3.000000000000000000e+00 1.588485603022931514e+01
3.000000000000000000e+00 1.588078123749155601e+01
3.000000000000000000e+00 1.587696809968093170e+01
3.000000000000000000e+00 1.587418956836210171e+01
3.000000000000000000e+00 1.587005831860313698e+01
3.000000000000000000e+00 1.586820113485330630e+01
3.000000000000000000e+00 1.586671666253989876e+01
3.000000000000000000e+00 1.586317656631463890e+01
3.000000000000000000e+00 1.585998451133894704e+01
3.000000000000000000e+00 1.585660248780888004e+01
3.000000000000000000e+00 1.585308247329919951e+01
3.000000000000000000e+00 1.585042744352957200e+01
3.000000000000000000e+00 1.584602577635699028e+01
3.000000000000000000e+00 1.584353594522265674e+01
3.000000000000000000e+00 1.584121153047634500e+01
3.000000000000000000e+00 1.583856569392319713e+01
3.000000000000000000e+00 1.583313463458222259e+01
3.000000000000000000e+00 1.582986572173063955e+01
3.000000000000000000e+00 1.582787164123189250e+01
3.000000000000000000e+00 1.582487127250357162e+01
3.000000000000000000e+00 1.581959528578597052e+01
3.000000000000000000e+00 1.581707070730547748e+01
3.000000000000000000e+00 1.581370974944372421e+01
3.000000000000000000e+00 1.581052857454384331e+01
3.000000000000000000e+00 1.581000013519467018e+01
3.000000000000000000e+00 1.580599449549545454e+01
3.000000000000000000e+00 1.580224439898047351e+01
3.000000000000000000e+00 1.580034836649840457e+01
3.000000000000000000e+00 1.579481606220345924e+01
3.000000000000000000e+00 1.579148648714116021e+01
3.000000000000000000e+00 1.579019114586123074e+01
3.000000000000000000e+00 1.578566208603001542e+01
3.000000000000000000e+00 1.578361995042965127e+01
3.000000000000000000e+00 1.578007715343076001e+01
3.000000000000000000e+00 1.577553824936781623e+01
3.000000000000000000e+00 1.577274372529037549e+01
3.000000000000000000e+00 1.576874960282876259e+01
3.000000000000000000e+00 1.576634839735035065e+01
3.000000000000000000e+00 1.576231541146351844e+01
3.000000000000000000e+00 1.576050120905723162e+01
3.000000000000000000e+00 1.575774601743950676e+01
3.000000000000000000e+00 1.575302566957137884e+01
3.000000000000000000e+00 1.575177539906813351e+01
3.000000000000000000e+00 1.574967707976804299e+01
3.000000000000000000e+00 1.574323388516286393e+01
3.000000000000000000e+00 1.574091817247716207e+01
3.000000000000000000e+00 1.573917596110833550e+01
3.000000000000000000e+00 1.573515414054605976e+01
3.000000000000000000e+00 1.572983624189003748e+01
3.000000000000000000e+00 1.572581592485141933e+01
3.000000000000000000e+00 1.572423579940451788e+01
3.000000000000000000e+00 1.571907627172800836e+01
3.000000000000000000e+00 1.571663483238440051e+01
3.000000000000000000e+00 1.571446234186557334e+01
3.000000000000000000e+00 1.570941388660208027e+01
3.000000000000000000e+00 1.570695482991528280e+01
3.000000000000000000e+00 1.570409184752780263e+01
3.000000000000000000e+00 1.570294013296626723e+01
3.000000000000000000e+00 1.569941452255083725e+01
3.000000000000000000e+00 1.569629037618904555e+01
3.000000000000000000e+00 1.569063633393642654e+01
3.000000000000000000e+00 1.568919747607953141e+01
3.000000000000000000e+00 1.568714917696845035e+01
3.000000000000000000e+00 1.568195382053843545e+01
3.000000000000000000e+00 1.568115045830719545e+01
3.000000000000000000e+00 1.567712621071632029e+01
3.000000000000000000e+00 1.567553512380795766e+01
3.000000000000000000e+00 1.567283996625687337e+01
3.000000000000000000e+00 1.566842606944534566e+01
3.000000000000000000e+00 1.566699784534578832e+01
3.000000000000000000e+00 1.566352283107420007e+01
3.000000000000000000e+00 1.565977380428024013e+01
3.000000000000000000e+00 1.565545733947705109e+01
3.000000000000000000e+00 1.565337160862232224e+01
3.000000000000000000e+00 1.564936736504605186e+01
3.000000000000000000e+00 1.564592498899611783e+01
3.000000000000000000e+00 1.564370134422291869e+01
3.000000000000000000e+00 1.564167815233952830e+01
3.000000000000000000e+00 1.563883639545273851e+01
3.000000000000000000e+00 1.563560327195925836e+01
3.000000000000000000e+00 1.563118533808412636e+01
3.000000000000000000e+00 1.562823345908368644e+01
3.000000000000000000e+00 1.562643493365776948e+01
3.000000000000000000e+00 1.562290126605152274e+01
3.000000000000000000e+00 1.561877194413631820e+01
3.000000000000000000e+00 1.561523488617808830e+01
3.000000000000000000e+00 1.561230385206486737e+01
3.000000000000000000e+00 1.560844539431499989e+01
3.000000000000000000e+00 1.560621216821050261e+01
3.000000000000000000e+00 1.560265176409695265e+01
3.000000000000000000e+00 1.560121275139144004e+01
3.000000000000000000e+00 1.559792818791648550e+01
3.000000000000000000e+00 1.559253466164677349e+01
3.000000000000000000e+00 1.558998446555222195e+01
3.000000000000000000e+00 1.558821096484733104e+01
3.000000000000000000e+00 1.558774956192851668e+01
3.000000000000000000e+00 1.558389222483122083e+01
3.000000000000000000e+00 1.558073075138307573e+01
3.000000000000000000e+00 1.557802606464878004e+01
3.000000000000000000e+00 1.557390805278628676e+01
3.000000000000000000e+00 1.557247152612652208e+01
3.000000000000000000e+00 1.556737746874879313e+01
3.000000000000000000e+00 1.556296446875682093e+01
3.000000000000000000e+00 1.556045928117040944e+01
3.000000000000000000e+00 1.555816555972844561e+01
3.000000000000000000e+00 1.555190260965358107e+01
3.000000000000000000e+00 1.555002638600791620e+01
3.000000000000000000e+00 1.554789364464323498e+01
3.000000000000000000e+00 1.554509496766025123e+01
3.000000000000000000e+00 1.554338692481619333e+01
3.000000000000000000e+00 1.553891692499772503e+01
3.000000000000000000e+00 1.553620273956713405e+01
3.000000000000000000e+00 1.553421430850246843e+01
3.000000000000000000e+00 1.553253597315150358e+01
3.000000000000000000e+00 1.552840362492779214e+01
3.000000000000000000e+00 1.552659476457599652e+01
3.000000000000000000e+00 1.552026027101817007e+01
3.000000000000000000e+00 1.551534285638008548e+01
3.000000000000000000e+00 1.551353382847506701e+01
3.000000000000000000e+00 1.550919141349760011e+01
3.000000000000000000e+00 1.550661687144934398e+01
3.000000000000000000e+00 1.550046064080348351e+01
3.000000000000000000e+00 1.549875034102826810e+01
3.000000000000000000e+00 1.549446330938445904e+01
3.000000000000000000e+00 1.549126701917981208e+01
3.000000000000000000e+00 1.548792859201438255e+01
3.000000000000000000e+00 1.548510681454176918e+01
3.000000000000000000e+00 1.548232796120164245e+01
3.000000000000000000e+00 1.547683156174226404e+01
3.000000000000000000e+00 1.547529388803518380e+01
3.000000000000000000e+00 1.547416863630172834e+01
3.000000000000000000e+00 1.546653692780240696e+01
3.000000000000000000e+00 1.546450444265885693e+01
3.000000000000000000e+00 1.546193416987668634e+01
3.000000000000000000e+00 1.545782694010618741e+01
3.000000000000000000e+00 1.545445959315181739e+01
3.000000000000000000e+00 1.545278578762691524e+01
3.000000000000000000e+00 1.544559197978856346e+01
3.000000000000000000e+00 1.544279729808356727e+01
3.000000000000000000e+00 1.543955025621537835e+01
3.000000000000000000e+00 1.543398805275633201e+01
3.000000000000000000e+00 1.542864608967270001e+01
3.000000000000000000e+00 1.542501006485882620e+01
3.000000000000000000e+00 1.542054172757886299e+01
3.000000000000000000e+00 1.541787954917129966e+01
3.000000000000000000e+00 1.541240001635801882e+01
3.000000000000000000e+00 1.540768287851292762e+01
3.000000000000000000e+00 1.540557093078227524e+01
3.000000000000000000e+00 1.540109219394728512e+01
3.000000000000000000e+00 1.539678659671188754e+01
3.000000000000000000e+00 1.539510230069678975e+01
3.000000000000000000e+00 1.539150609341389142e+01
3.000000000000000000e+00 1.538790789106991319e+01
3.000000000000000000e+00 1.538155744097847411e+01
3.000000000000000000e+00 1.537479593825216995e+01
3.000000000000000000e+00 1.536482921107508659e+01
3.000000000000000000e+00 1.536236919043527571e+01
3.000000000000000000e+00 1.535325953887978123e+01
3.000000000000000000e+00 1.534920010397931911e+01
3.000000000000000000e+00 1.534262275410935672e+01
3.000000000000000000e+00 1.533872503777805285e+01
3.000000000000000000e+00 1.533213860466933731e+01
3.000000000000000000e+00 1.532623087784041260e+01
3.000000000000000000e+00 1.531663590903708005e+01
3.000000000000000000e+00 1.531155930081407845e+01
3.000000000000000000e+00 1.530135468049134850e+01
3.000000000000000000e+00 1.528875193565332147e+01
3.000000000000000000e+00 1.528555307808222707e+01
3.000000000000000000e+00 1.527440370618973553e+01
3.000000000000000000e+00 1.526448086396077386e+01
3.000000000000000000e+00 1.524516168876965949e+01
3.000000000000000000e+00 1.524065193372585902e+01
3.000000000000000000e+00 1.523287247586503135e+01
3.000000000000000000e+00 1.522457994556669725e+01
3.000000000000000000e+00 1.521349872889699029e+01
3.000000000000000000e+00 1.520563532312583099e+01
3.000000000000000000e+00 1.517679370201216038e+01
3.000000000000000000e+00 1.516327839872307059e+01
3.000000000000000000e+00 1.514467433216015024e+01
3.000000000000000000e+00 1.513150879641464819e+01
3.000000000000000000e+00 1.511427796126263345e+01
3.000000000000000000e+00 1.510711914451210092e+01
3.000000000000000000e+00 1.509805510983606069e+01
3.000000000000000000e+00 1.507097421950118665e+01
4.000000000000000000e+00 2.181617156683900660e+01
4.000000000000000000e+00 2.180888554131224311e+01
4.000000000000000000e+00 2.169905143669720360e+01
4.000000000000000000e+00 2.165391166944186097e+01
4.000000000000000000e+00 2.164858274983453867e+01
4.000000000000000000e+00 2.136604349595166141e+01
4.000000000000000000e+00 2.078166851046452379e+01
4.000000000000000000e+00 2.074972262241026044e+01
4.000000000000000000e+00 2.064170431853961318e+01
4.000000000000000000e+00 2.063562236468187905e+01
4.000000000000000000e+00 2.052326670776368545e+01
4.000000000000000000e+00 2.004095749013760752e+01
4.000000000000000000e+00 1.998202926045770411e+01
4.000000000000000000e+00 1.991740391137100374e+01
4.000000000000000000e+00 1.987007291149114963e+01
4.000000000000000000e+00 1.978892926656638096e+01
4.000000000000000000e+00 1.962358992545806302e+01
4.000000000000000000e+00 1.960539928906425899e+01
4.000000000000000000e+00 1.958313870609710250e+01
4.000000000000000000e+00 1.956932950864161214e+01
4.000000000000000000e+00 1.954002772355476125e+01
4.000000000000000000e+00 1.953509079931139780e+01
4.000000000000000000e+00 1.952570306919109910e+01
4.000000000000000000e+00 1.949890069926599523e+01
4.000000000000000000e+00 1.948767290223847937e+01
4.000000000000000000e+00 1.946922260894067236e+01
4.000000000000000000e+00 1.945334192791102623e+01
4.000000000000000000e+00 1.945040244466101242e+01
4.000000000000000000e+00 1.942924954150295136e+01
4.000000000000000000e+00 1.941299303844439450e+01
4.000000000000000000e+00 1.939642068985718382e+01
4.000000000000000000e+00 1.939371428023435939e+01
4.000000000000000000e+00 1.938332990986323168e+01
4.000000000000000000e+00 1.936106493425782205e+01
4.000000000000000000e+00 1.936035008046109240e+01
4.000000000000000000e+00 1.934221713522705244e+01
4.000000000000000000e+00 1.932118775556021006e+01
4.000000000000000000e+00 1.931102143323422737e+01
4.000000000000000000e+00 1.929829526618174995e+01
4.000000000000000000e+00 1.929090216285306525e+01
4.000000000000000000e+00 1.927941283882188017e+01
4.000000000000000000e+00 1.926524135509611568e+01
4.000000000000000000e+00 1.925586910479958647e+01
4.000000000000000000e+00 1.924712270626459443e+01
4.000000000000000000e+00 1.923641443939241213e+01
4.000000000000000000e+00 1.923486527385442102e+01
4.000000000000000000e+00 1.921979735539282785e+01
4.000000000000000000e+00 1.921385297502231637e+01
4.000000000000000000e+00 1.919050886949240109e+01
4.000000000000000000e+00 1.917381831493741373e+01
4.000000000000000000e+00 1.914439632806923797e+01
4.000000000000000000e+00 1.911755614557219829e+01
4.000000000000000000e+00 1.905066253820196565e+01
4.000000000000000000e+00 1.902622429819018279e+01
4.000000000000000000e+00 1.885127957004626964e+01
4.000000000000000000e+00 1.882197540400740365e+01
4.000000000000000000e+00 1.867325376005014448e+01
4.000000000000000000e+00 1.861933382311554297e+01
4.000000000000000000e+00 1.857979965963969704e+01
4.000000000000000000e+00 1.856002859213631595e+01
4.000000000000000000e+00 1.853424395039636963e+01
4.000000000000000000e+00 1.845704226778168788e+01
4.000000000000000000e+00 1.842289626561435156e+01
4.000000000000000000e+00 1.841457679475140452e+01
4.000000000000000000e+00 1.838224371316742278e+01
4.000000000000000000e+00 1.836431873994569486e+01
4.000000000000000000e+00 1.833608591919365338e+01
4.000000000000000000e+00 1.830329009145866692e+01
4.000000000000000000e+00 1.828791411345977735e+01
4.000000000000000000e+00 1.828002155571499543e+01
4.000000000000000000e+00 1.824774490432743690e+01
4.000000000000000000e+00 1.823482843139668930e+01
4.000000000000000000e+00 1.822722733609437995e+01
4.000000000000000000e+00 1.821413547946440303e+01
4.000000000000000000e+00 1.821091540835708855e+01
4.000000000000000000e+00 1.818778260084975074e+01
4.000000000000000000e+00 1.817284591272770200e+01
4.000000000000000000e+00 1.816986728847112076e+01
4.000000000000000000e+00 1.815425008381181016e+01
4.000000000000000000e+00 1.814810061850308287e+01
4.000000000000000000e+00 1.813969784566187471e+01
4.000000000000000000e+00 1.813408059202591005e+01
4.000000000000000000e+00 1.811679010281484992e+01
4.000000000000000000e+00 1.811520126116203144e+01
4.000000000000000000e+00 1.810457136040348658e+01
4.000000000000000000e+00 1.810200044698632027e+01
4.000000000000000000e+00 1.808632158221131192e+01
4.000000000000000000e+00 1.807983774700498003e+01
4.000000000000000000e+00 1.807916307041289272e+01
4.000000000000000000e+00 1.806721321129088764e+01
4.000000000000000000e+00 1.806097459230229063e+01
4.000000000000000000e+00 1.805090731587807440e+01
4.000000000000000000e+00 1.803640817861680290e+01
4.000000000000000000e+00 1.803218066619048798e+01
4.000000000000000000e+00 1.802594022289210685e+01
4.000000000000000000e+00 1.801115158240798664e+01
4.000000000000000000e+00 1.800641894305224966e+01
4.000000000000000000e+00 1.799181647748351764e+01
4.000000000000000000e+00 1.799064348367712540e+01
4.000000000000000000e+00 1.798134283206467288e+01
4.000000000000000000e+00 1.797051454528151027e+01
4.000000000000000000e+00 1.795848852234578175e+01
4.000000000000000000e+00 1.795174096366588756e+01
4.000000000000000000e+00 1.794416033614205830e+01
4.000000000000000000e+00 1.794307735557456951e+01
4.000000000000000000e+00 1.792891557883683973e+01
4.000000000000000000e+00 1.791828754419568881e+01
4.000000000000000000e+00 1.791688812625479343e+01
4.000000000000000000e+00 1.790911931523645606e+01
4.000000000000000000e+00 1.790887574705386953e+01
4.000000000000000000e+00 1.789466035789590848e+01
4.000000000000000000e+00 1.789002637526641948e+01
4.000000000000000000e+00 1.788949651335236268e+01
4.000000000000000000e+00 1.787749362472606762e+01
4.000000000000000000e+00 1.786692457473954931e+01
4.000000000000000000e+00 1.785686186868307246e+01
4.000000000000000000e+00 1.784970939002380774e+01
4.000000000000000000e+00 1.783980057125680929e+01
4.000000000000000000e+00 1.783492042033962122e+01
4.000000000000000000e+00 1.782883757671061886e+01
4.000000000000000000e+00 1.782810603618337453e+01
4.000000000000000000e+00 1.782042332728531875e+01
4.000000000000000000e+00 1.781000531355246252e+01
4.000000000000000000e+00 1.780391969310639411e+01
4.000000000000000000e+00 1.779996748387722860e+01
4.000000000000000000e+00 1.779117985665507362e+01
4.000000000000000000e+00 1.778726826760327739e+01
4.000000000000000000e+00 1.778295257018282882e+01
4.000000000000000000e+00 1.777510983191034200e+01
4.000000000000000000e+00 1.776700886861777917e+01
4.000000000000000000e+00 1.776231586692836473e+01
4.000000000000000000e+00 1.775822272528729329e+01
4.000000000000000000e+00 1.775581791521292985e+01
4.000000000000000000e+00 1.774777017428547765e+01
4.000000000000000000e+00 1.774609134810954103e+01
4.000000000000000000e+00 1.773780945309581014e+01
4.000000000000000000e+00 1.773598201614591119e+01
4.000000000000000000e+00 1.773054457966789244e+01
4.000000000000000000e+00 1.772097034602811405e+01
4.000000000000000000e+00 1.771522457292481079e+01
4.000000000000000000e+00 1.771121365411138626e+01
4.000000000000000000e+00 1.770453424212060156e+01
4.000000000000000000e+00 1.769740108958452041e+01
4.000000000000000000e+00 1.769527400288988517e+01
4.000000000000000000e+00 1.768606544408723735e+01
4.000000000000000000e+00 1.768336069575471825e+01
4.000000000000000000e+00 1.767886238751793115e+01
4.000000000000000000e+00 1.767283714819618368e+01
4.000000000000000000e+00 1.766586273707074639e+01
4.000000000000000000e+00 1.765894177605877857e+01
4.000000000000000000e+00 1.765871406208883343e+01
4.000000000000000000e+00 1.765190029852373144e+01
4.000000000000000000e+00 1.764685204938550811e+01
4.000000000000000000e+00 1.763808567021611040e+01
4.000000000000000000e+00 1.763315104258873589e+01
4.000000000000000000e+00 1.762657129042404591e+01
4.000000000000000000e+00 1.762586294122390740e+01
4.000000000000000000e+00 1.761696148860268707e+01
4.000000000000000000e+00 1.760976468748608426e+01
4.000000000000000000e+00 1.760718129133958598e+01
4.000000000000000000e+00 1.760216829380248171e+01
4.000000000000000000e+00 1.759377227121944998e+01
4.000000000000000000e+00 1.759034788718138032e+01
4.000000000000000000e+00 1.758393791157259400e+01
4.000000000000000000e+00 1.758106504808598558e+01
4.000000000000000000e+00 1.757813372981226507e+01
4.000000000000000000e+00 1.756953684129885218e+01
4.000000000000000000e+00 1.756671304628816443e+01
4.000000000000000000e+00 1.755951545811079839e+01
4.000000000000000000e+00 1.755751475731405620e+01
4.000000000000000000e+00 1.755004458500462405e+01
4.000000000000000000e+00 1.754375806564535267e+01
4.000000000000000000e+00 1.753292895012042507e+01
4.000000000000000000e+00 1.752686893081654773e+01
4.000000000000000000e+00 1.751987105451729221e+01
4.000000000000000000e+00 1.751727005128609349e+01
4.000000000000000000e+00 1.750722105109063520e+01
4.000000000000000000e+00 1.749913524715682911e+01
4.000000000000000000e+00 1.749370051287406724e+01
4.000000000000000000e+00 1.749056299964617622e+01
4.000000000000000000e+00 1.747611910577618133e+01
4.000000000000000000e+00 1.747511695891893169e+01
4.000000000000000000e+00 1.746824976122743323e+01
4.000000000000000000e+00 1.746809151728486853e+01
4.000000000000000000e+00 1.746246094392395776e+01
4.000000000000000000e+00 1.745715129696665713e+01
4.000000000000000000e+00 1.745268181412944486e+01
4.000000000000000000e+00 1.744454384353201348e+01
4.000000000000000000e+00 1.743959429532310068e+01
4.000000000000000000e+00 1.743639528003404138e+01
4.000000000000000000e+00 1.742388636988129491e+01
4.000000000000000000e+00 1.741680251406274493e+01
4.000000000000000000e+00 1.741323204297466987e+01
4.000000000000000000e+00 1.741024434010720867e+01
4.000000000000000000e+00 1.739454907979894216e+01
4.000000000000000000e+00 1.739359285395195087e+01
4.000000000000000000e+00 1.738668055039747529e+01
4.000000000000000000e+00 1.737968464697095783e+01
4.000000000000000000e+00 1.737636460610620759e+01
4.000000000000000000e+00 1.737474553242063990e+01
4.000000000000000000e+00 1.736333560225278561e+01
4.000000000000000000e+00 1.736180956662883190e+01
4.000000000000000000e+00 1.735303610844676214e+01
4.000000000000000000e+00 1.734950494954378541e+01
4.000000000000000000e+00 1.734746275925446568e+01
4.000000000000000000e+00 1.733823111820924012e+01
4.000000000000000000e+00 1.733689566875145260e+01
4.000000000000000000e+00 1.732767728346906821e+01
4.000000000000000000e+00 1.732007652911676487e+01
4.000000000000000000e+00 1.731260449165769799e+01
4.000000000000000000e+00 1.731117866312385800e+01
4.000000000000000000e+00 1.730365047141318868e+01
4.000000000000000000e+00 1.729732698150721504e+01
4.000000000000000000e+00 1.729632350461779211e+01
4.000000000000000000e+00 1.728894895076682303e+01
4.000000000000000000e+00 1.728382418171029045e+01
4.000000000000000000e+00 1.727298473115335042e+01
4.000000000000000000e+00 1.726923995795092281e+01
4.000000000000000000e+00 1.726689384660104665e+01
4.000000000000000000e+00 1.726216055572727370e+01
4.000000000000000000e+00 1.725106085174736492e+01
4.000000000000000000e+00 1.724500665513651398e+01
4.000000000000000000e+00 1.724036711402512267e+01
4.000000000000000000e+00 1.723488944859097671e+01
4.000000000000000000e+00 1.723223764999249852e+01
4.000000000000000000e+00 1.723059556758775557e+01
4.000000000000000000e+00 1.722376999912273376e+01
4.000000000000000000e+00 1.722226218907259465e+01
4.000000000000000000e+00 1.721641306493063794e+01
4.000000000000000000e+00 1.720430559262860015e+01
4.000000000000000000e+00 1.720273742547986018e+01
4.000000000000000000e+00 1.719233546072677754e+01
4.000000000000000000e+00 1.719159846998925545e+01
4.000000000000000000e+00 1.718494847482048371e+01
4.000000000000000000e+00 1.717882864165909140e+01
4.000000000000000000e+00 1.717528764161730237e+01
4.000000000000000000e+00 1.716597283509473115e+01
4.000000000000000000e+00 1.716325624627688384e+01
4.000000000000000000e+00 1.715680628589679557e+01
4.000000000000000000e+00 1.715647025948182147e+01
4.000000000000000000e+00 1.714110249813002440e+01
4.000000000000000000e+00 1.713892814293516764e+01
4.000000000000000000e+00 1.712966036636008482e+01
4.000000000000000000e+00 1.712897481041019887e+01
4.000000000000000000e+00 1.711812161198601245e+01
4.000000000000000000e+00 1.711349624050633267e+01
4.000000000000000000e+00 1.711015798734650772e+01
4.000000000000000000e+00 1.709879278088553534e+01
4.000000000000000000e+00 1.709796796515137274e+01
4.000000000000000000e+00 1.709168430515687476e+01
4.000000000000000000e+00 1.708874808147609414e+01
4.000000000000000000e+00 1.708134341030399739e+01
4.000000000000000000e+00 1.707496479728394689e+01
4.000000000000000000e+00 1.707179787216410816e+01
4.000000000000000000e+00 1.706223283425466164e+01
4.000000000000000000e+00 1.705890455049884125e+01
4.000000000000000000e+00 1.705140033638554797e+01
4.000000000000000000e+00 1.705096457910519092e+01
4.000000000000000000e+00 1.704113968588211847e+01
4.000000000000000000e+00 1.703324490864129714e+01
4.000000000000000000e+00 1.703104076405681866e+01
4.000000000000000000e+00 1.702720598806921259e+01
4.000000000000000000e+00 1.701892861903391463e+01
4.000000000000000000e+00 1.701223132778960334e+01
4.000000000000000000e+00 1.700526055686204785e+01
4.000000000000000000e+00 1.699061371259432107e+01
4.000000000000000000e+00 1.698696773260599713e+01
4.000000000000000000e+00 1.698175888049929583e+01
4.000000000000000000e+00 1.697402201690205104e+01
4.000000000000000000e+00 1.696941925616736313e+01
4.000000000000000000e+00 1.695593889869396875e+01
4.000000000000000000e+00 1.694985311588695964e+01
4.000000000000000000e+00 1.694238651970180243e+01
4.000000000000000000e+00 1.693884441159996257e+01
4.000000000000000000e+00 1.693189142049331508e+01
4.000000000000000000e+00 1.692703305210420339e+01
4.000000000000000000e+00 1.692067582485412203e+01
4.000000000000000000e+00 1.692023585887278259e+01
4.000000000000000000e+00 1.691414404428954299e+01
4.000000000000000000e+00 1.691118089046049278e+01
4.000000000000000000e+00 1.690573360600389563e+01
4.000000000000000000e+00 1.689579838139329482e+01
4.000000000000000000e+00 1.689406905907338086e+01
4.000000000000000000e+00 1.688387362437678618e+01
4.000000000000000000e+00 1.688181835094992778e+01
4.000000000000000000e+00 1.687644655134934624e+01
4.000000000000000000e+00 1.687250266085246508e+01
4.000000000000000000e+00 1.686612837581363422e+01
4.000000000000000000e+00 1.686323435035254903e+01
4.000000000000000000e+00 1.685631759055485901e+01
4.000000000000000000e+00 1.685612233557396777e+01
4.000000000000000000e+00 1.685144127395761871e+01
4.000000000000000000e+00 1.685001698639595702e+01
4.000000000000000000e+00 1.683939389421967903e+01
4.000000000000000000e+00 1.683560771492809138e+01
4.000000000000000000e+00 1.683391185082536623e+01
4.000000000000000000e+00 1.682344096654254884e+01
4.000000000000000000e+00 1.682208927091499362e+01
4.000000000000000000e+00 1.681764960350157168e+01
4.000000000000000000e+00 1.681501031170358118e+01
4.000000000000000000e+00 1.681176586407434215e+01
4.000000000000000000e+00 1.680826623615863369e+01
4.000000000000000000e+00 1.680711798073819097e+01
4.000000000000000000e+00 1.680072749337187332e+01
4.000000000000000000e+00 1.679946238946557457e+01
4.000000000000000000e+00 1.679184376886038521e+01
4.000000000000000000e+00 1.679141795986678432e+01
4.000000000000000000e+00 1.678641027219495996e+01
4.000000000000000000e+00 1.677652453933903232e+01
4.000000000000000000e+00 1.677531481291266502e+01
4.000000000000000000e+00 1.677194705580765088e+01
4.000000000000000000e+00 1.676607648533445172e+01
4.000000000000000000e+00 1.676594640155579086e+01
4.000000000000000000e+00 1.676340724621570999e+01
4.000000000000000000e+00 1.676092918884809535e+01
4.000000000000000000e+00 1.675343390337249261e+01
4.000000000000000000e+00 1.675312365111548729e+01
4.000000000000000000e+00 1.674760424682901672e+01
4.000000000000000000e+00 1.674470974417416258e+01
4.000000000000000000e+00 1.674205863036523922e+01
4.000000000000000000e+00 1.673527627767282411e+01
4.000000000000000000e+00 1.673415185821285789e+01
4.000000000000000000e+00 1.673081454460828965e+01
4.000000000000000000e+00 1.672814930302567049e+01
4.000000000000000000e+00 1.672555520765983061e+01
4.000000000000000000e+00 1.672221526542806558e+01
4.000000000000000000e+00 1.671596575281783359e+01
4.000000000000000000e+00 1.670923201705972261e+01
4.000000000000000000e+00 1.670608382775533940e+01
4.000000000000000000e+00 1.670554735072601460e+01
4.000000000000000000e+00 1.670219078199000506e+01
4.000000000000000000e+00 1.669856571226486963e+01
4.000000000000000000e+00 1.669762090373340513e+01
4.000000000000000000e+00 1.668963819291176520e+01
4.000000000000000000e+00 1.668839688299065216e+01
4.000000000000000000e+00 1.668490871831345146e+01
4.000000000000000000e+00 1.668367641858305461e+01
4.000000000000000000e+00 1.667778329931824643e+01
4.000000000000000000e+00 1.667444674941035387e+01
4.000000000000000000e+00 1.667425784975410608e+01
4.000000000000000000e+00 1.666902958551946767e+01
4.000000000000000000e+00 1.666695512242449340e+01
4.000000000000000000e+00 1.666005956192477200e+01
4.000000000000000000e+00 1.665479616760562465e+01
4.000000000000000000e+00 1.665321997073488092e+01
4.000000000000000000e+00 1.665294868255981342e+01
4.000000000000000000e+00 1.664732640483101989e+01
4.000000000000000000e+00 1.664571537345396024e+01
4.000000000000000000e+00 1.664236456523395447e+01
4.000000000000000000e+00 1.663840346593664421e+01
4.000000000000000000e+00 1.663709304688515189e+01
4.000000000000000000e+00 1.663492957881011591e+01
4.000000000000000000e+00 1.663070907197891657e+01
4.000000000000000000e+00 1.662528600803119971e+01
4.000000000000000000e+00 1.662495775242619445e+01
4.000000000000000000e+00 1.662180587208379023e+01
4.000000000000000000e+00 1.662051996334659520e+01
4.000000000000000000e+00 1.661454459012516338e+01
4.000000000000000000e+00 1.661317039424907449e+01
4.000000000000000000e+00 1.660757927055911765e+01
4.000000000000000000e+00 1.660406066816407034e+01
4.000000000000000000e+00 1.659903808454096819e+01
4.000000000000000000e+00 1.659497960099715286e+01
4.000000000000000000e+00 1.658996342188008555e+01
4.000000000000000000e+00 1.658735953307044397e+01
4.000000000000000000e+00 1.658121618561689559e+01
4.000000000000000000e+00 1.658078031248367523e+01
4.000000000000000000e+00 1.657772522734532217e+01
4.000000000000000000e+00 1.657576453313428644e+01
4.000000000000000000e+00 1.657299128719466808e+01
4.000000000000000000e+00 1.657101314500918221e+01
4.000000000000000000e+00 1.656590431958806420e+01
4.000000000000000000e+00 1.656131414480005759e+01
4.000000000000000000e+00 1.656019748234138689e+01
4.000000000000000000e+00 1.655818249453466962e+01
4.000000000000000000e+00 1.655809719205813124e+01
4.000000000000000000e+00 1.655046458835754208e+01
4.000000000000000000e+00 1.654729160813123556e+01
4.000000000000000000e+00 1.654364238312872359e+01
4.000000000000000000e+00 1.653898307156258340e+01
4.000000000000000000e+00 1.653531471231287142e+01
4.000000000000000000e+00 1.653260064607551172e+01
4.000000000000000000e+00 1.652844456979424592e+01
4.000000000000000000e+00 1.652726642092170906e+01
4.000000000000000000e+00 1.652386156082066648e+01
4.000000000000000000e+00 1.652178485113955020e+01
4.000000000000000000e+00 1.651989162301911662e+01
4.000000000000000000e+00 1.651452109881916996e+01
4.000000000000000000e+00 1.651307811224076971e+01
4.000000000000000000e+00 1.650959730298532335e+01
4.000000000000000000e+00 1.650569956104660108e+01
4.000000000000000000e+00 1.650542229459252397e+01
4.000000000000000000e+00 1.650016679096278338e+01
4.000000000000000000e+00 1.649884537658043371e+01
4.000000000000000000e+00 1.649714536269024379e+01
4.000000000000000000e+00 1.649257593192674065e+01
4.000000000000000000e+00 1.649212575474269471e+01
4.000000000000000000e+00 1.648449745240066733e+01
4.000000000000000000e+00 1.648368082009088553e+01
4.000000000000000000e+00 1.647720291294391615e+01
4.000000000000000000e+00 1.647662920590363456e+01
4.000000000000000000e+00 1.647229955217780528e+01
4.000000000000000000e+00 1.647050492581661985e+01
4.000000000000000000e+00 1.646476089304936963e+01
4.000000000000000000e+00 1.646295532231176040e+01
4.000000000000000000e+00 1.645829605493634062e+01
4.000000000000000000e+00 1.645751722125135430e+01
4.000000000000000000e+00 1.645634842778767037e+01
4.000000000000000000e+00 1.645271259443025613e+01
4.000000000000000000e+00 1.644977796966455941e+01
4.000000000000000000e+00 1.644761258603888976e+01
4.000000000000000000e+00 1.644502264186500540e+01
4.000000000000000000e+00 1.644175667700103816e+01
4.000000000000000000e+00 1.644161474023683667e+01
4.000000000000000000e+00 1.643948111057494899e+01
4.000000000000000000e+00 1.643439824829765783e+01
4.000000000000000000e+00 1.643202218881100762e+01
4.000000000000000000e+00 1.642444692878929402e+01
4.000000000000000000e+00 1.642369038647159485e+01
4.000000000000000000e+00 1.641665912807944139e+01
4.000000000000000000e+00 1.641586185878702508e+01
4.000000000000000000e+00 1.641291215287434468e+01
4.000000000000000000e+00 1.640778138750633630e+01
4.000000000000000000e+00 1.640555160418877279e+01
4.000000000000000000e+00 1.640468688849265888e+01
4.000000000000000000e+00 1.639927333761727724e+01
4.000000000000000000e+00 1.639862396419532686e+01
4.000000000000000000e+00 1.639714947348615937e+01
4.000000000000000000e+00 1.639128573829217572e+01
4.000000000000000000e+00 1.639104734796077167e+01
4.000000000000000000e+00 1.638900610741668729e+01
4.000000000000000000e+00 1.638375979421283901e+01
4.000000000000000000e+00 1.638319332321677990e+01
4.000000000000000000e+00 1.637937195974201998e+01
4.000000000000000000e+00 1.637837307610096360e+01
4.000000000000000000e+00 1.637039760025308865e+01
4.000000000000000000e+00 1.636772116096037166e+01
4.000000000000000000e+00 1.636412827470485354e+01
4.000000000000000000e+00 1.636153318116599209e+01
4.000000000000000000e+00 1.635813232505604731e+01
4.000000000000000000e+00 1.635532787671024835e+01
4.000000000000000000e+00 1.635157085886060102e+01
4.000000000000000000e+00 1.634735205112096068e+01
4.000000000000000000e+00 1.634668091612217466e+01
4.000000000000000000e+00 1.634258827399342806e+01
4.000000000000000000e+00 1.633858221190381954e+01
4.000000000000000000e+00 1.633814229996823641e+01
4.000000000000000000e+00 1.633172221768287358e+01
4.000000000000000000e+00 1.633124888860573876e+01
4.000000000000000000e+00 1.632768684796220526e+01
4.000000000000000000e+00 1.632258653280124960e+01
4.000000000000000000e+00 1.632138605335593695e+01
4.000000000000000000e+00 1.631858540048202855e+01
4.000000000000000000e+00 1.631678480996194480e+01
4.000000000000000000e+00 1.631382809381346988e+01
4.000000000000000000e+00 1.631011209606417722e+01
4.000000000000000000e+00 1.630943520415190662e+01
4.000000000000000000e+00 1.630254434013134102e+01
4.000000000000000000e+00 1.629988661149782914e+01
4.000000000000000000e+00 1.629966532962037462e+01
4.000000000000000000e+00 1.629648535158664302e+01
4.000000000000000000e+00 1.629096081181402766e+01
4.000000000000000000e+00 1.628919785430580802e+01
4.000000000000000000e+00 1.628360228608819682e+01
4.000000000000000000e+00 1.628349297331084955e+01
4.000000000000000000e+00 1.627848384396391879e+01
4.000000000000000000e+00 1.627569428289097075e+01
4.000000000000000000e+00 1.627357268036811533e+01
4.000000000000000000e+00 1.627063506406403803e+01
4.000000000000000000e+00 1.626667743334494176e+01
4.000000000000000000e+00 1.626203656861204649e+01
4.000000000000000000e+00 1.625801902757032025e+01
4.000000000000000000e+00 1.625786039853805320e+01
4.000000000000000000e+00 1.625294707107779502e+01
4.000000000000000000e+00 1.625128443166841663e+01
4.000000000000000000e+00 1.624762164705566647e+01
4.000000000000000000e+00 1.624468491700777406e+01
4.000000000000000000e+00 1.624161535591607830e+01
4.000000000000000000e+00 1.623503481845155250e+01
4.000000000000000000e+00 1.623399193471523105e+01
4.000000000000000000e+00 1.622893522749491524e+01
4.000000000000000000e+00 1.622733998739642303e+01
4.000000000000000000e+00 1.621952600003895029e+01
4.000000000000000000e+00 1.621877677583727362e+01
4.000000000000000000e+00 1.621791223119695147e+01
4.000000000000000000e+00 1.621751448395325212e+01
4.000000000000000000e+00 1.621279968617253076e+01
4.000000000000000000e+00 1.620791241020627638e+01
4.000000000000000000e+00 1.620471719787300913e+01
4.000000000000000000e+00 1.620364173655465478e+01
4.000000000000000000e+00 1.620034315487063381e+01
4.000000000000000000e+00 1.619269495072902387e+01
4.000000000000000000e+00 1.619266507783453335e+01
4.000000000000000000e+00 1.618979916572545008e+01
4.000000000000000000e+00 1.618628896407886231e+01
4.000000000000000000e+00 1.618285614609981238e+01
4.000000000000000000e+00 1.617950357321393540e+01
4.000000000000000000e+00 1.617840749917484189e+01
4.000000000000000000e+00 1.617426279173299619e+01
4.000000000000000000e+00 1.617320005408114625e+01
4.000000000000000000e+00 1.616839916997004423e+01
4.000000000000000000e+00 1.616451175657108053e+01
4.000000000000000000e+00 1.616074694510767884e+01
4.000000000000000000e+00 1.615964227986913926e+01
4.000000000000000000e+00 1.615797050795836043e+01
4.000000000000000000e+00 1.615498025172500718e+01
4.000000000000000000e+00 1.615167299322093086e+01
4.000000000000000000e+00 1.614809934765207800e+01
4.000000000000000000e+00 1.614656381823522580e+01
4.000000000000000000e+00 1.614131685045802556e+01
4.000000000000000000e+00 1.613722610224005649e+01
4.000000000000000000e+00 1.613367466528497829e+01
4.000000000000000000e+00 1.613270118665002428e+01
4.000000000000000000e+00 1.613023035185854681e+01
4.000000000000000000e+00 1.612413698566868803e+01
4.000000000000000000e+00 1.612409873984179853e+01
4.000000000000000000e+00 1.612113594756151613e+01
4.000000000000000000e+00 1.612061124767118159e+01
4.000000000000000000e+00 1.611194275777900842e+01
4.000000000000000000e+00 1.611001289489437838e+01
4.000000000000000000e+00 1.610811647682070102e+01
4.000000000000000000e+00 1.610354917162183597e+01
4.000000000000000000e+00 1.609939401796721725e+01
4.000000000000000000e+00 1.609864719400949085e+01
4.000000000000000000e+00 1.609338182977510812e+01
4.000000000000000000e+00 1.609192240923357886e+01
4.000000000000000000e+00 1.608710895057233614e+01
4.000000000000000000e+00 1.608173539763286541e+01
4.000000000000000000e+00 1.607642244448879865e+01
4.000000000000000000e+00 1.607322236907661051e+01
4.000000000000000000e+00 1.606984012938024620e+01
4.000000000000000000e+00 1.606763942931137734e+01
4.000000000000000000e+00 1.606690625416584339e+01
4.000000000000000000e+00 1.606364581688769988e+01
4.000000000000000000e+00 1.606318105742716895e+01
4.000000000000000000e+00 1.605618905913120997e+01
4.000000000000000000e+00 1.605293445581708767e+01
4.000000000000000000e+00 1.604964234455156813e+01
4.000000000000000000e+00 1.604735049609818631e+01
4.000000000000000000e+00 1.604488783607131808e+01
4.000000000000000000e+00 1.604483627698247616e+01
4.000000000000000000e+00 1.604193731746267559e+01
4.000000000000000000e+00 1.603635673625661440e+01
4.000000000000000000e+00 1.603350381281721226e+01
4.000000000000000000e+00 1.602680501733385654e+01
4.000000000000000000e+00 1.602414794149637700e+01
4.000000000000000000e+00 1.602168736035274321e+01
4.000000000000000000e+00 1.601936774147397458e+01
4.000000000000000000e+00 1.601818976096701164e+01
4.000000000000000000e+00 1.601319195279356222e+01
4.000000000000000000e+00 1.601234395363897534e+01
4.000000000000000000e+00 1.600607497419388281e+01
4.000000000000000000e+00 1.600512449014383876e+01
4.000000000000000000e+00 1.599992024487153763e+01
4.000000000000000000e+00 1.599921192094373623e+01
4.000000000000000000e+00 1.599522298003506648e+01
4.000000000000000000e+00 1.599515581620375748e+01
4.000000000000000000e+00 1.599101191537773836e+01
4.000000000000000000e+00 1.599003309620759872e+01
4.000000000000000000e+00 1.598151399059369204e+01
4.000000000000000000e+00 1.598134999951068913e+01
4.000000000000000000e+00 1.597747088619602529e+01
4.000000000000000000e+00 1.597649099631470726e+01
4.000000000000000000e+00 1.597148527143417596e+01
4.000000000000000000e+00 1.597046831988971327e+01
4.000000000000000000e+00 1.596746039631027614e+01
4.000000000000000000e+00 1.596669028443108296e+01
4.000000000000000000e+00 1.596250628891852408e+01
4.000000000000000000e+00 1.595887365249871159e+01
4.000000000000000000e+00 1.595564057672970293e+01
4.000000000000000000e+00 1.595396360408151715e+01
4.000000000000000000e+00 1.595040255947323082e+01
4.000000000000000000e+00 1.594986236885416275e+01
4.000000000000000000e+00 1.594631788201173883e+01
4.000000000000000000e+00 1.593793894835097369e+01
4.000000000000000000e+00 1.593708188275281756e+01
4.000000000000000000e+00 1.593328742719345215e+01
4.000000000000000000e+00 1.593056497748984590e+01
4.000000000000000000e+00 1.592950795855836432e+01
4.000000000000000000e+00 1.592682019553320671e+01
4.000000000000000000e+00 1.592360032701933825e+01
4.000000000000000000e+00 1.591918528306518432e+01
4.000000000000000000e+00 1.591795082142865425e+01
4.000000000000000000e+00 1.591465406576768515e+01
4.000000000000000000e+00 1.591259772865077515e+01
4.000000000000000000e+00 1.590936125554138059e+01
4.000000000000000000e+00 1.590521844165464493e+01
4.000000000000000000e+00 1.590456491992202359e+01
4.000000000000000000e+00 1.590187717370480591e+01
4.000000000000000000e+00 1.589320438375320066e+01
4.000000000000000000e+00 1.589158304329551363e+01
4.000000000000000000e+00 1.588786763059708385e+01
4.000000000000000000e+00 1.588161936485225034e+01
4.000000000000000000e+00 1.588115922356513821e+01
4.000000000000000000e+00 1.587868935767271061e+01
4.000000000000000000e+00 1.586981756530300558e+01
4.000000000000000000e+00 1.586819202512273463e+01
4.000000000000000000e+00 1.586613851328969105e+01
4.000000000000000000e+00 1.586458689678370426e+01
4.000000000000000000e+00 1.586008326095472576e+01
4.000000000000000000e+00 1.585981467027110803e+01
4.000000000000000000e+00 1.585379667340864529e+01
4.000000000000000000e+00 1.585180796708195317e+01
4.000000000000000000e+00 1.584492256367885155e+01
4.000000000000000000e+00 1.584400440595983461e+01
4.000000000000000000e+00 1.584000589038810425e+01
4.000000000000000000e+00 1.583854625034649821e+01
4.000000000000000000e+00 1.583826601803471590e+01
4.000000000000000000e+00 1.583254170561104246e+01
4.000000000000000000e+00 1.582607567849540331e+01
4.000000000000000000e+00 1.582499839348361625e+01
4.000000000000000000e+00 1.581933030809548235e+01
4.000000000000000000e+00 1.581910178034585712e+01
4.000000000000000000e+00 1.581296192663356770e+01
4.000000000000000000e+00 1.580871119457695073e+01
4.000000000000000000e+00 1.580847619969965301e+01
4.000000000000000000e+00 1.580613727898323440e+01
4.000000000000000000e+00 1.580437206929394200e+01
4.000000000000000000e+00 1.579843549650194312e+01
4.000000000000000000e+00 1.579624107981139325e+01
4.000000000000000000e+00 1.579121859343884182e+01
4.000000000000000000e+00 1.578616383556989788e+01
4.000000000000000000e+00 1.578564798042286554e+01
4.000000000000000000e+00 1.578111030925544434e+01
4.000000000000000000e+00 1.578010259680302596e+01
4.000000000000000000e+00 1.577237086954425749e+01
4.000000000000000000e+00 1.577189327264488483e+01
4.000000000000000000e+00 1.577009756686833697e+01
4.000000000000000000e+00 1.576761967810198684e+01
4.000000000000000000e+00 1.576279588845147295e+01
4.000000000000000000e+00 1.576021540240662233e+01
4.000000000000000000e+00 1.575408162826577474e+01
4.000000000000000000e+00 1.575318574762681578e+01
4.000000000000000000e+00 1.574642028007373007e+01
4.000000000000000000e+00 1.574274459457259390e+01
4.000000000000000000e+00 1.574133754242212824e+01
4.000000000000000000e+00 1.574092554966257929e+01
4.000000000000000000e+00 1.573969047378586339e+01
4.000000000000000000e+00 1.573335830773555344e+01
4.000000000000000000e+00 1.573194842932465498e+01
4.000000000000000000e+00 1.572709991186254186e+01
4.000000000000000000e+00 1.572387727701920745e+01
4.000000000000000000e+00 1.571843380006115254e+01
4.000000000000000000e+00 1.571750692487002610e+01
4.000000000000000000e+00 1.571474404558703064e+01
4.000000000000000000e+00 1.571303904555349007e+01
4.000000000000000000e+00 1.570568698873659308e+01
4.000000000000000000e+00 1.570408900614312664e+01
4.000000000000000000e+00 1.570022171848635573e+01
4.000000000000000000e+00 1.569546252205225656e+01
4.000000000000000000e+00 1.569315097828869021e+01
4.000000000000000000e+00 1.569057666758390823e+01
4.000000000000000000e+00 1.568987979385710396e+01
4.000000000000000000e+00 1.568730551340799018e+01
4.000000000000000000e+00 1.568351259184106361e+01
4.000000000000000000e+00 1.567759334357999990e+01
4.000000000000000000e+00 1.567722319328921898e+01
4.000000000000000000e+00 1.567493482563136986e+01
4.000000000000000000e+00 1.566903437529336429e+01
4.000000000000000000e+00 1.566847548527648470e+01
4.000000000000000000e+00 1.566595062637929026e+01
4.000000000000000000e+00 1.566420570497584031e+01
4.000000000000000000e+00 1.566098037698014522e+01
4.000000000000000000e+00 1.565815708278216611e+01
4.000000000000000000e+00 1.565582527179697259e+01
4.000000000000000000e+00 1.565429880348323621e+01
4.000000000000000000e+00 1.565046378751906708e+01
4.000000000000000000e+00 1.564807267312565919e+01
4.000000000000000000e+00 1.564354623426709878e+01
4.000000000000000000e+00 1.564079842071989468e+01
4.000000000000000000e+00 1.563547438645350951e+01
4.000000000000000000e+00 1.563530210282238997e+01
4.000000000000000000e+00 1.563229502462050746e+01
4.000000000000000000e+00 1.562891745248148467e+01
4.000000000000000000e+00 1.562255374265716590e+01
4.000000000000000000e+00 1.562143782358731237e+01
4.000000000000000000e+00 1.561826221599752884e+01
4.000000000000000000e+00 1.561722482412232438e+01
4.000000000000000000e+00 1.561122680696371035e+01
4.000000000000000000e+00 1.560647833701253795e+01
4.000000000000000000e+00 1.560215717848334904e+01
4.000000000000000000e+00 1.560180981256569588e+01
4.000000000000000000e+00 1.559665374840544061e+01
4.000000000000000000e+00 1.559645120762681891e+01
4.000000000000000000e+00 1.559130062847670750e+01
4.000000000000000000e+00 1.558992079989731749e+01
4.000000000000000000e+00 1.558709714491558707e+01
4.000000000000000000e+00 1.558350058931607762e+01
4.000000000000000000e+00 1.558342287413256244e+01
4.000000000000000000e+00 1.558079333217789930e+01
4.000000000000000000e+00 1.557530192343244124e+01
4.000000000000000000e+00 1.557301595131123584e+01
4.000000000000000000e+00 1.557158590673208032e+01
4.000000000000000000e+00 1.556980618360485913e+01
4.000000000000000000e+00 1.556391538849440970e+01
4.000000000000000000e+00 1.556070102105393183e+01
4.000000000000000000e+00 1.555948635848009509e+01
4.000000000000000000e+00 1.555627148157306294e+01
4.000000000000000000e+00 1.555419381357643793e+01
4.000000000000000000e+00 1.554944416231552395e+01
4.000000000000000000e+00 1.554551321609092440e+01
4.000000000000000000e+00 1.554238830848831476e+01
4.000000000000000000e+00 1.554184379932857496e+01
4.000000000000000000e+00 1.553772316905952522e+01
4.000000000000000000e+00 1.553748210256674511e+01
4.000000000000000000e+00 1.553140131645415423e+01
4.000000000000000000e+00 1.552987907054717631e+01
4.000000000000000000e+00 1.552458278258402657e+01
4.000000000000000000e+00 1.552274321772255483e+01
4.000000000000000000e+00 1.551890738493727362e+01
4.000000000000000000e+00 1.551524317465164771e+01
4.000000000000000000e+00 1.551443654959150287e+01
4.000000000000000000e+00 1.550900403389125337e+01
4.000000000000000000e+00 1.550134591273686091e+01
4.000000000000000000e+00 1.550075430327361836e+01
4.000000000000000000e+00 1.549496437347784905e+01
4.000000000000000000e+00 1.549414851891570777e+01
4.000000000000000000e+00 1.548658445765991942e+01
4.000000000000000000e+00 1.548599104536924997e+01
4.000000000000000000e+00 1.548216229657063536e+01
4.000000000000000000e+00 1.548212287675093357e+01
4.000000000000000000e+00 1.547567083859500769e+01
4.000000000000000000e+00 1.547296103176788939e+01
4.000000000000000000e+00 1.546691603687930261e+01
4.000000000000000000e+00 1.546650449315364639e+01
4.000000000000000000e+00 1.546079061767114915e+01
4.000000000000000000e+00 1.545625546221615032e+01
4.000000000000000000e+00 1.545369486527457781e+01
4.000000000000000000e+00 1.544893500833927291e+01
4.000000000000000000e+00 1.544890117875618074e+01
4.000000000000000000e+00 1.544308801547333054e+01
4.000000000000000000e+00 1.544135880812492623e+01
4.000000000000000000e+00 1.543113384896678575e+01
4.000000000000000000e+00 1.542645429461339290e+01
4.000000000000000000e+00 1.542417392043076418e+01
4.000000000000000000e+00 1.542300520350866044e+01
4.000000000000000000e+00 1.541763232838529518e+01
4.000000000000000000e+00 1.541292996053602593e+01
4.000000000000000000e+00 1.541249621071363585e+01
4.000000000000000000e+00 1.540716049545244459e+01
4.000000000000000000e+00 1.540126756500101202e+01
4.000000000000000000e+00 1.539877422401039730e+01
4.000000000000000000e+00 1.538640557696925804e+01
4.000000000000000000e+00 1.538570864508962721e+01
4.000000000000000000e+00 1.538370261943166462e+01
4.000000000000000000e+00 1.537098046019074360e+01
4.000000000000000000e+00 1.537016751214344445e+01
4.000000000000000000e+00 1.536535115026874543e+01
4.000000000000000000e+00 1.536134131092554789e+01
4.000000000000000000e+00 1.535577749909359291e+01
4.000000000000000000e+00 1.535571546228264772e+01
4.000000000000000000e+00 1.534916014964264441e+01
4.000000000000000000e+00 1.534135148093992740e+01
4.000000000000000000e+00 1.534012174817420338e+01
4.000000000000000000e+00 1.533123213045197097e+01
4.000000000000000000e+00 1.532545659325578491e+01
4.000000000000000000e+00 1.531417151345877770e+01
4.000000000000000000e+00 1.531392807653619492e+01
4.000000000000000000e+00 1.529935245320827519e+01
4.000000000000000000e+00 1.528963893207113856e+01
4.000000000000000000e+00 1.528604248070531924e+01
4.000000000000000000e+00 1.527802283072934131e+01
4.000000000000000000e+00 1.527350918303020499e+01
4.000000000000000000e+00 1.525360449339155089e+01
4.000000000000000000e+00 1.524444561027983447e+01
4.000000000000000000e+00 1.523365082964625117e+01
4.000000000000000000e+00 1.522232168053562695e+01
4.000000000000000000e+00 1.521834011992584657e+01
4.000000000000000000e+00 1.521398816824303601e+01
4.000000000000000000e+00 1.518143206002746126e+01
4.000000000000000000e+00 1.516671419054071634e+01
4.000000000000000000e+00 1.516068708933595310e+01
4.000000000000000000e+00 1.510399312711506781e+01
4.000000000000000000e+00 1.509558461096976067e+01
4.000000000000000000e+00 1.509275008005977625e+01
4.000000000000000000e+00 1.507289631245613393e+01
5.000000000000000000e+00 2.187926753595864326e+01
5.000000000000000000e+00 2.184440856701560563e+01
5.000000000000000000e+00 2.173139255148425164e+01
5.000000000000000000e+00 2.167010194527792066e+01
5.000000000000000000e+00 2.156673511418954092e+01
5.000000000000000000e+00 2.137639413411660172e+01
5.000000000000000000e+00 2.076378863710342770e+01
5.000000000000000000e+00 2.072052086160760709e+01
5.000000000000000000e+00 2.065319456777919527e+01
5.000000000000000000e+00 2.058640485331282832e+01
5.000000000000000000e+00 2.052602397944349377e+01
5.000000000000000000e+00 2.004653543365611057e+01
5.000000000000000000e+00 1.999567769666868600e+01
5.000000000000000000e+00 1.991107287776712909e+01
5.000000000000000000e+00 1.987284142337539450e+01
5.000000000000000000e+00 1.972404974778056186e+01
5.000000000000000000e+00 1.963599924240227423e+01
5.000000000000000000e+00 1.960123634393638525e+01
5.000000000000000000e+00 1.959031459856867841e+01
5.000000000000000000e+00 1.957471991387903287e+01
5.000000000000000000e+00 1.956062960013046848e+01
5.000000000000000000e+00 1.953869693989004119e+01
5.000000000000000000e+00 1.952238050394739233e+01
5.000000000000000000e+00 1.951135878646578092e+01
5.000000000000000000e+00 1.949151671243000550e+01
5.000000000000000000e+00 1.947119414266379778e+01
5.000000000000000000e+00 1.944657126611052433e+01
5.000000000000000000e+00 1.943689020220437769e+01
5.000000000000000000e+00 1.942128812904134350e+01
5.000000000000000000e+00 1.940362824977245282e+01
5.000000000000000000e+00 1.939102418809072503e+01
5.000000000000000000e+00 1.937387601433850648e+01
5.000000000000000000e+00 1.937154056432028071e+01
5.000000000000000000e+00 1.935543042931119473e+01
5.000000000000000000e+00 1.934577042861498697e+01
5.000000000000000000e+00 1.933851378206453475e+01
5.000000000000000000e+00 1.932236933347986607e+01
5.000000000000000000e+00 1.931431633489145128e+01
5.000000000000000000e+00 1.930686299998140854e+01
5.000000000000000000e+00 1.929037113701996375e+01
5.000000000000000000e+00 1.928629789851423126e+01
5.000000000000000000e+00 1.927381201948183076e+01
5.000000000000000000e+00 1.926508758051810943e+01
5.000000000000000000e+00 1.925158513743049937e+01
5.000000000000000000e+00 1.923905606329478957e+01
5.000000000000000000e+00 1.923458641457759910e+01
5.000000000000000000e+00 1.922764561180275678e+01
5.000000000000000000e+00 1.920404057544143583e+01
5.000000000000000000e+00 1.917975961571001875e+01
5.000000000000000000e+00 1.916269410632164494e+01
5.000000000000000000e+00 1.915226535427800414e+01
5.000000000000000000e+00 1.910395422181914071e+01
5.000000000000000000e+00 1.905809588174562919e+01
5.000000000000000000e+00 1.900543958529199529e+01
5.000000000000000000e+00 1.888171037363303029e+01
5.000000000000000000e+00 1.880674089503527568e+01
5.000000000000000000e+00 1.867315751009644131e+01
5.000000000000000000e+00 1.862910315324030108e+01
5.000000000000000000e+00 1.858770573897535527e+01
5.000000000000000000e+00 1.856893761622298911e+01
5.000000000000000000e+00 1.850858376479837375e+01
5.000000000000000000e+00 1.844841795157693198e+01
5.000000000000000000e+00 1.843090872326356688e+01
5.000000000000000000e+00 1.839934174287853352e+01
5.000000000000000000e+00 1.836892426786678101e+01
5.000000000000000000e+00 1.834788393832470632e+01
5.000000000000000000e+00 1.834117713746208267e+01
5.000000000000000000e+00 1.832229563518738757e+01
5.000000000000000000e+00 1.828723578572690656e+01
5.000000000000000000e+00 1.827233088321370147e+01
5.000000000000000000e+00 1.826289299744333050e+01
5.000000000000000000e+00 1.824211505687157953e+01
5.000000000000000000e+00 1.824005296423900546e+01
5.000000000000000000e+00 1.822392300447762281e+01
5.000000000000000000e+00 1.821294803216109415e+01
5.000000000000000000e+00 1.820252159062145481e+01
5.000000000000000000e+00 1.818302228512420982e+01
5.000000000000000000e+00 1.817721386537104067e+01
5.000000000000000000e+00 1.816572791413584653e+01
5.000000000000000000e+00 1.815293068863097403e+01
5.000000000000000000e+00 1.814276661934454893e+01
5.000000000000000000e+00 1.813372152916334912e+01
5.000000000000000000e+00 1.812073832345841851e+01
5.000000000000000000e+00 1.811135565464110186e+01
5.000000000000000000e+00 1.810433143609846596e+01
5.000000000000000000e+00 1.809773049360466857e+01
5.000000000000000000e+00 1.808856222307848327e+01
5.000000000000000000e+00 1.808038866902118258e+01
5.000000000000000000e+00 1.807164508280943593e+01
5.000000000000000000e+00 1.806374542036994413e+01
5.000000000000000000e+00 1.805409573930307943e+01
5.000000000000000000e+00 1.804246929786388876e+01
5.000000000000000000e+00 1.803313800068997352e+01
5.000000000000000000e+00 1.802456885750054383e+01
5.000000000000000000e+00 1.801972113710142764e+01
5.000000000000000000e+00 1.801444176509853179e+01
5.000000000000000000e+00 1.800845482850626667e+01
5.000000000000000000e+00 1.800339466252528453e+01
5.000000000000000000e+00 1.799818543475500121e+01
5.000000000000000000e+00 1.798185928496703312e+01
5.000000000000000000e+00 1.797751405500996569e+01
5.000000000000000000e+00 1.796647175974259270e+01
5.000000000000000000e+00 1.796241783393883651e+01
5.000000000000000000e+00 1.794187942379087275e+01
5.000000000000000000e+00 1.793753239977569791e+01
5.000000000000000000e+00 1.793199268906887411e+01
5.000000000000000000e+00 1.792351481601671992e+01
5.000000000000000000e+00 1.791567509777953759e+01
5.000000000000000000e+00 1.790743907334819696e+01
5.000000000000000000e+00 1.789516255116320309e+01
5.000000000000000000e+00 1.788671335618595748e+01
5.000000000000000000e+00 1.788004983113820501e+01
5.000000000000000000e+00 1.787584526261356643e+01
5.000000000000000000e+00 1.786907203939954769e+01
5.000000000000000000e+00 1.785941392448532383e+01
5.000000000000000000e+00 1.785280451473423824e+01
5.000000000000000000e+00 1.784967799237623964e+01
5.000000000000000000e+00 1.783984152192923744e+01
5.000000000000000000e+00 1.783604006768340611e+01
5.000000000000000000e+00 1.782872395647145680e+01
5.000000000000000000e+00 1.781947133498373503e+01
5.000000000000000000e+00 1.781777103560096265e+01
5.000000000000000000e+00 1.781206612354990781e+01
5.000000000000000000e+00 1.779893449770780478e+01
5.000000000000000000e+00 1.779537082367706446e+01
5.000000000000000000e+00 1.778939098683317610e+01
5.000000000000000000e+00 1.778698802296983317e+01
5.000000000000000000e+00 1.777846945498009035e+01
5.000000000000000000e+00 1.777383437911021957e+01
5.000000000000000000e+00 1.777020287328112502e+01
5.000000000000000000e+00 1.776617721762542956e+01
5.000000000000000000e+00 1.775709601362882140e+01
5.000000000000000000e+00 1.775010497524392505e+01
5.000000000000000000e+00 1.774579762316970388e+01
5.000000000000000000e+00 1.773973702541927722e+01
5.000000000000000000e+00 1.773679926675027474e+01
5.000000000000000000e+00 1.772959935718390412e+01
5.000000000000000000e+00 1.772186327664451611e+01
5.000000000000000000e+00 1.771276436971337276e+01
5.000000000000000000e+00 1.770938412805111639e+01
5.000000000000000000e+00 1.770273684466302910e+01
5.000000000000000000e+00 1.769731946526481181e+01
5.000000000000000000e+00 1.768996152942795774e+01
5.000000000000000000e+00 1.768264513966972018e+01
5.000000000000000000e+00 1.768080197301373246e+01
5.000000000000000000e+00 1.767786688078205515e+01
5.000000000000000000e+00 1.767389476156003880e+01
5.000000000000000000e+00 1.766735924491800347e+01
5.000000000000000000e+00 1.766002614288325034e+01
5.000000000000000000e+00 1.765098488867902660e+01
5.000000000000000000e+00 1.764854873479537645e+01
5.000000000000000000e+00 1.764359131332493646e+01
5.000000000000000000e+00 1.763975473864877230e+01
5.000000000000000000e+00 1.763373966218138378e+01
5.000000000000000000e+00 1.762983810672971074e+01
5.000000000000000000e+00 1.762439726252617689e+01
5.000000000000000000e+00 1.761807896338574508e+01
5.000000000000000000e+00 1.761361375319948408e+01
5.000000000000000000e+00 1.760895076378921331e+01
5.000000000000000000e+00 1.760128590020411821e+01
5.000000000000000000e+00 1.759674803000751453e+01
5.000000000000000000e+00 1.759264387688769560e+01
5.000000000000000000e+00 1.758822901292801077e+01
5.000000000000000000e+00 1.758525553363280380e+01
5.000000000000000000e+00 1.757509855032758495e+01
5.000000000000000000e+00 1.757022337097028242e+01
5.000000000000000000e+00 1.756313022807892565e+01
5.000000000000000000e+00 1.755905533848907041e+01
5.000000000000000000e+00 1.755483363524699669e+01
5.000000000000000000e+00 1.755106190001508182e+01
5.000000000000000000e+00 1.754304762189763167e+01
5.000000000000000000e+00 1.753976977295306128e+01
5.000000000000000000e+00 1.753287152812666605e+01
5.000000000000000000e+00 1.752634556803598898e+01
5.000000000000000000e+00 1.752144124147826076e+01
5.000000000000000000e+00 1.751364448215432290e+01
5.000000000000000000e+00 1.750804744216143050e+01
5.000000000000000000e+00 1.750391381571526850e+01
5.000000000000000000e+00 1.749654185894840452e+01
5.000000000000000000e+00 1.749023922100729322e+01
5.000000000000000000e+00 1.748789830401457834e+01
5.000000000000000000e+00 1.748158037170159318e+01
5.000000000000000000e+00 1.747492306369165860e+01
5.000000000000000000e+00 1.747122251531646242e+01
5.000000000000000000e+00 1.746501147214450356e+01
5.000000000000000000e+00 1.745989996972593161e+01
5.000000000000000000e+00 1.745308602061126990e+01
5.000000000000000000e+00 1.744122936095825693e+01
5.000000000000000000e+00 1.743647412490339121e+01
5.000000000000000000e+00 1.743056942457527470e+01
5.000000000000000000e+00 1.742766462835395558e+01
5.000000000000000000e+00 1.742246047166081269e+01
5.000000000000000000e+00 1.741672699050161555e+01
5.000000000000000000e+00 1.740998315976061761e+01
5.000000000000000000e+00 1.740193319673032946e+01
5.000000000000000000e+00 1.739576685276970025e+01
5.000000000000000000e+00 1.739092073537311478e+01
5.000000000000000000e+00 1.738523198827101979e+01
5.000000000000000000e+00 1.737777504050099253e+01
5.000000000000000000e+00 1.737195922858100161e+01
5.000000000000000000e+00 1.736842179087164340e+01
5.000000000000000000e+00 1.735812444709088709e+01
5.000000000000000000e+00 1.735595552355944093e+01
5.000000000000000000e+00 1.735097030411469632e+01
5.000000000000000000e+00 1.734217618930451010e+01
5.000000000000000000e+00 1.733635718442906537e+01
5.000000000000000000e+00 1.733127577661297636e+01
5.000000000000000000e+00 1.732567119318897753e+01
5.000000000000000000e+00 1.731913273387710106e+01
5.000000000000000000e+00 1.731534793302639841e+01
5.000000000000000000e+00 1.730889482414750802e+01
5.000000000000000000e+00 1.730467975055196561e+01
5.000000000000000000e+00 1.730013448649348717e+01
5.000000000000000000e+00 1.729212690408695963e+01
5.000000000000000000e+00 1.728527387138071347e+01
5.000000000000000000e+00 1.727731789323594924e+01
5.000000000000000000e+00 1.727120547351736590e+01
5.000000000000000000e+00 1.726649823716632426e+01
5.000000000000000000e+00 1.726489151108784625e+01
5.000000000000000000e+00 1.725255269963456684e+01
5.000000000000000000e+00 1.725018198770518296e+01
5.000000000000000000e+00 1.724361881404274044e+01
5.000000000000000000e+00 1.724043420347111777e+01
5.000000000000000000e+00 1.723095723633865362e+01
5.000000000000000000e+00 1.722735445452133618e+01
5.000000000000000000e+00 1.722269897998348043e+01
5.000000000000000000e+00 1.721817715595489418e+01
5.000000000000000000e+00 1.721305761046870231e+01
5.000000000000000000e+00 1.720237497601984700e+01
5.000000000000000000e+00 1.719786236171163551e+01
5.000000000000000000e+00 1.719305261540923979e+01
5.000000000000000000e+00 1.718715806932682355e+01
5.000000000000000000e+00 1.718477089326674090e+01
5.000000000000000000e+00 1.718066144066796852e+01
5.000000000000000000e+00 1.717901689535609933e+01
5.000000000000000000e+00 1.717025922160778251e+01
5.000000000000000000e+00 1.716362813352647265e+01
5.000000000000000000e+00 1.716111435447922773e+01
5.000000000000000000e+00 1.715536236048315644e+01
5.000000000000000000e+00 1.714739598701644496e+01
5.000000000000000000e+00 1.714308315283234307e+01
5.000000000000000000e+00 1.713912869326864907e+01
5.000000000000000000e+00 1.713321290218706494e+01
5.000000000000000000e+00 1.712397294998350361e+01
5.000000000000000000e+00 1.712159278775961013e+01
5.000000000000000000e+00 1.711507981392549027e+01
5.000000000000000000e+00 1.710633610194584975e+01
5.000000000000000000e+00 1.710011661315927611e+01
5.000000000000000000e+00 1.709583239929784426e+01
5.000000000000000000e+00 1.708875154331479607e+01
5.000000000000000000e+00 1.708443391717056059e+01
5.000000000000000000e+00 1.707960440867540797e+01
5.000000000000000000e+00 1.707363095988014479e+01
5.000000000000000000e+00 1.707149162138642851e+01
5.000000000000000000e+00 1.706863552694636965e+01
5.000000000000000000e+00 1.705780520490861107e+01
5.000000000000000000e+00 1.704993101940366174e+01
5.000000000000000000e+00 1.704493524572700380e+01
5.000000000000000000e+00 1.704213725126998824e+01
5.000000000000000000e+00 1.703434052800311704e+01
5.000000000000000000e+00 1.703076615194474286e+01
5.000000000000000000e+00 1.702582896129791123e+01
5.000000000000000000e+00 1.701664886021401557e+01
5.000000000000000000e+00 1.700838139090555146e+01
5.000000000000000000e+00 1.700124155661794845e+01
5.000000000000000000e+00 1.699904499490454768e+01
5.000000000000000000e+00 1.698968574137759902e+01
5.000000000000000000e+00 1.698189351644315792e+01
5.000000000000000000e+00 1.697584508912421697e+01
5.000000000000000000e+00 1.697068698117599439e+01
5.000000000000000000e+00 1.696437834593864125e+01
5.000000000000000000e+00 1.695263408709356057e+01
5.000000000000000000e+00 1.694849432228387087e+01
5.000000000000000000e+00 1.694304006746752833e+01
5.000000000000000000e+00 1.694100333053038199e+01
5.000000000000000000e+00 1.693444651212475804e+01
5.000000000000000000e+00 1.692535395921239783e+01
5.000000000000000000e+00 1.691567485892682043e+01
5.000000000000000000e+00 1.691090093874718647e+01
5.000000000000000000e+00 1.690687270795574548e+01
5.000000000000000000e+00 1.690271980997224333e+01
5.000000000000000000e+00 1.689679926344123828e+01
5.000000000000000000e+00 1.688822405782594060e+01
5.000000000000000000e+00 1.688249215241122769e+01
5.000000000000000000e+00 1.687796812496661403e+01
5.000000000000000000e+00 1.687433133089058757e+01
5.000000000000000000e+00 1.687001493242495087e+01
5.000000000000000000e+00 1.686466064057540137e+01
5.000000000000000000e+00 1.685877461592691873e+01
5.000000000000000000e+00 1.685630325498299342e+01
5.000000000000000000e+00 1.685048053061679596e+01
5.000000000000000000e+00 1.684513003151732136e+01
5.000000000000000000e+00 1.684127108966375630e+01
5.000000000000000000e+00 1.683932167873963692e+01
5.000000000000000000e+00 1.683441058483256469e+01
5.000000000000000000e+00 1.683106323655846381e+01
5.000000000000000000e+00 1.682500189496486342e+01
5.000000000000000000e+00 1.682271912469479958e+01
5.000000000000000000e+00 1.681965356753186924e+01
5.000000000000000000e+00 1.681611108192728210e+01
5.000000000000000000e+00 1.681210738690353779e+01
5.000000000000000000e+00 1.680905291584010186e+01
5.000000000000000000e+00 1.680379618082182702e+01
5.000000000000000000e+00 1.679893008518743258e+01
5.000000000000000000e+00 1.679639917953050698e+01
5.000000000000000000e+00 1.679002016209357606e+01
5.000000000000000000e+00 1.678780943931291247e+01
5.000000000000000000e+00 1.678433910952803743e+01
5.000000000000000000e+00 1.677944330217805913e+01
5.000000000000000000e+00 1.677868033753647126e+01
5.000000000000000000e+00 1.677255594581242093e+01
5.000000000000000000e+00 1.677024315940050769e+01
5.000000000000000000e+00 1.676685673316466563e+01
5.000000000000000000e+00 1.676134844738908569e+01
5.000000000000000000e+00 1.675913168449437052e+01
5.000000000000000000e+00 1.675648917803742677e+01
5.000000000000000000e+00 1.675137279040554716e+01
5.000000000000000000e+00 1.674591311697286145e+01
5.000000000000000000e+00 1.674183047541247404e+01
5.000000000000000000e+00 1.673726406585082671e+01
5.000000000000000000e+00 1.673476294746077997e+01
5.000000000000000000e+00 1.673180362213387085e+01
5.000000000000000000e+00 1.672902423438791786e+01
5.000000000000000000e+00 1.672751700377578743e+01
5.000000000000000000e+00 1.672565025156622909e+01
5.000000000000000000e+00 1.671982655184104516e+01
5.000000000000000000e+00 1.671475888371066887e+01
5.000000000000000000e+00 1.671147429484156177e+01
5.000000000000000000e+00 1.670753083868892830e+01
5.000000000000000000e+00 1.670452746149163659e+01
5.000000000000000000e+00 1.670137688869249004e+01
5.000000000000000000e+00 1.669760843172128517e+01
5.000000000000000000e+00 1.669514172857052259e+01
5.000000000000000000e+00 1.669070683246289377e+01
5.000000000000000000e+00 1.668776521930397294e+01
5.000000000000000000e+00 1.668364943892800412e+01
5.000000000000000000e+00 1.668160700231111093e+01
5.000000000000000000e+00 1.667808026097938523e+01
5.000000000000000000e+00 1.667310055215061126e+01
5.000000000000000000e+00 1.666806104540256683e+01
5.000000000000000000e+00 1.666725738626190889e+01
5.000000000000000000e+00 1.666264194633767204e+01
5.000000000000000000e+00 1.665920220289107689e+01
5.000000000000000000e+00 1.665534267072013108e+01
5.000000000000000000e+00 1.665140886639139950e+01
5.000000000000000000e+00 1.664986974629251648e+01
5.000000000000000000e+00 1.664575040693601338e+01
5.000000000000000000e+00 1.664218478745756613e+01
5.000000000000000000e+00 1.663941861197519501e+01
5.000000000000000000e+00 1.663533348371412757e+01
5.000000000000000000e+00 1.663260995992261471e+01
5.000000000000000000e+00 1.662888135975731885e+01
5.000000000000000000e+00 1.662501545939804970e+01
5.000000000000000000e+00 1.662187454753039972e+01
5.000000000000000000e+00 1.661760589062989979e+01
5.000000000000000000e+00 1.661485758265215651e+01
5.000000000000000000e+00 1.661304437713326010e+01
5.000000000000000000e+00 1.660854273350086174e+01
5.000000000000000000e+00 1.660708477747763467e+01
5.000000000000000000e+00 1.660506989549343260e+01
5.000000000000000000e+00 1.660033936234597007e+01
5.000000000000000000e+00 1.659401341721155632e+01
5.000000000000000000e+00 1.659248566466586539e+01
5.000000000000000000e+00 1.658676870699203221e+01
5.000000000000000000e+00 1.658460965187002145e+01
5.000000000000000000e+00 1.658242510673813186e+01
5.000000000000000000e+00 1.657895881040730757e+01
5.000000000000000000e+00 1.657484891803781579e+01
5.000000000000000000e+00 1.657175596524888661e+01
5.000000000000000000e+00 1.656687243809436794e+01
5.000000000000000000e+00 1.656460418351894504e+01
5.000000000000000000e+00 1.656092753458808176e+01
5.000000000000000000e+00 1.655967560205004929e+01
5.000000000000000000e+00 1.655635939542965929e+01
5.000000000000000000e+00 1.655336932592605237e+01
5.000000000000000000e+00 1.654939655422107947e+01
5.000000000000000000e+00 1.654548454039774086e+01
5.000000000000000000e+00 1.654167483798428506e+01
5.000000000000000000e+00 1.654027212088773169e+01
5.000000000000000000e+00 1.653522234599733309e+01
5.000000000000000000e+00 1.653075132755781240e+01
5.000000000000000000e+00 1.652642338696622559e+01
5.000000000000000000e+00 1.652450752417088253e+01
5.000000000000000000e+00 1.652075451720572730e+01
5.000000000000000000e+00 1.651816210796354412e+01
5.000000000000000000e+00 1.651427122032248462e+01
5.000000000000000000e+00 1.651130094785151314e+01
5.000000000000000000e+00 1.650946378555530103e+01
5.000000000000000000e+00 1.650646546299401507e+01
5.000000000000000000e+00 1.650302449115984516e+01
5.000000000000000000e+00 1.649941041684234833e+01
5.000000000000000000e+00 1.649796043677661928e+01
5.000000000000000000e+00 1.649167284202584582e+01
5.000000000000000000e+00 1.649023429975866151e+01
5.000000000000000000e+00 1.648817620775727022e+01
5.000000000000000000e+00 1.648293535446553904e+01
5.000000000000000000e+00 1.648146113203761942e+01
5.000000000000000000e+00 1.647791447227979589e+01
5.000000000000000000e+00 1.647606366733414163e+01
5.000000000000000000e+00 1.647147083015408597e+01
5.000000000000000000e+00 1.646955472090910888e+01
5.000000000000000000e+00 1.646731447197812415e+01
5.000000000000000000e+00 1.646428156226922468e+01
5.000000000000000000e+00 1.646090020064258042e+01
5.000000000000000000e+00 1.645656108960407238e+01
5.000000000000000000e+00 1.645435287785121758e+01
5.000000000000000000e+00 1.645174032739866021e+01
5.000000000000000000e+00 1.644871133354511272e+01
5.000000000000000000e+00 1.644630813856676710e+01
5.000000000000000000e+00 1.644178840596168811e+01
5.000000000000000000e+00 1.643944677448643077e+01
5.000000000000000000e+00 1.643590884539862174e+01
5.000000000000000000e+00 1.643435289251559794e+01
5.000000000000000000e+00 1.643231706313896723e+01
5.000000000000000000e+00 1.642878598821503999e+01
5.000000000000000000e+00 1.642619091151846433e+01
5.000000000000000000e+00 1.641959645130949497e+01
5.000000000000000000e+00 1.641798590748220832e+01
5.000000000000000000e+00 1.641600548210400845e+01
5.000000000000000000e+00 1.641252854767933300e+01
5.000000000000000000e+00 1.641077405220355701e+01
5.000000000000000000e+00 1.640710581914163058e+01
5.000000000000000000e+00 1.640353102328272783e+01
5.000000000000000000e+00 1.640068003280793008e+01
5.000000000000000000e+00 1.639860940454022398e+01
5.000000000000000000e+00 1.639609316832989094e+01
5.000000000000000000e+00 1.639335491454125915e+01
5.000000000000000000e+00 1.638899660128543800e+01
5.000000000000000000e+00 1.638799410614386431e+01
5.000000000000000000e+00 1.638408417855309906e+01
5.000000000000000000e+00 1.638090359337324387e+01
5.000000000000000000e+00 1.637922667219795159e+01
5.000000000000000000e+00 1.637460593661725383e+01
5.000000000000000000e+00 1.637067387070885260e+01
5.000000000000000000e+00 1.636838058141227847e+01
5.000000000000000000e+00 1.636810092845571774e+01
5.000000000000000000e+00 1.636310545683566886e+01
5.000000000000000000e+00 1.636172578567260771e+01
5.000000000000000000e+00 1.635799747912318480e+01
5.000000000000000000e+00 1.635584991540195077e+01
5.000000000000000000e+00 1.635206901494407461e+01
5.000000000000000000e+00 1.634770673650280415e+01
5.000000000000000000e+00 1.634514589985838739e+01
5.000000000000000000e+00 1.634174889563350419e+01
5.000000000000000000e+00 1.633805801548875536e+01
5.000000000000000000e+00 1.633425188912474368e+01
5.000000000000000000e+00 1.633284956099010543e+01
5.000000000000000000e+00 1.632924735610866662e+01
5.000000000000000000e+00 1.632672364242796093e+01
5.000000000000000000e+00 1.632519506954393052e+01
5.000000000000000000e+00 1.632111881707552925e+01
5.000000000000000000e+00 1.631689985096664586e+01
5.000000000000000000e+00 1.631240866503893727e+01
5.000000000000000000e+00 1.631014769114271346e+01
5.000000000000000000e+00 1.630851160234373154e+01
5.000000000000000000e+00 1.630615930471708808e+01
5.000000000000000000e+00 1.630003335170345125e+01
5.000000000000000000e+00 1.629692756624832128e+01
5.000000000000000000e+00 1.629535221040482895e+01
5.000000000000000000e+00 1.629019075270148775e+01
5.000000000000000000e+00 1.628913822964683433e+01
5.000000000000000000e+00 1.628576245401097822e+01
5.000000000000000000e+00 1.628241383827787914e+01
5.000000000000000000e+00 1.627756895636990464e+01
5.000000000000000000e+00 1.627626643972911680e+01
5.000000000000000000e+00 1.627141714965490848e+01
5.000000000000000000e+00 1.626928278822297713e+01
5.000000000000000000e+00 1.626554167374814241e+01
5.000000000000000000e+00 1.626297197937535088e+01
5.000000000000000000e+00 1.626003434186324270e+01
5.000000000000000000e+00 1.625659969899651003e+01
5.000000000000000000e+00 1.625446774156456797e+01
5.000000000000000000e+00 1.625070477111449918e+01
5.000000000000000000e+00 1.624758773909482201e+01
5.000000000000000000e+00 1.624513036678653677e+01
5.000000000000000000e+00 1.624396448853251940e+01
5.000000000000000000e+00 1.624172971195996595e+01
5.000000000000000000e+00 1.623760309301830773e+01
5.000000000000000000e+00 1.623585435235168362e+01
5.000000000000000000e+00 1.623343329666584012e+01
5.000000000000000000e+00 1.622849130089359448e+01
5.000000000000000000e+00 1.622365482850236873e+01
5.000000000000000000e+00 1.622141895611576956e+01
5.000000000000000000e+00 1.621838410758205384e+01
5.000000000000000000e+00 1.621721153611592925e+01
5.000000000000000000e+00 1.621518096080225035e+01
5.000000000000000000e+00 1.620999211092624037e+01
5.000000000000000000e+00 1.620719340999661995e+01
5.000000000000000000e+00 1.620405705660812501e+01
5.000000000000000000e+00 1.620140661546543015e+01
5.000000000000000000e+00 1.619792928190002357e+01
5.000000000000000000e+00 1.619424863205136944e+01
5.000000000000000000e+00 1.619141205350836188e+01
5.000000000000000000e+00 1.618820538448670376e+01
5.000000000000000000e+00 1.618715987407271584e+01
5.000000000000000000e+00 1.618082346300555585e+01
5.000000000000000000e+00 1.617710149314060075e+01
5.000000000000000000e+00 1.617633407068548834e+01
5.000000000000000000e+00 1.617342333110255481e+01
5.000000000000000000e+00 1.616995019151583435e+01
5.000000000000000000e+00 1.616777718453840862e+01
5.000000000000000000e+00 1.616268361276459231e+01
5.000000000000000000e+00 1.615846845040936941e+01
5.000000000000000000e+00 1.615661162512918736e+01
5.000000000000000000e+00 1.615172132007371175e+01
5.000000000000000000e+00 1.615023380112492291e+01
5.000000000000000000e+00 1.614810300948214916e+01
5.000000000000000000e+00 1.614302505035977475e+01
5.000000000000000000e+00 1.613931357168947756e+01
5.000000000000000000e+00 1.613663615694404285e+01
5.000000000000000000e+00 1.613209368320756454e+01
5.000000000000000000e+00 1.612923020625179404e+01
5.000000000000000000e+00 1.612604939131006532e+01
5.000000000000000000e+00 1.612541566219735500e+01
5.000000000000000000e+00 1.612091990931283902e+01
5.000000000000000000e+00 1.611681928634273575e+01
5.000000000000000000e+00 1.611554289120654460e+01
5.000000000000000000e+00 1.611308639856908798e+01
5.000000000000000000e+00 1.611146960200392542e+01
5.000000000000000000e+00 1.610671377324531406e+01
5.000000000000000000e+00 1.610522291222254765e+01
5.000000000000000000e+00 1.609986913860930358e+01
5.000000000000000000e+00 1.609737696820213060e+01
5.000000000000000000e+00 1.609179501104819110e+01
5.000000000000000000e+00 1.608931925255050643e+01
5.000000000000000000e+00 1.608520215296516298e+01
5.000000000000000000e+00 1.608276181453553377e+01
5.000000000000000000e+00 1.608134863661980063e+01
5.000000000000000000e+00 1.607775436336637753e+01
5.000000000000000000e+00 1.607393895341462198e+01
5.000000000000000000e+00 1.607213943237389842e+01
5.000000000000000000e+00 1.606691879919482702e+01
5.000000000000000000e+00 1.606448099676853758e+01
5.000000000000000000e+00 1.606214429835832291e+01
5.000000000000000000e+00 1.606035951561610275e+01
5.000000000000000000e+00 1.605753009150385680e+01
5.000000000000000000e+00 1.605413710978631414e+01
5.000000000000000000e+00 1.605163701670278442e+01
5.000000000000000000e+00 1.604752589987796441e+01
5.000000000000000000e+00 1.604531923206693378e+01
5.000000000000000000e+00 1.604214685756308967e+01
5.000000000000000000e+00 1.604148606970862190e+01
5.000000000000000000e+00 1.603640695289516671e+01
5.000000000000000000e+00 1.603399896915755818e+01
5.000000000000000000e+00 1.603312499493902976e+01
5.000000000000000000e+00 1.602945693504607760e+01
5.000000000000000000e+00 1.602516213607397333e+01
5.000000000000000000e+00 1.602099993657364152e+01
5.000000000000000000e+00 1.601918872197528643e+01
5.000000000000000000e+00 1.601458349348557775e+01
5.000000000000000000e+00 1.601310858879488563e+01
5.000000000000000000e+00 1.601000779462930268e+01
5.000000000000000000e+00 1.600693797094802306e+01
5.000000000000000000e+00 1.600335827472000005e+01
5.000000000000000000e+00 1.600174114593728802e+01
5.000000000000000000e+00 1.599942163714515964e+01
5.000000000000000000e+00 1.599761275886952916e+01
5.000000000000000000e+00 1.599326027811268069e+01
5.000000000000000000e+00 1.598897244932572903e+01
5.000000000000000000e+00 1.598577600676636656e+01
5.000000000000000000e+00 1.598260821206261895e+01
5.000000000000000000e+00 1.597878634208915472e+01
5.000000000000000000e+00 1.597519936940759777e+01
5.000000000000000000e+00 1.597249239293020118e+01
5.000000000000000000e+00 1.596863393901232975e+01
5.000000000000000000e+00 1.596676992497076952e+01
5.000000000000000000e+00 1.596233368105364825e+01
5.000000000000000000e+00 1.595986412760906248e+01
5.000000000000000000e+00 1.595700276373028004e+01
5.000000000000000000e+00 1.595295130574294795e+01
5.000000000000000000e+00 1.594801668982929677e+01
5.000000000000000000e+00 1.594501633403321250e+01
5.000000000000000000e+00 1.594444627153566607e+01
5.000000000000000000e+00 1.594088888679602256e+01
5.000000000000000000e+00 1.593772250290612824e+01
5.000000000000000000e+00 1.593299403156495586e+01
5.000000000000000000e+00 1.593219845911619181e+01
5.000000000000000000e+00 1.592903222000306762e+01
5.000000000000000000e+00 1.592470144289558398e+01
5.000000000000000000e+00 1.592250837181489587e+01
5.000000000000000000e+00 1.592076959648997381e+01
5.000000000000000000e+00 1.591655859987478294e+01
5.000000000000000000e+00 1.591384653471008725e+01
5.000000000000000000e+00 1.591208927172277399e+01
5.000000000000000000e+00 1.590637782742882322e+01
5.000000000000000000e+00 1.590451870564084480e+01
5.000000000000000000e+00 1.590334982170468869e+01
5.000000000000000000e+00 1.590154317610351598e+01
5.000000000000000000e+00 1.589663369945296267e+01
5.000000000000000000e+00 1.589343353625561051e+01
5.000000000000000000e+00 1.589193300252188656e+01
5.000000000000000000e+00 1.588782951400779453e+01
5.000000000000000000e+00 1.588458886792728997e+01
5.000000000000000000e+00 1.588171959567529790e+01
5.000000000000000000e+00 1.587750452664461953e+01
5.000000000000000000e+00 1.587595127866699229e+01
5.000000000000000000e+00 1.587383063501458835e+01
5.000000000000000000e+00 1.587238827508027583e+01
5.000000000000000000e+00 1.586816685190953002e+01
5.000000000000000000e+00 1.586431029590815811e+01
5.000000000000000000e+00 1.586297451748909815e+01
5.000000000000000000e+00 1.585950274251820780e+01
5.000000000000000000e+00 1.585479891507908512e+01
5.000000000000000000e+00 1.585201978410338342e+01
5.000000000000000000e+00 1.584850750690154264e+01
5.000000000000000000e+00 1.584433203914269761e+01
5.000000000000000000e+00 1.584286855883886957e+01
5.000000000000000000e+00 1.583923466921426026e+01
5.000000000000000000e+00 1.583717472503817625e+01
5.000000000000000000e+00 1.583421805340642585e+01
5.000000000000000000e+00 1.583110938673946322e+01
5.000000000000000000e+00 1.582644836364280394e+01
5.000000000000000000e+00 1.582337923185400541e+01
5.000000000000000000e+00 1.582043387348583252e+01
5.000000000000000000e+00 1.581419733349573598e+01
5.000000000000000000e+00 1.581217297660932353e+01
5.000000000000000000e+00 1.580924512200956045e+01
5.000000000000000000e+00 1.580821910217010462e+01
5.000000000000000000e+00 1.580460756068043437e+01
5.000000000000000000e+00 1.579961689224698063e+01
5.000000000000000000e+00 1.579787258492422097e+01
5.000000000000000000e+00 1.579229256549655602e+01
5.000000000000000000e+00 1.578941413141541439e+01
5.000000000000000000e+00 1.578608171310571251e+01
5.000000000000000000e+00 1.578322047233657166e+01
5.000000000000000000e+00 1.577909392677888611e+01
5.000000000000000000e+00 1.577710114582692924e+01
5.000000000000000000e+00 1.577427881389625774e+01
5.000000000000000000e+00 1.577013900165588645e+01
5.000000000000000000e+00 1.576752644595871011e+01
5.000000000000000000e+00 1.576085363225207381e+01
5.000000000000000000e+00 1.575896627765915525e+01
5.000000000000000000e+00 1.575702791885872145e+01
5.000000000000000000e+00 1.575206439279768844e+01
5.000000000000000000e+00 1.575092937551173300e+01
5.000000000000000000e+00 1.574856251602819412e+01
5.000000000000000000e+00 1.574430590632868920e+01
5.000000000000000000e+00 1.574215355939739602e+01
5.000000000000000000e+00 1.573875821334259761e+01
5.000000000000000000e+00 1.573226650736204135e+01
5.000000000000000000e+00 1.573053955479311661e+01
5.000000000000000000e+00 1.572831127117716932e+01
5.000000000000000000e+00 1.572639867711853690e+01
5.000000000000000000e+00 1.571965716592135465e+01
5.000000000000000000e+00 1.571758636313690261e+01
5.000000000000000000e+00 1.571360467095522218e+01
5.000000000000000000e+00 1.571146413827720600e+01
5.000000000000000000e+00 1.570856437135956973e+01
5.000000000000000000e+00 1.570376234372579738e+01
5.000000000000000000e+00 1.570157285890693544e+01
5.000000000000000000e+00 1.569611794649991765e+01
5.000000000000000000e+00 1.569185863266858583e+01
5.000000000000000000e+00 1.569101997931757886e+01
5.000000000000000000e+00 1.568794711388241225e+01
5.000000000000000000e+00 1.568594744358678561e+01
5.000000000000000000e+00 1.568381753987847560e+01
5.000000000000000000e+00 1.567869075047189042e+01
5.000000000000000000e+00 1.567565502066282868e+01
5.000000000000000000e+00 1.567309012878724062e+01
5.000000000000000000e+00 1.566994422904155648e+01
5.000000000000000000e+00 1.566926334633091145e+01
5.000000000000000000e+00 1.566347200280442031e+01
5.000000000000000000e+00 1.566303701444557817e+01
5.000000000000000000e+00 1.565753678035060048e+01
5.000000000000000000e+00 1.565359301476980214e+01
5.000000000000000000e+00 1.565000112610734284e+01
5.000000000000000000e+00 1.564769098719263951e+01
5.000000000000000000e+00 1.564314900876763303e+01
5.000000000000000000e+00 1.564067464845540911e+01
5.000000000000000000e+00 1.563734398077737708e+01
5.000000000000000000e+00 1.563449324514703953e+01
5.000000000000000000e+00 1.563079149893392206e+01
5.000000000000000000e+00 1.562912480553575101e+01
5.000000000000000000e+00 1.562435385780325703e+01
5.000000000000000000e+00 1.562364701910075482e+01
5.000000000000000000e+00 1.561890721301256235e+01
5.000000000000000000e+00 1.561593140839896243e+01
5.000000000000000000e+00 1.561144535437218295e+01
5.000000000000000000e+00 1.561001705589545985e+01
5.000000000000000000e+00 1.560734195304010008e+01
5.000000000000000000e+00 1.560586410680539693e+01
5.000000000000000000e+00 1.560187843308256994e+01
5.000000000000000000e+00 1.559882135636805778e+01
5.000000000000000000e+00 1.559656034749809450e+01
5.000000000000000000e+00 1.559363158917664016e+01
5.000000000000000000e+00 1.559181403558158330e+01
5.000000000000000000e+00 1.558954549331334150e+01
5.000000000000000000e+00 1.558550620636452422e+01
5.000000000000000000e+00 1.558211230620329069e+01
5.000000000000000000e+00 1.557756442668608265e+01
5.000000000000000000e+00 1.557379566335710130e+01
5.000000000000000000e+00 1.557144648052344138e+01
5.000000000000000000e+00 1.556830313008348909e+01
5.000000000000000000e+00 1.556386020651860669e+01
5.000000000000000000e+00 1.556353186866977190e+01
5.000000000000000000e+00 1.556010212471229437e+01
5.000000000000000000e+00 1.555604112918371840e+01
5.000000000000000000e+00 1.555514353792949400e+01
5.000000000000000000e+00 1.555171314317895792e+01
5.000000000000000000e+00 1.554854041700895095e+01
5.000000000000000000e+00 1.554530263569034787e+01
5.000000000000000000e+00 1.553903451464795538e+01
5.000000000000000000e+00 1.553659236722299042e+01
5.000000000000000000e+00 1.553350755330944644e+01
5.000000000000000000e+00 1.553108130258491215e+01
5.000000000000000000e+00 1.552674861845601662e+01
5.000000000000000000e+00 1.552276539346832074e+01
5.000000000000000000e+00 1.551815258238687711e+01
5.000000000000000000e+00 1.551654098947010318e+01
5.000000000000000000e+00 1.551340785135877809e+01
5.000000000000000000e+00 1.551028342149797190e+01
5.000000000000000000e+00 1.550789974877606525e+01
5.000000000000000000e+00 1.550406579876511337e+01
5.000000000000000000e+00 1.549885795274886569e+01
5.000000000000000000e+00 1.549461357606587697e+01
5.000000000000000000e+00 1.549394317245801389e+01
5.000000000000000000e+00 1.548945941886363009e+01
5.000000000000000000e+00 1.548674604235282359e+01
5.000000000000000000e+00 1.548308746162706484e+01
5.000000000000000000e+00 1.548093126133474229e+01
5.000000000000000000e+00 1.547709665628691766e+01
5.000000000000000000e+00 1.547313300632907307e+01
5.000000000000000000e+00 1.546977930399916445e+01
5.000000000000000000e+00 1.546559968193602863e+01
5.000000000000000000e+00 1.546350438417372963e+01
5.000000000000000000e+00 1.546003712474933423e+01
5.000000000000000000e+00 1.545499314997132601e+01
5.000000000000000000e+00 1.544938762721952585e+01
5.000000000000000000e+00 1.544614768912407676e+01
5.000000000000000000e+00 1.544409472124286253e+01
5.000000000000000000e+00 1.543785920958472246e+01
5.000000000000000000e+00 1.543281561193957785e+01
5.000000000000000000e+00 1.543139097913172364e+01
5.000000000000000000e+00 1.542469308304793962e+01
5.000000000000000000e+00 1.542118321886984056e+01
5.000000000000000000e+00 1.541791712037138140e+01
5.000000000000000000e+00 1.541237984718605603e+01
5.000000000000000000e+00 1.540709165247798040e+01
5.000000000000000000e+00 1.540286627893823734e+01
5.000000000000000000e+00 1.539951277672234831e+01
5.000000000000000000e+00 1.539439058254752801e+01
5.000000000000000000e+00 1.539018744294348373e+01
5.000000000000000000e+00 1.538692178894786800e+01
5.000000000000000000e+00 1.538202249183373560e+01
5.000000000000000000e+00 1.537850026864138009e+01
5.000000000000000000e+00 1.537339751086588713e+01
5.000000000000000000e+00 1.537016928331488685e+01
5.000000000000000000e+00 1.536551576622797199e+01
5.000000000000000000e+00 1.535597224855824550e+01
5.000000000000000000e+00 1.535242945378355017e+01
5.000000000000000000e+00 1.534612845236970813e+01
5.000000000000000000e+00 1.533691634906448265e+01
5.000000000000000000e+00 1.533370308377901381e+01
5.000000000000000000e+00 1.532705758799025553e+01
5.000000000000000000e+00 1.532415246992758107e+01
5.000000000000000000e+00 1.531325940279566566e+01
5.000000000000000000e+00 1.529887702415306983e+01
5.000000000000000000e+00 1.529515730578148691e+01
5.000000000000000000e+00 1.529145795037853617e+01
5.000000000000000000e+00 1.527312748316174229e+01
5.000000000000000000e+00 1.526538220357999798e+01
5.000000000000000000e+00 1.524848600907668761e+01
5.000000000000000000e+00 1.524088057856219258e+01
5.000000000000000000e+00 1.522265037942195853e+01
5.000000000000000000e+00 1.521030870261163415e+01
5.000000000000000000e+00 1.519483978109763456e+01
5.000000000000000000e+00 1.518325191319951806e+01
5.000000000000000000e+00 1.517421473049121161e+01
5.000000000000000000e+00 1.516692911057801041e+01
5.000000000000000000e+00 1.515550719357772813e+01
5.000000000000000000e+00 1.514460338935976047e+01
5.000000000000000000e+00 1.513043456398126985e+01
5.000000000000000000e+00 1.510398427814819833e+01
5.000000000000000000e+00 1.510038634973103022e+01
5.000000000000000000e+00 1.508610237595850201e+01
6.000000000000000000e+00 2.186328535235563919e+01
6.000000000000000000e+00 2.183664685951402618e+01
6.000000000000000000e+00 2.173604907215747417e+01
6.000000000000000000e+00 2.166665052096967869e+01
6.000000000000000000e+00 2.157942566133733209e+01
6.000000000000000000e+00 2.137652729061968060e+01
6.000000000000000000e+00 2.076360933373258177e+01
6.000000000000000000e+00 2.072118419366504227e+01
6.000000000000000000e+00 2.066005788952030287e+01
6.000000000000000000e+00 2.058642184081699256e+01
6.000000000000000000e+00 2.053065761380665322e+01
6.000000000000000000e+00 2.004904288109402444e+01
6.000000000000000000e+00 1.999446869628394552e+01
6.000000000000000000e+00 1.990739782712432770e+01
6.000000000000000000e+00 1.986421070324069404e+01
6.000000000000000000e+00 1.973596228486284687e+01
6.000000000000000000e+00 1.963747447063816765e+01
6.000000000000000000e+00 1.959980636328462467e+01
6.000000000000000000e+00 1.959109060797156587e+01
6.000000000000000000e+00 1.957153018504286379e+01
6.000000000000000000e+00 1.956449381528255671e+01
6.000000000000000000e+00 1.953128745205771821e+01
6.000000000000000000e+00 1.952017718001510715e+01
6.000000000000000000e+00 1.950182391254776348e+01
6.000000000000000000e+00 1.949409284332309866e+01
6.000000000000000000e+00 1.947190675596707266e+01
6.000000000000000000e+00 1.944688127350583784e+01
6.000000000000000000e+00 1.944158037296521613e+01
6.000000000000000000e+00 1.942655535035768821e+01
6.000000000000000000e+00 1.940891006758936754e+01
6.000000000000000000e+00 1.938800557946719394e+01
6.000000000000000000e+00 1.937686023527250256e+01
6.000000000000000000e+00 1.937161427846587358e+01
6.000000000000000000e+00 1.935940497053183051e+01
6.000000000000000000e+00 1.934350491330820176e+01
6.000000000000000000e+00 1.933370960849259035e+01
6.000000000000000000e+00 1.933049668219581818e+01
6.000000000000000000e+00 1.931541166282447364e+01
6.000000000000000000e+00 1.930205580177362634e+01
6.000000000000000000e+00 1.929371788402252719e+01
6.000000000000000000e+00 1.928350729999110058e+01
6.000000000000000000e+00 1.927445193219918451e+01
6.000000000000000000e+00 1.926548808430499449e+01
6.000000000000000000e+00 1.924793935402322731e+01
6.000000000000000000e+00 1.924283667261090969e+01
6.000000000000000000e+00 1.923655485265934928e+01
6.000000000000000000e+00 1.921761918009935854e+01
6.000000000000000000e+00 1.920561182603236716e+01
6.000000000000000000e+00 1.918174047000405125e+01
6.000000000000000000e+00 1.916729439031915305e+01
6.000000000000000000e+00 1.914811727815007814e+01
6.000000000000000000e+00 1.910728373938540514e+01
6.000000000000000000e+00 1.906955275543884554e+01
6.000000000000000000e+00 1.900229533947774030e+01
6.000000000000000000e+00 1.887136245003397406e+01
6.000000000000000000e+00 1.880540723615932919e+01
6.000000000000000000e+00 1.867493757485731010e+01
6.000000000000000000e+00 1.862615388713000897e+01
6.000000000000000000e+00 1.859073997112338361e+01
6.000000000000000000e+00 1.856529377597353658e+01
6.000000000000000000e+00 1.850523294331389579e+01
6.000000000000000000e+00 1.845067269238895236e+01
6.000000000000000000e+00 1.843262589881975089e+01
6.000000000000000000e+00 1.840600268203726841e+01
6.000000000000000000e+00 1.836984678213365640e+01
6.000000000000000000e+00 1.834863821216220003e+01
6.000000000000000000e+00 1.833345629752085060e+01
6.000000000000000000e+00 1.831657064006989444e+01
6.000000000000000000e+00 1.828785694885703705e+01
6.000000000000000000e+00 1.827899146334890190e+01
6.000000000000000000e+00 1.826457726843277740e+01
6.000000000000000000e+00 1.825185303048962737e+01
6.000000000000000000e+00 1.823191505113805277e+01
6.000000000000000000e+00 1.822256111138105794e+01
6.000000000000000000e+00 1.820527576722666296e+01
6.000000000000000000e+00 1.819777684245443083e+01
6.000000000000000000e+00 1.819140090500201268e+01
6.000000000000000000e+00 1.816993886725690643e+01
6.000000000000000000e+00 1.816146376145380259e+01
6.000000000000000000e+00 1.814776565029961475e+01
6.000000000000000000e+00 1.814326839808141401e+01
6.000000000000000000e+00 1.813143650331085155e+01
6.000000000000000000e+00 1.811941127395097340e+01
6.000000000000000000e+00 1.811188925309683739e+01
6.000000000000000000e+00 1.810351398567270564e+01
6.000000000000000000e+00 1.809864543937424486e+01
6.000000000000000000e+00 1.808686704797827360e+01
6.000000000000000000e+00 1.807365900590327001e+01
6.000000000000000000e+00 1.806186821803540354e+01
6.000000000000000000e+00 1.805634650502523542e+01
6.000000000000000000e+00 1.804247325941283009e+01
6.000000000000000000e+00 1.803906641948907108e+01
6.000000000000000000e+00 1.803606844820440358e+01
6.000000000000000000e+00 1.802846959361574264e+01
6.000000000000000000e+00 1.802012864722075136e+01
6.000000000000000000e+00 1.801559316794338272e+01
6.000000000000000000e+00 1.800906835785788829e+01
6.000000000000000000e+00 1.799693533847390015e+01
6.000000000000000000e+00 1.798553899074025608e+01
6.000000000000000000e+00 1.798093054165436300e+01
6.000000000000000000e+00 1.797168463355065882e+01
6.000000000000000000e+00 1.795759597704984856e+01
6.000000000000000000e+00 1.795409208733630280e+01
6.000000000000000000e+00 1.793881533023396457e+01
6.000000000000000000e+00 1.793483997488852566e+01
6.000000000000000000e+00 1.792580789596679836e+01
6.000000000000000000e+00 1.792031065681770841e+01
6.000000000000000000e+00 1.791407224368992246e+01
6.000000000000000000e+00 1.790606991086434263e+01
6.000000000000000000e+00 1.789431383360447114e+01
6.000000000000000000e+00 1.789170353060140073e+01
6.000000000000000000e+00 1.788353450071062056e+01
6.000000000000000000e+00 1.787463342805519773e+01
6.000000000000000000e+00 1.786949792535997616e+01
6.000000000000000000e+00 1.786136799689370847e+01
6.000000000000000000e+00 1.785333864273992077e+01
6.000000000000000000e+00 1.784864110483909982e+01
6.000000000000000000e+00 1.783890227158734731e+01
6.000000000000000000e+00 1.783754867772145758e+01
6.000000000000000000e+00 1.782904564111109380e+01
6.000000000000000000e+00 1.782314107345033705e+01
6.000000000000000000e+00 1.781599432170311204e+01
6.000000000000000000e+00 1.781243498687802784e+01
6.000000000000000000e+00 1.780408614117171950e+01
6.000000000000000000e+00 1.780048039664163184e+01
6.000000000000000000e+00 1.779315493149078264e+01
6.000000000000000000e+00 1.778761373175552762e+01
6.000000000000000000e+00 1.778361736911895719e+01
6.000000000000000000e+00 1.777687590017728780e+01
6.000000000000000000e+00 1.776994662735341635e+01
6.000000000000000000e+00 1.775686111524758815e+01
6.000000000000000000e+00 1.774872114770330001e+01
6.000000000000000000e+00 1.774578284255819227e+01
6.000000000000000000e+00 1.774244753346252423e+01
6.000000000000000000e+00 1.773620256730308853e+01
6.000000000000000000e+00 1.773185251188759537e+01
6.000000000000000000e+00 1.772814516239812477e+01
6.000000000000000000e+00 1.772487824233253662e+01
6.000000000000000000e+00 1.771510186405816967e+01
6.000000000000000000e+00 1.771203495768630631e+01
6.000000000000000000e+00 1.770540463332118364e+01
6.000000000000000000e+00 1.769930708289361831e+01
6.000000000000000000e+00 1.769621311316949885e+01
6.000000000000000000e+00 1.769335032203490954e+01
6.000000000000000000e+00 1.768445063428165298e+01
6.000000000000000000e+00 1.767884002109160235e+01
6.000000000000000000e+00 1.767091307712346904e+01
6.000000000000000000e+00 1.766821898014556780e+01
6.000000000000000000e+00 1.766214393571887342e+01
6.000000000000000000e+00 1.765902208836985565e+01
6.000000000000000000e+00 1.765320750960485441e+01
6.000000000000000000e+00 1.764611220855540807e+01
6.000000000000000000e+00 1.764164351182775547e+01
6.000000000000000000e+00 1.763564812180561248e+01
6.000000000000000000e+00 1.762978874422352504e+01
6.000000000000000000e+00 1.762652162925705213e+01
6.000000000000000000e+00 1.761894694726772670e+01
6.000000000000000000e+00 1.761022675523189207e+01
6.000000000000000000e+00 1.760866111819285962e+01
6.000000000000000000e+00 1.760370207585223312e+01
6.000000000000000000e+00 1.759931429328298691e+01
6.000000000000000000e+00 1.759393009416493214e+01
6.000000000000000000e+00 1.759139542088120933e+01
6.000000000000000000e+00 1.758383507539851109e+01
6.000000000000000000e+00 1.757977482677137360e+01
6.000000000000000000e+00 1.757221779728059374e+01
6.000000000000000000e+00 1.756138712244317190e+01
6.000000000000000000e+00 1.755629658734056875e+01
6.000000000000000000e+00 1.755189690806781400e+01
6.000000000000000000e+00 1.754516811728712966e+01
6.000000000000000000e+00 1.754024442836873732e+01
6.000000000000000000e+00 1.753489930648298056e+01
6.000000000000000000e+00 1.753081058522747782e+01
6.000000000000000000e+00 1.752526241019999631e+01
6.000000000000000000e+00 1.752016432106271537e+01
6.000000000000000000e+00 1.751103147544244010e+01
6.000000000000000000e+00 1.750873494034744482e+01
6.000000000000000000e+00 1.750296177440003831e+01
6.000000000000000000e+00 1.749575266338255730e+01
6.000000000000000000e+00 1.748860953552659936e+01
6.000000000000000000e+00 1.748536357120283924e+01
6.000000000000000000e+00 1.747616952696148118e+01
6.000000000000000000e+00 1.747319401026167185e+01
6.000000000000000000e+00 1.746926249409807141e+01
6.000000000000000000e+00 1.746357549119555586e+01
6.000000000000000000e+00 1.745856929126612656e+01
6.000000000000000000e+00 1.745243366266230467e+01
6.000000000000000000e+00 1.744466540587877645e+01
6.000000000000000000e+00 1.743786115610012999e+01
6.000000000000000000e+00 1.743021194973469790e+01
6.000000000000000000e+00 1.742871315403454346e+01
6.000000000000000000e+00 1.742407312168658606e+01
6.000000000000000000e+00 1.741410213200669688e+01
6.000000000000000000e+00 1.741003513005701819e+01
6.000000000000000000e+00 1.740581226718477126e+01
6.000000000000000000e+00 1.740074029777816023e+01
6.000000000000000000e+00 1.739479777268923044e+01
6.000000000000000000e+00 1.738791374895519581e+01
6.000000000000000000e+00 1.738505831199657692e+01
6.000000000000000000e+00 1.737802522707282193e+01
6.000000000000000000e+00 1.737595599505539212e+01
6.000000000000000000e+00 1.736242344148299566e+01
6.000000000000000000e+00 1.735946106115290632e+01
6.000000000000000000e+00 1.734965171595310096e+01
6.000000000000000000e+00 1.734544256642514881e+01
6.000000000000000000e+00 1.734013167519775678e+01
6.000000000000000000e+00 1.733731614967608792e+01
6.000000000000000000e+00 1.732612739026263782e+01
6.000000000000000000e+00 1.732143366449327004e+01
6.000000000000000000e+00 1.731265201650304775e+01
6.000000000000000000e+00 1.730494344424965192e+01
6.000000000000000000e+00 1.730330252057088103e+01
6.000000000000000000e+00 1.729656282330461892e+01
6.000000000000000000e+00 1.729160046597234057e+01
6.000000000000000000e+00 1.728410719701113152e+01
6.000000000000000000e+00 1.727956976315218540e+01
6.000000000000000000e+00 1.727667799959380446e+01
6.000000000000000000e+00 1.726701504260044473e+01
6.000000000000000000e+00 1.726437344692804743e+01
6.000000000000000000e+00 1.725789049609857173e+01
6.000000000000000000e+00 1.724872055099199741e+01
6.000000000000000000e+00 1.724228386736475827e+01
6.000000000000000000e+00 1.723636349301065351e+01
6.000000000000000000e+00 1.723243618231921204e+01
6.000000000000000000e+00 1.722867591289339728e+01
6.000000000000000000e+00 1.722451125170597663e+01
6.000000000000000000e+00 1.721966404486291324e+01
6.000000000000000000e+00 1.721433850691539647e+01
6.000000000000000000e+00 1.720724198357985912e+01
6.000000000000000000e+00 1.720401041683114585e+01
6.000000000000000000e+00 1.720034618229788137e+01
6.000000000000000000e+00 1.718425900867372036e+01
6.000000000000000000e+00 1.718169136552941723e+01
6.000000000000000000e+00 1.717699772656652968e+01
6.000000000000000000e+00 1.717341523056737174e+01
6.000000000000000000e+00 1.716874115807075185e+01
6.000000000000000000e+00 1.716384822546960365e+01
6.000000000000000000e+00 1.715298674521757150e+01
6.000000000000000000e+00 1.714747726955916818e+01
6.000000000000000000e+00 1.714424434312595835e+01
6.000000000000000000e+00 1.714119911992937872e+01
6.000000000000000000e+00 1.713728668232020524e+01
6.000000000000000000e+00 1.713151363316472953e+01
6.000000000000000000e+00 1.712898905669054983e+01
6.000000000000000000e+00 1.711993935625768870e+01
6.000000000000000000e+00 1.711543250671792649e+01
6.000000000000000000e+00 1.710547571407532885e+01
6.000000000000000000e+00 1.709548584456150166e+01
6.000000000000000000e+00 1.709218523033911197e+01
6.000000000000000000e+00 1.708506007417515349e+01
6.000000000000000000e+00 1.708320937889380886e+01
6.000000000000000000e+00 1.708047964475101210e+01
6.000000000000000000e+00 1.706849525903470521e+01
6.000000000000000000e+00 1.706702157953416688e+01
6.000000000000000000e+00 1.706223973778313763e+01
6.000000000000000000e+00 1.705891361597289091e+01
6.000000000000000000e+00 1.705629148969984854e+01
6.000000000000000000e+00 1.704153139675428363e+01
6.000000000000000000e+00 1.703621829508323060e+01
6.000000000000000000e+00 1.702914240106087718e+01
6.000000000000000000e+00 1.702548489571617552e+01
6.000000000000000000e+00 1.702065567652709532e+01
6.000000000000000000e+00 1.700897731442123018e+01
6.000000000000000000e+00 1.700464820706361380e+01
6.000000000000000000e+00 1.700021914587356520e+01
6.000000000000000000e+00 1.699068450774889172e+01
6.000000000000000000e+00 1.698617542929473956e+01
6.000000000000000000e+00 1.698216363187088618e+01
6.000000000000000000e+00 1.697215196167685747e+01
6.000000000000000000e+00 1.696883443968787475e+01
6.000000000000000000e+00 1.696081570610015277e+01
6.000000000000000000e+00 1.695285068587594779e+01
6.000000000000000000e+00 1.694806378631614407e+01
6.000000000000000000e+00 1.693824810736760966e+01
6.000000000000000000e+00 1.693283619545890772e+01
6.000000000000000000e+00 1.693235933521927805e+01
6.000000000000000000e+00 1.692131919952243280e+01
6.000000000000000000e+00 1.691659035423170465e+01
6.000000000000000000e+00 1.690560935660959530e+01
6.000000000000000000e+00 1.690212484582195174e+01
6.000000000000000000e+00 1.689804938523626987e+01
6.000000000000000000e+00 1.689373587903961038e+01
6.000000000000000000e+00 1.689081544758630216e+01
6.000000000000000000e+00 1.688449755553023834e+01
6.000000000000000000e+00 1.688040940879904994e+01
6.000000000000000000e+00 1.687517826081453265e+01
6.000000000000000000e+00 1.687271718414973520e+01
6.000000000000000000e+00 1.686283955147521496e+01
6.000000000000000000e+00 1.685885357237306792e+01
6.000000000000000000e+00 1.685622440536968014e+01
6.000000000000000000e+00 1.684836537275868906e+01
6.000000000000000000e+00 1.684688950883200320e+01
6.000000000000000000e+00 1.684448885629867121e+01
6.000000000000000000e+00 1.683923853628211020e+01
6.000000000000000000e+00 1.683394814075027668e+01
6.000000000000000000e+00 1.683113836943362074e+01
6.000000000000000000e+00 1.682968507842675621e+01
6.000000000000000000e+00 1.682354733069749386e+01
6.000000000000000000e+00 1.681806697144420326e+01
6.000000000000000000e+00 1.681524767086278160e+01
6.000000000000000000e+00 1.681274722981563130e+01
6.000000000000000000e+00 1.680999243928272335e+01
6.000000000000000000e+00 1.680469813989753192e+01
6.000000000000000000e+00 1.680080616043522923e+01
6.000000000000000000e+00 1.679739878323360003e+01
6.000000000000000000e+00 1.679189543591213507e+01
6.000000000000000000e+00 1.678835025651780910e+01
6.000000000000000000e+00 1.678471051235854716e+01
6.000000000000000000e+00 1.678159040787413403e+01
6.000000000000000000e+00 1.677436874240104814e+01
6.000000000000000000e+00 1.677326539564943886e+01
6.000000000000000000e+00 1.676819466474307418e+01
6.000000000000000000e+00 1.676469842023193380e+01
6.000000000000000000e+00 1.676224985001093515e+01
6.000000000000000000e+00 1.675774278175140708e+01
6.000000000000000000e+00 1.675280100469437272e+01
6.000000000000000000e+00 1.674934097762710294e+01
6.000000000000000000e+00 1.674679821522222056e+01
6.000000000000000000e+00 1.674490261278775449e+01
6.000000000000000000e+00 1.674137747132341403e+01
6.000000000000000000e+00 1.673767302189570572e+01
6.000000000000000000e+00 1.673285125763019821e+01
6.000000000000000000e+00 1.672795373704919086e+01
6.000000000000000000e+00 1.672660161970812709e+01
6.000000000000000000e+00 1.672383498230676935e+01
6.000000000000000000e+00 1.671968401148022565e+01
6.000000000000000000e+00 1.671656995028625303e+01
6.000000000000000000e+00 1.671425607048098527e+01
6.000000000000000000e+00 1.671175955344213193e+01
6.000000000000000000e+00 1.670797384437157262e+01
6.000000000000000000e+00 1.670248355868726620e+01
6.000000000000000000e+00 1.670147528558494798e+01
6.000000000000000000e+00 1.670012967309402896e+01
6.000000000000000000e+00 1.669628495509254407e+01
6.000000000000000000e+00 1.669075606974006476e+01
6.000000000000000000e+00 1.668641178863957109e+01
6.000000000000000000e+00 1.668014221607748837e+01
6.000000000000000000e+00 1.667632961400216018e+01
6.000000000000000000e+00 1.667423516927579286e+01
6.000000000000000000e+00 1.667192898189414763e+01
6.000000000000000000e+00 1.666778328239882612e+01
6.000000000000000000e+00 1.666609627790031567e+01
6.000000000000000000e+00 1.666273394862591317e+01
6.000000000000000000e+00 1.665964915605407271e+01
6.000000000000000000e+00 1.665507253746013205e+01
6.000000000000000000e+00 1.665361703645870506e+01
6.000000000000000000e+00 1.664701623953986598e+01
6.000000000000000000e+00 1.664377504289322474e+01
6.000000000000000000e+00 1.664281494127320471e+01
6.000000000000000000e+00 1.663853267199691643e+01
6.000000000000000000e+00 1.663547002723784374e+01
6.000000000000000000e+00 1.663244732418028704e+01
6.000000000000000000e+00 1.662804552521987489e+01
6.000000000000000000e+00 1.662509245742616315e+01
6.000000000000000000e+00 1.662171645476381698e+01
6.000000000000000000e+00 1.661892146357284616e+01
6.000000000000000000e+00 1.661416840400537964e+01
6.000000000000000000e+00 1.661327930485403925e+01
6.000000000000000000e+00 1.660737916162770134e+01
6.000000000000000000e+00 1.660620304864043106e+01
6.000000000000000000e+00 1.660026544336959020e+01
6.000000000000000000e+00 1.659697700865115877e+01
6.000000000000000000e+00 1.659479717579436553e+01
6.000000000000000000e+00 1.659183523311282116e+01
6.000000000000000000e+00 1.658980246225566901e+01
6.000000000000000000e+00 1.658492011928454346e+01
6.000000000000000000e+00 1.658220880437258415e+01
6.000000000000000000e+00 1.657796039950277134e+01
6.000000000000000000e+00 1.657290753909808956e+01
6.000000000000000000e+00 1.657109825602084285e+01
6.000000000000000000e+00 1.656785034745604079e+01
6.000000000000000000e+00 1.656485978142403326e+01
6.000000000000000000e+00 1.656025282782063712e+01
6.000000000000000000e+00 1.655531385241645381e+01
6.000000000000000000e+00 1.655287841655475845e+01
6.000000000000000000e+00 1.655053475804311347e+01
6.000000000000000000e+00 1.654649350306408806e+01
6.000000000000000000e+00 1.654474336469764495e+01
6.000000000000000000e+00 1.653733722016638552e+01
6.000000000000000000e+00 1.653567853070633475e+01
6.000000000000000000e+00 1.653389965565933650e+01
6.000000000000000000e+00 1.653212856714609913e+01
6.000000000000000000e+00 1.652878904145365979e+01
6.000000000000000000e+00 1.652475480222204496e+01
6.000000000000000000e+00 1.652190100279873164e+01
6.000000000000000000e+00 1.651743664475294437e+01
6.000000000000000000e+00 1.651509383143257992e+01
6.000000000000000000e+00 1.651135357810222715e+01
6.000000000000000000e+00 1.650998258808107266e+01
6.000000000000000000e+00 1.650752684892160360e+01
6.000000000000000000e+00 1.650472540756328854e+01
6.000000000000000000e+00 1.650193985065430624e+01
6.000000000000000000e+00 1.649849471621533326e+01
6.000000000000000000e+00 1.649373666606862443e+01
6.000000000000000000e+00 1.649191981123695783e+01
6.000000000000000000e+00 1.648816061277245382e+01
6.000000000000000000e+00 1.648396152849167962e+01
6.000000000000000000e+00 1.647996421432215186e+01
6.000000000000000000e+00 1.647597158445184817e+01
6.000000000000000000e+00 1.647444201512828954e+01
6.000000000000000000e+00 1.647102245801130849e+01
6.000000000000000000e+00 1.646786626313589608e+01
6.000000000000000000e+00 1.646423810433568136e+01
6.000000000000000000e+00 1.646209153439353301e+01
6.000000000000000000e+00 1.645924859727526268e+01
6.000000000000000000e+00 1.645565969913076287e+01
6.000000000000000000e+00 1.645199606440964146e+01
6.000000000000000000e+00 1.645147753599167117e+01
6.000000000000000000e+00 1.644911702875976545e+01
6.000000000000000000e+00 1.644368766103329094e+01
6.000000000000000000e+00 1.644052304393131081e+01
6.000000000000000000e+00 1.643853778106998220e+01
6.000000000000000000e+00 1.643746042104356775e+01
6.000000000000000000e+00 1.643398348582848811e+01
6.000000000000000000e+00 1.642947241856778007e+01
6.000000000000000000e+00 1.642783321458470169e+01
6.000000000000000000e+00 1.642397513818687571e+01
6.000000000000000000e+00 1.642128912972728472e+01
6.000000000000000000e+00 1.641685478380114915e+01
6.000000000000000000e+00 1.641287950946822960e+01
6.000000000000000000e+00 1.641110231937968678e+01
6.000000000000000000e+00 1.640825796178310725e+01
6.000000000000000000e+00 1.640640267774825745e+01
6.000000000000000000e+00 1.640307555747838819e+01
6.000000000000000000e+00 1.639843463699368797e+01
6.000000000000000000e+00 1.639578910786533328e+01
6.000000000000000000e+00 1.639378354879481492e+01
6.000000000000000000e+00 1.639242195903172927e+01
6.000000000000000000e+00 1.638847020494812767e+01
6.000000000000000000e+00 1.638727493018625836e+01
6.000000000000000000e+00 1.638427664568463271e+01
6.000000000000000000e+00 1.638022210329994977e+01
6.000000000000000000e+00 1.637682340130178460e+01
6.000000000000000000e+00 1.637496824157680209e+01
6.000000000000000000e+00 1.637261085220568546e+01
6.000000000000000000e+00 1.636756392778795188e+01
6.000000000000000000e+00 1.636550907568562607e+01
6.000000000000000000e+00 1.636177878837517596e+01
6.000000000000000000e+00 1.635932945125639648e+01
6.000000000000000000e+00 1.635580976860771685e+01
6.000000000000000000e+00 1.635306686469695592e+01
6.000000000000000000e+00 1.635159780620592684e+01
6.000000000000000000e+00 1.634846015345502934e+01
6.000000000000000000e+00 1.634597571583082498e+01
6.000000000000000000e+00 1.634243746439170408e+01
6.000000000000000000e+00 1.634002457778440487e+01
6.000000000000000000e+00 1.633540833147964122e+01
6.000000000000000000e+00 1.633478910174073206e+01
6.000000000000000000e+00 1.633131309532004849e+01
6.000000000000000000e+00 1.633037188355351788e+01
6.000000000000000000e+00 1.632648029609522666e+01
6.000000000000000000e+00 1.632038278099451745e+01
6.000000000000000000e+00 1.631738567294297937e+01
6.000000000000000000e+00 1.631567037378897211e+01
6.000000000000000000e+00 1.631234190928613614e+01
6.000000000000000000e+00 1.630661577034461018e+01
6.000000000000000000e+00 1.630513310092902657e+01
6.000000000000000000e+00 1.630400510962509131e+01
6.000000000000000000e+00 1.630079959204228501e+01
6.000000000000000000e+00 1.629823001624322742e+01
6.000000000000000000e+00 1.629558842262196094e+01
6.000000000000000000e+00 1.629269506849495386e+01
6.000000000000000000e+00 1.628946809532688889e+01
6.000000000000000000e+00 1.628345634365393124e+01
6.000000000000000000e+00 1.628066027820453598e+01
6.000000000000000000e+00 1.627650155031586010e+01
6.000000000000000000e+00 1.627523663144915034e+01
6.000000000000000000e+00 1.627214590240905423e+01
6.000000000000000000e+00 1.626830470699040276e+01
6.000000000000000000e+00 1.626571548162870329e+01
6.000000000000000000e+00 1.626179944419287438e+01
6.000000000000000000e+00 1.625982445236279972e+01
6.000000000000000000e+00 1.625723895472479441e+01
6.000000000000000000e+00 1.625392034434701927e+01
6.000000000000000000e+00 1.625077764015573223e+01
6.000000000000000000e+00 1.624752184569359059e+01
6.000000000000000000e+00 1.624373213118173709e+01
6.000000000000000000e+00 1.623994016805301044e+01
6.000000000000000000e+00 1.623783705474403050e+01
6.000000000000000000e+00 1.623404373602656037e+01
6.000000000000000000e+00 1.623167402709768581e+01
6.000000000000000000e+00 1.622913809442901467e+01
6.000000000000000000e+00 1.622601828173641891e+01
6.000000000000000000e+00 1.622160697873694346e+01
6.000000000000000000e+00 1.621873700143749275e+01
6.000000000000000000e+00 1.621578863483351185e+01
6.000000000000000000e+00 1.621266502292923661e+01
6.000000000000000000e+00 1.621144499395131433e+01
6.000000000000000000e+00 1.620551945213539824e+01
6.000000000000000000e+00 1.620343298879835459e+01
6.000000000000000000e+00 1.620025715842118430e+01
6.000000000000000000e+00 1.619675495671940268e+01
6.000000000000000000e+00 1.619508949551058663e+01
6.000000000000000000e+00 1.619229847208893247e+01
6.000000000000000000e+00 1.618860029404080692e+01
6.000000000000000000e+00 1.618325487320610279e+01
6.000000000000000000e+00 1.618092257749968255e+01
6.000000000000000000e+00 1.617764997880139788e+01
6.000000000000000000e+00 1.617651711699025796e+01
6.000000000000000000e+00 1.617256443988926051e+01
6.000000000000000000e+00 1.617080852275706349e+01
6.000000000000000000e+00 1.616484063000799054e+01
6.000000000000000000e+00 1.616195193455831003e+01
6.000000000000000000e+00 1.616049851381183089e+01
6.000000000000000000e+00 1.615528736798489007e+01
6.000000000000000000e+00 1.615265607875512899e+01
6.000000000000000000e+00 1.615111856078923935e+01
6.000000000000000000e+00 1.614598667761193695e+01
6.000000000000000000e+00 1.614400377942662246e+01
6.000000000000000000e+00 1.614024433900566180e+01
6.000000000000000000e+00 1.613709118357826000e+01
6.000000000000000000e+00 1.613627328706645514e+01
6.000000000000000000e+00 1.613298898433707151e+01
6.000000000000000000e+00 1.612874829684299982e+01
6.000000000000000000e+00 1.612358779056883762e+01
6.000000000000000000e+00 1.612098873061972526e+01
6.000000000000000000e+00 1.611555204921257456e+01
6.000000000000000000e+00 1.611412529598861809e+01
6.000000000000000000e+00 1.611111657676943310e+01
6.000000000000000000e+00 1.610926274982257667e+01
6.000000000000000000e+00 1.610382092230637241e+01
6.000000000000000000e+00 1.610172698313685657e+01
6.000000000000000000e+00 1.609860486832605275e+01
6.000000000000000000e+00 1.609700771080731130e+01
6.000000000000000000e+00 1.609481108008874983e+01
6.000000000000000000e+00 1.609004951254348725e+01
6.000000000000000000e+00 1.608745192235440058e+01
6.000000000000000000e+00 1.608579431880421495e+01
6.000000000000000000e+00 1.608252823982874702e+01
6.000000000000000000e+00 1.607964771864732967e+01
6.000000000000000000e+00 1.607552817348907936e+01
6.000000000000000000e+00 1.607325261342523604e+01
6.000000000000000000e+00 1.607050793411605838e+01
6.000000000000000000e+00 1.606853716471344740e+01
6.000000000000000000e+00 1.606509010847744889e+01
6.000000000000000000e+00 1.605959322472634909e+01
6.000000000000000000e+00 1.605835761465277045e+01
6.000000000000000000e+00 1.605455703827760416e+01
6.000000000000000000e+00 1.605205800197014554e+01
6.000000000000000000e+00 1.604771114767412143e+01
6.000000000000000000e+00 1.604562248452490891e+01
6.000000000000000000e+00 1.604024980619417207e+01
6.000000000000000000e+00 1.603836203076438238e+01
6.000000000000000000e+00 1.603387097388428728e+01
6.000000000000000000e+00 1.603140598681444118e+01
6.000000000000000000e+00 1.602944749728997920e+01
6.000000000000000000e+00 1.602788648883135281e+01
6.000000000000000000e+00 1.602459524509119504e+01
6.000000000000000000e+00 1.602268813969399730e+01
6.000000000000000000e+00 1.601740252709234369e+01
6.000000000000000000e+00 1.601386352030546689e+01
6.000000000000000000e+00 1.601027412401026950e+01
6.000000000000000000e+00 1.600683345740887376e+01
6.000000000000000000e+00 1.600596186978151891e+01
6.000000000000000000e+00 1.600049372883448839e+01
6.000000000000000000e+00 1.599951758149121162e+01
6.000000000000000000e+00 1.599610689200433455e+01
6.000000000000000000e+00 1.599253320378328702e+01
6.000000000000000000e+00 1.598803599092002869e+01
6.000000000000000000e+00 1.598347168187718204e+01
6.000000000000000000e+00 1.598312488090320471e+01
6.000000000000000000e+00 1.597775620782078576e+01
6.000000000000000000e+00 1.597535828562082294e+01
6.000000000000000000e+00 1.597405837490738456e+01
6.000000000000000000e+00 1.596913659517571737e+01
6.000000000000000000e+00 1.596558238984852629e+01
6.000000000000000000e+00 1.596309040239292187e+01
6.000000000000000000e+00 1.596058281656985223e+01
6.000000000000000000e+00 1.595723758475661214e+01
6.000000000000000000e+00 1.595453885896107238e+01
6.000000000000000000e+00 1.595342145696507963e+01
6.000000000000000000e+00 1.594421161582372193e+01
6.000000000000000000e+00 1.594171437584129869e+01
6.000000000000000000e+00 1.593947780484637988e+01
6.000000000000000000e+00 1.593808416375377313e+01
6.000000000000000000e+00 1.593494465410207184e+01
6.000000000000000000e+00 1.593369209446232126e+01
6.000000000000000000e+00 1.593055110247827066e+01
6.000000000000000000e+00 1.592813277735605837e+01
6.000000000000000000e+00 1.592435594054619052e+01
6.000000000000000000e+00 1.592256558764464813e+01
6.000000000000000000e+00 1.591850363165532123e+01
6.000000000000000000e+00 1.591614658915024982e+01
6.000000000000000000e+00 1.591413008721867506e+01
6.000000000000000000e+00 1.590802513976866450e+01
6.000000000000000000e+00 1.590588841328342795e+01
6.000000000000000000e+00 1.590190562315126144e+01
6.000000000000000000e+00 1.589962427186427441e+01
6.000000000000000000e+00 1.589670589113961796e+01
6.000000000000000000e+00 1.589221552158487860e+01
6.000000000000000000e+00 1.588919949472978566e+01
6.000000000000000000e+00 1.588549482103054800e+01
6.000000000000000000e+00 1.588222584030845397e+01
6.000000000000000000e+00 1.588026160122175057e+01
6.000000000000000000e+00 1.587572935889740755e+01
6.000000000000000000e+00 1.587471476784987345e+01
6.000000000000000000e+00 1.586968333052854518e+01
6.000000000000000000e+00 1.586759213774702637e+01
6.000000000000000000e+00 1.586532832567859508e+01
6.000000000000000000e+00 1.586025700453073028e+01
6.000000000000000000e+00 1.585834417829322440e+01
6.000000000000000000e+00 1.585479140433136003e+01
6.000000000000000000e+00 1.585031257858273968e+01
6.000000000000000000e+00 1.584601809690326313e+01
6.000000000000000000e+00 1.584511232862748997e+01
6.000000000000000000e+00 1.583905068224251167e+01
6.000000000000000000e+00 1.583394809788432767e+01
6.000000000000000000e+00 1.583120277030522338e+01
6.000000000000000000e+00 1.582598071336460599e+01
6.000000000000000000e+00 1.582410776504396033e+01
6.000000000000000000e+00 1.582190405258922539e+01
6.000000000000000000e+00 1.581898291880359686e+01
6.000000000000000000e+00 1.581646720838538833e+01
6.000000000000000000e+00 1.581303503767905205e+01
6.000000000000000000e+00 1.580958071553343736e+01
6.000000000000000000e+00 1.580566897911900526e+01
6.000000000000000000e+00 1.580222099760920429e+01
6.000000000000000000e+00 1.580077546637890684e+01
6.000000000000000000e+00 1.579864870465175031e+01
6.000000000000000000e+00 1.579395281918730909e+01
6.000000000000000000e+00 1.579178091825891350e+01
6.000000000000000000e+00 1.578940924897878340e+01
6.000000000000000000e+00 1.578416664735099140e+01
6.000000000000000000e+00 1.578252703192793582e+01
6.000000000000000000e+00 1.578059208916429235e+01
6.000000000000000000e+00 1.577644149960103803e+01
6.000000000000000000e+00 1.577356437247102683e+01
6.000000000000000000e+00 1.576800799904689043e+01
6.000000000000000000e+00 1.576569340950282694e+01
6.000000000000000000e+00 1.576363627646845700e+01
6.000000000000000000e+00 1.576155054557271029e+01
6.000000000000000000e+00 1.575629065567299314e+01
6.000000000000000000e+00 1.575415457637642369e+01
6.000000000000000000e+00 1.575091353259263549e+01
6.000000000000000000e+00 1.574828916161021475e+01
6.000000000000000000e+00 1.574579098254159959e+01
6.000000000000000000e+00 1.573974071031853939e+01
6.000000000000000000e+00 1.573776757016994665e+01
6.000000000000000000e+00 1.573557769363310399e+01
6.000000000000000000e+00 1.573250544928647621e+01
6.000000000000000000e+00 1.573077003138681818e+01
6.000000000000000000e+00 1.572565194274706890e+01
6.000000000000000000e+00 1.572436986730016173e+01
6.000000000000000000e+00 1.572005046620589042e+01
6.000000000000000000e+00 1.571414500541703774e+01
6.000000000000000000e+00 1.571235786389738998e+01
6.000000000000000000e+00 1.570999510688508671e+01
6.000000000000000000e+00 1.570639557769670702e+01
6.000000000000000000e+00 1.570460062445999938e+01
6.000000000000000000e+00 1.570215303529598039e+01
6.000000000000000000e+00 1.569673596931650650e+01
6.000000000000000000e+00 1.569173632094173421e+01
6.000000000000000000e+00 1.568984243391770228e+01
6.000000000000000000e+00 1.568526753888601277e+01
6.000000000000000000e+00 1.568402592122276218e+01
6.000000000000000000e+00 1.567975119518458982e+01
6.000000000000000000e+00 1.567617870896691556e+01
6.000000000000000000e+00 1.567501641564278536e+01
6.000000000000000000e+00 1.567217035524092239e+01
6.000000000000000000e+00 1.566946838285081434e+01
6.000000000000000000e+00 1.566595291728424755e+01
6.000000000000000000e+00 1.566298071416502147e+01
6.000000000000000000e+00 1.566032783930911698e+01
6.000000000000000000e+00 1.565632335905060657e+01
6.000000000000000000e+00 1.565296236211529113e+01
6.000000000000000000e+00 1.565142575322359519e+01
6.000000000000000000e+00 1.564909018694853060e+01
6.000000000000000000e+00 1.564433649512327129e+01
6.000000000000000000e+00 1.564158200041605618e+01
6.000000000000000000e+00 1.563728665631359860e+01
6.000000000000000000e+00 1.563607210215118215e+01
6.000000000000000000e+00 1.563306223254388883e+01
6.000000000000000000e+00 1.562853144550091322e+01
6.000000000000000000e+00 1.562497352449955557e+01
6.000000000000000000e+00 1.562285283630746413e+01
6.000000000000000000e+00 1.561961270861209705e+01
6.000000000000000000e+00 1.561684670347359827e+01
6.000000000000000000e+00 1.561188005731829165e+01
6.000000000000000000e+00 1.560796562976484303e+01
6.000000000000000000e+00 1.560670965369286201e+01
6.000000000000000000e+00 1.560298150040659060e+01
6.000000000000000000e+00 1.560145882621642066e+01
6.000000000000000000e+00 1.559823483910443187e+01
6.000000000000000000e+00 1.559479084950189254e+01
6.000000000000000000e+00 1.559254993771075171e+01
6.000000000000000000e+00 1.558976516882487928e+01
6.000000000000000000e+00 1.558666888162692210e+01
6.000000000000000000e+00 1.558323363548319485e+01
6.000000000000000000e+00 1.558236590378498398e+01
6.000000000000000000e+00 1.557991203580918516e+01
6.000000000000000000e+00 1.557470373149638299e+01
6.000000000000000000e+00 1.557052635387259443e+01
6.000000000000000000e+00 1.556835384609158979e+01
6.000000000000000000e+00 1.556522387949498309e+01
6.000000000000000000e+00 1.556286672116688052e+01
6.000000000000000000e+00 1.556128135979825977e+01
6.000000000000000000e+00 1.555633821125742600e+01
6.000000000000000000e+00 1.555507247895874556e+01
6.000000000000000000e+00 1.554901161686225208e+01
6.000000000000000000e+00 1.554809220559605620e+01
6.000000000000000000e+00 1.554154889350273194e+01
6.000000000000000000e+00 1.554064459204403903e+01
6.000000000000000000e+00 1.553642236882627259e+01
6.000000000000000000e+00 1.553313311061652513e+01
6.000000000000000000e+00 1.553064354084808230e+01
6.000000000000000000e+00 1.552811223050674627e+01
6.000000000000000000e+00 1.552402635826855004e+01
6.000000000000000000e+00 1.551997931405974995e+01
6.000000000000000000e+00 1.551894124566929989e+01
6.000000000000000000e+00 1.551245302514281299e+01
6.000000000000000000e+00 1.550974331742803969e+01
6.000000000000000000e+00 1.550553840595672916e+01
6.000000000000000000e+00 1.550428302131724756e+01
6.000000000000000000e+00 1.550273783724956722e+01
6.000000000000000000e+00 1.549800582960296502e+01
6.000000000000000000e+00 1.549531250629461532e+01
6.000000000000000000e+00 1.549260843670398913e+01
6.000000000000000000e+00 1.548697891791968040e+01
6.000000000000000000e+00 1.548494789840497354e+01
6.000000000000000000e+00 1.548098740339199431e+01
6.000000000000000000e+00 1.547863913243091183e+01
6.000000000000000000e+00 1.547256993580511164e+01
6.000000000000000000e+00 1.547061258963139352e+01
6.000000000000000000e+00 1.546522507874662011e+01
6.000000000000000000e+00 1.546410216071820187e+01
6.000000000000000000e+00 1.545967308619658276e+01
6.000000000000000000e+00 1.545510088959711759e+01
6.000000000000000000e+00 1.545183112920422275e+01
6.000000000000000000e+00 1.545037559459386856e+01
6.000000000000000000e+00 1.544429709214378121e+01
6.000000000000000000e+00 1.543872368866823841e+01
6.000000000000000000e+00 1.543695025213038008e+01
6.000000000000000000e+00 1.543139569381614784e+01
6.000000000000000000e+00 1.542525500455455933e+01
6.000000000000000000e+00 1.542167808107866733e+01
6.000000000000000000e+00 1.541819942642427677e+01
6.000000000000000000e+00 1.541674140242641933e+01
6.000000000000000000e+00 1.541030342338298631e+01
6.000000000000000000e+00 1.540325722218887528e+01
6.000000000000000000e+00 1.540201423835262773e+01
6.000000000000000000e+00 1.539585909423685273e+01
6.000000000000000000e+00 1.539392878209863369e+01
6.000000000000000000e+00 1.539021925145079273e+01
6.000000000000000000e+00 1.538494210893924397e+01
6.000000000000000000e+00 1.537958461634753071e+01
6.000000000000000000e+00 1.537035602891722341e+01
6.000000000000000000e+00 1.536486003395772748e+01
6.000000000000000000e+00 1.535903302058136610e+01
6.000000000000000000e+00 1.535019292286897041e+01
6.000000000000000000e+00 1.534737077084621504e+01
6.000000000000000000e+00 1.534094383101475856e+01
6.000000000000000000e+00 1.533789756521235859e+01
6.000000000000000000e+00 1.532952973623470072e+01
6.000000000000000000e+00 1.532457131306512821e+01
6.000000000000000000e+00 1.531761064771638559e+01
6.000000000000000000e+00 1.530900702443029893e+01
6.000000000000000000e+00 1.529639060297511044e+01
6.000000000000000000e+00 1.529568955486742610e+01
6.000000000000000000e+00 1.529059049167328865e+01
6.000000000000000000e+00 1.527553354343363168e+01
6.000000000000000000e+00 1.526896840236820374e+01
6.000000000000000000e+00 1.524481900081199370e+01
6.000000000000000000e+00 1.523905299580596306e+01
6.000000000000000000e+00 1.523194858140346142e+01
6.000000000000000000e+00 1.522679718108606650e+01
6.000000000000000000e+00 1.522194935296951712e+01
6.000000000000000000e+00 1.521012169586842866e+01
6.000000000000000000e+00 1.518120624653808903e+01
6.000000000000000000e+00 1.515692007569465893e+01
6.000000000000000000e+00 1.514212039526974962e+01
6.000000000000000000e+00 1.513254204814275283e+01
6.000000000000000000e+00 1.512078254251132847e+01
6.000000000000000000e+00 1.510849158728899511e+01
6.000000000000000000e+00 1.509661111106130704e+01
6.000000000000000000e+00 1.506646778478151205e+01
7.000000000000000000e+00 2.187926804882912180e+01
7.000000000000000000e+00 2.184440860451333677e+01
7.000000000000000000e+00 2.173139237755513520e+01
7.000000000000000000e+00 2.167010192599018126e+01
7.000000000000000000e+00 2.156673500794326870e+01
7.000000000000000000e+00 2.137639407681194825e+01
7.000000000000000000e+00 2.076378837793652465e+01
7.000000000000000000e+00 2.072052097079839328e+01
7.000000000000000000e+00 2.065319456963736400e+01
7.000000000000000000e+00 2.058640485860662395e+01
7.000000000000000000e+00 2.052602395218572440e+01
7.000000000000000000e+00 2.004653546868966529e+01
7.000000000000000000e+00 1.999567763177409319e+01
7.000000000000000000e+00 1.991107288760072080e+01
7.000000000000000000e+00 1.987284142315215263e+01
7.000000000000000000e+00 1.972404986263503446e+01
7.000000000000000000e+00 1.963599911289470512e+01
7.000000000000000000e+00 1.960123632369469959e+01
7.000000000000000000e+00 1.959031452651335314e+01
7.000000000000000000e+00 1.957471987361763510e+01
7.000000000000000000e+00 1.956062951644026526e+01
7.000000000000000000e+00 1.953869698648553666e+01
7.000000000000000000e+00 1.952238049184285273e+01
7.000000000000000000e+00 1.951135869978848447e+01
7.000000000000000000e+00 1.949151680527151598e+01
7.000000000000000000e+00 1.947119408720043410e+01
7.000000000000000000e+00 1.944657110771153086e+01
7.000000000000000000e+00 1.943689006536890673e+01
7.000000000000000000e+00 1.942128829027315007e+01
7.000000000000000000e+00 1.940362823163369654e+01
7.000000000000000000e+00 1.939102424431896310e+01
7.000000000000000000e+00 1.937387592224875377e+01
7.000000000000000000e+00 1.937154035009577413e+01
7.000000000000000000e+00 1.935543043246292072e+01
7.000000000000000000e+00 1.934577040998143715e+01
7.000000000000000000e+00 1.933851373757213210e+01
7.000000000000000000e+00 1.932236933015857261e+01
7.000000000000000000e+00 1.931431620344525157e+01
7.000000000000000000e+00 1.930686299576570875e+01
7.000000000000000000e+00 1.929037124275860293e+01
7.000000000000000000e+00 1.928629796978579236e+01
7.000000000000000000e+00 1.927381217258880142e+01
7.000000000000000000e+00 1.926508740751197735e+01
7.000000000000000000e+00 1.925158508804528523e+01
7.000000000000000000e+00 1.923905623253212838e+01
7.000000000000000000e+00 1.923458649719977842e+01
7.000000000000000000e+00 1.922764552643972635e+01
7.000000000000000000e+00 1.920404065345281808e+01
7.000000000000000000e+00 1.917975969541343417e+01
7.000000000000000000e+00 1.916269424111978026e+01
7.000000000000000000e+00 1.915226524969149224e+01
7.000000000000000000e+00 1.910395423250525226e+01
7.000000000000000000e+00 1.905809580408326909e+01
7.000000000000000000e+00 1.900543947848519011e+01
7.000000000000000000e+00 1.888171059529449991e+01
7.000000000000000000e+00 1.880674096807739204e+01
7.000000000000000000e+00 1.867315768141643417e+01
7.000000000000000000e+00 1.862910306794568172e+01
7.000000000000000000e+00 1.858770553977269202e+01
7.000000000000000000e+00 1.856893793149162164e+01
7.000000000000000000e+00 1.850858367802904070e+01
7.000000000000000000e+00 1.844841780305003098e+01
7.000000000000000000e+00 1.843090866756197244e+01
7.000000000000000000e+00 1.839934168445044094e+01
7.000000000000000000e+00 1.836892420046444130e+01
7.000000000000000000e+00 1.834788405863339733e+01
7.000000000000000000e+00 1.834117714590196258e+01
7.000000000000000000e+00 1.832229565436882623e+01
7.000000000000000000e+00 1.828723567093367564e+01
7.000000000000000000e+00 1.827233085562675541e+01
7.000000000000000000e+00 1.826289289580508068e+01
7.000000000000000000e+00 1.824211486799616821e+01
7.000000000000000000e+00 1.824005302855561084e+01
7.000000000000000000e+00 1.822392297878039713e+01
7.000000000000000000e+00 1.821294808473198046e+01
7.000000000000000000e+00 1.820252159297046290e+01
7.000000000000000000e+00 1.818302221857935663e+01
7.000000000000000000e+00 1.817721387244307607e+01
7.000000000000000000e+00 1.816572787339382344e+01
7.000000000000000000e+00 1.815293069261034731e+01
7.000000000000000000e+00 1.814276664884469525e+01
7.000000000000000000e+00 1.813372132914992108e+01
7.000000000000000000e+00 1.812073826883298722e+01
7.000000000000000000e+00 1.811135544577811984e+01
7.000000000000000000e+00 1.810433145258084764e+01
7.000000000000000000e+00 1.809773041367685664e+01
7.000000000000000000e+00 1.808856225706439957e+01
7.000000000000000000e+00 1.808038854223445568e+01
7.000000000000000000e+00 1.807164504968301344e+01
7.000000000000000000e+00 1.806374532693917700e+01
7.000000000000000000e+00 1.805409582005922431e+01
7.000000000000000000e+00 1.804246924773843119e+01
7.000000000000000000e+00 1.803313801457719023e+01
7.000000000000000000e+00 1.802456879430741310e+01
7.000000000000000000e+00 1.801972102983241442e+01
7.000000000000000000e+00 1.801444171027980445e+01
7.000000000000000000e+00 1.800845477449182397e+01
7.000000000000000000e+00 1.800339468563710454e+01
7.000000000000000000e+00 1.799818549830892422e+01
7.000000000000000000e+00 1.798185924716459638e+01
7.000000000000000000e+00 1.797751421291935259e+01
7.000000000000000000e+00 1.796647192581400532e+01
7.000000000000000000e+00 1.796241785495546495e+01
7.000000000000000000e+00 1.794187933573520866e+01
7.000000000000000000e+00 1.793753235037497973e+01
7.000000000000000000e+00 1.793199271842236797e+01
7.000000000000000000e+00 1.792351479470436360e+01
7.000000000000000000e+00 1.791567484022498036e+01
7.000000000000000000e+00 1.790743915869073533e+01
7.000000000000000000e+00 1.789516248512740404e+01
7.000000000000000000e+00 1.788671345614254804e+01
7.000000000000000000e+00 1.788004980672293343e+01
7.000000000000000000e+00 1.787584526893343551e+01
7.000000000000000000e+00 1.786907202244918125e+01
7.000000000000000000e+00 1.785941395801666687e+01
7.000000000000000000e+00 1.785280455389176169e+01
7.000000000000000000e+00 1.784967806479592412e+01
7.000000000000000000e+00 1.783984148582684881e+01
7.000000000000000000e+00 1.783604028839833688e+01
7.000000000000000000e+00 1.782872394924248738e+01
7.000000000000000000e+00 1.781947137781806134e+01
7.000000000000000000e+00 1.781777106934784172e+01
7.000000000000000000e+00 1.781206603830703372e+01
7.000000000000000000e+00 1.779893451113339964e+01
7.000000000000000000e+00 1.779537087041676813e+01
7.000000000000000000e+00 1.778939100311374943e+01
7.000000000000000000e+00 1.778698793586264060e+01
7.000000000000000000e+00 1.777846961135494652e+01
7.000000000000000000e+00 1.777383422845908001e+01
7.000000000000000000e+00 1.777020287074108396e+01
7.000000000000000000e+00 1.776617721381508019e+01
7.000000000000000000e+00 1.775709607791608491e+01
7.000000000000000000e+00 1.775010509599477615e+01
7.000000000000000000e+00 1.774579766197249242e+01
7.000000000000000000e+00 1.773973702063977953e+01
7.000000000000000000e+00 1.773679912895965316e+01
7.000000000000000000e+00 1.772959948890732562e+01
7.000000000000000000e+00 1.772186341258306541e+01
7.000000000000000000e+00 1.771276426008903471e+01
7.000000000000000000e+00 1.770938407792812441e+01
7.000000000000000000e+00 1.770273701823568402e+01
7.000000000000000000e+00 1.769731938566598117e+01
7.000000000000000000e+00 1.768996147754610249e+01
7.000000000000000000e+00 1.768264492986286740e+01
7.000000000000000000e+00 1.768080197617426563e+01
7.000000000000000000e+00 1.767786688278691543e+01
7.000000000000000000e+00 1.767389482030651848e+01
7.000000000000000000e+00 1.766735919363405571e+01
7.000000000000000000e+00 1.766002603916016511e+01
7.000000000000000000e+00 1.765098508494455132e+01
7.000000000000000000e+00 1.764854881080754723e+01
7.000000000000000000e+00 1.764359127502348557e+01
7.000000000000000000e+00 1.763975480155566089e+01
7.000000000000000000e+00 1.763373976741588578e+01
7.000000000000000000e+00 1.762983809835762372e+01
7.000000000000000000e+00 1.762439741433981766e+01
7.000000000000000000e+00 1.761807901013213851e+01
7.000000000000000000e+00 1.761361387141455026e+01
7.000000000000000000e+00 1.760895072702695074e+01
7.000000000000000000e+00 1.760128586690747099e+01
7.000000000000000000e+00 1.759674802249078240e+01
7.000000000000000000e+00 1.759264388489981101e+01
7.000000000000000000e+00 1.758822895802945041e+01
7.000000000000000000e+00 1.758525548944952632e+01
7.000000000000000000e+00 1.757509860637006227e+01
7.000000000000000000e+00 1.757022341021721346e+01
7.000000000000000000e+00 1.756313015878987471e+01
7.000000000000000000e+00 1.755905542784751106e+01
7.000000000000000000e+00 1.755483363002444008e+01
7.000000000000000000e+00 1.755106188405409640e+01
7.000000000000000000e+00 1.754304775185300969e+01
7.000000000000000000e+00 1.753976990186058771e+01
7.000000000000000000e+00 1.753287161500155733e+01
7.000000000000000000e+00 1.752634541540838242e+01
7.000000000000000000e+00 1.752144124539553260e+01
7.000000000000000000e+00 1.751364437031647725e+01
7.000000000000000000e+00 1.750804754887619552e+01
7.000000000000000000e+00 1.750391371487350511e+01
7.000000000000000000e+00 1.749654186236846343e+01
7.000000000000000000e+00 1.749023919775770963e+01
7.000000000000000000e+00 1.748789847212754367e+01
7.000000000000000000e+00 1.748158035313887027e+01
7.000000000000000000e+00 1.747492312259500835e+01
7.000000000000000000e+00 1.747122272264943987e+01
7.000000000000000000e+00 1.746501172354438225e+01
7.000000000000000000e+00 1.745989993444238664e+01
7.000000000000000000e+00 1.745308600472439409e+01
7.000000000000000000e+00 1.744122928254340366e+01
7.000000000000000000e+00 1.743647418546377992e+01
7.000000000000000000e+00 1.743056945268630287e+01
7.000000000000000000e+00 1.742766464054734854e+01
7.000000000000000000e+00 1.742246055904906399e+01
7.000000000000000000e+00 1.741672706203493348e+01
7.000000000000000000e+00 1.740998324202577052e+01
7.000000000000000000e+00 1.740193322674761234e+01
7.000000000000000000e+00 1.739576673845636989e+01
7.000000000000000000e+00 1.739092069795762541e+01
7.000000000000000000e+00 1.738523181271261464e+01
7.000000000000000000e+00 1.737777492193554352e+01
7.000000000000000000e+00 1.737195925082122727e+01
7.000000000000000000e+00 1.736842191600357665e+01
7.000000000000000000e+00 1.735812434740923393e+01
7.000000000000000000e+00 1.735595546440558579e+01
7.000000000000000000e+00 1.735097022774340303e+01
7.000000000000000000e+00 1.734217622167958339e+01
7.000000000000000000e+00 1.733635722784206834e+01
7.000000000000000000e+00 1.733127592237482517e+01
7.000000000000000000e+00 1.732567124521181157e+01
7.000000000000000000e+00 1.731913273134304987e+01
7.000000000000000000e+00 1.731534785863441783e+01
7.000000000000000000e+00 1.730889475566926095e+01
7.000000000000000000e+00 1.730467973544670457e+01
7.000000000000000000e+00 1.730013441822851661e+01
7.000000000000000000e+00 1.729212699819267840e+01
7.000000000000000000e+00 1.728527396762105894e+01
7.000000000000000000e+00 1.727731796548535215e+01
7.000000000000000000e+00 1.727120553209294229e+01
7.000000000000000000e+00 1.726649808355772464e+01
7.000000000000000000e+00 1.726489158646462840e+01
7.000000000000000000e+00 1.725255268328690406e+01
7.000000000000000000e+00 1.725018200981713434e+01
7.000000000000000000e+00 1.724361883285737562e+01
7.000000000000000000e+00 1.724043421232992657e+01
7.000000000000000000e+00 1.723095731924232510e+01
7.000000000000000000e+00 1.722735454255502674e+01
7.000000000000000000e+00 1.722269895675626827e+01
7.000000000000000000e+00 1.721817706969254047e+01
7.000000000000000000e+00 1.721305766246125302e+01
7.000000000000000000e+00 1.720237484482867885e+01
7.000000000000000000e+00 1.719786232677851956e+01
7.000000000000000000e+00 1.719305260967799853e+01
7.000000000000000000e+00 1.718715813931634173e+01
7.000000000000000000e+00 1.718477081880014623e+01
7.000000000000000000e+00 1.718066141859957341e+01
7.000000000000000000e+00 1.717901701853001128e+01
7.000000000000000000e+00 1.717025918874967871e+01
7.000000000000000000e+00 1.716362811731155702e+01
7.000000000000000000e+00 1.716111440092767637e+01
7.000000000000000000e+00 1.715536229998507878e+01
7.000000000000000000e+00 1.714739596820836454e+01
7.000000000000000000e+00 1.714308318362064654e+01
7.000000000000000000e+00 1.713912860264082383e+01
7.000000000000000000e+00 1.713321287030356643e+01
7.000000000000000000e+00 1.712397299061191802e+01
7.000000000000000000e+00 1.712159281826333768e+01
7.000000000000000000e+00 1.711507977113989298e+01
7.000000000000000000e+00 1.710633603965521132e+01
7.000000000000000000e+00 1.710011670240227843e+01
7.000000000000000000e+00 1.709583244689311954e+01
7.000000000000000000e+00 1.708875158088812185e+01
7.000000000000000000e+00 1.708443402696109104e+01
7.000000000000000000e+00 1.707960442135850698e+01
7.000000000000000000e+00 1.707363095320940616e+01
7.000000000000000000e+00 1.707149161457476794e+01
7.000000000000000000e+00 1.706863549109170819e+01
7.000000000000000000e+00 1.705780525934954994e+01
7.000000000000000000e+00 1.704993086537609770e+01
7.000000000000000000e+00 1.704493540754092251e+01
7.000000000000000000e+00 1.704213727316522053e+01
7.000000000000000000e+00 1.703434046438346527e+01
7.000000000000000000e+00 1.703076621736435214e+01
7.000000000000000000e+00 1.702582909146849488e+01
7.000000000000000000e+00 1.701664887198581511e+01
7.000000000000000000e+00 1.700838140576256308e+01
7.000000000000000000e+00 1.700124152666752053e+01
7.000000000000000000e+00 1.699904484402165750e+01
7.000000000000000000e+00 1.698968557346423225e+01
7.000000000000000000e+00 1.698189356849827902e+01
7.000000000000000000e+00 1.697584503676834444e+01
7.000000000000000000e+00 1.697068690650516132e+01
7.000000000000000000e+00 1.696437852487288822e+01
7.000000000000000000e+00 1.695263432005066662e+01
7.000000000000000000e+00 1.694849429892761350e+01
7.000000000000000000e+00 1.694304004138517783e+01
7.000000000000000000e+00 1.694100321996619840e+01
7.000000000000000000e+00 1.693444648397936092e+01
7.000000000000000000e+00 1.692535382293200286e+01
7.000000000000000000e+00 1.691567492685885554e+01
7.000000000000000000e+00 1.691090082881863310e+01
7.000000000000000000e+00 1.690687258861271758e+01
7.000000000000000000e+00 1.690271990054242224e+01
7.000000000000000000e+00 1.689679925732431087e+01
7.000000000000000000e+00 1.688822386275267817e+01
7.000000000000000000e+00 1.688249217266506008e+01
7.000000000000000000e+00 1.687796809129714504e+01
7.000000000000000000e+00 1.687433119875176146e+01
7.000000000000000000e+00 1.687001494700714943e+01
7.000000000000000000e+00 1.686466055097598371e+01
7.000000000000000000e+00 1.685877466928268831e+01
7.000000000000000000e+00 1.685630330163523283e+01
7.000000000000000000e+00 1.685048050824615373e+01
7.000000000000000000e+00 1.684513009392279415e+01
7.000000000000000000e+00 1.684127114629620081e+01
7.000000000000000000e+00 1.683932165381530055e+01
7.000000000000000000e+00 1.683441053114149355e+01
7.000000000000000000e+00 1.683106338915612099e+01
7.000000000000000000e+00 1.682500182303196112e+01
7.000000000000000000e+00 1.682271920042433777e+01
7.000000000000000000e+00 1.681965368228047097e+01
7.000000000000000000e+00 1.681611102416490056e+01
7.000000000000000000e+00 1.681210736447439658e+01
7.000000000000000000e+00 1.680905293740674011e+01
7.000000000000000000e+00 1.680379614473117655e+01
7.000000000000000000e+00 1.679893010062576408e+01
7.000000000000000000e+00 1.679639923859856054e+01
7.000000000000000000e+00 1.679002003240371010e+01
7.000000000000000000e+00 1.678780938455830096e+01
7.000000000000000000e+00 1.678433926311213753e+01
7.000000000000000000e+00 1.677944313052871905e+01
7.000000000000000000e+00 1.677868016538737805e+01
7.000000000000000000e+00 1.677255605672490901e+01
7.000000000000000000e+00 1.677024314873873223e+01
7.000000000000000000e+00 1.676685681370789993e+01
7.000000000000000000e+00 1.676134846239833109e+01
7.000000000000000000e+00 1.675913177144419564e+01
7.000000000000000000e+00 1.675648930788148050e+01
7.000000000000000000e+00 1.675137276620570503e+01
7.000000000000000000e+00 1.674591313853632002e+01
7.000000000000000000e+00 1.674183042945938027e+01
7.000000000000000000e+00 1.673726402659799462e+01
7.000000000000000000e+00 1.673476306772233002e+01
7.000000000000000000e+00 1.673180362383060782e+01
7.000000000000000000e+00 1.672902429101832311e+01
7.000000000000000000e+00 1.672751714921625421e+01
7.000000000000000000e+00 1.672565023253988059e+01
7.000000000000000000e+00 1.671982656252898991e+01
7.000000000000000000e+00 1.671475871037221950e+01
7.000000000000000000e+00 1.671147427008050812e+01
7.000000000000000000e+00 1.670753090231152527e+01
7.000000000000000000e+00 1.670452736477486511e+01
7.000000000000000000e+00 1.670137675008060896e+01
7.000000000000000000e+00 1.669760848377794105e+01
7.000000000000000000e+00 1.669514167930770654e+01
7.000000000000000000e+00 1.669070677990299245e+01
7.000000000000000000e+00 1.668776514306542680e+01
7.000000000000000000e+00 1.668364944949689743e+01
7.000000000000000000e+00 1.668160715245380388e+01
7.000000000000000000e+00 1.667808049767500123e+01
7.000000000000000000e+00 1.667310051491643463e+01
7.000000000000000000e+00 1.666806118991026509e+01
7.000000000000000000e+00 1.666725738412949553e+01
7.000000000000000000e+00 1.666264199724476214e+01
7.000000000000000000e+00 1.665920202417196805e+01
7.000000000000000000e+00 1.665534267051855721e+01
7.000000000000000000e+00 1.665140888794645235e+01
7.000000000000000000e+00 1.664986971142074168e+01
7.000000000000000000e+00 1.664575049174233357e+01
7.000000000000000000e+00 1.664218482300317348e+01
7.000000000000000000e+00 1.663941858036652377e+01
7.000000000000000000e+00 1.663533333852318563e+01
7.000000000000000000e+00 1.663260995386157148e+01
7.000000000000000000e+00 1.662888138001063965e+01
7.000000000000000000e+00 1.662501542241546915e+01
7.000000000000000000e+00 1.662187466579068840e+01
7.000000000000000000e+00 1.661760589849226832e+01
7.000000000000000000e+00 1.661485763885018585e+01
7.000000000000000000e+00 1.661304443766631778e+01
7.000000000000000000e+00 1.660854280911539149e+01
7.000000000000000000e+00 1.660708477184973120e+01
7.000000000000000000e+00 1.660506988790960392e+01
7.000000000000000000e+00 1.660033946924726322e+01
7.000000000000000000e+00 1.659401352759083892e+01
7.000000000000000000e+00 1.659248562073985056e+01
7.000000000000000000e+00 1.658676867175614689e+01
7.000000000000000000e+00 1.658460961270133538e+01
7.000000000000000000e+00 1.658242510407266579e+01
7.000000000000000000e+00 1.657895884373238005e+01
7.000000000000000000e+00 1.657484889490371671e+01
7.000000000000000000e+00 1.657175601170977686e+01
7.000000000000000000e+00 1.656687256197865210e+01
7.000000000000000000e+00 1.656460426221933346e+01
7.000000000000000000e+00 1.656092752978737082e+01
7.000000000000000000e+00 1.655967565774081862e+01
7.000000000000000000e+00 1.655635948302800742e+01
7.000000000000000000e+00 1.655336930627323966e+01
7.000000000000000000e+00 1.654939666897737638e+01
7.000000000000000000e+00 1.654548453248041895e+01
7.000000000000000000e+00 1.654167481068579448e+01
7.000000000000000000e+00 1.654027206829579200e+01
7.000000000000000000e+00 1.653522243066595010e+01
7.000000000000000000e+00 1.653075136816965340e+01
7.000000000000000000e+00 1.652642338505324560e+01
7.000000000000000000e+00 1.652450740819434927e+01
7.000000000000000000e+00 1.652075444118854364e+01
7.000000000000000000e+00 1.651816207451084750e+01
7.000000000000000000e+00 1.651427128717114456e+01
7.000000000000000000e+00 1.651130095625063632e+01
7.000000000000000000e+00 1.650946390228283889e+01
7.000000000000000000e+00 1.650646551805025197e+01
7.000000000000000000e+00 1.650302454209274927e+01
7.000000000000000000e+00 1.649941049069922272e+01
7.000000000000000000e+00 1.649796051911583561e+01
7.000000000000000000e+00 1.649167299199820036e+01
7.000000000000000000e+00 1.649023417276645986e+01
7.000000000000000000e+00 1.648817607850466871e+01
7.000000000000000000e+00 1.648293531360840092e+01
7.000000000000000000e+00 1.648146108286172051e+01
7.000000000000000000e+00 1.647791442530015260e+01
7.000000000000000000e+00 1.647606358045485564e+01
7.000000000000000000e+00 1.647147075505946390e+01
7.000000000000000000e+00 1.646955469252666404e+01
7.000000000000000000e+00 1.646731445481817246e+01
7.000000000000000000e+00 1.646428148019363391e+01
7.000000000000000000e+00 1.646090014276975921e+01
7.000000000000000000e+00 1.645656115588562685e+01
7.000000000000000000e+00 1.645435283565931428e+01
7.000000000000000000e+00 1.645174035602884643e+01
7.000000000000000000e+00 1.644871128872577160e+01
7.000000000000000000e+00 1.644630803142575104e+01
7.000000000000000000e+00 1.644178838633549944e+01
7.000000000000000000e+00 1.643944666914704555e+01
7.000000000000000000e+00 1.643590898810780132e+01
7.000000000000000000e+00 1.643435294092459387e+01
7.000000000000000000e+00 1.643231712074653927e+01
7.000000000000000000e+00 1.642878589456036664e+01
7.000000000000000000e+00 1.642619081601576170e+01
7.000000000000000000e+00 1.641959636408081735e+01
7.000000000000000000e+00 1.641798588881203003e+01
7.000000000000000000e+00 1.641600551962471144e+01
7.000000000000000000e+00 1.641252862733246332e+01
7.000000000000000000e+00 1.641077403670678692e+01
7.000000000000000000e+00 1.640710591082967795e+01
7.000000000000000000e+00 1.640353107718575032e+01
7.000000000000000000e+00 1.640068027298347175e+01
7.000000000000000000e+00 1.639860943058003429e+01
7.000000000000000000e+00 1.639609304192308414e+01
7.000000000000000000e+00 1.639335492656064375e+01
7.000000000000000000e+00 1.638899656276307226e+01
7.000000000000000000e+00 1.638799416007488929e+01
7.000000000000000000e+00 1.638408416796318079e+01
7.000000000000000000e+00 1.638090344563430278e+01
7.000000000000000000e+00 1.637922681492159427e+01
7.000000000000000000e+00 1.637460588021169627e+01
7.000000000000000000e+00 1.637067389686911412e+01
7.000000000000000000e+00 1.636838058987800437e+01
7.000000000000000000e+00 1.636810081625521818e+01
7.000000000000000000e+00 1.636310552916726024e+01
7.000000000000000000e+00 1.636172584443639977e+01
7.000000000000000000e+00 1.635799755045580639e+01
7.000000000000000000e+00 1.635584990678728090e+01
7.000000000000000000e+00 1.635206899569678995e+01
7.000000000000000000e+00 1.634770674115598155e+01
7.000000000000000000e+00 1.634514599045910543e+01
7.000000000000000000e+00 1.634174901113946632e+01
7.000000000000000000e+00 1.633805810716332019e+01
7.000000000000000000e+00 1.633425179094908941e+01
7.000000000000000000e+00 1.633284953686879248e+01
7.000000000000000000e+00 1.632924729747153236e+01
7.000000000000000000e+00 1.632672363710753061e+01
7.000000000000000000e+00 1.632519502365767750e+01
7.000000000000000000e+00 1.632111881315069724e+01
7.000000000000000000e+00 1.631689967335088554e+01
7.000000000000000000e+00 1.631240862614637877e+01
7.000000000000000000e+00 1.631014752509673826e+01
7.000000000000000000e+00 1.630851158888613028e+01
7.000000000000000000e+00 1.630615917602807485e+01
7.000000000000000000e+00 1.630003335067424430e+01
7.000000000000000000e+00 1.629692758253892393e+01
7.000000000000000000e+00 1.629535223093143514e+01
7.000000000000000000e+00 1.629019092968273696e+01
7.000000000000000000e+00 1.628913821055133582e+01
7.000000000000000000e+00 1.628576244983556975e+01
7.000000000000000000e+00 1.628241400594575339e+01
7.000000000000000000e+00 1.627756886655597057e+01
7.000000000000000000e+00 1.627626645047042331e+01
7.000000000000000000e+00 1.627141722130293644e+01
7.000000000000000000e+00 1.626928268686856782e+01
7.000000000000000000e+00 1.626554168746361384e+01
7.000000000000000000e+00 1.626297205172243210e+01
7.000000000000000000e+00 1.626003427384120315e+01
7.000000000000000000e+00 1.625659961719281910e+01
7.000000000000000000e+00 1.625446765396252147e+01
7.000000000000000000e+00 1.625070475297278705e+01
7.000000000000000000e+00 1.624758776981685671e+01
7.000000000000000000e+00 1.624513039486003763e+01
7.000000000000000000e+00 1.624396446494598223e+01
7.000000000000000000e+00 1.624172982285976730e+01
7.000000000000000000e+00 1.623760300002037837e+01
7.000000000000000000e+00 1.623585451665295665e+01
7.000000000000000000e+00 1.623343330311372412e+01
7.000000000000000000e+00 1.622849134189299747e+01
7.000000000000000000e+00 1.622365484905627397e+01
7.000000000000000000e+00 1.622141896088836788e+01
7.000000000000000000e+00 1.621838413985273775e+01
7.000000000000000000e+00 1.621721146376572875e+01
7.000000000000000000e+00 1.621518090096185816e+01
7.000000000000000000e+00 1.620999203409798994e+01
7.000000000000000000e+00 1.620719337695392070e+01
7.000000000000000000e+00 1.620405720976783570e+01
7.000000000000000000e+00 1.620140663858457231e+01
7.000000000000000000e+00 1.619792930775801310e+01
7.000000000000000000e+00 1.619424855489750925e+01
7.000000000000000000e+00 1.619141206192502125e+01
7.000000000000000000e+00 1.618820549795940877e+01
7.000000000000000000e+00 1.618715987935808087e+01
7.000000000000000000e+00 1.618082341335740182e+01
7.000000000000000000e+00 1.617710142676876828e+01
7.000000000000000000e+00 1.617633411551690514e+01
7.000000000000000000e+00 1.617342334789765701e+01
7.000000000000000000e+00 1.616995007957154584e+01
7.000000000000000000e+00 1.616777713217753742e+01
7.000000000000000000e+00 1.616268362837220707e+01
7.000000000000000000e+00 1.615846840304994814e+01
7.000000000000000000e+00 1.615661170859172913e+01
7.000000000000000000e+00 1.615172132974019448e+01
7.000000000000000000e+00 1.615023373409045959e+01
7.000000000000000000e+00 1.614810304327594892e+01
7.000000000000000000e+00 1.614302505291624712e+01
7.000000000000000000e+00 1.613931345722714639e+01
7.000000000000000000e+00 1.613663615503110549e+01
7.000000000000000000e+00 1.613209368764263374e+01
7.000000000000000000e+00 1.612923022454349109e+01
7.000000000000000000e+00 1.612604929829396738e+01
7.000000000000000000e+00 1.612541560482823044e+01
7.000000000000000000e+00 1.612091984553374147e+01
7.000000000000000000e+00 1.611681922441363923e+01
7.000000000000000000e+00 1.611554293521420789e+01
7.000000000000000000e+00 1.611308636406455008e+01
7.000000000000000000e+00 1.611146948858081274e+01
7.000000000000000000e+00 1.610671368537967396e+01
7.000000000000000000e+00 1.610522296076618076e+01
7.000000000000000000e+00 1.609986911938826637e+01
7.000000000000000000e+00 1.609737705135016483e+01
7.000000000000000000e+00 1.609179491983766397e+01
7.000000000000000000e+00 1.608931927230603165e+01
7.000000000000000000e+00 1.608520217254002560e+01
7.000000000000000000e+00 1.608276174647963686e+01
7.000000000000000000e+00 1.608134861414639971e+01
7.000000000000000000e+00 1.607775439756652247e+01
7.000000000000000000e+00 1.607393894468009066e+01
7.000000000000000000e+00 1.607213937126240211e+01
7.000000000000000000e+00 1.606691878137979046e+01
7.000000000000000000e+00 1.606448093629447627e+01
7.000000000000000000e+00 1.606214431884554017e+01
7.000000000000000000e+00 1.606035954979473246e+01
7.000000000000000000e+00 1.605753012198890772e+01
7.000000000000000000e+00 1.605413718965181502e+01
7.000000000000000000e+00 1.605163713361281452e+01
7.000000000000000000e+00 1.604752585936502385e+01
7.000000000000000000e+00 1.604531933217474204e+01
7.000000000000000000e+00 1.604214686758195185e+01
7.000000000000000000e+00 1.604148605201419642e+01
7.000000000000000000e+00 1.603640693969333242e+01
7.000000000000000000e+00 1.603399904035639878e+01
7.000000000000000000e+00 1.603312502019902652e+01
7.000000000000000000e+00 1.602945692350213491e+01
7.000000000000000000e+00 1.602516205649797243e+01
7.000000000000000000e+00 1.602099994965432117e+01
7.000000000000000000e+00 1.601918876590661966e+01
7.000000000000000000e+00 1.601458350705533107e+01
7.000000000000000000e+00 1.601310866353889750e+01
7.000000000000000000e+00 1.601000776157601990e+01
7.000000000000000000e+00 1.600693779380921100e+01
7.000000000000000000e+00 1.600335821527452040e+01
7.000000000000000000e+00 1.600174114022878769e+01
7.000000000000000000e+00 1.599942151084979614e+01
7.000000000000000000e+00 1.599761275473122524e+01
7.000000000000000000e+00 1.599326028089306462e+01
7.000000000000000000e+00 1.598897243227720111e+01
7.000000000000000000e+00 1.598577602041225099e+01
7.000000000000000000e+00 1.598260820320556519e+01
7.000000000000000000e+00 1.597878638952530395e+01
7.000000000000000000e+00 1.597519945413445264e+01
7.000000000000000000e+00 1.597249233077632624e+01
7.000000000000000000e+00 1.596863381526333470e+01
7.000000000000000000e+00 1.596676991795621348e+01
7.000000000000000000e+00 1.596233366720618108e+01
7.000000000000000000e+00 1.595986411897508006e+01
7.000000000000000000e+00 1.595700284739527675e+01
7.000000000000000000e+00 1.595295141776064618e+01
7.000000000000000000e+00 1.594801662693965483e+01
7.000000000000000000e+00 1.594501635659280758e+01
7.000000000000000000e+00 1.594444633476696538e+01
7.000000000000000000e+00 1.594088884432316888e+01
7.000000000000000000e+00 1.593772242475233725e+01
7.000000000000000000e+00 1.593299413785694441e+01
7.000000000000000000e+00 1.593219843456708418e+01
7.000000000000000000e+00 1.592903211770541105e+01
7.000000000000000000e+00 1.592470143449697950e+01
7.000000000000000000e+00 1.592250831678683021e+01
7.000000000000000000e+00 1.592076956387768405e+01
7.000000000000000000e+00 1.591655869642800347e+01
7.000000000000000000e+00 1.591384649500658810e+01
7.000000000000000000e+00 1.591208929830331797e+01
7.000000000000000000e+00 1.590637783771854785e+01
7.000000000000000000e+00 1.590451866148038818e+01
7.000000000000000000e+00 1.590334977923163251e+01
7.000000000000000000e+00 1.590154316681711855e+01
7.000000000000000000e+00 1.589663365815487239e+01
7.000000000000000000e+00 1.589343347816767249e+01
7.000000000000000000e+00 1.589193309082449446e+01
7.000000000000000000e+00 1.588782950784037062e+01
7.000000000000000000e+00 1.588458895265470794e+01
7.000000000000000000e+00 1.588171960461672150e+01
7.000000000000000000e+00 1.587750448512636936e+01
7.000000000000000000e+00 1.587595121141523791e+01
7.000000000000000000e+00 1.587383063918204584e+01
7.000000000000000000e+00 1.587238826422279203e+01
7.000000000000000000e+00 1.586816693487207885e+01
7.000000000000000000e+00 1.586431033646967492e+01
7.000000000000000000e+00 1.586297443065442891e+01
7.000000000000000000e+00 1.585950269047626904e+01
7.000000000000000000e+00 1.585479896689141022e+01
7.000000000000000000e+00 1.585201982385863140e+01
7.000000000000000000e+00 1.584850752572646826e+01
7.000000000000000000e+00 1.584433204455128497e+01
7.000000000000000000e+00 1.584286861470793539e+01
7.000000000000000000e+00 1.583923474571136758e+01
7.000000000000000000e+00 1.583717474465850650e+01
7.000000000000000000e+00 1.583421809739833108e+01
7.000000000000000000e+00 1.583110938316935545e+01
7.000000000000000000e+00 1.582644836101071384e+01
7.000000000000000000e+00 1.582337919355902400e+01
7.000000000000000000e+00 1.582043400519900089e+01
7.000000000000000000e+00 1.581419732168145131e+01
7.000000000000000000e+00 1.581217297641986441e+01
7.000000000000000000e+00 1.580924498275587986e+01
7.000000000000000000e+00 1.580821904691770996e+01
7.000000000000000000e+00 1.580460756109893516e+01
7.000000000000000000e+00 1.579961697220119454e+01
7.000000000000000000e+00 1.579787256289854547e+01
7.000000000000000000e+00 1.579229254470753396e+01
7.000000000000000000e+00 1.578941416060288638e+01
7.000000000000000000e+00 1.578608172629296647e+01
7.000000000000000000e+00 1.578322048241580511e+01
7.000000000000000000e+00 1.577909395123647762e+01
7.000000000000000000e+00 1.577710112341216764e+01
7.000000000000000000e+00 1.577427875750398023e+01
7.000000000000000000e+00 1.577013898644443834e+01
7.000000000000000000e+00 1.576752640120716897e+01
7.000000000000000000e+00 1.576085361369189286e+01
7.000000000000000000e+00 1.575896628055483006e+01
7.000000000000000000e+00 1.575702791325860730e+01
7.000000000000000000e+00 1.575206444179464604e+01
7.000000000000000000e+00 1.575092939318383145e+01
7.000000000000000000e+00 1.574856251240318272e+01
7.000000000000000000e+00 1.574430584810702527e+01
7.000000000000000000e+00 1.574215349176745704e+01
7.000000000000000000e+00 1.573875819054558711e+01
7.000000000000000000e+00 1.573226655580955757e+01
7.000000000000000000e+00 1.573053947525077056e+01
7.000000000000000000e+00 1.572831131742698751e+01
7.000000000000000000e+00 1.572639873610283701e+01
7.000000000000000000e+00 1.571965711589443870e+01
7.000000000000000000e+00 1.571758630191025397e+01
7.000000000000000000e+00 1.571360474258418094e+01
7.000000000000000000e+00 1.571146415617697656e+01
7.000000000000000000e+00 1.570856426472650824e+01
7.000000000000000000e+00 1.570376226563645439e+01
7.000000000000000000e+00 1.570157287852035033e+01
7.000000000000000000e+00 1.569611789699939131e+01
7.000000000000000000e+00 1.569185861002144300e+01
7.000000000000000000e+00 1.569102000916285178e+01
7.000000000000000000e+00 1.568794700841789691e+01
7.000000000000000000e+00 1.568594737137414441e+01
7.000000000000000000e+00 1.568381753652367827e+01
7.000000000000000000e+00 1.567869070344601212e+01
7.000000000000000000e+00 1.567565503014643902e+01
7.000000000000000000e+00 1.567309013962471731e+01
7.000000000000000000e+00 1.566994429288363300e+01
7.000000000000000000e+00 1.566926336941850550e+01
7.000000000000000000e+00 1.566347202551206941e+01
7.000000000000000000e+00 1.566303695179581901e+01
7.000000000000000000e+00 1.565753678587740794e+01
7.000000000000000000e+00 1.565359300954977506e+01
7.000000000000000000e+00 1.565000107088515335e+01
7.000000000000000000e+00 1.564769096812388760e+01
7.000000000000000000e+00 1.564314898495390160e+01
7.000000000000000000e+00 1.564067467352989560e+01
7.000000000000000000e+00 1.563734401348642145e+01
7.000000000000000000e+00 1.563449330956485106e+01
7.000000000000000000e+00 1.563079158528080193e+01
7.000000000000000000e+00 1.562912472678661047e+01
7.000000000000000000e+00 1.562435387671455622e+01
7.000000000000000000e+00 1.562364695943385406e+01
7.000000000000000000e+00 1.561890728826656627e+01
7.000000000000000000e+00 1.561593132876298107e+01
7.000000000000000000e+00 1.561144539299533029e+01
7.000000000000000000e+00 1.561001706469937744e+01
7.000000000000000000e+00 1.560734196222127146e+01
7.000000000000000000e+00 1.560586411780887417e+01
7.000000000000000000e+00 1.560187857740144146e+01
7.000000000000000000e+00 1.559882129534391737e+01
7.000000000000000000e+00 1.559656037527639327e+01
7.000000000000000000e+00 1.559363155293213055e+01
7.000000000000000000e+00 1.559181404382076686e+01
7.000000000000000000e+00 1.558954557870050195e+01
7.000000000000000000e+00 1.558550612729924545e+01
7.000000000000000000e+00 1.558211232220404163e+01
7.000000000000000000e+00 1.557756442761282578e+01
7.000000000000000000e+00 1.557379563013398638e+01
7.000000000000000000e+00 1.557144646322146642e+01
7.000000000000000000e+00 1.556830310821566599e+01
7.000000000000000000e+00 1.556386013251854727e+01
7.000000000000000000e+00 1.556353197649088571e+01
7.000000000000000000e+00 1.556010207437713255e+01
7.000000000000000000e+00 1.555604125632889279e+01
7.000000000000000000e+00 1.555514354485485740e+01
7.000000000000000000e+00 1.555171319823821463e+01
7.000000000000000000e+00 1.554854038224587143e+01
7.000000000000000000e+00 1.554530266597871169e+01
7.000000000000000000e+00 1.553903449814103510e+01
7.000000000000000000e+00 1.553659248517645075e+01
7.000000000000000000e+00 1.553350752993196693e+01
7.000000000000000000e+00 1.553108134351094449e+01
7.000000000000000000e+00 1.552674866412035470e+01
7.000000000000000000e+00 1.552276548933449263e+01
7.000000000000000000e+00 1.551815245540005961e+01
7.000000000000000000e+00 1.551654103787824646e+01
7.000000000000000000e+00 1.551340787536116750e+01
7.000000000000000000e+00 1.551028336986307821e+01
7.000000000000000000e+00 1.550789973473687944e+01
7.000000000000000000e+00 1.550406565145225990e+01
7.000000000000000000e+00 1.549885794251864546e+01
7.000000000000000000e+00 1.549461361735710874e+01
7.000000000000000000e+00 1.549394312399788021e+01
7.000000000000000000e+00 1.548945956236020649e+01
7.000000000000000000e+00 1.548674603011213158e+01
7.000000000000000000e+00 1.548308749098790571e+01
7.000000000000000000e+00 1.548093131288969992e+01
7.000000000000000000e+00 1.547709665621964170e+01
7.000000000000000000e+00 1.547313299424043365e+01
7.000000000000000000e+00 1.546977931410996199e+01
7.000000000000000000e+00 1.546559966988815304e+01
7.000000000000000000e+00 1.546350446230058218e+01
7.000000000000000000e+00 1.546003711872858233e+01
7.000000000000000000e+00 1.545499324422056908e+01
7.000000000000000000e+00 1.544938768513302740e+01
7.000000000000000000e+00 1.544614770462752595e+01
7.000000000000000000e+00 1.544409477791651319e+01
7.000000000000000000e+00 1.543785916950374215e+01
7.000000000000000000e+00 1.543281574326776706e+01
7.000000000000000000e+00 1.543139100686608245e+01
7.000000000000000000e+00 1.542469307934577927e+01
7.000000000000000000e+00 1.542118313212652225e+01
7.000000000000000000e+00 1.541791715073598112e+01
7.000000000000000000e+00 1.541237976679883559e+01
7.000000000000000000e+00 1.540709153183074598e+01
7.000000000000000000e+00 1.540286624333328014e+01
7.000000000000000000e+00 1.539951281675343608e+01
7.000000000000000000e+00 1.539439066480206719e+01
7.000000000000000000e+00 1.539018746234402002e+01
7.000000000000000000e+00 1.538692173305610744e+01
7.000000000000000000e+00 1.538202252986033081e+01
7.000000000000000000e+00 1.537850022900725833e+01
7.000000000000000000e+00 1.537339756958133208e+01
7.000000000000000000e+00 1.537016947894084851e+01
7.000000000000000000e+00 1.536551579382176058e+01
7.000000000000000000e+00 1.535597232130961665e+01
7.000000000000000000e+00 1.535242938345034425e+01
7.000000000000000000e+00 1.534612852955807583e+01
7.000000000000000000e+00 1.533691646509337403e+01
7.000000000000000000e+00 1.533370297173815011e+01
7.000000000000000000e+00 1.532705762924919490e+01
7.000000000000000000e+00 1.532415250118458161e+01
7.000000000000000000e+00 1.531325920773283933e+01
7.000000000000000000e+00 1.529887706570165307e+01
7.000000000000000000e+00 1.529515737656648078e+01
7.000000000000000000e+00 1.529145771642479090e+01
7.000000000000000000e+00 1.527312753274011037e+01
7.000000000000000000e+00 1.526538226468017179e+01
7.000000000000000000e+00 1.524848608817843676e+01
7.000000000000000000e+00 1.524088053910373830e+01
7.000000000000000000e+00 1.522265022706505277e+01
7.000000000000000000e+00 1.521030877746209597e+01
7.000000000000000000e+00 1.519483991167837722e+01
7.000000000000000000e+00 1.518325184569706998e+01
7.000000000000000000e+00 1.517421464598590042e+01
7.000000000000000000e+00 1.516692921944876105e+01
7.000000000000000000e+00 1.515550721682801694e+01
7.000000000000000000e+00 1.514460340089409662e+01
7.000000000000000000e+00 1.513043457492800670e+01
7.000000000000000000e+00 1.510398409829657673e+01
7.000000000000000000e+00 1.510038629712467184e+01
7.000000000000000000e+00 1.508610247576509344e+01
8.000000000000000000e+00 2.189485038255301319e+01
8.000000000000000000e+00 2.184757956812870461e+01
8.000000000000000000e+00 2.172266966715163861e+01
8.000000000000000000e+00 2.167761978780709953e+01
8.000000000000000000e+00 2.155288204245650974e+01
8.000000000000000000e+00 2.137512050979083966e+01
8.000000000000000000e+00 2.076539309225108454e+01
8.000000000000000000e+00 2.072014452320690125e+01
8.000000000000000000e+00 2.064484948340397352e+01
8.000000000000000000e+00 2.058802945948599827e+01
8.000000000000000000e+00 2.052064327079535744e+01
8.000000000000000000e+00 2.004083878057555879e+01
8.000000000000000000e+00 1.999735697861384409e+01
8.000000000000000000e+00 1.991747377901173977e+01
8.000000000000000000e+00 1.988236511261139228e+01
8.000000000000000000e+00 1.971549714254810226e+01
8.000000000000000000e+00 1.963114412888381466e+01
8.000000000000000000e+00 1.960843961209258524e+01
8.000000000000000000e+00 1.959000239366167762e+01
8.000000000000000000e+00 1.957254095602611699e+01
8.000000000000000000e+00 1.955720519592544804e+01
8.000000000000000000e+00 1.955204011418445020e+01
8.000000000000000000e+00 1.952190131276903529e+01
8.000000000000000000e+00 1.951113060858508064e+01
8.000000000000000000e+00 1.948522091490345787e+01
8.000000000000000000e+00 1.947429584880875097e+01
8.000000000000000000e+00 1.945103606275094066e+01
8.000000000000000000e+00 1.943480710749597051e+01
8.000000000000000000e+00 1.941689262321476761e+01
8.000000000000000000e+00 1.940527684170569245e+01
8.000000000000000000e+00 1.939538472533597613e+01
8.000000000000000000e+00 1.937334144635122257e+01
8.000000000000000000e+00 1.936633604214646454e+01
8.000000000000000000e+00 1.935555065474325787e+01
8.000000000000000000e+00 1.934396374854493672e+01
8.000000000000000000e+00 1.933684884470394749e+01
8.000000000000000000e+00 1.933142370703193436e+01
8.000000000000000000e+00 1.931468316547598008e+01
8.000000000000000000e+00 1.929876353433215996e+01
8.000000000000000000e+00 1.929465010962665161e+01
8.000000000000000000e+00 1.928603335859239465e+01
8.000000000000000000e+00 1.926882614935192350e+01
8.000000000000000000e+00 1.926035886729399849e+01
8.000000000000000000e+00 1.925139370736118494e+01
8.000000000000000000e+00 1.924290589051254941e+01
8.000000000000000000e+00 1.923719003499161673e+01
8.000000000000000000e+00 1.922020350761913932e+01
8.000000000000000000e+00 1.919976366314338279e+01
8.000000000000000000e+00 1.918355498747692423e+01
8.000000000000000000e+00 1.915731861361412314e+01
8.000000000000000000e+00 1.914746571654808704e+01
8.000000000000000000e+00 1.910385257843212869e+01
8.000000000000000000e+00 1.906672866397239829e+01
8.000000000000000000e+00 1.899116596100965282e+01
8.000000000000000000e+00 1.889606444756057613e+01
8.000000000000000000e+00 1.880595502249522255e+01
8.000000000000000000e+00 1.868098310538018225e+01
8.000000000000000000e+00 1.862978921396159038e+01
8.000000000000000000e+00 1.858532023790572296e+01
8.000000000000000000e+00 1.857602906493489314e+01
8.000000000000000000e+00 1.850796283372373097e+01
8.000000000000000000e+00 1.845380195610484719e+01
8.000000000000000000e+00 1.841240262029012698e+01
8.000000000000000000e+00 1.839847419415550078e+01
8.000000000000000000e+00 1.837118072002142100e+01
8.000000000000000000e+00 1.835335595157788546e+01
8.000000000000000000e+00 1.833837832380441668e+01
8.000000000000000000e+00 1.831990601170120669e+01
8.000000000000000000e+00 1.829138396728815152e+01
8.000000000000000000e+00 1.827650092110831892e+01
8.000000000000000000e+00 1.825409577492016666e+01
8.000000000000000000e+00 1.824501663064799928e+01
8.000000000000000000e+00 1.823537505443701789e+01
8.000000000000000000e+00 1.822058506747381657e+01
8.000000000000000000e+00 1.821506499861516559e+01
8.000000000000000000e+00 1.820494874788610673e+01
8.000000000000000000e+00 1.819366003279889199e+01
8.000000000000000000e+00 1.818800381868474858e+01
8.000000000000000000e+00 1.816383786154162649e+01
8.000000000000000000e+00 1.815448245304934716e+01
8.000000000000000000e+00 1.814934846027067650e+01
8.000000000000000000e+00 1.812959453056853931e+01
8.000000000000000000e+00 1.812248024521567302e+01
8.000000000000000000e+00 1.811307154039817746e+01
8.000000000000000000e+00 1.810601369367185143e+01
8.000000000000000000e+00 1.809471349157044173e+01
8.000000000000000000e+00 1.809271197608605419e+01
8.000000000000000000e+00 1.807304407398403612e+01
8.000000000000000000e+00 1.806945560050311173e+01
8.000000000000000000e+00 1.805710956174501547e+01
8.000000000000000000e+00 1.805211705818229007e+01
8.000000000000000000e+00 1.804618442137821077e+01
8.000000000000000000e+00 1.803423331361556947e+01
8.000000000000000000e+00 1.802768858390676243e+01
8.000000000000000000e+00 1.801899022357380886e+01
8.000000000000000000e+00 1.801423439606462651e+01
8.000000000000000000e+00 1.800894081752740661e+01
8.000000000000000000e+00 1.799961613266727767e+01
8.000000000000000000e+00 1.799347327324417023e+01
8.000000000000000000e+00 1.798041050619930203e+01
8.000000000000000000e+00 1.797647752652946096e+01
8.000000000000000000e+00 1.796319207715225374e+01
8.000000000000000000e+00 1.796046939957864197e+01
8.000000000000000000e+00 1.795026520920951185e+01
8.000000000000000000e+00 1.794504299982977003e+01
8.000000000000000000e+00 1.793455776122464940e+01
8.000000000000000000e+00 1.792246434038175806e+01
8.000000000000000000e+00 1.791925342401308896e+01
8.000000000000000000e+00 1.791536224880727346e+01
8.000000000000000000e+00 1.789768508039340844e+01
8.000000000000000000e+00 1.788717621080791531e+01
8.000000000000000000e+00 1.788473935476718779e+01
8.000000000000000000e+00 1.788062693047015372e+01
8.000000000000000000e+00 1.786670638419074564e+01
8.000000000000000000e+00 1.786142550449446276e+01
8.000000000000000000e+00 1.785179006949552516e+01
8.000000000000000000e+00 1.784975947553943953e+01
8.000000000000000000e+00 1.783501186649310455e+01
8.000000000000000000e+00 1.783364709746501120e+01
8.000000000000000000e+00 1.782912799918048563e+01
8.000000000000000000e+00 1.782403433599747800e+01
8.000000000000000000e+00 1.781168213800063782e+01
8.000000000000000000e+00 1.780624441356236076e+01
8.000000000000000000e+00 1.780423303546382741e+01
8.000000000000000000e+00 1.779640472338490653e+01
8.000000000000000000e+00 1.778903123355298632e+01
8.000000000000000000e+00 1.778365373999562138e+01
8.000000000000000000e+00 1.778018422190918102e+01
8.000000000000000000e+00 1.777433159781423200e+01
8.000000000000000000e+00 1.776654302207150593e+01
8.000000000000000000e+00 1.776097488382027123e+01
8.000000000000000000e+00 1.775540243968957910e+01
8.000000000000000000e+00 1.775083558577262721e+01
8.000000000000000000e+00 1.774492328755617621e+01
8.000000000000000000e+00 1.773494583874659014e+01
8.000000000000000000e+00 1.773119511591780650e+01
8.000000000000000000e+00 1.772669689585731945e+01
8.000000000000000000e+00 1.772161629473413313e+01
8.000000000000000000e+00 1.771540404419086556e+01
8.000000000000000000e+00 1.770863118822552806e+01
8.000000000000000000e+00 1.770518096013343623e+01
8.000000000000000000e+00 1.769778504142574960e+01
8.000000000000000000e+00 1.769088264512264885e+01
8.000000000000000000e+00 1.768809217320416494e+01
8.000000000000000000e+00 1.768383618901918197e+01
8.000000000000000000e+00 1.767644203096784850e+01
8.000000000000000000e+00 1.767323086640987029e+01
8.000000000000000000e+00 1.766912944910263406e+01
8.000000000000000000e+00 1.766389187726339927e+01
8.000000000000000000e+00 1.765966248245113235e+01
8.000000000000000000e+00 1.765235044421459776e+01
8.000000000000000000e+00 1.764619629403531320e+01
8.000000000000000000e+00 1.764440385591784377e+01
8.000000000000000000e+00 1.764141393639838284e+01
8.000000000000000000e+00 1.763035566866863491e+01
8.000000000000000000e+00 1.762664297017500559e+01
8.000000000000000000e+00 1.761993059223692271e+01
8.000000000000000000e+00 1.761535177051432655e+01
8.000000000000000000e+00 1.760959204890071561e+01
8.000000000000000000e+00 1.760434957677598078e+01
8.000000000000000000e+00 1.760189751275678560e+01
8.000000000000000000e+00 1.759010132451777864e+01
8.000000000000000000e+00 1.758681482064060120e+01
8.000000000000000000e+00 1.758307369162036338e+01
8.000000000000000000e+00 1.757938289241731766e+01
8.000000000000000000e+00 1.756928545376960571e+01
8.000000000000000000e+00 1.756577741239805235e+01
8.000000000000000000e+00 1.755735908162095171e+01
8.000000000000000000e+00 1.755366742170778593e+01
8.000000000000000000e+00 1.754742801181052414e+01
8.000000000000000000e+00 1.754413658439991863e+01
8.000000000000000000e+00 1.754025345282938986e+01
8.000000000000000000e+00 1.753318862301007641e+01
8.000000000000000000e+00 1.752712202904741545e+01
8.000000000000000000e+00 1.752104783833812363e+01
8.000000000000000000e+00 1.751777103952086279e+01
8.000000000000000000e+00 1.750646836495952741e+01
8.000000000000000000e+00 1.750541563277005963e+01
8.000000000000000000e+00 1.749977092386505007e+01
8.000000000000000000e+00 1.749561856647335389e+01
8.000000000000000000e+00 1.749179958180554806e+01
8.000000000000000000e+00 1.748619565663247855e+01
8.000000000000000000e+00 1.747979204216713001e+01
8.000000000000000000e+00 1.747183172465677359e+01
8.000000000000000000e+00 1.746261776573694391e+01
8.000000000000000000e+00 1.745635045441907351e+01
8.000000000000000000e+00 1.745168409143579424e+01
8.000000000000000000e+00 1.743942834591250346e+01
8.000000000000000000e+00 1.743492135491241513e+01
8.000000000000000000e+00 1.742782240741267685e+01
8.000000000000000000e+00 1.742135018064665886e+01
8.000000000000000000e+00 1.741926145847719809e+01
8.000000000000000000e+00 1.741109287444628961e+01
8.000000000000000000e+00 1.740838136740982378e+01
8.000000000000000000e+00 1.739941265705769524e+01
8.000000000000000000e+00 1.739243549775216024e+01
8.000000000000000000e+00 1.738899937972417575e+01
8.000000000000000000e+00 1.738736352970396482e+01
8.000000000000000000e+00 1.737841744379033315e+01
8.000000000000000000e+00 1.737151831439200578e+01
8.000000000000000000e+00 1.736442579280480913e+01
8.000000000000000000e+00 1.735780012601213329e+01
8.000000000000000000e+00 1.735338793696996262e+01
8.000000000000000000e+00 1.735002898973779040e+01
8.000000000000000000e+00 1.734073943719487332e+01
8.000000000000000000e+00 1.733368572576175382e+01
8.000000000000000000e+00 1.732764872096456799e+01
8.000000000000000000e+00 1.732557511723024746e+01
8.000000000000000000e+00 1.731781722876433349e+01
8.000000000000000000e+00 1.731396945532474163e+01
8.000000000000000000e+00 1.730561935468994150e+01
8.000000000000000000e+00 1.730285303195564950e+01
8.000000000000000000e+00 1.729854126022286565e+01
8.000000000000000000e+00 1.728636811278558127e+01
8.000000000000000000e+00 1.728282567447595497e+01
8.000000000000000000e+00 1.727596350312742146e+01
8.000000000000000000e+00 1.726969211573384655e+01
8.000000000000000000e+00 1.726683506989974504e+01
8.000000000000000000e+00 1.726011535838247113e+01
8.000000000000000000e+00 1.725645463903154564e+01
8.000000000000000000e+00 1.725128696213981172e+01
8.000000000000000000e+00 1.724473110587982205e+01
8.000000000000000000e+00 1.724054596135384188e+01
8.000000000000000000e+00 1.723834965078433612e+01
8.000000000000000000e+00 1.723392756939153969e+01
8.000000000000000000e+00 1.722771349314842482e+01
8.000000000000000000e+00 1.722384121998347339e+01
8.000000000000000000e+00 1.721325770501021779e+01
8.000000000000000000e+00 1.720925435823406957e+01
8.000000000000000000e+00 1.720306985014282475e+01
8.000000000000000000e+00 1.719366014962082545e+01
8.000000000000000000e+00 1.719103138076106418e+01
8.000000000000000000e+00 1.718616313785394567e+01
8.000000000000000000e+00 1.717521479212725666e+01
8.000000000000000000e+00 1.717192194703373076e+01
8.000000000000000000e+00 1.716543453932782270e+01
8.000000000000000000e+00 1.716276212243057131e+01
8.000000000000000000e+00 1.715614363059626513e+01
8.000000000000000000e+00 1.714900908604549912e+01
8.000000000000000000e+00 1.714726030343512875e+01
8.000000000000000000e+00 1.714118509989481254e+01
8.000000000000000000e+00 1.714017806062584270e+01
8.000000000000000000e+00 1.713391298719747269e+01
8.000000000000000000e+00 1.712621870000917568e+01
8.000000000000000000e+00 1.712388341885323229e+01
8.000000000000000000e+00 1.711597171443344934e+01
8.000000000000000000e+00 1.711236134266428977e+01
8.000000000000000000e+00 1.710033074172331169e+01
8.000000000000000000e+00 1.709582171462884048e+01
8.000000000000000000e+00 1.708878052604864806e+01
8.000000000000000000e+00 1.708308379654105735e+01
8.000000000000000000e+00 1.707757383047029975e+01
8.000000000000000000e+00 1.707518442661060831e+01
8.000000000000000000e+00 1.706879967711441282e+01
8.000000000000000000e+00 1.706445182388699422e+01
8.000000000000000000e+00 1.705844404788109259e+01
8.000000000000000000e+00 1.705260524924656096e+01
8.000000000000000000e+00 1.704571906754619093e+01
8.000000000000000000e+00 1.703882266550802171e+01
8.000000000000000000e+00 1.703284185167580489e+01
8.000000000000000000e+00 1.702409293323512429e+01
8.000000000000000000e+00 1.702112659486090607e+01
8.000000000000000000e+00 1.701903510060035174e+01
8.000000000000000000e+00 1.700763096822323561e+01
8.000000000000000000e+00 1.700460806844116135e+01
8.000000000000000000e+00 1.700077657445271484e+01
8.000000000000000000e+00 1.699061152529785446e+01
8.000000000000000000e+00 1.698500224597106723e+01
8.000000000000000000e+00 1.698187940165401955e+01
8.000000000000000000e+00 1.697247183328653364e+01
8.000000000000000000e+00 1.696595331710506827e+01
8.000000000000000000e+00 1.695614108871240688e+01
8.000000000000000000e+00 1.694689523956733268e+01
8.000000000000000000e+00 1.694575260189506949e+01
8.000000000000000000e+00 1.693850468408285437e+01
8.000000000000000000e+00 1.693277947474380341e+01
8.000000000000000000e+00 1.692763028610186282e+01
8.000000000000000000e+00 1.691945840466843265e+01
8.000000000000000000e+00 1.691133506619387106e+01
8.000000000000000000e+00 1.690715414153468288e+01
8.000000000000000000e+00 1.690407566495161973e+01
8.000000000000000000e+00 1.689542407100229227e+01
8.000000000000000000e+00 1.688924275858595792e+01
8.000000000000000000e+00 1.688341864829055794e+01
8.000000000000000000e+00 1.687893248234259147e+01
8.000000000000000000e+00 1.687106277433845491e+01
8.000000000000000000e+00 1.686764991580481876e+01
8.000000000000000000e+00 1.686244713350185620e+01
8.000000000000000000e+00 1.685863985761091755e+01
8.000000000000000000e+00 1.685645365124749873e+01
8.000000000000000000e+00 1.685272195824501651e+01
8.000000000000000000e+00 1.684748063013679698e+01
8.000000000000000000e+00 1.684373680084851088e+01
8.000000000000000000e+00 1.683893261266540264e+01
8.000000000000000000e+00 1.683597480731312857e+01
8.000000000000000000e+00 1.683188942024068879e+01
8.000000000000000000e+00 1.682582053746198625e+01
8.000000000000000000e+00 1.682151290357547779e+01
8.000000000000000000e+00 1.681700191173781889e+01
8.000000000000000000e+00 1.681569199651766056e+01
8.000000000000000000e+00 1.681023980387510264e+01
8.000000000000000000e+00 1.680516897004649124e+01
8.000000000000000000e+00 1.680191482634586819e+01
8.000000000000000000e+00 1.680018544215808518e+01
8.000000000000000000e+00 1.679468139761891265e+01
8.000000000000000000e+00 1.679100407454730615e+01
8.000000000000000000e+00 1.678784017976985155e+01
8.000000000000000000e+00 1.678433293912146240e+01
8.000000000000000000e+00 1.678057958415361028e+01
8.000000000000000000e+00 1.677812920734037050e+01
8.000000000000000000e+00 1.677205746089103044e+01
8.000000000000000000e+00 1.676800321668671145e+01
8.000000000000000000e+00 1.676272785502942497e+01
8.000000000000000000e+00 1.676118048691283491e+01
8.000000000000000000e+00 1.675937282969939091e+01
8.000000000000000000e+00 1.675379503352199961e+01
8.000000000000000000e+00 1.675058672047991237e+01
8.000000000000000000e+00 1.674787151908775229e+01
8.000000000000000000e+00 1.674254872504846858e+01
8.000000000000000000e+00 1.673991270706819989e+01
8.000000000000000000e+00 1.673707097746154560e+01
8.000000000000000000e+00 1.673292038005898874e+01
8.000000000000000000e+00 1.672992763407238925e+01
8.000000000000000000e+00 1.672630095119791349e+01
8.000000000000000000e+00 1.672127379907480105e+01
8.000000000000000000e+00 1.671671403908678855e+01
8.000000000000000000e+00 1.671441582730700048e+01
8.000000000000000000e+00 1.671073459907259107e+01
8.000000000000000000e+00 1.670846630638519770e+01
8.000000000000000000e+00 1.670586693219701857e+01
8.000000000000000000e+00 1.670206746593101244e+01
8.000000000000000000e+00 1.669959173707231059e+01
8.000000000000000000e+00 1.669653163201074975e+01
8.000000000000000000e+00 1.668979088521103193e+01
8.000000000000000000e+00 1.668494729829967582e+01
8.000000000000000000e+00 1.668231854096331190e+01
8.000000000000000000e+00 1.667890673689558056e+01
8.000000000000000000e+00 1.667427852128710697e+01
8.000000000000000000e+00 1.667256277301461154e+01
8.000000000000000000e+00 1.666656169740114990e+01
8.000000000000000000e+00 1.666533578502163593e+01
8.000000000000000000e+00 1.666227220041997015e+01
8.000000000000000000e+00 1.666046112462492701e+01
8.000000000000000000e+00 1.665669056458270347e+01
8.000000000000000000e+00 1.665270981919102411e+01
8.000000000000000000e+00 1.664921382237941572e+01
8.000000000000000000e+00 1.664628297226591158e+01
8.000000000000000000e+00 1.664437335942988483e+01
8.000000000000000000e+00 1.664230791050901459e+01
8.000000000000000000e+00 1.663974087906991528e+01
8.000000000000000000e+00 1.663282021623604479e+01
8.000000000000000000e+00 1.662901588254987217e+01
8.000000000000000000e+00 1.662689691115391000e+01
8.000000000000000000e+00 1.662464502498649210e+01
8.000000000000000000e+00 1.662314767585670694e+01
8.000000000000000000e+00 1.661775591608600067e+01
8.000000000000000000e+00 1.661350423348336136e+01
8.000000000000000000e+00 1.660874293103643140e+01
8.000000000000000000e+00 1.660592019738907155e+01
8.000000000000000000e+00 1.660347497977491216e+01
8.000000000000000000e+00 1.659883383145744062e+01
8.000000000000000000e+00 1.659657046479247811e+01
8.000000000000000000e+00 1.659280513798372070e+01
8.000000000000000000e+00 1.658729618358182378e+01
8.000000000000000000e+00 1.658542804745054866e+01
8.000000000000000000e+00 1.658229208181303704e+01
8.000000000000000000e+00 1.657802551867652241e+01
8.000000000000000000e+00 1.657550346776476857e+01
8.000000000000000000e+00 1.657251042440926980e+01
8.000000000000000000e+00 1.656743005377939326e+01
8.000000000000000000e+00 1.656481970862041919e+01
8.000000000000000000e+00 1.656237903480686313e+01
8.000000000000000000e+00 1.656074202188380085e+01
8.000000000000000000e+00 1.655640965232968043e+01
8.000000000000000000e+00 1.655059144983338726e+01
8.000000000000000000e+00 1.654665528591260326e+01
8.000000000000000000e+00 1.654424976873137965e+01
8.000000000000000000e+00 1.654145265644515916e+01
8.000000000000000000e+00 1.653867919868838499e+01
8.000000000000000000e+00 1.653576558859606749e+01
8.000000000000000000e+00 1.652992042324676802e+01
8.000000000000000000e+00 1.652765756775768580e+01
8.000000000000000000e+00 1.652186844925587295e+01
8.000000000000000000e+00 1.651974989197825394e+01
8.000000000000000000e+00 1.651863068669689483e+01
8.000000000000000000e+00 1.651501637768635078e+01
8.000000000000000000e+00 1.651168126934085123e+01
8.000000000000000000e+00 1.650991071263653964e+01
8.000000000000000000e+00 1.650596215619005136e+01
8.000000000000000000e+00 1.650277854378945008e+01
8.000000000000000000e+00 1.650110594503329153e+01
8.000000000000000000e+00 1.649879568447788714e+01
8.000000000000000000e+00 1.649382904123297422e+01
8.000000000000000000e+00 1.649110265183847090e+01
8.000000000000000000e+00 1.648576956750951439e+01
8.000000000000000000e+00 1.648380385619243782e+01
8.000000000000000000e+00 1.648311984612967507e+01
8.000000000000000000e+00 1.647830376852895284e+01
8.000000000000000000e+00 1.647664532230798073e+01
8.000000000000000000e+00 1.647300341688662684e+01
8.000000000000000000e+00 1.646780773117959029e+01
8.000000000000000000e+00 1.646496927339457628e+01
8.000000000000000000e+00 1.646383229141989091e+01
8.000000000000000000e+00 1.645967313782457353e+01
8.000000000000000000e+00 1.645535473298787110e+01
8.000000000000000000e+00 1.645324640740405187e+01
8.000000000000000000e+00 1.644925803642453133e+01
8.000000000000000000e+00 1.644754198452827154e+01
8.000000000000000000e+00 1.644595739942910484e+01
8.000000000000000000e+00 1.644290644643146493e+01
8.000000000000000000e+00 1.644001116115666505e+01
8.000000000000000000e+00 1.643731549261235969e+01
8.000000000000000000e+00 1.643520130041932603e+01
8.000000000000000000e+00 1.643176246268829033e+01
8.000000000000000000e+00 1.643011305202497496e+01
8.000000000000000000e+00 1.642531024050146371e+01
8.000000000000000000e+00 1.642102812096499065e+01
8.000000000000000000e+00 1.641925920286451657e+01
8.000000000000000000e+00 1.641767734842865067e+01
8.000000000000000000e+00 1.641508511682136273e+01
8.000000000000000000e+00 1.641159152659513154e+01
8.000000000000000000e+00 1.640865511983815495e+01
8.000000000000000000e+00 1.640571391334160722e+01
8.000000000000000000e+00 1.640159888394177656e+01
8.000000000000000000e+00 1.639870165388767731e+01
8.000000000000000000e+00 1.639635723001019940e+01
8.000000000000000000e+00 1.639434489716561671e+01
8.000000000000000000e+00 1.639032280403926123e+01
8.000000000000000000e+00 1.638593958060389610e+01
8.000000000000000000e+00 1.638471560033577745e+01
8.000000000000000000e+00 1.638122057349609761e+01
8.000000000000000000e+00 1.638039401587163013e+01
8.000000000000000000e+00 1.637500680451926982e+01
8.000000000000000000e+00 1.637182651058074612e+01
8.000000000000000000e+00 1.636953911722572741e+01
8.000000000000000000e+00 1.636550790812498946e+01
8.000000000000000000e+00 1.636248848137892153e+01
8.000000000000000000e+00 1.635916948155490047e+01
8.000000000000000000e+00 1.635689463254763965e+01
8.000000000000000000e+00 1.635405722956242158e+01
8.000000000000000000e+00 1.634974466632846912e+01
8.000000000000000000e+00 1.634662604483957438e+01
8.000000000000000000e+00 1.634525072167027560e+01
8.000000000000000000e+00 1.634275874728935207e+01
8.000000000000000000e+00 1.633709467625796918e+01
8.000000000000000000e+00 1.633480423187794628e+01
8.000000000000000000e+00 1.633252460187687660e+01
8.000000000000000000e+00 1.632799327815628843e+01
8.000000000000000000e+00 1.632397963368596550e+01
8.000000000000000000e+00 1.632218362118782906e+01
8.000000000000000000e+00 1.631926586926683953e+01
8.000000000000000000e+00 1.631706005716516827e+01
8.000000000000000000e+00 1.631456373043917552e+01
8.000000000000000000e+00 1.631133248218860743e+01
8.000000000000000000e+00 1.630741759136970259e+01
8.000000000000000000e+00 1.630467745767683496e+01
8.000000000000000000e+00 1.630015969523591934e+01
8.000000000000000000e+00 1.629805223073814702e+01
8.000000000000000000e+00 1.629451364146708769e+01
8.000000000000000000e+00 1.629137926791775115e+01
8.000000000000000000e+00 1.628834880755819370e+01
8.000000000000000000e+00 1.628502745405813812e+01
8.000000000000000000e+00 1.628131914827049798e+01
8.000000000000000000e+00 1.627871275868247736e+01
8.000000000000000000e+00 1.627683253017809406e+01
8.000000000000000000e+00 1.627310175172190299e+01
8.000000000000000000e+00 1.627144973788707105e+01
8.000000000000000000e+00 1.626754783338595445e+01
8.000000000000000000e+00 1.626519935116429139e+01
8.000000000000000000e+00 1.626171336318409288e+01
8.000000000000000000e+00 1.625995710338162681e+01
8.000000000000000000e+00 1.625629507457829703e+01
8.000000000000000000e+00 1.625053996998225614e+01
8.000000000000000000e+00 1.624855723063707202e+01
8.000000000000000000e+00 1.624699744252022526e+01
8.000000000000000000e+00 1.624305713717332367e+01
8.000000000000000000e+00 1.623782550129917368e+01
8.000000000000000000e+00 1.623590570262768296e+01
8.000000000000000000e+00 1.623202588861655116e+01
8.000000000000000000e+00 1.622955429018266926e+01
8.000000000000000000e+00 1.622608810318441641e+01
8.000000000000000000e+00 1.622268359475016553e+01
8.000000000000000000e+00 1.622056874060497123e+01
8.000000000000000000e+00 1.621628141714011306e+01
8.000000000000000000e+00 1.621322488495074765e+01
8.000000000000000000e+00 1.621183110712070885e+01
8.000000000000000000e+00 1.620807740619460091e+01
8.000000000000000000e+00 1.620582883378478201e+01
8.000000000000000000e+00 1.620221425406596794e+01
8.000000000000000000e+00 1.619989465617456048e+01
8.000000000000000000e+00 1.619725608113836657e+01
8.000000000000000000e+00 1.619642129395356989e+01
8.000000000000000000e+00 1.619207261465539460e+01
8.000000000000000000e+00 1.618940574058029114e+01
8.000000000000000000e+00 1.618586052502841710e+01
8.000000000000000000e+00 1.618274137780405297e+01
8.000000000000000000e+00 1.617987892878027267e+01
8.000000000000000000e+00 1.617684841036411214e+01
8.000000000000000000e+00 1.617291093402312896e+01
8.000000000000000000e+00 1.616894100243468912e+01
8.000000000000000000e+00 1.616645795003271857e+01
8.000000000000000000e+00 1.616296933219795662e+01
8.000000000000000000e+00 1.616074870006715258e+01
8.000000000000000000e+00 1.615550507758622345e+01
8.000000000000000000e+00 1.615067736384363428e+01
8.000000000000000000e+00 1.614991122417005442e+01
8.000000000000000000e+00 1.614802541413078174e+01
8.000000000000000000e+00 1.614321176718750195e+01
8.000000000000000000e+00 1.613870146481529488e+01
8.000000000000000000e+00 1.613602665809104408e+01
8.000000000000000000e+00 1.613464812491605826e+01
8.000000000000000000e+00 1.613191267590894284e+01
8.000000000000000000e+00 1.612963980858867075e+01
8.000000000000000000e+00 1.612715847054769114e+01
8.000000000000000000e+00 1.612048930350012199e+01
8.000000000000000000e+00 1.612000357106136761e+01
8.000000000000000000e+00 1.611607679093401302e+01
8.000000000000000000e+00 1.611432158579047424e+01
8.000000000000000000e+00 1.610804610461401509e+01
8.000000000000000000e+00 1.610604594079153173e+01
8.000000000000000000e+00 1.610268452381585291e+01
8.000000000000000000e+00 1.609819616377767559e+01
8.000000000000000000e+00 1.609369961893986911e+01
8.000000000000000000e+00 1.609250406188218108e+01
8.000000000000000000e+00 1.608978159594249746e+01
8.000000000000000000e+00 1.608544168814254505e+01
8.000000000000000000e+00 1.608184240528863285e+01
8.000000000000000000e+00 1.608076941001926485e+01
8.000000000000000000e+00 1.607631494959643703e+01
8.000000000000000000e+00 1.607250256247808196e+01
8.000000000000000000e+00 1.607005206171181655e+01
8.000000000000000000e+00 1.606746929202316920e+01
8.000000000000000000e+00 1.606446312899699791e+01
8.000000000000000000e+00 1.606261440363759974e+01
8.000000000000000000e+00 1.605926624912339307e+01
8.000000000000000000e+00 1.605801023071317246e+01
8.000000000000000000e+00 1.605483008826458402e+01
8.000000000000000000e+00 1.605052458085544131e+01
8.000000000000000000e+00 1.604941668380561737e+01
8.000000000000000000e+00 1.604576610786582691e+01
8.000000000000000000e+00 1.604106645588900193e+01
8.000000000000000000e+00 1.603971982662985596e+01
8.000000000000000000e+00 1.603716714175013180e+01
8.000000000000000000e+00 1.603224401683633005e+01
8.000000000000000000e+00 1.603015851014176363e+01
8.000000000000000000e+00 1.602801019424618190e+01
8.000000000000000000e+00 1.602627458193372334e+01
8.000000000000000000e+00 1.602194072823739646e+01
8.000000000000000000e+00 1.601841032307413926e+01
8.000000000000000000e+00 1.601468939673226544e+01
8.000000000000000000e+00 1.601135468403490947e+01
8.000000000000000000e+00 1.600587971714260860e+01
8.000000000000000000e+00 1.600491116166475081e+01
8.000000000000000000e+00 1.600295008725842294e+01
8.000000000000000000e+00 1.599882437063983431e+01
8.000000000000000000e+00 1.599832209706497466e+01
8.000000000000000000e+00 1.599469309523880334e+01
8.000000000000000000e+00 1.598937189473859810e+01
8.000000000000000000e+00 1.598660256124173173e+01
8.000000000000000000e+00 1.598462796277941145e+01
8.000000000000000000e+00 1.598166987470803591e+01
8.000000000000000000e+00 1.597928182194188373e+01
8.000000000000000000e+00 1.597631735652654328e+01
8.000000000000000000e+00 1.597303359626712549e+01
8.000000000000000000e+00 1.596981707465403666e+01
8.000000000000000000e+00 1.596798492456273522e+01
8.000000000000000000e+00 1.596568164163962678e+01
8.000000000000000000e+00 1.596291059620184605e+01
8.000000000000000000e+00 1.595782995173759744e+01
8.000000000000000000e+00 1.595538626197778420e+01
8.000000000000000000e+00 1.595333087929113347e+01
8.000000000000000000e+00 1.594986928325007725e+01
8.000000000000000000e+00 1.594786597829359387e+01
8.000000000000000000e+00 1.594346867519406175e+01
8.000000000000000000e+00 1.594161682844430672e+01
8.000000000000000000e+00 1.593663915665571196e+01
8.000000000000000000e+00 1.593452146594690610e+01
8.000000000000000000e+00 1.593214688032260362e+01
8.000000000000000000e+00 1.592790868873031407e+01
8.000000000000000000e+00 1.592413961545531187e+01
8.000000000000000000e+00 1.592015731841903659e+01
8.000000000000000000e+00 1.591897595682323541e+01
8.000000000000000000e+00 1.591670524357542860e+01
8.000000000000000000e+00 1.591375940464924632e+01
8.000000000000000000e+00 1.590881785461154507e+01
8.000000000000000000e+00 1.590656353896737585e+01
8.000000000000000000e+00 1.590314599483217961e+01
8.000000000000000000e+00 1.590009271900636456e+01
8.000000000000000000e+00 1.589793534186381230e+01
8.000000000000000000e+00 1.589302550196938491e+01
8.000000000000000000e+00 1.589195235477242640e+01
8.000000000000000000e+00 1.588825978717615861e+01
8.000000000000000000e+00 1.588300335528636076e+01
8.000000000000000000e+00 1.588187635471827441e+01
8.000000000000000000e+00 1.587742253207421150e+01
8.000000000000000000e+00 1.587622642569526477e+01
8.000000000000000000e+00 1.587070018958742246e+01
8.000000000000000000e+00 1.586599736172272124e+01
8.000000000000000000e+00 1.586557560713468540e+01
8.000000000000000000e+00 1.586394102788271354e+01
8.000000000000000000e+00 1.586164051703671163e+01
8.000000000000000000e+00 1.585835255524495935e+01
8.000000000000000000e+00 1.585606342467386831e+01
8.000000000000000000e+00 1.585125194640620805e+01
8.000000000000000000e+00 1.584899329910705745e+01
8.000000000000000000e+00 1.584560776316920538e+01
8.000000000000000000e+00 1.584385599128411393e+01
8.000000000000000000e+00 1.583780096517329028e+01
8.000000000000000000e+00 1.583521982989363863e+01
8.000000000000000000e+00 1.583164539757581402e+01
8.000000000000000000e+00 1.582783884414442355e+01
8.000000000000000000e+00 1.582627783474583971e+01
8.000000000000000000e+00 1.582119529829618543e+01
8.000000000000000000e+00 1.581924085577405492e+01
8.000000000000000000e+00 1.581526562499118604e+01
8.000000000000000000e+00 1.581045826988736991e+01
8.000000000000000000e+00 1.580843461029395591e+01
8.000000000000000000e+00 1.580535181465974759e+01
8.000000000000000000e+00 1.580304386512477599e+01
8.000000000000000000e+00 1.580157027959305438e+01
8.000000000000000000e+00 1.579512575589862067e+01
8.000000000000000000e+00 1.579378338790094283e+01
8.000000000000000000e+00 1.579063323318866985e+01
8.000000000000000000e+00 1.578503974605401083e+01
8.000000000000000000e+00 1.578330852426400632e+01
8.000000000000000000e+00 1.578175142782093054e+01
8.000000000000000000e+00 1.577641264652769948e+01
8.000000000000000000e+00 1.577222066455258087e+01
8.000000000000000000e+00 1.576892041745682427e+01
8.000000000000000000e+00 1.576759740019309319e+01
8.000000000000000000e+00 1.576536286146675891e+01
8.000000000000000000e+00 1.576090846796753553e+01
8.000000000000000000e+00 1.575865518845916036e+01
8.000000000000000000e+00 1.575583215370991219e+01
8.000000000000000000e+00 1.575125295298099104e+01
8.000000000000000000e+00 1.574880454255591644e+01
8.000000000000000000e+00 1.574681089294665703e+01
8.000000000000000000e+00 1.574150832441134895e+01
8.000000000000000000e+00 1.573842723334322713e+01
8.000000000000000000e+00 1.573612216696914068e+01
8.000000000000000000e+00 1.573376075295620957e+01
8.000000000000000000e+00 1.573023413674941118e+01
8.000000000000000000e+00 1.572759223757840452e+01
8.000000000000000000e+00 1.572263216002257202e+01
8.000000000000000000e+00 1.571931066579684888e+01
8.000000000000000000e+00 1.571439477990608857e+01
8.000000000000000000e+00 1.571225372711182722e+01
8.000000000000000000e+00 1.570717971467774632e+01
8.000000000000000000e+00 1.570602086783041784e+01
8.000000000000000000e+00 1.570288420518444639e+01
8.000000000000000000e+00 1.570041878194384388e+01
8.000000000000000000e+00 1.569873787849001090e+01
8.000000000000000000e+00 1.569331497998564728e+01
8.000000000000000000e+00 1.569003756472785227e+01
8.000000000000000000e+00 1.568492535732608317e+01
8.000000000000000000e+00 1.568312249354750421e+01
8.000000000000000000e+00 1.567980747750587511e+01
8.000000000000000000e+00 1.567565739156409066e+01
8.000000000000000000e+00 1.567394686911957713e+01
8.000000000000000000e+00 1.566912492732493689e+01
8.000000000000000000e+00 1.566701012322362807e+01
8.000000000000000000e+00 1.566528321098712695e+01
8.000000000000000000e+00 1.566138506972847644e+01
8.000000000000000000e+00 1.565942652778952571e+01
8.000000000000000000e+00 1.565410126732219354e+01
8.000000000000000000e+00 1.565228114268522752e+01
8.000000000000000000e+00 1.564934034205450075e+01
8.000000000000000000e+00 1.564363768691224976e+01
8.000000000000000000e+00 1.564188539741881279e+01
8.000000000000000000e+00 1.563720199309716818e+01
8.000000000000000000e+00 1.563415844019280598e+01
8.000000000000000000e+00 1.563276761353817434e+01
8.000000000000000000e+00 1.563060054506676799e+01
8.000000000000000000e+00 1.562804653450919190e+01
8.000000000000000000e+00 1.562396297810932921e+01
8.000000000000000000e+00 1.561964882375484187e+01
8.000000000000000000e+00 1.561832824604450742e+01
8.000000000000000000e+00 1.561486101357994905e+01
8.000000000000000000e+00 1.561164708791448774e+01
8.000000000000000000e+00 1.561022959182761483e+01
8.000000000000000000e+00 1.560532019052451425e+01
8.000000000000000000e+00 1.560066457042897525e+01
8.000000000000000000e+00 1.559739157964066436e+01
8.000000000000000000e+00 1.559520684872554064e+01
8.000000000000000000e+00 1.559299635701640874e+01
8.000000000000000000e+00 1.559131642998935696e+01
8.000000000000000000e+00 1.558593545892482979e+01
8.000000000000000000e+00 1.558171024545956840e+01
8.000000000000000000e+00 1.557881750837278467e+01
8.000000000000000000e+00 1.557806123429925194e+01
8.000000000000000000e+00 1.557587968326286720e+01
8.000000000000000000e+00 1.557140278073582706e+01
8.000000000000000000e+00 1.556894300514288076e+01
8.000000000000000000e+00 1.556693399058339544e+01
8.000000000000000000e+00 1.556306933856102503e+01
8.000000000000000000e+00 1.555925957385919034e+01
8.000000000000000000e+00 1.555637388308144331e+01
8.000000000000000000e+00 1.555196584558457751e+01
8.000000000000000000e+00 1.554958878366812591e+01
8.000000000000000000e+00 1.554609424033488985e+01
8.000000000000000000e+00 1.554494127471046561e+01
8.000000000000000000e+00 1.554081273100460336e+01
8.000000000000000000e+00 1.553719278911522927e+01
8.000000000000000000e+00 1.553423051868346860e+01
8.000000000000000000e+00 1.552999704720078533e+01
8.000000000000000000e+00 1.552923009442333147e+01
8.000000000000000000e+00 1.552582536039049721e+01
8.000000000000000000e+00 1.551911627975129804e+01
8.000000000000000000e+00 1.551642971260924320e+01
8.000000000000000000e+00 1.551311148978433607e+01
8.000000000000000000e+00 1.551176116675654981e+01
8.000000000000000000e+00 1.550472358337546552e+01
8.000000000000000000e+00 1.550171761503550449e+01
8.000000000000000000e+00 1.550120360809341236e+01
8.000000000000000000e+00 1.549368044542752365e+01
8.000000000000000000e+00 1.549131579970380024e+01
8.000000000000000000e+00 1.548919526000912228e+01
8.000000000000000000e+00 1.548514304696281663e+01
8.000000000000000000e+00 1.548152102181629708e+01
8.000000000000000000e+00 1.547778619551241341e+01
8.000000000000000000e+00 1.547189713161932190e+01
8.000000000000000000e+00 1.547037012740876705e+01
8.000000000000000000e+00 1.546648256522479592e+01
8.000000000000000000e+00 1.546533527549572362e+01
8.000000000000000000e+00 1.545768559286010380e+01
8.000000000000000000e+00 1.545613227386938782e+01
8.000000000000000000e+00 1.545168583075145108e+01
8.000000000000000000e+00 1.544671924713101951e+01
8.000000000000000000e+00 1.544457131677432038e+01
8.000000000000000000e+00 1.544125989712736136e+01
8.000000000000000000e+00 1.543931633573343554e+01
8.000000000000000000e+00 1.543593566229490399e+01
8.000000000000000000e+00 1.543209577204765282e+01
8.000000000000000000e+00 1.543025358137473368e+01
8.000000000000000000e+00 1.542321355990032394e+01
8.000000000000000000e+00 1.541711411518535613e+01
8.000000000000000000e+00 1.541317075286749372e+01
8.000000000000000000e+00 1.540973134373552078e+01
8.000000000000000000e+00 1.540414961908645530e+01
8.000000000000000000e+00 1.540023127550581883e+01
8.000000000000000000e+00 1.539266981151215319e+01
8.000000000000000000e+00 1.538970209094813946e+01
8.000000000000000000e+00 1.538682234097466583e+01
8.000000000000000000e+00 1.538452346088618228e+01
8.000000000000000000e+00 1.537533583226721312e+01
8.000000000000000000e+00 1.537208192951035990e+01
8.000000000000000000e+00 1.536599004284204639e+01
8.000000000000000000e+00 1.536042136243657552e+01
8.000000000000000000e+00 1.535753949626903569e+01
8.000000000000000000e+00 1.535594324745553152e+01
8.000000000000000000e+00 1.534848088606575267e+01
8.000000000000000000e+00 1.534451501270579499e+01
8.000000000000000000e+00 1.533660817050436620e+01
8.000000000000000000e+00 1.533134398997034964e+01
8.000000000000000000e+00 1.532509436304984440e+01
8.000000000000000000e+00 1.531422776442086153e+01
8.000000000000000000e+00 1.530969997572318064e+01
8.000000000000000000e+00 1.529620744536700094e+01
8.000000000000000000e+00 1.528823839679754215e+01
8.000000000000000000e+00 1.527523644737849651e+01
8.000000000000000000e+00 1.526172804983046660e+01
8.000000000000000000e+00 1.525181052392573555e+01
8.000000000000000000e+00 1.523907740120644938e+01
8.000000000000000000e+00 1.522503389745898872e+01
8.000000000000000000e+00 1.521277535349420340e+01
8.000000000000000000e+00 1.519716600515683957e+01
8.000000000000000000e+00 1.518671838259271389e+01
8.000000000000000000e+00 1.517779762909183994e+01
8.000000000000000000e+00 1.516524020529718086e+01
8.000000000000000000e+00 1.515378926925769498e+01
8.000000000000000000e+00 1.514320539715322234e+01
8.000000000000000000e+00 1.513671436456956165e+01
8.000000000000000000e+00 1.510906099169251426e+01
8.000000000000000000e+00 1.509176597182877444e+01
8.000000000000000000e+00 1.508668676540009379e+01
9.000000000000000000e+00 2.182002572524468675e+01
9.000000000000000000e+00 2.180772199562855818e+01
9.000000000000000000e+00 2.169844026764993217e+01
9.000000000000000000e+00 2.166907840050508938e+01
9.000000000000000000e+00 2.163472584139368493e+01
9.000000000000000000e+00 2.136698170344247671e+01
9.000000000000000000e+00 2.078126267776933389e+01
9.000000000000000000e+00 2.074677504463213751e+01
9.000000000000000000e+00 2.064870054888255879e+01
9.000000000000000000e+00 2.062924199845213025e+01
9.000000000000000000e+00 2.052452166679482204e+01
9.000000000000000000e+00 2.004255080634711561e+01
9.000000000000000000e+00 1.998297349585002891e+01
9.000000000000000000e+00 1.991647504993805029e+01
9.000000000000000000e+00 1.986990161055204496e+01
9.000000000000000000e+00 1.978619661136429286e+01
9.000000000000000000e+00 1.962676393958649967e+01
9.000000000000000000e+00 1.960194333646402143e+01
9.000000000000000000e+00 1.958253409172390391e+01
9.000000000000000000e+00 1.956956158780007016e+01
9.000000000000000000e+00 1.954678509384743279e+01
9.000000000000000000e+00 1.953675179607028767e+01
9.000000000000000000e+00 1.951577537361908554e+01
9.000000000000000000e+00 1.950717386297392864e+01
9.000000000000000000e+00 1.948946379097712267e+01
9.000000000000000000e+00 1.946743996212830297e+01
9.000000000000000000e+00 1.945550717489041048e+01
9.000000000000000000e+00 1.944200198968089310e+01
9.000000000000000000e+00 1.943121621020801015e+01
9.000000000000000000e+00 1.941398782490801622e+01
9.000000000000000000e+00 1.939781699322130137e+01
9.000000000000000000e+00 1.939184922543185507e+01
9.000000000000000000e+00 1.937569073690247023e+01
9.000000000000000000e+00 1.936564071025885170e+01
9.000000000000000000e+00 1.935724198105234350e+01
9.000000000000000000e+00 1.933994387406999849e+01
9.000000000000000000e+00 1.932381158895881512e+01
9.000000000000000000e+00 1.930574476949198370e+01
9.000000000000000000e+00 1.930023643565386138e+01
9.000000000000000000e+00 1.928970084475816549e+01
9.000000000000000000e+00 1.928261611880764193e+01
9.000000000000000000e+00 1.927455581513905969e+01
9.000000000000000000e+00 1.925534036600281240e+01
9.000000000000000000e+00 1.924815967010236051e+01
9.000000000000000000e+00 1.924133171453889091e+01
9.000000000000000000e+00 1.922846171146431971e+01
9.000000000000000000e+00 1.922422185011672724e+01
9.000000000000000000e+00 1.920778410931902513e+01
9.000000000000000000e+00 1.919328956827202504e+01
9.000000000000000000e+00 1.916321113549079769e+01
9.000000000000000000e+00 1.914803974509172235e+01
9.000000000000000000e+00 1.911887088802838619e+01
9.000000000000000000e+00 1.906706958399706053e+01
9.000000000000000000e+00 1.901283962602825284e+01
9.000000000000000000e+00 1.885668856996786502e+01
9.000000000000000000e+00 1.881571883619339758e+01
9.000000000000000000e+00 1.867388026886129282e+01
9.000000000000000000e+00 1.862187948914365521e+01
9.000000000000000000e+00 1.858404492669265906e+01
9.000000000000000000e+00 1.856221167038908604e+01
9.000000000000000000e+00 1.852878473007477211e+01
9.000000000000000000e+00 1.845618349597095076e+01
9.000000000000000000e+00 1.842962786761166782e+01
9.000000000000000000e+00 1.840483873117788960e+01
9.000000000000000000e+00 1.837572155954211794e+01
9.000000000000000000e+00 1.836891391443494115e+01
9.000000000000000000e+00 1.833487335176472399e+01
9.000000000000000000e+00 1.831077336342715611e+01
9.000000000000000000e+00 1.828924703000674867e+01
9.000000000000000000e+00 1.827568888446042905e+01
9.000000000000000000e+00 1.824668482776210254e+01
9.000000000000000000e+00 1.824311114918435450e+01
9.000000000000000000e+00 1.822851316636257835e+01
9.000000000000000000e+00 1.821525728276070311e+01
9.000000000000000000e+00 1.820740100629508618e+01
9.000000000000000000e+00 1.819317341169633906e+01
9.000000000000000000e+00 1.817728779717934273e+01
9.000000000000000000e+00 1.816812009988685617e+01
9.000000000000000000e+00 1.815866035874345386e+01
9.000000000000000000e+00 1.814976384660094411e+01
9.000000000000000000e+00 1.813631262703708202e+01
9.000000000000000000e+00 1.812499972038251173e+01
9.000000000000000000e+00 1.811509596425541702e+01
9.000000000000000000e+00 1.811166908602645620e+01
9.000000000000000000e+00 1.810334512717062339e+01
9.000000000000000000e+00 1.809330076967730250e+01
9.000000000000000000e+00 1.808425667344223342e+01
9.000000000000000000e+00 1.807704532526099683e+01
9.000000000000000000e+00 1.807244809453948520e+01
9.000000000000000000e+00 1.806132618014956037e+01
9.000000000000000000e+00 1.805926028098145508e+01
9.000000000000000000e+00 1.804188081312089409e+01
9.000000000000000000e+00 1.803811209428750217e+01
9.000000000000000000e+00 1.803396862419521085e+01
9.000000000000000000e+00 1.801913433052837732e+01
9.000000000000000000e+00 1.801246049895140899e+01
9.000000000000000000e+00 1.800329326109163119e+01
9.000000000000000000e+00 1.799760895391931115e+01
9.000000000000000000e+00 1.799121661761013158e+01
9.000000000000000000e+00 1.797847164921239127e+01
9.000000000000000000e+00 1.796477016239538926e+01
9.000000000000000000e+00 1.796134012583235773e+01
9.000000000000000000e+00 1.795563692025318403e+01
9.000000000000000000e+00 1.794572813287917512e+01
9.000000000000000000e+00 1.793300066838747142e+01
9.000000000000000000e+00 1.792680775337914056e+01
9.000000000000000000e+00 1.792305209967484814e+01
9.000000000000000000e+00 1.791765172144554086e+01
9.000000000000000000e+00 1.790922018460684839e+01
9.000000000000000000e+00 1.790602214042158380e+01
9.000000000000000000e+00 1.789784178586467434e+01
9.000000000000000000e+00 1.788596516712792450e+01
9.000000000000000000e+00 1.787831378333597243e+01
9.000000000000000000e+00 1.786913397157162464e+01
9.000000000000000000e+00 1.786605382471987369e+01
9.000000000000000000e+00 1.785987471911304780e+01
9.000000000000000000e+00 1.785372577893795665e+01
9.000000000000000000e+00 1.784025150679201843e+01
9.000000000000000000e+00 1.783090403852281369e+01
9.000000000000000000e+00 1.782360429809944691e+01
9.000000000000000000e+00 1.781768055694521635e+01
9.000000000000000000e+00 1.781327893268127482e+01
9.000000000000000000e+00 1.780487336280703303e+01
9.000000000000000000e+00 1.779850977779067378e+01
9.000000000000000000e+00 1.779351924223233183e+01
9.000000000000000000e+00 1.778644766681050626e+01
9.000000000000000000e+00 1.778254202693960195e+01
9.000000000000000000e+00 1.777640891688142943e+01
9.000000000000000000e+00 1.777207823579262325e+01
9.000000000000000000e+00 1.776464764405235286e+01
9.000000000000000000e+00 1.776278526313589623e+01
9.000000000000000000e+00 1.775834711753865491e+01
9.000000000000000000e+00 1.775364666680563275e+01
9.000000000000000000e+00 1.774529969458583523e+01
9.000000000000000000e+00 1.774315277041600325e+01
9.000000000000000000e+00 1.773626662142907406e+01
9.000000000000000000e+00 1.773323202123621201e+01
9.000000000000000000e+00 1.772785614709491142e+01
9.000000000000000000e+00 1.772402307375142527e+01
9.000000000000000000e+00 1.771075140100187184e+01
9.000000000000000000e+00 1.770498865964722057e+01
9.000000000000000000e+00 1.770185958328705667e+01
9.000000000000000000e+00 1.770094810181106126e+01
9.000000000000000000e+00 1.769132530732397512e+01
9.000000000000000000e+00 1.768670160949879744e+01
9.000000000000000000e+00 1.768079007246032575e+01
9.000000000000000000e+00 1.767540818406322600e+01
9.000000000000000000e+00 1.767240613998922427e+01
9.000000000000000000e+00 1.766265848533064542e+01
9.000000000000000000e+00 1.765742508120720444e+01
9.000000000000000000e+00 1.764943653730641060e+01
9.000000000000000000e+00 1.764387322155192450e+01
9.000000000000000000e+00 1.763835771193535962e+01
9.000000000000000000e+00 1.763630264900070088e+01
9.000000000000000000e+00 1.763275984290608278e+01
9.000000000000000000e+00 1.762469400468310354e+01
9.000000000000000000e+00 1.762036431521010371e+01
9.000000000000000000e+00 1.761625235122498623e+01
9.000000000000000000e+00 1.760946224742506416e+01
9.000000000000000000e+00 1.760764961321476463e+01
9.000000000000000000e+00 1.760397732015174199e+01
9.000000000000000000e+00 1.759548968190255991e+01
9.000000000000000000e+00 1.758811601493201948e+01
9.000000000000000000e+00 1.758416450856074675e+01
9.000000000000000000e+00 1.758099727011685331e+01
9.000000000000000000e+00 1.757334539846547017e+01
9.000000000000000000e+00 1.756523906557161396e+01
9.000000000000000000e+00 1.756219339134843693e+01
9.000000000000000000e+00 1.755541019459632324e+01
9.000000000000000000e+00 1.754913419005598740e+01
9.000000000000000000e+00 1.754458052712155336e+01
9.000000000000000000e+00 1.754139870464486961e+01
9.000000000000000000e+00 1.753376196533165654e+01
9.000000000000000000e+00 1.752741746913913090e+01
9.000000000000000000e+00 1.752171098076026823e+01
9.000000000000000000e+00 1.751106270782827679e+01
9.000000000000000000e+00 1.750548470863091310e+01
9.000000000000000000e+00 1.749601501085120603e+01
9.000000000000000000e+00 1.749177285225628964e+01
9.000000000000000000e+00 1.749007672976808081e+01
9.000000000000000000e+00 1.748504936521274900e+01
9.000000000000000000e+00 1.747774389837022113e+01
9.000000000000000000e+00 1.747028853573321072e+01
9.000000000000000000e+00 1.746386149000431942e+01
9.000000000000000000e+00 1.745843360603339889e+01
9.000000000000000000e+00 1.745284930845324922e+01
9.000000000000000000e+00 1.744680297730756990e+01
9.000000000000000000e+00 1.744143753528346252e+01
9.000000000000000000e+00 1.743069561326579731e+01
9.000000000000000000e+00 1.742628395626840643e+01
9.000000000000000000e+00 1.742085466334301458e+01
9.000000000000000000e+00 1.741345609797187421e+01
9.000000000000000000e+00 1.740959807187086028e+01
9.000000000000000000e+00 1.740222760923550993e+01
9.000000000000000000e+00 1.739834836412646624e+01
9.000000000000000000e+00 1.739501548187422841e+01
9.000000000000000000e+00 1.738941382506421363e+01
9.000000000000000000e+00 1.738143461349630670e+01
9.000000000000000000e+00 1.737474089734643456e+01
9.000000000000000000e+00 1.736849192423034793e+01
9.000000000000000000e+00 1.736424702184247337e+01
9.000000000000000000e+00 1.736070203576153403e+01
9.000000000000000000e+00 1.735288202672841251e+01
9.000000000000000000e+00 1.734585294389145815e+01
9.000000000000000000e+00 1.733937533335012660e+01
9.000000000000000000e+00 1.733859788089302612e+01
9.000000000000000000e+00 1.733394062472255825e+01
9.000000000000000000e+00 1.732977873981210237e+01
9.000000000000000000e+00 1.732007110862005206e+01
9.000000000000000000e+00 1.731445975453347330e+01
9.000000000000000000e+00 1.730674570808785617e+01
9.000000000000000000e+00 1.730347474933053675e+01
9.000000000000000000e+00 1.729921814216953280e+01
9.000000000000000000e+00 1.729561450031312830e+01
9.000000000000000000e+00 1.728378065932398044e+01
9.000000000000000000e+00 1.728119169450220838e+01
9.000000000000000000e+00 1.727352329301144351e+01
9.000000000000000000e+00 1.726988856775228953e+01
9.000000000000000000e+00 1.726686344476355472e+01
9.000000000000000000e+00 1.725825459242130577e+01
9.000000000000000000e+00 1.725519757774067386e+01
9.000000000000000000e+00 1.724940626875002891e+01
9.000000000000000000e+00 1.723757310839023305e+01
9.000000000000000000e+00 1.723077573261718953e+01
9.000000000000000000e+00 1.722506206158521280e+01
9.000000000000000000e+00 1.721863916328400990e+01
9.000000000000000000e+00 1.721394499404929945e+01
9.000000000000000000e+00 1.720747324111231791e+01
9.000000000000000000e+00 1.720543212289886270e+01
9.000000000000000000e+00 1.720062698654425049e+01
9.000000000000000000e+00 1.719597007490640905e+01
9.000000000000000000e+00 1.719043434446546215e+01
9.000000000000000000e+00 1.718722418491122994e+01
9.000000000000000000e+00 1.718365400841813440e+01
9.000000000000000000e+00 1.717956123483013897e+01
9.000000000000000000e+00 1.717066591766548811e+01
9.000000000000000000e+00 1.716795231693587809e+01
9.000000000000000000e+00 1.716471327881864894e+01
9.000000000000000000e+00 1.716231498037967640e+01
9.000000000000000000e+00 1.715639606039636078e+01
9.000000000000000000e+00 1.714455268189187365e+01
9.000000000000000000e+00 1.713585170267726099e+01
9.000000000000000000e+00 1.712944904777026522e+01
9.000000000000000000e+00 1.711947698533417395e+01
9.000000000000000000e+00 1.711352848174908914e+01
9.000000000000000000e+00 1.711155448003995261e+01
9.000000000000000000e+00 1.710348519116536536e+01
9.000000000000000000e+00 1.709720567713798900e+01
9.000000000000000000e+00 1.709357656965159933e+01
9.000000000000000000e+00 1.708914797692485621e+01
9.000000000000000000e+00 1.708191406879308616e+01
9.000000000000000000e+00 1.707677946397480895e+01
9.000000000000000000e+00 1.707400062293643117e+01
9.000000000000000000e+00 1.706990373745409784e+01
9.000000000000000000e+00 1.706274757271054554e+01
9.000000000000000000e+00 1.705777190364045381e+01
9.000000000000000000e+00 1.705165993098351152e+01
9.000000000000000000e+00 1.704290630575568954e+01
9.000000000000000000e+00 1.703910415264694578e+01
9.000000000000000000e+00 1.703298478429589125e+01
9.000000000000000000e+00 1.702686217259248380e+01
9.000000000000000000e+00 1.702178821780254481e+01
9.000000000000000000e+00 1.701268492652082287e+01
9.000000000000000000e+00 1.701026793183548236e+01
9.000000000000000000e+00 1.699673077864601467e+01
9.000000000000000000e+00 1.699077145521663823e+01
9.000000000000000000e+00 1.698312190042277692e+01
9.000000000000000000e+00 1.698042049031491629e+01
9.000000000000000000e+00 1.697096523415348557e+01
9.000000000000000000e+00 1.696344980502938071e+01
9.000000000000000000e+00 1.695634992152010412e+01
9.000000000000000000e+00 1.695060780616580232e+01
9.000000000000000000e+00 1.694550405226938494e+01
9.000000000000000000e+00 1.693381060240561808e+01
9.000000000000000000e+00 1.692854406081740848e+01
9.000000000000000000e+00 1.692350405954057635e+01
9.000000000000000000e+00 1.691884023182913666e+01
9.000000000000000000e+00 1.691454981711009609e+01
9.000000000000000000e+00 1.690960201175401778e+01
9.000000000000000000e+00 1.690546491698559706e+01
9.000000000000000000e+00 1.690091906331250016e+01
9.000000000000000000e+00 1.689364317777060620e+01
9.000000000000000000e+00 1.688718371471594892e+01
9.000000000000000000e+00 1.688502007900371282e+01
9.000000000000000000e+00 1.687921968085619895e+01
9.000000000000000000e+00 1.687258108643912990e+01
9.000000000000000000e+00 1.686985666238797776e+01
9.000000000000000000e+00 1.686511067547477438e+01
9.000000000000000000e+00 1.685660512938500588e+01
9.000000000000000000e+00 1.685594834213527449e+01
9.000000000000000000e+00 1.685172182886762116e+01
9.000000000000000000e+00 1.684601673019636792e+01
9.000000000000000000e+00 1.684428043885562332e+01
9.000000000000000000e+00 1.684251571620863075e+01
9.000000000000000000e+00 1.683939322785586867e+01
9.000000000000000000e+00 1.683374653811228328e+01
9.000000000000000000e+00 1.682950337085470238e+01
9.000000000000000000e+00 1.682580663231071938e+01
9.000000000000000000e+00 1.681891756130993443e+01
9.000000000000000000e+00 1.681498691258743250e+01
9.000000000000000000e+00 1.681124685767449023e+01
9.000000000000000000e+00 1.680993724109028520e+01
9.000000000000000000e+00 1.680307591862215943e+01
9.000000000000000000e+00 1.680120025680212592e+01
9.000000000000000000e+00 1.679609340752187663e+01
9.000000000000000000e+00 1.679556527972592050e+01
9.000000000000000000e+00 1.678777010716740747e+01
9.000000000000000000e+00 1.678628977237521624e+01
9.000000000000000000e+00 1.678036795886247390e+01
9.000000000000000000e+00 1.677452345423505875e+01
9.000000000000000000e+00 1.677140941926246853e+01
9.000000000000000000e+00 1.677021223800941385e+01
9.000000000000000000e+00 1.676291607494049174e+01
9.000000000000000000e+00 1.676124314809953475e+01
9.000000000000000000e+00 1.675878917462252460e+01
9.000000000000000000e+00 1.675370287659846369e+01
9.000000000000000000e+00 1.675029996807931099e+01
9.000000000000000000e+00 1.674805902731563378e+01
9.000000000000000000e+00 1.674454431551595235e+01
9.000000000000000000e+00 1.674160460520009153e+01
9.000000000000000000e+00 1.674008406828975382e+01
9.000000000000000000e+00 1.673638253677043863e+01
9.000000000000000000e+00 1.673202235597641874e+01
9.000000000000000000e+00 1.673156294892471507e+01
9.000000000000000000e+00 1.672795654682126454e+01
9.000000000000000000e+00 1.672444601269199183e+01
9.000000000000000000e+00 1.672014258608856352e+01
9.000000000000000000e+00 1.671645339138284569e+01
9.000000000000000000e+00 1.671075906813569745e+01
9.000000000000000000e+00 1.670840281324100474e+01
9.000000000000000000e+00 1.670161438617636662e+01
9.000000000000000000e+00 1.669839950879009294e+01
9.000000000000000000e+00 1.669487332259613055e+01
9.000000000000000000e+00 1.669096833742371544e+01
9.000000000000000000e+00 1.668870964870272289e+01
9.000000000000000000e+00 1.668648430120601134e+01
9.000000000000000000e+00 1.668066424109884238e+01
9.000000000000000000e+00 1.667883657540741282e+01
9.000000000000000000e+00 1.667484862005350621e+01
9.000000000000000000e+00 1.667006395789204731e+01
9.000000000000000000e+00 1.666888357174069668e+01
9.000000000000000000e+00 1.666639324132993139e+01
9.000000000000000000e+00 1.666236539010070672e+01
9.000000000000000000e+00 1.666041956948570046e+01
9.000000000000000000e+00 1.665644738198996322e+01
9.000000000000000000e+00 1.665335145646814752e+01
9.000000000000000000e+00 1.665039317593445745e+01
9.000000000000000000e+00 1.664459536052014954e+01
9.000000000000000000e+00 1.664282763541884336e+01
9.000000000000000000e+00 1.663602916473814020e+01
9.000000000000000000e+00 1.663344322998651137e+01
9.000000000000000000e+00 1.662930494641164358e+01
9.000000000000000000e+00 1.662733398870224732e+01
9.000000000000000000e+00 1.662626849401079099e+01
9.000000000000000000e+00 1.662073333089577076e+01
9.000000000000000000e+00 1.661629531922053715e+01
9.000000000000000000e+00 1.661317210399712252e+01
9.000000000000000000e+00 1.661179034635276253e+01
9.000000000000000000e+00 1.660802806541081011e+01
9.000000000000000000e+00 1.660540621544876672e+01
9.000000000000000000e+00 1.660173678041270762e+01
9.000000000000000000e+00 1.659773096369809053e+01
9.000000000000000000e+00 1.659185712455433759e+01
9.000000000000000000e+00 1.659067509752437886e+01
9.000000000000000000e+00 1.658524025612323527e+01
9.000000000000000000e+00 1.658363323178769733e+01
9.000000000000000000e+00 1.658096938425633482e+01
9.000000000000000000e+00 1.657483796952874044e+01
9.000000000000000000e+00 1.657228438367154766e+01
9.000000000000000000e+00 1.656879793833936532e+01
9.000000000000000000e+00 1.656670108995838220e+01
9.000000000000000000e+00 1.656131437645963800e+01
9.000000000000000000e+00 1.655938819537487561e+01
9.000000000000000000e+00 1.655696979878809572e+01
9.000000000000000000e+00 1.655396753216308880e+01
9.000000000000000000e+00 1.654954416333185563e+01
9.000000000000000000e+00 1.654687323157054379e+01
9.000000000000000000e+00 1.654266024493980325e+01
9.000000000000000000e+00 1.654068844180204678e+01
9.000000000000000000e+00 1.653532364599144699e+01
9.000000000000000000e+00 1.653394489214321794e+01
9.000000000000000000e+00 1.653239772343545511e+01
9.000000000000000000e+00 1.652745739250215351e+01
9.000000000000000000e+00 1.652449871193369901e+01
9.000000000000000000e+00 1.652092928430375451e+01
9.000000000000000000e+00 1.651565906608981038e+01
9.000000000000000000e+00 1.651521969288915415e+01
9.000000000000000000e+00 1.651176877022684408e+01
9.000000000000000000e+00 1.650872444721570531e+01
9.000000000000000000e+00 1.650700341064638366e+01
9.000000000000000000e+00 1.650261655272878514e+01
9.000000000000000000e+00 1.650070760026521199e+01
9.000000000000000000e+00 1.649706558661914713e+01
9.000000000000000000e+00 1.649480677782137050e+01
9.000000000000000000e+00 1.649287340104352140e+01
9.000000000000000000e+00 1.648882635747569481e+01
9.000000000000000000e+00 1.648519150719627646e+01
9.000000000000000000e+00 1.648397153356520661e+01
9.000000000000000000e+00 1.648076575287531753e+01
9.000000000000000000e+00 1.647683236646180305e+01
9.000000000000000000e+00 1.647420276497335578e+01
9.000000000000000000e+00 1.647168492237432957e+01
9.000000000000000000e+00 1.646896354316270106e+01
9.000000000000000000e+00 1.646477486551732028e+01
9.000000000000000000e+00 1.646213903347734231e+01
9.000000000000000000e+00 1.646042425493636330e+01
9.000000000000000000e+00 1.645484663984327867e+01
9.000000000000000000e+00 1.645179093019687855e+01
9.000000000000000000e+00 1.644915602199229099e+01
9.000000000000000000e+00 1.644677370116270509e+01
9.000000000000000000e+00 1.644265810317767418e+01
9.000000000000000000e+00 1.643964702255822630e+01
9.000000000000000000e+00 1.643676063893700245e+01
9.000000000000000000e+00 1.643308171024767361e+01
9.000000000000000000e+00 1.643065328399948655e+01
9.000000000000000000e+00 1.642829273679560131e+01
9.000000000000000000e+00 1.642743065970915239e+01
9.000000000000000000e+00 1.642297484631470184e+01
9.000000000000000000e+00 1.642060465414911619e+01
9.000000000000000000e+00 1.641764909327888589e+01
9.000000000000000000e+00 1.641367848629088044e+01
9.000000000000000000e+00 1.641131952558002283e+01
9.000000000000000000e+00 1.640980297643795893e+01
9.000000000000000000e+00 1.640352467286955473e+01
9.000000000000000000e+00 1.640212224822418108e+01
9.000000000000000000e+00 1.639881852186625721e+01
9.000000000000000000e+00 1.639589074815405922e+01
9.000000000000000000e+00 1.639231795313315843e+01
9.000000000000000000e+00 1.638938808906552680e+01
9.000000000000000000e+00 1.638564733248582783e+01
9.000000000000000000e+00 1.638449100710792905e+01
9.000000000000000000e+00 1.638163276714779215e+01
9.000000000000000000e+00 1.637881935788776389e+01
9.000000000000000000e+00 1.637503996215666291e+01
9.000000000000000000e+00 1.637341800335568465e+01
9.000000000000000000e+00 1.637007291655988084e+01
9.000000000000000000e+00 1.636769909390792321e+01
9.000000000000000000e+00 1.636556610140861068e+01
9.000000000000000000e+00 1.636059954300201369e+01
9.000000000000000000e+00 1.635532499670624063e+01
9.000000000000000000e+00 1.635382148760256626e+01
9.000000000000000000e+00 1.635219616427346878e+01
9.000000000000000000e+00 1.634896100754017567e+01
9.000000000000000000e+00 1.634757031309424491e+01
9.000000000000000000e+00 1.634424998423459741e+01
9.000000000000000000e+00 1.634073561404221309e+01
9.000000000000000000e+00 1.633892172217054650e+01
9.000000000000000000e+00 1.633566659921815045e+01
9.000000000000000000e+00 1.633300975129887433e+01
9.000000000000000000e+00 1.632895668360266228e+01
9.000000000000000000e+00 1.632548996248466722e+01
9.000000000000000000e+00 1.632290316522794527e+01
9.000000000000000000e+00 1.631964352340381907e+01
9.000000000000000000e+00 1.631708660666551225e+01
9.000000000000000000e+00 1.631174890320541948e+01
9.000000000000000000e+00 1.630933569893669599e+01
9.000000000000000000e+00 1.630562154288626431e+01
9.000000000000000000e+00 1.630465889510510991e+01
9.000000000000000000e+00 1.630187330610482022e+01
9.000000000000000000e+00 1.629818619088825571e+01
9.000000000000000000e+00 1.629126726537586123e+01
9.000000000000000000e+00 1.629061223934175828e+01
9.000000000000000000e+00 1.628541941925376335e+01
9.000000000000000000e+00 1.628320769487979902e+01
9.000000000000000000e+00 1.628077857942203011e+01
9.000000000000000000e+00 1.627785945638854770e+01
9.000000000000000000e+00 1.627410046838190283e+01
9.000000000000000000e+00 1.626879482909634334e+01
9.000000000000000000e+00 1.626693650801838942e+01
9.000000000000000000e+00 1.626561533556651185e+01
9.000000000000000000e+00 1.626336785525408501e+01
9.000000000000000000e+00 1.626128521557547657e+01
9.000000000000000000e+00 1.625512655382151195e+01
9.000000000000000000e+00 1.625203584724338057e+01
9.000000000000000000e+00 1.624978131421897487e+01
9.000000000000000000e+00 1.624587947739804150e+01
9.000000000000000000e+00 1.624442471006586786e+01
9.000000000000000000e+00 1.624164737277393300e+01
9.000000000000000000e+00 1.623786191303527815e+01
9.000000000000000000e+00 1.623481637665789634e+01
9.000000000000000000e+00 1.623202372757150158e+01
9.000000000000000000e+00 1.622962738902011992e+01
9.000000000000000000e+00 1.622551988765045650e+01
9.000000000000000000e+00 1.622097409305661841e+01
9.000000000000000000e+00 1.621910594338909917e+01
9.000000000000000000e+00 1.621627971176356553e+01
9.000000000000000000e+00 1.621469609409697910e+01
9.000000000000000000e+00 1.621066892307284135e+01
9.000000000000000000e+00 1.620747899253072788e+01
9.000000000000000000e+00 1.620518780292305649e+01
9.000000000000000000e+00 1.620294800002601932e+01
9.000000000000000000e+00 1.619943219371749166e+01
9.000000000000000000e+00 1.619605989920895439e+01
9.000000000000000000e+00 1.619296788608194504e+01
9.000000000000000000e+00 1.618881015464972251e+01
9.000000000000000000e+00 1.618389602331334132e+01
9.000000000000000000e+00 1.618195003277865851e+01
9.000000000000000000e+00 1.617780565064487419e+01
9.000000000000000000e+00 1.617302587311879236e+01
9.000000000000000000e+00 1.617210936716093173e+01
9.000000000000000000e+00 1.616960726668538584e+01
9.000000000000000000e+00 1.616563931463171500e+01
9.000000000000000000e+00 1.616189750718423213e+01
9.000000000000000000e+00 1.615840780438156443e+01
9.000000000000000000e+00 1.615510855020911407e+01
9.000000000000000000e+00 1.615285688363775307e+01
9.000000000000000000e+00 1.614970665727587473e+01
9.000000000000000000e+00 1.614562190088297555e+01
9.000000000000000000e+00 1.614363940866316938e+01
9.000000000000000000e+00 1.614124018033889740e+01
9.000000000000000000e+00 1.613775721566335619e+01
9.000000000000000000e+00 1.613475241588816900e+01
9.000000000000000000e+00 1.613095682294163780e+01
9.000000000000000000e+00 1.612849734213913067e+01
9.000000000000000000e+00 1.612258313930219700e+01
9.000000000000000000e+00 1.612101375385693913e+01
9.000000000000000000e+00 1.611766709636312100e+01
9.000000000000000000e+00 1.611411636511034473e+01
9.000000000000000000e+00 1.610996081981576822e+01
9.000000000000000000e+00 1.610855169644422347e+01
9.000000000000000000e+00 1.610491847033637924e+01
9.000000000000000000e+00 1.610259316929860063e+01
9.000000000000000000e+00 1.609894589464475345e+01
9.000000000000000000e+00 1.609490452446254594e+01
9.000000000000000000e+00 1.609396516527165844e+01
9.000000000000000000e+00 1.609067208183024889e+01
9.000000000000000000e+00 1.608699993264603023e+01
9.000000000000000000e+00 1.608361223024827069e+01
9.000000000000000000e+00 1.608208352187488899e+01
9.000000000000000000e+00 1.607845613209199342e+01
9.000000000000000000e+00 1.607601025295477370e+01
9.000000000000000000e+00 1.607197170036560863e+01
9.000000000000000000e+00 1.607093656152371963e+01
9.000000000000000000e+00 1.606729061384831070e+01
9.000000000000000000e+00 1.606388564218352855e+01
9.000000000000000000e+00 1.606009311137741236e+01
9.000000000000000000e+00 1.605573240601746932e+01
9.000000000000000000e+00 1.605161638927805257e+01
9.000000000000000000e+00 1.605033082973953995e+01
9.000000000000000000e+00 1.604734499304249695e+01
9.000000000000000000e+00 1.604599840835368951e+01
9.000000000000000000e+00 1.604090615127038788e+01
9.000000000000000000e+00 1.603957800052319271e+01
9.000000000000000000e+00 1.603768526217886858e+01
9.000000000000000000e+00 1.603382572136433737e+01
9.000000000000000000e+00 1.602886706502211567e+01
9.000000000000000000e+00 1.602492559574204023e+01
9.000000000000000000e+00 1.602273172906292231e+01
9.000000000000000000e+00 1.601854831047691974e+01
9.000000000000000000e+00 1.601469154297587494e+01
9.000000000000000000e+00 1.601118640155717188e+01
9.000000000000000000e+00 1.600915992993545345e+01
9.000000000000000000e+00 1.600765477197510123e+01
9.000000000000000000e+00 1.600251694761785970e+01
9.000000000000000000e+00 1.600085604029219866e+01
9.000000000000000000e+00 1.599906677745311256e+01
9.000000000000000000e+00 1.599521625208749320e+01
9.000000000000000000e+00 1.599207502173356232e+01
9.000000000000000000e+00 1.598664983481025637e+01
9.000000000000000000e+00 1.598451501429228827e+01
9.000000000000000000e+00 1.598230313855214391e+01
9.000000000000000000e+00 1.597844921230741910e+01
9.000000000000000000e+00 1.597588088187937494e+01
9.000000000000000000e+00 1.597348919973151382e+01
9.000000000000000000e+00 1.597175358441494097e+01
9.000000000000000000e+00 1.596922931103720167e+01
9.000000000000000000e+00 1.596440455104860057e+01
9.000000000000000000e+00 1.596080500413023984e+01
9.000000000000000000e+00 1.595736158761425827e+01
9.000000000000000000e+00 1.595585710021576986e+01
9.000000000000000000e+00 1.595406137354975229e+01
9.000000000000000000e+00 1.594948195355308762e+01
9.000000000000000000e+00 1.594570854548793548e+01
9.000000000000000000e+00 1.594110898210461258e+01
9.000000000000000000e+00 1.593827512546631731e+01
9.000000000000000000e+00 1.593582324340942868e+01
9.000000000000000000e+00 1.593244134603035356e+01
9.000000000000000000e+00 1.592940340305654345e+01
9.000000000000000000e+00 1.592611213150653171e+01
9.000000000000000000e+00 1.592310570314690210e+01
9.000000000000000000e+00 1.591814653647718991e+01
9.000000000000000000e+00 1.591534396530626516e+01
9.000000000000000000e+00 1.591301834794262327e+01
9.000000000000000000e+00 1.591129904710458476e+01
9.000000000000000000e+00 1.590714801486969243e+01
9.000000000000000000e+00 1.590461649046321213e+01
9.000000000000000000e+00 1.590264193341202770e+01
9.000000000000000000e+00 1.589603944700036031e+01
9.000000000000000000e+00 1.589455154220454602e+01
9.000000000000000000e+00 1.589125147208024380e+01
9.000000000000000000e+00 1.588712772257300720e+01
9.000000000000000000e+00 1.588485595049255572e+01
9.000000000000000000e+00 1.588078119690992906e+01
9.000000000000000000e+00 1.587696821918485135e+01
9.000000000000000000e+00 1.587418951953112156e+01
9.000000000000000000e+00 1.587005834521956338e+01
9.000000000000000000e+00 1.586820110872327128e+01
9.000000000000000000e+00 1.586671670932484801e+01
9.000000000000000000e+00 1.586317659876078245e+01
9.000000000000000000e+00 1.585998447202606343e+01
9.000000000000000000e+00 1.585660251681774646e+01
9.000000000000000000e+00 1.585308250313245360e+01
9.000000000000000000e+00 1.585042745481750259e+01
9.000000000000000000e+00 1.584602578234351355e+01
9.000000000000000000e+00 1.584353581883298823e+01
9.000000000000000000e+00 1.584121149919964289e+01
9.000000000000000000e+00 1.583856565027607211e+01
9.000000000000000000e+00 1.583313461967422064e+01
9.000000000000000000e+00 1.582986573428967958e+01
9.000000000000000000e+00 1.582787165629758697e+01
9.000000000000000000e+00 1.582487122033759874e+01
9.000000000000000000e+00 1.581959531119200513e+01
9.000000000000000000e+00 1.581707069133872778e+01
9.000000000000000000e+00 1.581370976320459043e+01
9.000000000000000000e+00 1.581052858451019105e+01
9.000000000000000000e+00 1.581000016015016207e+01
9.000000000000000000e+00 1.580599457376088601e+01
9.000000000000000000e+00 1.580224438712376411e+01
9.000000000000000000e+00 1.580034844325373911e+01
9.000000000000000000e+00 1.579481596866147441e+01
9.000000000000000000e+00 1.579148649424644368e+01
9.000000000000000000e+00 1.579019111120170393e+01
9.000000000000000000e+00 1.578566202169176513e+01
9.000000000000000000e+00 1.578361991259050612e+01
9.000000000000000000e+00 1.578007719172523338e+01
9.000000000000000000e+00 1.577553829385620254e+01
9.000000000000000000e+00 1.577274367284100975e+01
9.000000000000000000e+00 1.576874957919666542e+01
9.000000000000000000e+00 1.576634839592313853e+01
9.000000000000000000e+00 1.576231536040305947e+01
9.000000000000000000e+00 1.576050127195839679e+01
9.000000000000000000e+00 1.575774606203745876e+01
9.000000000000000000e+00 1.575302567855343483e+01
9.000000000000000000e+00 1.575177542437599243e+01
9.000000000000000000e+00 1.574967705636803217e+01
9.000000000000000000e+00 1.574323385405550724e+01
9.000000000000000000e+00 1.574091822774631311e+01
9.000000000000000000e+00 1.573917595006591519e+01
9.000000000000000000e+00 1.573515412425888549e+01
9.000000000000000000e+00 1.572983629583198351e+01
9.000000000000000000e+00 1.572581585656852354e+01
9.000000000000000000e+00 1.572423580414298705e+01
9.000000000000000000e+00 1.571907630133454781e+01
9.000000000000000000e+00 1.571663488500472639e+01
9.000000000000000000e+00 1.571446233771164991e+01
9.000000000000000000e+00 1.570941387046170945e+01
9.000000000000000000e+00 1.570695495111923101e+01
9.000000000000000000e+00 1.570409181591028336e+01
9.000000000000000000e+00 1.570294024412208600e+01
9.000000000000000000e+00 1.569941451587932768e+01
9.000000000000000000e+00 1.569629025895254948e+01
9.000000000000000000e+00 1.569063630329798364e+01
9.000000000000000000e+00 1.568919750636723975e+01
9.000000000000000000e+00 1.568714915131611676e+01
9.000000000000000000e+00 1.568195395687748217e+01
9.000000000000000000e+00 1.568115033361211630e+01
9.000000000000000000e+00 1.567712616422976346e+01
9.000000000000000000e+00 1.567553509541478363e+01
9.000000000000000000e+00 1.567283996399319967e+01
9.000000000000000000e+00 1.566842604843665754e+01
9.000000000000000000e+00 1.566699788162044271e+01
9.000000000000000000e+00 1.566352286431459184e+01
9.000000000000000000e+00 1.565977380304654432e+01
9.000000000000000000e+00 1.565545729069443404e+01
9.000000000000000000e+00 1.565337160565345798e+01
9.000000000000000000e+00 1.564936739507593266e+01
9.000000000000000000e+00 1.564592488258316649e+01
9.000000000000000000e+00 1.564370133186261569e+01
9.000000000000000000e+00 1.564167815285124519e+01
9.000000000000000000e+00 1.563883637450084763e+01
9.000000000000000000e+00 1.563560331195564146e+01
9.000000000000000000e+00 1.563118529349694974e+01
9.000000000000000000e+00 1.562823342735446452e+01
9.000000000000000000e+00 1.562643487838001377e+01
9.000000000000000000e+00 1.562290114795426454e+01
9.000000000000000000e+00 1.561877203485831700e+01
9.000000000000000000e+00 1.561523487421471579e+01
9.000000000000000000e+00 1.561230381832852565e+01
9.000000000000000000e+00 1.560844548003425381e+01
9.000000000000000000e+00 1.560621212614992359e+01
9.000000000000000000e+00 1.560265188171191930e+01
9.000000000000000000e+00 1.560121280169461677e+01
9.000000000000000000e+00 1.559792818516865331e+01
9.000000000000000000e+00 1.559253456560944073e+01
9.000000000000000000e+00 1.558998445867235461e+01
9.000000000000000000e+00 1.558821099174363667e+01
9.000000000000000000e+00 1.558774950653093505e+01
9.000000000000000000e+00 1.558389212063477736e+01
9.000000000000000000e+00 1.558073064181583511e+01
9.000000000000000000e+00 1.557802610064136850e+01
9.000000000000000000e+00 1.557390807311816872e+01
9.000000000000000000e+00 1.557247145750863915e+01
9.000000000000000000e+00 1.556737751591219876e+01
9.000000000000000000e+00 1.556296444671046864e+01
9.000000000000000000e+00 1.556045928846114990e+01
9.000000000000000000e+00 1.555816565394029638e+01
9.000000000000000000e+00 1.555190261851616107e+01
9.000000000000000000e+00 1.555002647688150397e+01
9.000000000000000000e+00 1.554789361677143944e+01
9.000000000000000000e+00 1.554509494641973610e+01
9.000000000000000000e+00 1.554338695395759373e+01
9.000000000000000000e+00 1.553891690913108548e+01
9.000000000000000000e+00 1.553620264623891600e+01
9.000000000000000000e+00 1.553421432499408539e+01
9.000000000000000000e+00 1.553253606011152321e+01
9.000000000000000000e+00 1.552840366524710269e+01
9.000000000000000000e+00 1.552659479032877599e+01
9.000000000000000000e+00 1.552026026287389548e+01
9.000000000000000000e+00 1.551534283436360084e+01
9.000000000000000000e+00 1.551353381800447551e+01
9.000000000000000000e+00 1.550919150867867558e+01
9.000000000000000000e+00 1.550661681078090659e+01
9.000000000000000000e+00 1.550046062537479052e+01
9.000000000000000000e+00 1.549875034513640415e+01
9.000000000000000000e+00 1.549446332112471936e+01
9.000000000000000000e+00 1.549126697278171072e+01
9.000000000000000000e+00 1.548792864735226971e+01
9.000000000000000000e+00 1.548510680208296186e+01
9.000000000000000000e+00 1.548232797583355946e+01
9.000000000000000000e+00 1.547683156793064718e+01
9.000000000000000000e+00 1.547529387531225531e+01
9.000000000000000000e+00 1.547416863250658281e+01
9.000000000000000000e+00 1.546653685499379449e+01
9.000000000000000000e+00 1.546450445493790937e+01
9.000000000000000000e+00 1.546193422757787950e+01
9.000000000000000000e+00 1.545782694497330390e+01
9.000000000000000000e+00 1.545445958895489014e+01
9.000000000000000000e+00 1.545278581301862886e+01
9.000000000000000000e+00 1.544559206750002645e+01
9.000000000000000000e+00 1.544279736766722344e+01
9.000000000000000000e+00 1.543955037590800394e+01
9.000000000000000000e+00 1.543398804501429211e+01
9.000000000000000000e+00 1.542864616017507196e+01
9.000000000000000000e+00 1.542501002719515668e+01
9.000000000000000000e+00 1.542054173338194545e+01
9.000000000000000000e+00 1.541787954298736452e+01
9.000000000000000000e+00 1.541240015662575402e+01
9.000000000000000000e+00 1.540768279836227350e+01
9.000000000000000000e+00 1.540557098735749086e+01
9.000000000000000000e+00 1.540109224951466338e+01
9.000000000000000000e+00 1.539678663185692287e+01
9.000000000000000000e+00 1.539510226157971395e+01
9.000000000000000000e+00 1.539150607146577698e+01
9.000000000000000000e+00 1.538790789018299243e+01
9.000000000000000000e+00 1.538155745174702460e+01
9.000000000000000000e+00 1.537479589005278768e+01
9.000000000000000000e+00 1.536482919011693760e+01
9.000000000000000000e+00 1.536236914124017083e+01
9.000000000000000000e+00 1.535325946594107016e+01
9.000000000000000000e+00 1.534919996213383619e+01
9.000000000000000000e+00 1.534262289118898082e+01
9.000000000000000000e+00 1.533872508943287905e+01
9.000000000000000000e+00 1.533213845761953742e+01
9.000000000000000000e+00 1.532623087862062050e+01
9.000000000000000000e+00 1.531663582992522699e+01
9.000000000000000000e+00 1.531155925062488699e+01
9.000000000000000000e+00 1.530135481676524023e+01
9.000000000000000000e+00 1.528875212671087525e+01
9.000000000000000000e+00 1.528555312345929451e+01
9.000000000000000000e+00 1.527440371053394941e+01
9.000000000000000000e+00 1.526448092485626873e+01
9.000000000000000000e+00 1.524516157122852711e+01
9.000000000000000000e+00 1.524065187500146656e+01
9.000000000000000000e+00 1.523287243667898494e+01
9.000000000000000000e+00 1.522457994053408115e+01
9.000000000000000000e+00 1.521349865481683850e+01
9.000000000000000000e+00 1.520563530870662028e+01
9.000000000000000000e+00 1.517679370156774965e+01
9.000000000000000000e+00 1.516327842691413075e+01
9.000000000000000000e+00 1.514467434625524689e+01
9.000000000000000000e+00 1.513150884440757693e+01
9.000000000000000000e+00 1.511427787254605626e+01
9.000000000000000000e+00 1.510711914923234467e+01
9.000000000000000000e+00 1.509805508146886410e+01
9.000000000000000000e+00 1.507097428605075073e+01
1.000000000000000000e+01 2.182750560321519728e+01
1.000000000000000000e+01 2.180716011316881620e+01
1.000000000000000000e+01 2.170130069494547698e+01
1.000000000000000000e+01 2.168091256440347436e+01
1.000000000000000000e+01 2.162120660395819272e+01
1.000000000000000000e+01 2.136936088904823450e+01
1.000000000000000000e+01 2.077977228754647143e+01
1.000000000000000000e+01 2.073940182873053573e+01
1.000000000000000000e+01 2.065733990810575094e+01
1.000000000000000000e+01 2.062060895937346316e+01
1.000000000000000000e+01 2.052770659181703650e+01
1.000000000000000000e+01 2.004611634039460100e+01
1.000000000000000000e+01 1.998516167079358041e+01
1.000000000000000000e+01 1.991496919395693155e+01
1.000000000000000000e+01 1.986712566144337799e+01
1.000000000000000000e+01 1.978051743363264947e+01
1.000000000000000000e+01 1.963207432028017507e+01
1.000000000000000000e+01 1.959612758951979927e+01
1.000000000000000000e+01 1.958477736841686223e+01
1.000000000000000000e+01 1.956916431474333962e+01
1.000000000000000000e+01 1.955236771079215430e+01
1.000000000000000000e+01 1.953909142987082603e+01
1.000000000000000000e+01 1.952292409729695066e+01
1.000000000000000000e+01 1.950202087388273853e+01
1.000000000000000000e+01 1.948826738184736840e+01
1.000000000000000000e+01 1.945573678396636907e+01
1.000000000000000000e+01 1.945307186196756533e+01
1.000000000000000000e+01 1.944532420550697793e+01
1.000000000000000000e+01 1.943080173793462606e+01
1.000000000000000000e+01 1.941777774683950852e+01
1.000000000000000000e+01 1.939555187746288567e+01
1.000000000000000000e+01 1.938572671057860575e+01
1.000000000000000000e+01 1.937761722350846583e+01
1.000000000000000000e+01 1.936691223339360590e+01
1.000000000000000000e+01 1.935142211690811109e+01
1.000000000000000000e+01 1.933699097090411811e+01
1.000000000000000000e+01 1.932354552815808191e+01
1.000000000000000000e+01 1.931159489905964932e+01
1.000000000000000000e+01 1.930131828067156974e+01
1.000000000000000000e+01 1.929684983112337449e+01
1.000000000000000000e+01 1.928796786130610030e+01
1.000000000000000000e+01 1.927597424728008946e+01
1.000000000000000000e+01 1.925736839111513987e+01
1.000000000000000000e+01 1.924842829314093251e+01
1.000000000000000000e+01 1.923788956559761942e+01
1.000000000000000000e+01 1.922600810151590522e+01
1.000000000000000000e+01 1.921582027740707233e+01
1.000000000000000000e+01 1.920552475881592613e+01
1.000000000000000000e+01 1.919656368323766671e+01
1.000000000000000000e+01 1.916025286014381379e+01
1.000000000000000000e+01 1.914946522032793652e+01
1.000000000000000000e+01 1.912297872713072167e+01
1.000000000000000000e+01 1.908627658489912804e+01
1.000000000000000000e+01 1.899830621107081541e+01
1.000000000000000000e+01 1.886386284878905428e+01
1.000000000000000000e+01 1.880628640399388374e+01
1.000000000000000000e+01 1.867662510851569735e+01
1.000000000000000000e+01 1.862729568617799103e+01
1.000000000000000000e+01 1.859072814475175051e+01
1.000000000000000000e+01 1.856303916691221190e+01
1.000000000000000000e+01 1.852487602696303526e+01
1.000000000000000000e+01 1.845577531894917200e+01
1.000000000000000000e+01 1.842960163200071122e+01
1.000000000000000000e+01 1.839597717941672173e+01
1.000000000000000000e+01 1.838161602597622846e+01
1.000000000000000000e+01 1.836495530395434272e+01
1.000000000000000000e+01 1.834363854892159296e+01
1.000000000000000000e+01 1.830567770973016195e+01
1.000000000000000000e+01 1.829094251213729549e+01
1.000000000000000000e+01 1.827908504677263579e+01
1.000000000000000000e+01 1.825770564895321613e+01
1.000000000000000000e+01 1.824654983351550541e+01
1.000000000000000000e+01 1.823212870119373719e+01
1.000000000000000000e+01 1.821816190243881195e+01
1.000000000000000000e+01 1.820973609353183065e+01
1.000000000000000000e+01 1.819210564886937576e+01
1.000000000000000000e+01 1.818150100199087404e+01
1.000000000000000000e+01 1.816496696278675316e+01
1.000000000000000000e+01 1.815540344405756201e+01
1.000000000000000000e+01 1.815271868181585546e+01
1.000000000000000000e+01 1.814009966024680764e+01
1.000000000000000000e+01 1.813309048276359903e+01
1.000000000000000000e+01 1.812266177658619881e+01
1.000000000000000000e+01 1.811862020933816098e+01
1.000000000000000000e+01 1.811131247325645788e+01
1.000000000000000000e+01 1.809955275152299947e+01
1.000000000000000000e+01 1.809164325161950160e+01
1.000000000000000000e+01 1.808390485883121457e+01
1.000000000000000000e+01 1.807310369860171306e+01
1.000000000000000000e+01 1.806465428876315826e+01
1.000000000000000000e+01 1.806008863759524274e+01
1.000000000000000000e+01 1.805321380684445387e+01
1.000000000000000000e+01 1.804652468947765698e+01
1.000000000000000000e+01 1.803055797542764438e+01
1.000000000000000000e+01 1.802627539653902389e+01
1.000000000000000000e+01 1.801632795039245138e+01
1.000000000000000000e+01 1.800745450525810298e+01
1.000000000000000000e+01 1.799825977287368417e+01
1.000000000000000000e+01 1.799074964515739694e+01
1.000000000000000000e+01 1.797816788719939751e+01
1.000000000000000000e+01 1.797133952326331752e+01
1.000000000000000000e+01 1.796120369397286254e+01
1.000000000000000000e+01 1.795778677487510322e+01
1.000000000000000000e+01 1.795114473620276030e+01
1.000000000000000000e+01 1.794034372644465591e+01
1.000000000000000000e+01 1.792637657064404877e+01
1.000000000000000000e+01 1.792273924257957063e+01
1.000000000000000000e+01 1.792105470391543420e+01
1.000000000000000000e+01 1.791255864027736777e+01
1.000000000000000000e+01 1.790430783548320193e+01
1.000000000000000000e+01 1.789454417534040331e+01
1.000000000000000000e+01 1.788666851050490436e+01
1.000000000000000000e+01 1.788332591810486250e+01
1.000000000000000000e+01 1.787174681600400561e+01
1.000000000000000000e+01 1.786317173904471645e+01
1.000000000000000000e+01 1.785656041846204189e+01
1.000000000000000000e+01 1.785001624208886639e+01
1.000000000000000000e+01 1.784660273132472952e+01
1.000000000000000000e+01 1.783199285325783734e+01
1.000000000000000000e+01 1.782516878159661644e+01
1.000000000000000000e+01 1.781995376990185775e+01
1.000000000000000000e+01 1.781393297270477305e+01
1.000000000000000000e+01 1.780631166113510844e+01
1.000000000000000000e+01 1.780073067925213692e+01
1.000000000000000000e+01 1.779736723417463296e+01
1.000000000000000000e+01 1.778843052793618185e+01
1.000000000000000000e+01 1.778566798260230897e+01
1.000000000000000000e+01 1.777908845389058001e+01
1.000000000000000000e+01 1.777235098376319655e+01
1.000000000000000000e+01 1.776764028326499556e+01
1.000000000000000000e+01 1.775662871238145968e+01
1.000000000000000000e+01 1.775099946044751320e+01
1.000000000000000000e+01 1.774687701963817688e+01
1.000000000000000000e+01 1.774206696087079749e+01
1.000000000000000000e+01 1.773844058705015669e+01
1.000000000000000000e+01 1.773365523259212395e+01
1.000000000000000000e+01 1.772763656818763423e+01
1.000000000000000000e+01 1.772411488721462192e+01
1.000000000000000000e+01 1.771962036895307691e+01
1.000000000000000000e+01 1.771293886276292540e+01
1.000000000000000000e+01 1.770851414900141663e+01
1.000000000000000000e+01 1.770553436065831221e+01
1.000000000000000000e+01 1.770252180148009913e+01
1.000000000000000000e+01 1.769189526078646324e+01
1.000000000000000000e+01 1.768856288974147972e+01
1.000000000000000000e+01 1.768088708023073963e+01
1.000000000000000000e+01 1.767732155181315079e+01
1.000000000000000000e+01 1.767307465690152668e+01
1.000000000000000000e+01 1.766258688801546839e+01
1.000000000000000000e+01 1.765752341153415017e+01
1.000000000000000000e+01 1.765159862249348421e+01
1.000000000000000000e+01 1.765124131513504580e+01
1.000000000000000000e+01 1.764468260335369720e+01
1.000000000000000000e+01 1.764153444660900760e+01
1.000000000000000000e+01 1.763195477415764501e+01
1.000000000000000000e+01 1.762493457181073353e+01
1.000000000000000000e+01 1.761647329241720428e+01
1.000000000000000000e+01 1.761172278430926852e+01
1.000000000000000000e+01 1.760663217536030345e+01
1.000000000000000000e+01 1.760485907961934160e+01
1.000000000000000000e+01 1.760058047116933011e+01
1.000000000000000000e+01 1.759554312173057511e+01
1.000000000000000000e+01 1.758549881501882695e+01
1.000000000000000000e+01 1.758193627347735699e+01
1.000000000000000000e+01 1.757622823351281127e+01
1.000000000000000000e+01 1.756942797547296209e+01
1.000000000000000000e+01 1.756101537991023065e+01
1.000000000000000000e+01 1.755842139992900997e+01
1.000000000000000000e+01 1.755408828943543398e+01
1.000000000000000000e+01 1.755059244271028263e+01
1.000000000000000000e+01 1.754481949378835992e+01
1.000000000000000000e+01 1.753538577171752166e+01
1.000000000000000000e+01 1.753011595432013792e+01
1.000000000000000000e+01 1.752285483969091118e+01
1.000000000000000000e+01 1.751772576212549382e+01
1.000000000000000000e+01 1.751296771488348014e+01
1.000000000000000000e+01 1.751067687687316621e+01
1.000000000000000000e+01 1.749908297008797931e+01
1.000000000000000000e+01 1.749389621541524065e+01
1.000000000000000000e+01 1.749030331888913281e+01
1.000000000000000000e+01 1.748564407500954587e+01
1.000000000000000000e+01 1.747750854572326418e+01
1.000000000000000000e+01 1.747256929045296303e+01
1.000000000000000000e+01 1.746364194238392287e+01
1.000000000000000000e+01 1.746222895490990368e+01
1.000000000000000000e+01 1.745661851831867750e+01
1.000000000000000000e+01 1.745084416009330042e+01
1.000000000000000000e+01 1.744314456095539967e+01
1.000000000000000000e+01 1.743394083210753109e+01
1.000000000000000000e+01 1.742437764238313136e+01
1.000000000000000000e+01 1.741689402137448894e+01
1.000000000000000000e+01 1.741128773002113661e+01
1.000000000000000000e+01 1.740865515576876277e+01
1.000000000000000000e+01 1.740283671414683297e+01
1.000000000000000000e+01 1.739739076563191489e+01
1.000000000000000000e+01 1.739203326222979129e+01
1.000000000000000000e+01 1.738936229463057614e+01
1.000000000000000000e+01 1.738557306502377386e+01
1.000000000000000000e+01 1.737781849602606243e+01
1.000000000000000000e+01 1.737423009671331542e+01
1.000000000000000000e+01 1.736829007723316920e+01
1.000000000000000000e+01 1.736417567678735452e+01
1.000000000000000000e+01 1.736046970199296879e+01
1.000000000000000000e+01 1.735244822126126962e+01
1.000000000000000000e+01 1.734304779347676018e+01
1.000000000000000000e+01 1.733612500827574721e+01
1.000000000000000000e+01 1.733010727988684252e+01
1.000000000000000000e+01 1.732417151174938041e+01
1.000000000000000000e+01 1.731970332038290294e+01
1.000000000000000000e+01 1.731744147789881794e+01
1.000000000000000000e+01 1.730841868025091301e+01
1.000000000000000000e+01 1.729740706223196867e+01
1.000000000000000000e+01 1.729665944640951025e+01
1.000000000000000000e+01 1.729193440148615579e+01
1.000000000000000000e+01 1.728774146671346656e+01
1.000000000000000000e+01 1.728069651321493438e+01
1.000000000000000000e+01 1.727227904928507485e+01
1.000000000000000000e+01 1.726531705639544612e+01
1.000000000000000000e+01 1.726180807985824117e+01
1.000000000000000000e+01 1.725735089779263021e+01
1.000000000000000000e+01 1.725117493867099228e+01
1.000000000000000000e+01 1.724575576859375659e+01
1.000000000000000000e+01 1.723864796438075331e+01
1.000000000000000000e+01 1.723296579855721333e+01
1.000000000000000000e+01 1.722652346950359004e+01
1.000000000000000000e+01 1.722157306386043985e+01
1.000000000000000000e+01 1.721679191281108245e+01
1.000000000000000000e+01 1.721122614099985171e+01
1.000000000000000000e+01 1.720818210113164071e+01
1.000000000000000000e+01 1.720045851961503303e+01
1.000000000000000000e+01 1.719339007762368965e+01
1.000000000000000000e+01 1.719073897703360032e+01
1.000000000000000000e+01 1.718365053591181990e+01
1.000000000000000000e+01 1.718142122532019656e+01
1.000000000000000000e+01 1.717657528935454536e+01
1.000000000000000000e+01 1.717288976242534559e+01
1.000000000000000000e+01 1.716798970435719696e+01
1.000000000000000000e+01 1.716251184704338684e+01
1.000000000000000000e+01 1.715459373057540304e+01
1.000000000000000000e+01 1.714530630481250029e+01
1.000000000000000000e+01 1.714411424917393134e+01
1.000000000000000000e+01 1.714085321616298785e+01
1.000000000000000000e+01 1.713180943360452346e+01
1.000000000000000000e+01 1.712700262540498741e+01
1.000000000000000000e+01 1.712588474606976874e+01
1.000000000000000000e+01 1.711390280556789634e+01
1.000000000000000000e+01 1.710953347157420623e+01
1.000000000000000000e+01 1.710017797299373044e+01
1.000000000000000000e+01 1.709722947649746772e+01
1.000000000000000000e+01 1.709169877737378940e+01
1.000000000000000000e+01 1.708919728529442494e+01
1.000000000000000000e+01 1.708314616620520354e+01
1.000000000000000000e+01 1.707312579287186693e+01
1.000000000000000000e+01 1.707066460711777367e+01
1.000000000000000000e+01 1.706433519391600484e+01
1.000000000000000000e+01 1.705483886311095887e+01
1.000000000000000000e+01 1.705224831285329401e+01
1.000000000000000000e+01 1.704489797658839834e+01
1.000000000000000000e+01 1.704069077393616638e+01
1.000000000000000000e+01 1.703690695993538284e+01
1.000000000000000000e+01 1.703100227082008189e+01
1.000000000000000000e+01 1.702147015595052792e+01
1.000000000000000000e+01 1.701390367709873175e+01
1.000000000000000000e+01 1.701184467441699510e+01
1.000000000000000000e+01 1.700811133363283290e+01
1.000000000000000000e+01 1.699682212556456662e+01
1.000000000000000000e+01 1.699316070566982972e+01
1.000000000000000000e+01 1.698239980179152653e+01
1.000000000000000000e+01 1.697620643785120009e+01
1.000000000000000000e+01 1.696584235639938854e+01
1.000000000000000000e+01 1.695965553276753113e+01
1.000000000000000000e+01 1.695086264818293742e+01
1.000000000000000000e+01 1.694364897969453665e+01
1.000000000000000000e+01 1.694047531544600815e+01
1.000000000000000000e+01 1.693203786585938531e+01
1.000000000000000000e+01 1.692752020960381287e+01
1.000000000000000000e+01 1.692274051964662718e+01
1.000000000000000000e+01 1.691175926867608581e+01
1.000000000000000000e+01 1.690956706342882754e+01
1.000000000000000000e+01 1.690536907369142128e+01
1.000000000000000000e+01 1.689733509178615734e+01
1.000000000000000000e+01 1.689552122146803725e+01
1.000000000000000000e+01 1.689032039772662230e+01
1.000000000000000000e+01 1.688453811461565479e+01
1.000000000000000000e+01 1.687968955206619270e+01
1.000000000000000000e+01 1.687092283802557802e+01
1.000000000000000000e+01 1.686742727593420810e+01
1.000000000000000000e+01 1.686327463262837512e+01
1.000000000000000000e+01 1.685947048891089395e+01
1.000000000000000000e+01 1.685485963697221123e+01
1.000000000000000000e+01 1.685127656498230664e+01
1.000000000000000000e+01 1.684769322196562058e+01
1.000000000000000000e+01 1.684418653915709641e+01
1.000000000000000000e+01 1.683830971152534417e+01
1.000000000000000000e+01 1.683516782062216066e+01
1.000000000000000000e+01 1.682962244167745780e+01
1.000000000000000000e+01 1.682609138574079921e+01
1.000000000000000000e+01 1.682175942412277436e+01
1.000000000000000000e+01 1.681881339672167286e+01
1.000000000000000000e+01 1.681526091389937605e+01
1.000000000000000000e+01 1.681101552462505211e+01
1.000000000000000000e+01 1.680642894807025911e+01
1.000000000000000000e+01 1.680333396926066669e+01
1.000000000000000000e+01 1.680019559191372025e+01
1.000000000000000000e+01 1.679802933076062743e+01
1.000000000000000000e+01 1.679276097925242439e+01
1.000000000000000000e+01 1.678907760187053810e+01
1.000000000000000000e+01 1.678523592946923770e+01
1.000000000000000000e+01 1.678293087089672397e+01
1.000000000000000000e+01 1.677900041794054431e+01
1.000000000000000000e+01 1.677364989548321006e+01
1.000000000000000000e+01 1.677149498510262760e+01
1.000000000000000000e+01 1.676671604054833509e+01
1.000000000000000000e+01 1.676311630750076276e+01
1.000000000000000000e+01 1.675997131793522144e+01
1.000000000000000000e+01 1.675357223370222925e+01
1.000000000000000000e+01 1.674993752341302411e+01
1.000000000000000000e+01 1.674576704127793292e+01
1.000000000000000000e+01 1.674386236833981201e+01
1.000000000000000000e+01 1.674040924435348998e+01
1.000000000000000000e+01 1.673782758834556361e+01
1.000000000000000000e+01 1.673190836110795843e+01
1.000000000000000000e+01 1.672878592658884855e+01
1.000000000000000000e+01 1.672590466064121628e+01
1.000000000000000000e+01 1.672476407679797106e+01
1.000000000000000000e+01 1.672086283093749870e+01
1.000000000000000000e+01 1.671715215217178141e+01
1.000000000000000000e+01 1.671303237972401590e+01
1.000000000000000000e+01 1.670997712483084641e+01
1.000000000000000000e+01 1.670737281203029667e+01
1.000000000000000000e+01 1.670327758135331564e+01
1.000000000000000000e+01 1.669979501406395883e+01
1.000000000000000000e+01 1.669402927301226569e+01
1.000000000000000000e+01 1.669106312133306247e+01
1.000000000000000000e+01 1.668797201214237447e+01
1.000000000000000000e+01 1.668615955925795902e+01
1.000000000000000000e+01 1.667838375027611164e+01
1.000000000000000000e+01 1.667511057219717685e+01
1.000000000000000000e+01 1.667244244662414232e+01
1.000000000000000000e+01 1.667119054318789040e+01
1.000000000000000000e+01 1.666607359297653090e+01
1.000000000000000000e+01 1.666346108674942528e+01
1.000000000000000000e+01 1.666007093683773377e+01
1.000000000000000000e+01 1.665702607851375561e+01
1.000000000000000000e+01 1.665531411258066186e+01
1.000000000000000000e+01 1.665041653681782208e+01
1.000000000000000000e+01 1.664611789987031898e+01
1.000000000000000000e+01 1.664516864476601654e+01
1.000000000000000000e+01 1.664157574809588525e+01
1.000000000000000000e+01 1.663831834777541729e+01
1.000000000000000000e+01 1.663159854996965947e+01
1.000000000000000000e+01 1.662833703691410747e+01
1.000000000000000000e+01 1.662447765571828384e+01
1.000000000000000000e+01 1.662192844346740728e+01
1.000000000000000000e+01 1.662026540858204626e+01
1.000000000000000000e+01 1.661347741523047361e+01
1.000000000000000000e+01 1.661182249819861312e+01
1.000000000000000000e+01 1.660864278228186919e+01
1.000000000000000000e+01 1.660510921678065088e+01
1.000000000000000000e+01 1.660025687150008977e+01
1.000000000000000000e+01 1.659594167368446449e+01
1.000000000000000000e+01 1.659288641370221029e+01
1.000000000000000000e+01 1.659102741177503049e+01
1.000000000000000000e+01 1.658780714955199898e+01
1.000000000000000000e+01 1.658624595624003106e+01
1.000000000000000000e+01 1.658333837897034613e+01
1.000000000000000000e+01 1.657796949863324087e+01
1.000000000000000000e+01 1.657649371234664670e+01
1.000000000000000000e+01 1.657414683375928632e+01
1.000000000000000000e+01 1.657189697946563101e+01
1.000000000000000000e+01 1.656539823977411885e+01
1.000000000000000000e+01 1.656480241550916688e+01
1.000000000000000000e+01 1.656005899399325898e+01
1.000000000000000000e+01 1.655645935870836993e+01
1.000000000000000000e+01 1.655226361644256983e+01
1.000000000000000000e+01 1.655034976009703485e+01
1.000000000000000000e+01 1.654785803394184640e+01
1.000000000000000000e+01 1.654417227056266881e+01
1.000000000000000000e+01 1.654031484361587090e+01
1.000000000000000000e+01 1.653883571943842767e+01
1.000000000000000000e+01 1.653295031276183735e+01
1.000000000000000000e+01 1.653101210882624983e+01
1.000000000000000000e+01 1.652719724900163456e+01
1.000000000000000000e+01 1.652440070366364822e+01
1.000000000000000000e+01 1.652098225164127143e+01
1.000000000000000000e+01 1.651675421288265966e+01
1.000000000000000000e+01 1.651460215022900968e+01
1.000000000000000000e+01 1.651260943682920868e+01
1.000000000000000000e+01 1.650939090118098207e+01
1.000000000000000000e+01 1.650486793161333665e+01
1.000000000000000000e+01 1.650167269095745581e+01
1.000000000000000000e+01 1.649873254851468118e+01
1.000000000000000000e+01 1.649643802067642895e+01
1.000000000000000000e+01 1.649337173539587909e+01
1.000000000000000000e+01 1.648797427030639184e+01
1.000000000000000000e+01 1.648625104017336440e+01
1.000000000000000000e+01 1.648272888405265491e+01
1.000000000000000000e+01 1.648013773432704099e+01
1.000000000000000000e+01 1.647713147872236306e+01
1.000000000000000000e+01 1.647417214382153006e+01
1.000000000000000000e+01 1.647073390815343785e+01
1.000000000000000000e+01 1.646726389071258723e+01
1.000000000000000000e+01 1.646505393294372865e+01
1.000000000000000000e+01 1.646157321258861472e+01
1.000000000000000000e+01 1.645836760842174229e+01
1.000000000000000000e+01 1.645666334450907442e+01
1.000000000000000000e+01 1.645424658462597733e+01
1.000000000000000000e+01 1.644970335019944230e+01
1.000000000000000000e+01 1.644721657496921097e+01
1.000000000000000000e+01 1.644313205650354348e+01
1.000000000000000000e+01 1.644079548826447379e+01
1.000000000000000000e+01 1.643777368222578517e+01
1.000000000000000000e+01 1.643594018442110993e+01
1.000000000000000000e+01 1.643141904709919388e+01
1.000000000000000000e+01 1.642823677627694678e+01
1.000000000000000000e+01 1.642506524857477856e+01
1.000000000000000000e+01 1.642384175549735303e+01
1.000000000000000000e+01 1.642227388289155598e+01
1.000000000000000000e+01 1.641754193660979055e+01
1.000000000000000000e+01 1.641204351159493768e+01
1.000000000000000000e+01 1.641100076161811572e+01
1.000000000000000000e+01 1.640842206447400287e+01
1.000000000000000000e+01 1.640543079930003145e+01
1.000000000000000000e+01 1.640061036993126820e+01
1.000000000000000000e+01 1.639927198672076969e+01
1.000000000000000000e+01 1.639580020886902290e+01
1.000000000000000000e+01 1.639323588205563453e+01
1.000000000000000000e+01 1.639114815887057119e+01
1.000000000000000000e+01 1.638630348179292540e+01
1.000000000000000000e+01 1.638363586443796649e+01
1.000000000000000000e+01 1.638223292992840285e+01
1.000000000000000000e+01 1.637867549627729247e+01
1.000000000000000000e+01 1.637520341248935551e+01
1.000000000000000000e+01 1.637042729671941288e+01
1.000000000000000000e+01 1.636754866460656288e+01
1.000000000000000000e+01 1.636669098851691828e+01
1.000000000000000000e+01 1.636428041711123527e+01
1.000000000000000000e+01 1.636169222681285973e+01
1.000000000000000000e+01 1.635866258483811819e+01
1.000000000000000000e+01 1.635492271520802632e+01
1.000000000000000000e+01 1.635186290033901102e+01
1.000000000000000000e+01 1.634946614434342749e+01
1.000000000000000000e+01 1.634806857731187080e+01
1.000000000000000000e+01 1.634372788044303348e+01
1.000000000000000000e+01 1.634047731133332704e+01
1.000000000000000000e+01 1.633531876606242506e+01
1.000000000000000000e+01 1.633229874092192802e+01
1.000000000000000000e+01 1.632968289647937254e+01
1.000000000000000000e+01 1.632720402715141006e+01
1.000000000000000000e+01 1.632528688640286063e+01
1.000000000000000000e+01 1.632169266589797374e+01
1.000000000000000000e+01 1.631734088871153787e+01
1.000000000000000000e+01 1.631563359676650293e+01
1.000000000000000000e+01 1.630995630089352844e+01
1.000000000000000000e+01 1.630826241217835459e+01
1.000000000000000000e+01 1.630506284810900297e+01
1.000000000000000000e+01 1.630367051260326505e+01
1.000000000000000000e+01 1.630095059843924687e+01
1.000000000000000000e+01 1.629849367489570255e+01
1.000000000000000000e+01 1.629473664666440058e+01
1.000000000000000000e+01 1.629138142545537349e+01
1.000000000000000000e+01 1.628996032334964639e+01
1.000000000000000000e+01 1.628478629410854595e+01
1.000000000000000000e+01 1.628320204766697188e+01
1.000000000000000000e+01 1.628136168493652747e+01
1.000000000000000000e+01 1.627330687549927646e+01
1.000000000000000000e+01 1.626922565259897269e+01
1.000000000000000000e+01 1.626708471572206705e+01
1.000000000000000000e+01 1.626521113714832367e+01
1.000000000000000000e+01 1.626187555680913732e+01
1.000000000000000000e+01 1.625908095839835710e+01
1.000000000000000000e+01 1.625643546895160796e+01
1.000000000000000000e+01 1.625066183133694153e+01
1.000000000000000000e+01 1.624840954615632072e+01
1.000000000000000000e+01 1.624571773511436490e+01
1.000000000000000000e+01 1.624198103426520845e+01
1.000000000000000000e+01 1.623995786577703271e+01
1.000000000000000000e+01 1.623621674587851160e+01
1.000000000000000000e+01 1.623380213083498091e+01
1.000000000000000000e+01 1.623105094235578250e+01
1.000000000000000000e+01 1.622923794744041714e+01
1.000000000000000000e+01 1.622554625284378105e+01
1.000000000000000000e+01 1.622052122563765408e+01
1.000000000000000000e+01 1.621840803015176036e+01
1.000000000000000000e+01 1.621711351221631503e+01
1.000000000000000000e+01 1.621073793499484239e+01
1.000000000000000000e+01 1.620891338578429242e+01
1.000000000000000000e+01 1.620510580157477065e+01
1.000000000000000000e+01 1.620227440719649437e+01
1.000000000000000000e+01 1.619887100517739498e+01
1.000000000000000000e+01 1.619508895543021154e+01
1.000000000000000000e+01 1.619345602224471037e+01
1.000000000000000000e+01 1.619025353949863089e+01
1.000000000000000000e+01 1.618719488779517235e+01
1.000000000000000000e+01 1.618179409501621890e+01
1.000000000000000000e+01 1.617991890663893173e+01
1.000000000000000000e+01 1.617740503899570470e+01
1.000000000000000000e+01 1.617145841305203646e+01
1.000000000000000000e+01 1.617009118424899228e+01
1.000000000000000000e+01 1.616614017142248727e+01
1.000000000000000000e+01 1.616467421329189591e+01
1.000000000000000000e+01 1.616054476247919780e+01
1.000000000000000000e+01 1.615794676222366988e+01
1.000000000000000000e+01 1.615416754797156784e+01
1.000000000000000000e+01 1.615025598541837581e+01
1.000000000000000000e+01 1.614621622193700645e+01
1.000000000000000000e+01 1.614492370334879112e+01
1.000000000000000000e+01 1.614298796741891096e+01
1.000000000000000000e+01 1.614158897191035535e+01
1.000000000000000000e+01 1.613797646476911751e+01
1.000000000000000000e+01 1.613249392761255052e+01
1.000000000000000000e+01 1.612921351378374268e+01
1.000000000000000000e+01 1.612845330659736831e+01
1.000000000000000000e+01 1.612447921630371894e+01
1.000000000000000000e+01 1.612012515099688414e+01
1.000000000000000000e+01 1.611717523934521523e+01
1.000000000000000000e+01 1.611523828715126427e+01
1.000000000000000000e+01 1.610882493029017937e+01
1.000000000000000000e+01 1.610808348114267829e+01
1.000000000000000000e+01 1.610525534625918098e+01
1.000000000000000000e+01 1.610128094506373841e+01
1.000000000000000000e+01 1.609860762834626513e+01
1.000000000000000000e+01 1.609529962060528163e+01
1.000000000000000000e+01 1.609394578144145527e+01
1.000000000000000000e+01 1.608780545822721564e+01
1.000000000000000000e+01 1.608694081930309494e+01
1.000000000000000000e+01 1.608381421813330192e+01
1.000000000000000000e+01 1.608348031890811214e+01
1.000000000000000000e+01 1.607727995516117758e+01
1.000000000000000000e+01 1.607537821649752985e+01
1.000000000000000000e+01 1.607229132028218643e+01
1.000000000000000000e+01 1.606909627857606893e+01
1.000000000000000000e+01 1.606704054065078324e+01
1.000000000000000000e+01 1.606615401387830389e+01
1.000000000000000000e+01 1.606145702542643150e+01
1.000000000000000000e+01 1.605867102970589144e+01
1.000000000000000000e+01 1.605389048481207226e+01
1.000000000000000000e+01 1.604967745926882472e+01
1.000000000000000000e+01 1.604881407843612351e+01
1.000000000000000000e+01 1.604757453455226113e+01
1.000000000000000000e+01 1.604348482933464126e+01
1.000000000000000000e+01 1.604039754193447109e+01
1.000000000000000000e+01 1.603677694954117428e+01
1.000000000000000000e+01 1.603417157081993238e+01
1.000000000000000000e+01 1.603228401447393736e+01
1.000000000000000000e+01 1.602959013915763364e+01
1.000000000000000000e+01 1.602577880814895650e+01
1.000000000000000000e+01 1.601999211682453250e+01
1.000000000000000000e+01 1.601811549840545368e+01
1.000000000000000000e+01 1.601468945167097857e+01
1.000000000000000000e+01 1.601342699853638507e+01
1.000000000000000000e+01 1.601086668897592702e+01
1.000000000000000000e+01 1.600715015436364652e+01
1.000000000000000000e+01 1.600549981608071093e+01
1.000000000000000000e+01 1.600399157402229733e+01
1.000000000000000000e+01 1.599986053640897232e+01
1.000000000000000000e+01 1.599325040746907334e+01
1.000000000000000000e+01 1.599079546965314336e+01
1.000000000000000000e+01 1.598758315155339638e+01
1.000000000000000000e+01 1.598567733944074476e+01
1.000000000000000000e+01 1.597911512090514563e+01
1.000000000000000000e+01 1.597585643286261181e+01
1.000000000000000000e+01 1.597429316934503341e+01
1.000000000000000000e+01 1.597008743144610143e+01
1.000000000000000000e+01 1.596828753253415378e+01
1.000000000000000000e+01 1.596634069010544543e+01
1.000000000000000000e+01 1.596198220140189328e+01
1.000000000000000000e+01 1.596106774561265773e+01
1.000000000000000000e+01 1.595741588378234788e+01
1.000000000000000000e+01 1.595545376861421261e+01
1.000000000000000000e+01 1.595037951231859097e+01
1.000000000000000000e+01 1.594896079305848069e+01
1.000000000000000000e+01 1.594623935291444461e+01
1.000000000000000000e+01 1.594168007825384947e+01
1.000000000000000000e+01 1.593990168610857516e+01
1.000000000000000000e+01 1.593676937700589669e+01
1.000000000000000000e+01 1.593551818422728417e+01
1.000000000000000000e+01 1.593423580809836437e+01
1.000000000000000000e+01 1.592853033390112927e+01
1.000000000000000000e+01 1.592545109507348045e+01
1.000000000000000000e+01 1.591962878673438020e+01
1.000000000000000000e+01 1.591792656076341217e+01
1.000000000000000000e+01 1.591563872430974591e+01
1.000000000000000000e+01 1.591227289593500593e+01
1.000000000000000000e+01 1.590851468676776825e+01
1.000000000000000000e+01 1.590492366149866399e+01
1.000000000000000000e+01 1.590223384710416354e+01
1.000000000000000000e+01 1.590027129745820567e+01
1.000000000000000000e+01 1.589638464355523162e+01
1.000000000000000000e+01 1.589534933156742014e+01
1.000000000000000000e+01 1.589338708017537094e+01
1.000000000000000000e+01 1.588892214992458563e+01
1.000000000000000000e+01 1.588289131210878402e+01
1.000000000000000000e+01 1.588242457683466036e+01
1.000000000000000000e+01 1.587876493499596364e+01
1.000000000000000000e+01 1.587603239545310707e+01
1.000000000000000000e+01 1.587396098798716437e+01
1.000000000000000000e+01 1.586952243858667089e+01
1.000000000000000000e+01 1.586611268375696149e+01
1.000000000000000000e+01 1.586223779244931897e+01
1.000000000000000000e+01 1.585916381238754624e+01
1.000000000000000000e+01 1.585661505429415641e+01
1.000000000000000000e+01 1.585303809427652233e+01
1.000000000000000000e+01 1.584974374102878691e+01
1.000000000000000000e+01 1.584799595464852828e+01
1.000000000000000000e+01 1.584467648575520826e+01
1.000000000000000000e+01 1.584087291354621918e+01
1.000000000000000000e+01 1.583781433248591775e+01
1.000000000000000000e+01 1.583544918000865209e+01
1.000000000000000000e+01 1.583279774324117284e+01
1.000000000000000000e+01 1.583164370001264309e+01
1.000000000000000000e+01 1.582563336181680214e+01
1.000000000000000000e+01 1.582151463341486597e+01
1.000000000000000000e+01 1.581964622406004572e+01
1.000000000000000000e+01 1.581615101916156263e+01
1.000000000000000000e+01 1.580891946167182027e+01
1.000000000000000000e+01 1.580605326862925963e+01
1.000000000000000000e+01 1.580390559640774661e+01
1.000000000000000000e+01 1.580186382809312384e+01
1.000000000000000000e+01 1.579838136100673474e+01
1.000000000000000000e+01 1.579728196292729514e+01
1.000000000000000000e+01 1.579437407323390019e+01
1.000000000000000000e+01 1.578957936020365516e+01
1.000000000000000000e+01 1.578658141087750266e+01
1.000000000000000000e+01 1.578388031629174471e+01
1.000000000000000000e+01 1.578151433593410502e+01
1.000000000000000000e+01 1.577633740654473904e+01
1.000000000000000000e+01 1.577395070987866710e+01
1.000000000000000000e+01 1.577072484555429810e+01
1.000000000000000000e+01 1.576792771711777341e+01
1.000000000000000000e+01 1.576405046294651413e+01
1.000000000000000000e+01 1.575994934419062332e+01
1.000000000000000000e+01 1.575535354340435568e+01
1.000000000000000000e+01 1.574996452951855552e+01
1.000000000000000000e+01 1.574891474820407566e+01
1.000000000000000000e+01 1.574656080961090154e+01
1.000000000000000000e+01 1.574207454660850836e+01
1.000000000000000000e+01 1.573924087298737895e+01
1.000000000000000000e+01 1.573544552721287992e+01
1.000000000000000000e+01 1.573041273165268450e+01
1.000000000000000000e+01 1.572720957002515973e+01
1.000000000000000000e+01 1.572626098132075789e+01
1.000000000000000000e+01 1.572495934654037697e+01
1.000000000000000000e+01 1.572267209226339446e+01
1.000000000000000000e+01 1.571533937488831079e+01
1.000000000000000000e+01 1.571105359393967227e+01
1.000000000000000000e+01 1.570937818146289011e+01
1.000000000000000000e+01 1.570697990061588101e+01
1.000000000000000000e+01 1.570390972274214114e+01
1.000000000000000000e+01 1.570114777437359166e+01
1.000000000000000000e+01 1.569915273694788382e+01
1.000000000000000000e+01 1.569469536387343567e+01
1.000000000000000000e+01 1.569177243967177127e+01
1.000000000000000000e+01 1.568744236619653698e+01
1.000000000000000000e+01 1.568578153584263646e+01
1.000000000000000000e+01 1.568249890796565360e+01
1.000000000000000000e+01 1.567767219097162901e+01
1.000000000000000000e+01 1.567393833750056764e+01
1.000000000000000000e+01 1.567284410506023740e+01
1.000000000000000000e+01 1.566842321019106699e+01
1.000000000000000000e+01 1.566580150130021742e+01
1.000000000000000000e+01 1.566206953796118029e+01
1.000000000000000000e+01 1.565807811432214969e+01
1.000000000000000000e+01 1.565352722706553479e+01
1.000000000000000000e+01 1.565140890483521474e+01
1.000000000000000000e+01 1.564739365274682292e+01
1.000000000000000000e+01 1.564404599927717676e+01
1.000000000000000000e+01 1.564268367369515822e+01
1.000000000000000000e+01 1.563893456487809885e+01
1.000000000000000000e+01 1.563506909841774828e+01
1.000000000000000000e+01 1.563418984223987174e+01
1.000000000000000000e+01 1.562834808492337046e+01
1.000000000000000000e+01 1.562710963614746973e+01
1.000000000000000000e+01 1.562349531350020904e+01
1.000000000000000000e+01 1.561955406442012340e+01
1.000000000000000000e+01 1.561848754807603434e+01
1.000000000000000000e+01 1.561377251117679599e+01
1.000000000000000000e+01 1.561160092249455467e+01
1.000000000000000000e+01 1.560906022385957392e+01
1.000000000000000000e+01 1.560600312405412815e+01
1.000000000000000000e+01 1.560421362017067359e+01
1.000000000000000000e+01 1.560035260803181423e+01
1.000000000000000000e+01 1.559669722028305117e+01
1.000000000000000000e+01 1.559539041568551454e+01
1.000000000000000000e+01 1.558986783802951059e+01
1.000000000000000000e+01 1.558768589922000558e+01
1.000000000000000000e+01 1.558584201235479760e+01
1.000000000000000000e+01 1.558251046633117731e+01
1.000000000000000000e+01 1.557867797916085983e+01
1.000000000000000000e+01 1.557599886660071320e+01
1.000000000000000000e+01 1.557247028926169463e+01
1.000000000000000000e+01 1.557179202424544329e+01
1.000000000000000000e+01 1.556835415709937642e+01
1.000000000000000000e+01 1.556527458946906606e+01
1.000000000000000000e+01 1.556224462781261586e+01
1.000000000000000000e+01 1.556026430050795639e+01
1.000000000000000000e+01 1.555707040916972339e+01
1.000000000000000000e+01 1.555495998790035550e+01
1.000000000000000000e+01 1.555119694221290061e+01
1.000000000000000000e+01 1.554611947684028017e+01
1.000000000000000000e+01 1.554294306885415544e+01
1.000000000000000000e+01 1.554003718354723418e+01
1.000000000000000000e+01 1.553788838265786509e+01
1.000000000000000000e+01 1.553458690920447971e+01
1.000000000000000000e+01 1.553061127378218131e+01
1.000000000000000000e+01 1.552848150344094513e+01
1.000000000000000000e+01 1.552407305957352612e+01
1.000000000000000000e+01 1.551870750105636354e+01
1.000000000000000000e+01 1.551588313558115395e+01
1.000000000000000000e+01 1.551398481648668692e+01
1.000000000000000000e+01 1.550919580230433681e+01
1.000000000000000000e+01 1.550740183689090479e+01
1.000000000000000000e+01 1.550374098491434438e+01
1.000000000000000000e+01 1.550164267473823010e+01
1.000000000000000000e+01 1.549946913310860452e+01
1.000000000000000000e+01 1.549550048463684959e+01
1.000000000000000000e+01 1.549365739205833492e+01
1.000000000000000000e+01 1.548675506063547402e+01
1.000000000000000000e+01 1.548201717971416258e+01
1.000000000000000000e+01 1.547834711850971523e+01
1.000000000000000000e+01 1.547442369570944898e+01
1.000000000000000000e+01 1.547050950912742273e+01
1.000000000000000000e+01 1.546751881671367279e+01
1.000000000000000000e+01 1.546314964211048348e+01
1.000000000000000000e+01 1.545923805747916724e+01
1.000000000000000000e+01 1.545810310338355542e+01
1.000000000000000000e+01 1.545246336423135425e+01
1.000000000000000000e+01 1.544809379605906763e+01
1.000000000000000000e+01 1.544383782539191508e+01
1.000000000000000000e+01 1.543984350635950520e+01
1.000000000000000000e+01 1.543781927757512662e+01
1.000000000000000000e+01 1.543639994302091445e+01
1.000000000000000000e+01 1.543050129486680611e+01
1.000000000000000000e+01 1.542566791544485660e+01
1.000000000000000000e+01 1.541866532457331829e+01
1.000000000000000000e+01 1.541558929542975953e+01
1.000000000000000000e+01 1.541178077706613436e+01
1.000000000000000000e+01 1.540973505267920096e+01
1.000000000000000000e+01 1.540459785599496456e+01
1.000000000000000000e+01 1.540356831830659878e+01
1.000000000000000000e+01 1.539543945957650628e+01
1.000000000000000000e+01 1.538969355985434184e+01
1.000000000000000000e+01 1.538760288160872669e+01
1.000000000000000000e+01 1.538360064546235861e+01
1.000000000000000000e+01 1.537504117052504249e+01
1.000000000000000000e+01 1.537035712097801365e+01
1.000000000000000000e+01 1.536564682499544432e+01
1.000000000000000000e+01 1.535937270548639155e+01
1.000000000000000000e+01 1.535674614600413790e+01
1.000000000000000000e+01 1.535220743787976083e+01
1.000000000000000000e+01 1.534802544975980965e+01
1.000000000000000000e+01 1.534201996051859318e+01
1.000000000000000000e+01 1.533220450269534396e+01
1.000000000000000000e+01 1.532523199017473203e+01
1.000000000000000000e+01 1.532056136651776512e+01
1.000000000000000000e+01 1.531030521634848718e+01
1.000000000000000000e+01 1.530858933497905916e+01
1.000000000000000000e+01 1.529852841148846210e+01
1.000000000000000000e+01 1.527848523380906975e+01
1.000000000000000000e+01 1.526954292222054477e+01
1.000000000000000000e+01 1.525378662193015167e+01
1.000000000000000000e+01 1.524916180339885585e+01
1.000000000000000000e+01 1.523706756468592260e+01
1.000000000000000000e+01 1.522541279446681983e+01
1.000000000000000000e+01 1.520558103365650382e+01
1.000000000000000000e+01 1.518925422093740885e+01
1.000000000000000000e+01 1.518187721789922939e+01
1.000000000000000000e+01 1.517342857389824395e+01
1.000000000000000000e+01 1.516476434233132231e+01
1.000000000000000000e+01 1.515914423394449173e+01
1.000000000000000000e+01 1.514938811231171734e+01
1.000000000000000000e+01 1.512052694434083477e+01
1.000000000000000000e+01 1.510986123077465137e+01
1.000000000000000000e+01 1.509173244180756157e+01
1.000000000000000000e+01 1.508087711513722873e+01
1.100000000000000000e+01 2.185163497181855519e+01
1.100000000000000000e+01 2.182469464138825188e+01
1.100000000000000000e+01 2.173518755454783147e+01
1.100000000000000000e+01 2.166807570677858763e+01
1.100000000000000000e+01 2.159001222572348411e+01
1.100000000000000000e+01 2.137562785211355632e+01
1.100000000000000000e+01 2.076639217004083804e+01
1.100000000000000000e+01 2.072226053619405306e+01
1.100000000000000000e+01 2.066396190376938691e+01
1.100000000000000000e+01 2.059115331894002310e+01
1.100000000000000000e+01 2.053312951861389735e+01
1.100000000000000000e+01 2.005015918137057795e+01
1.100000000000000000e+01 1.999217560477448430e+01
1.100000000000000000e+01 1.990830029536725121e+01
1.100000000000000000e+01 1.985825494217202092e+01
1.100000000000000000e+01 1.975068249180931446e+01
1.100000000000000000e+01 1.963740103622590638e+01
1.100000000000000000e+01 1.960423191220122874e+01
1.100000000000000000e+01 1.958486925101348319e+01
1.100000000000000000e+01 1.956866007487104753e+01
1.100000000000000000e+01 1.955782101198901302e+01
1.100000000000000000e+01 1.953151357622984818e+01
1.100000000000000000e+01 1.951388215981243945e+01
1.100000000000000000e+01 1.950165405173973809e+01
1.100000000000000000e+01 1.949248671905251129e+01
1.100000000000000000e+01 1.947287828874139848e+01
1.100000000000000000e+01 1.945203786953463876e+01
1.100000000000000000e+01 1.944309101090078329e+01
1.100000000000000000e+01 1.942609003948100366e+01
1.100000000000000000e+01 1.940846545993935379e+01
1.100000000000000000e+01 1.939577508761153979e+01
1.100000000000000000e+01 1.939177745123400598e+01
1.100000000000000000e+01 1.937322646500004808e+01
1.100000000000000000e+01 1.936086989995662577e+01
1.100000000000000000e+01 1.934545383986480260e+01
1.100000000000000000e+01 1.933386635149174992e+01
1.100000000000000000e+01 1.932584899082689489e+01
1.100000000000000000e+01 1.931774718035994454e+01
1.100000000000000000e+01 1.930153265632830895e+01
1.100000000000000000e+01 1.929053274328953904e+01
1.100000000000000000e+01 1.928554978764549332e+01
1.100000000000000000e+01 1.927756500942263074e+01
1.100000000000000000e+01 1.926208691849623733e+01
1.100000000000000000e+01 1.925006434127976718e+01
1.100000000000000000e+01 1.924340323749287052e+01
1.100000000000000000e+01 1.922997559763194175e+01
1.100000000000000000e+01 1.921010976188097885e+01
1.100000000000000000e+01 1.920155666985269249e+01
1.100000000000000000e+01 1.918559252540145366e+01
1.100000000000000000e+01 1.917086219676509629e+01
1.100000000000000000e+01 1.914778272907490830e+01
1.100000000000000000e+01 1.911389692160087961e+01
1.100000000000000000e+01 1.908593962909982622e+01
1.100000000000000000e+01 1.899325847800440670e+01
1.100000000000000000e+01 1.886662113926641382e+01
1.100000000000000000e+01 1.880217066111034541e+01
1.100000000000000000e+01 1.868153709174787025e+01
1.100000000000000000e+01 1.862395312290037097e+01
1.100000000000000000e+01 1.859344194713566623e+01
1.100000000000000000e+01 1.856594852734846413e+01
1.100000000000000000e+01 1.850524094687538934e+01
1.100000000000000000e+01 1.845577181409340639e+01
1.100000000000000000e+01 1.842812936099585386e+01
1.100000000000000000e+01 1.840774162687331028e+01
1.100000000000000000e+01 1.836812310095295686e+01
1.100000000000000000e+01 1.835660371867480123e+01
1.100000000000000000e+01 1.832891459960854519e+01
1.100000000000000000e+01 1.831114482201570226e+01
1.100000000000000000e+01 1.829743565759004653e+01
1.100000000000000000e+01 1.828221511058099935e+01
1.100000000000000000e+01 1.825891314405736665e+01
1.100000000000000000e+01 1.825056548571368609e+01
1.100000000000000000e+01 1.824172120275863662e+01
1.100000000000000000e+01 1.822484992894596800e+01
1.100000000000000000e+01 1.821198027036437850e+01
1.100000000000000000e+01 1.819702281014902567e+01
1.100000000000000000e+01 1.817486385378517610e+01
1.100000000000000000e+01 1.816316449017500290e+01
1.100000000000000000e+01 1.815880806506799772e+01
1.100000000000000000e+01 1.815478283305416696e+01
1.100000000000000000e+01 1.814074657534803237e+01
1.100000000000000000e+01 1.813530552349685010e+01
1.100000000000000000e+01 1.811991328486426767e+01
1.100000000000000000e+01 1.811147346227468447e+01
1.100000000000000000e+01 1.810114503232883365e+01
1.100000000000000000e+01 1.809798988435351674e+01
1.100000000000000000e+01 1.808201272577676022e+01
1.100000000000000000e+01 1.807499790241328697e+01
1.100000000000000000e+01 1.807086800238763402e+01
1.100000000000000000e+01 1.806235097356013242e+01
1.100000000000000000e+01 1.805236774454639814e+01
1.100000000000000000e+01 1.804170113490789618e+01
1.100000000000000000e+01 1.803434075060852138e+01
1.100000000000000000e+01 1.802426337472913076e+01
1.100000000000000000e+01 1.802011605200071998e+01
1.100000000000000000e+01 1.801434603646685062e+01
1.100000000000000000e+01 1.800275375121178456e+01
1.100000000000000000e+01 1.799530431382081730e+01
1.100000000000000000e+01 1.798994941590141394e+01
1.100000000000000000e+01 1.798248896343321235e+01
1.100000000000000000e+01 1.797499238140635924e+01
1.100000000000000000e+01 1.796095161289730413e+01
1.100000000000000000e+01 1.795334695636432798e+01
1.100000000000000000e+01 1.794750482980488115e+01
1.100000000000000000e+01 1.793753207853784559e+01
1.100000000000000000e+01 1.792757819654390516e+01
1.100000000000000000e+01 1.791561888780752909e+01
1.100000000000000000e+01 1.791195719379756213e+01
1.100000000000000000e+01 1.790567213943413449e+01
1.100000000000000000e+01 1.789832980158954001e+01
1.100000000000000000e+01 1.788963954946492052e+01
1.100000000000000000e+01 1.788274087104463561e+01
1.100000000000000000e+01 1.787995166678903658e+01
1.100000000000000000e+01 1.787479589682600789e+01
1.100000000000000000e+01 1.786952222380539013e+01
1.100000000000000000e+01 1.785601660903853372e+01
1.100000000000000000e+01 1.785268840182009953e+01
1.100000000000000000e+01 1.784210334324868086e+01
1.100000000000000000e+01 1.783866036556959855e+01
1.100000000000000000e+01 1.782877559693147163e+01
1.100000000000000000e+01 1.782222157466181756e+01
1.100000000000000000e+01 1.781623782611671558e+01
1.100000000000000000e+01 1.780627604497440331e+01
1.100000000000000000e+01 1.780054756418192596e+01
1.100000000000000000e+01 1.779631774059183869e+01
1.100000000000000000e+01 1.779323228771606225e+01
1.100000000000000000e+01 1.778759633139833340e+01
1.100000000000000000e+01 1.778386880023564842e+01
1.100000000000000000e+01 1.777657642518142467e+01
1.100000000000000000e+01 1.777231920366019935e+01
1.100000000000000000e+01 1.776409982993269665e+01
1.100000000000000000e+01 1.775802504136423110e+01
1.100000000000000000e+01 1.774979728615547359e+01
1.100000000000000000e+01 1.774600299981193530e+01
1.100000000000000000e+01 1.774137125654199210e+01
1.100000000000000000e+01 1.774041985682453770e+01
1.100000000000000000e+01 1.773216874074139326e+01
1.100000000000000000e+01 1.772690537007087741e+01
1.100000000000000000e+01 1.772346437412716824e+01
1.100000000000000000e+01 1.771386174801249780e+01
1.100000000000000000e+01 1.771211940382127992e+01
1.100000000000000000e+01 1.770140548978192996e+01
1.100000000000000000e+01 1.770020217134234031e+01
1.100000000000000000e+01 1.769541790965966754e+01
1.100000000000000000e+01 1.768710009885135293e+01
1.100000000000000000e+01 1.767791454501909953e+01
1.100000000000000000e+01 1.767386826390997001e+01
1.100000000000000000e+01 1.767000022000740245e+01
1.100000000000000000e+01 1.766735455068948113e+01
1.100000000000000000e+01 1.765982615178335990e+01
1.100000000000000000e+01 1.765386476255077142e+01
1.100000000000000000e+01 1.764867771837742083e+01
1.100000000000000000e+01 1.763797211894720363e+01
1.100000000000000000e+01 1.763643476940044863e+01
1.100000000000000000e+01 1.763515433650952602e+01
1.100000000000000000e+01 1.763115842531150079e+01
1.100000000000000000e+01 1.762343980627183271e+01
1.100000000000000000e+01 1.762158940028482590e+01
1.100000000000000000e+01 1.761227151459802798e+01
1.100000000000000000e+01 1.760791356011084829e+01
1.100000000000000000e+01 1.759995907991801545e+01
1.100000000000000000e+01 1.759453775401160769e+01
1.100000000000000000e+01 1.759119981547038591e+01
1.100000000000000000e+01 1.758694643953055703e+01
1.100000000000000000e+01 1.758161805641796960e+01
1.100000000000000000e+01 1.757327709233218016e+01
1.100000000000000000e+01 1.756700768851353089e+01
1.100000000000000000e+01 1.756081454634420425e+01
1.100000000000000000e+01 1.755743567296741858e+01
1.100000000000000000e+01 1.754857324891090542e+01
1.100000000000000000e+01 1.754452201169039682e+01
1.100000000000000000e+01 1.754039249830772107e+01
1.100000000000000000e+01 1.753360269646636027e+01
1.100000000000000000e+01 1.752511393140715512e+01
1.100000000000000000e+01 1.751783599965596494e+01
1.100000000000000000e+01 1.751491454245093493e+01
1.100000000000000000e+01 1.750496839299792384e+01
1.100000000000000000e+01 1.750200734155660598e+01
1.100000000000000000e+01 1.749994127103713382e+01
1.100000000000000000e+01 1.749270351883783547e+01
1.100000000000000000e+01 1.748645865840080305e+01
1.100000000000000000e+01 1.748491298392110593e+01
1.100000000000000000e+01 1.748033348207880522e+01
1.100000000000000000e+01 1.747311655377106021e+01
1.100000000000000000e+01 1.746498780689149655e+01
1.100000000000000000e+01 1.745839745993497871e+01
1.100000000000000000e+01 1.745030860219513258e+01
1.100000000000000000e+01 1.744779652174488049e+01
1.100000000000000000e+01 1.744481831293324703e+01
1.100000000000000000e+01 1.743305031469334665e+01
1.100000000000000000e+01 1.742863619666190189e+01
1.100000000000000000e+01 1.742409387314640767e+01
1.100000000000000000e+01 1.741500532496979403e+01
1.100000000000000000e+01 1.741239309688015524e+01
1.100000000000000000e+01 1.740330580736390331e+01
1.100000000000000000e+01 1.739122435916808129e+01
1.100000000000000000e+01 1.738810870729997404e+01
1.100000000000000000e+01 1.738420091845090809e+01
1.100000000000000000e+01 1.738073264560317455e+01
1.100000000000000000e+01 1.737923033017170482e+01
1.100000000000000000e+01 1.737166809507856868e+01
1.100000000000000000e+01 1.736138850867423855e+01
1.100000000000000000e+01 1.735772021333567849e+01
1.100000000000000000e+01 1.735138426808778789e+01
1.100000000000000000e+01 1.734831227615886462e+01
1.100000000000000000e+01 1.733882582817432194e+01
1.100000000000000000e+01 1.733100917483304926e+01
1.100000000000000000e+01 1.732508647127641765e+01
1.100000000000000000e+01 1.732375007325047633e+01
1.100000000000000000e+01 1.731707394107690945e+01
1.100000000000000000e+01 1.731310763005904008e+01
1.100000000000000000e+01 1.730955021215855538e+01
1.100000000000000000e+01 1.730016639269778977e+01
1.100000000000000000e+01 1.729864082504839828e+01
1.100000000000000000e+01 1.729028888013867515e+01
1.100000000000000000e+01 1.728822191451942913e+01
1.100000000000000000e+01 1.728000600999255454e+01
1.100000000000000000e+01 1.727163906036575014e+01
1.100000000000000000e+01 1.726469267331841095e+01
1.100000000000000000e+01 1.725809470303387272e+01
1.100000000000000000e+01 1.725292447968413256e+01
1.100000000000000000e+01 1.724712242431809628e+01
1.100000000000000000e+01 1.724294965917647460e+01
1.100000000000000000e+01 1.723705368465331844e+01
1.100000000000000000e+01 1.723389623082077549e+01
1.100000000000000000e+01 1.722740874888082629e+01
1.100000000000000000e+01 1.722158705111041499e+01
1.100000000000000000e+01 1.721850149735276858e+01
1.100000000000000000e+01 1.721192779739051915e+01
1.100000000000000000e+01 1.720015936672572820e+01
1.100000000000000000e+01 1.719908614650485390e+01
1.100000000000000000e+01 1.719553873732316518e+01
1.100000000000000000e+01 1.718854595109775119e+01
1.100000000000000000e+01 1.718298718131114100e+01
1.100000000000000000e+01 1.717763935654149776e+01
1.100000000000000000e+01 1.717326413048101230e+01
1.100000000000000000e+01 1.716743213277072400e+01
1.100000000000000000e+01 1.716219843389650990e+01
1.100000000000000000e+01 1.715608307541208077e+01
1.100000000000000000e+01 1.715236863189040051e+01
1.100000000000000000e+01 1.714244417850147784e+01
1.100000000000000000e+01 1.713761454247865501e+01
1.100000000000000000e+01 1.712825827943241208e+01
1.100000000000000000e+01 1.712511168839248299e+01
1.100000000000000000e+01 1.712257139048090337e+01
[truncated: 375,351 more chars]
