# Supplementary material for: Parafermions in moiré minibands
Source: Nat Commun. 2025 Feb 19;16:1770. doi: 10.1038/s41467-025-57035-x (PMC11839918; doi:10.1038/s41467-025-57035-x)
Supplement: Supplementary file 3 — Source Data [file 41467_2025_57035_MOESM3_ESM.zip › Fig1d.txt]

# Many-body energy spectrum for 3/5 filling, gamma=3.75, in a 25 sites system. 1st column: momentum sectors. 2nd column: energies (meV)
1.000000000000000000e+00 6.154343841774618795e-01
1.000000000000000000e+00 6.347095842606620408e-01
1.000000000000000000e+00 7.965662354017126745e-01
1.000000000000000000e+00 1.113515451764300224e+00
1.000000000000000000e+00 1.168898778477796441e+00
1.000000000000000000e+00 1.506153908844112266e+00
1.000000000000000000e+00 1.550227771224541584e+00
1.000000000000000000e+00 1.609025956595075968e+00
1.000000000000000000e+00 1.699095713728553392e+00
1.000000000000000000e+00 1.744031200910541202e+00
1.000000000000000000e+00 1.830627445456627811e+00
1.000000000000000000e+00 1.966568762073535481e+00
1.000000000000000000e+00 2.054495056011859333e+00
1.000000000000000000e+00 2.121055822762826892e+00
1.000000000000000000e+00 2.188675958597883664e+00
2.000000000000000000e+00 5.848301146150163277e-01
2.000000000000000000e+00 6.424265905303911950e-01
2.000000000000000000e+00 6.894245825806137873e-01
2.000000000000000000e+00 8.270071357965491643e-01
2.000000000000000000e+00 8.369950852008400943e-01
2.000000000000000000e+00 1.006653297218292664e+00
2.000000000000000000e+00 1.156399691572033817e+00
2.000000000000000000e+00 1.327512945696554425e+00
2.000000000000000000e+00 1.569673680386074466e+00
2.000000000000000000e+00 1.581869404023876768e+00
2.000000000000000000e+00 1.684006994088008469e+00
2.000000000000000000e+00 1.878459403404548311e+00
2.000000000000000000e+00 2.015783731956332758e+00
2.000000000000000000e+00 2.064232213525627913e+00
2.000000000000000000e+00 2.117195220172618519e+00
3.000000000000000000e+00 6.154341487683154810e-01
3.000000000000000000e+00 6.347096593327989922e-01
3.000000000000000000e+00 7.965659763277983529e-01
3.000000000000000000e+00 1.113515390221436974e+00
3.000000000000000000e+00 1.168898478273263208e+00
3.000000000000000000e+00 1.506153678026976195e+00
3.000000000000000000e+00 1.550227722581837497e+00
3.000000000000000000e+00 1.609025338685484030e+00
3.000000000000000000e+00 1.699095779585178434e+00
3.000000000000000000e+00 1.744030956424353462e+00
3.000000000000000000e+00 1.830627115021201234e+00
3.000000000000000000e+00 1.966568431154769314e+00
3.000000000000000000e+00 2.054495273470223538e+00
3.000000000000000000e+00 2.121055790993352730e+00
3.000000000000000000e+00 2.188675987139021117e+00
4.000000000000000000e+00 1.198343985451145954e+00
4.000000000000000000e+00 1.280442424914951971e+00
4.000000000000000000e+00 1.369155507033298136e+00
4.000000000000000000e+00 1.504873741594849434e+00
4.000000000000000000e+00 1.558336911846538442e+00
4.000000000000000000e+00 1.835634676284229272e+00
4.000000000000000000e+00 1.873845153897377713e+00
4.000000000000000000e+00 1.924519768067028735e+00
4.000000000000000000e+00 1.983820677893334050e+00
4.000000000000000000e+00 1.986490478862833697e+00
4.000000000000000000e+00 2.054948376170841584e+00
4.000000000000000000e+00 2.116376031771466160e+00
4.000000000000000000e+00 2.131452754375004588e+00
4.000000000000000000e+00 2.224080238360784278e+00
4.000000000000000000e+00 2.288847685293717404e+00
5.000000000000000000e+00 1.198344540823825355e+00
5.000000000000000000e+00 1.280442952987783656e+00
5.000000000000000000e+00 1.369155999445467842e+00
5.000000000000000000e+00 1.504874208462723573e+00
5.000000000000000000e+00 1.558337309031372797e+00
5.000000000000000000e+00 1.835634585188273604e+00
5.000000000000000000e+00 1.873844761047848806e+00
5.000000000000000000e+00 1.924519679506431658e+00
5.000000000000000000e+00 1.983820445539748789e+00
5.000000000000000000e+00 1.986490483526608841e+00
5.000000000000000000e+00 2.054948335264782600e+00
5.000000000000000000e+00 2.116376016236529267e+00
5.000000000000000000e+00 2.131452882671339921e+00
5.000000000000000000e+00 2.224079998809799008e+00
5.000000000000000000e+00 2.288847728006857096e+00
6.000000000000000000e+00 5.848290958471409340e-01
6.000000000000000000e+00 6.424252138234294307e-01
6.000000000000000000e+00 6.894237208438198650e-01
6.000000000000000000e+00 8.270052234531704016e-01
6.000000000000000000e+00 8.369938171560136198e-01
6.000000000000000000e+00 1.006652220042212775e+00
6.000000000000000000e+00 1.156398704585598125e+00
6.000000000000000000e+00 1.327513505665990579e+00
6.000000000000000000e+00 1.569673656151906016e+00
6.000000000000000000e+00 1.581869317723686663e+00
6.000000000000000000e+00 1.684005797170073038e+00
6.000000000000000000e+00 1.878458632783406301e+00
6.000000000000000000e+00 2.015784185224021030e+00
6.000000000000000000e+00 2.064232288738224952e+00
6.000000000000000000e+00 2.117194843558877437e+00
7.000000000000000000e+00 5.848297807322353492e-01
7.000000000000000000e+00 6.424258137547838032e-01
7.000000000000000000e+00 6.894243507649093772e-01
7.000000000000000000e+00 8.270052278245145772e-01
7.000000000000000000e+00 8.369938290790059909e-01
7.000000000000000000e+00 1.006652313502854668e+00
7.000000000000000000e+00 1.156398891200723256e+00
7.000000000000000000e+00 1.327513730168561779e+00
7.000000000000000000e+00 1.569673909858067873e+00
7.000000000000000000e+00 1.581869597317052012e+00
7.000000000000000000e+00 1.684005857713117393e+00
7.000000000000000000e+00 1.878458831400962481e+00
7.000000000000000000e+00 2.015784107556868321e+00
7.000000000000000000e+00 2.064231953723179913e+00
7.000000000000000000e+00 2.117195081876445784e+00
8.000000000000000000e+00 7.943614371650937755e-01
8.000000000000000000e+00 8.989762528296125765e-01
8.000000000000000000e+00 9.547784778254992943e-01
8.000000000000000000e+00 1.082422703499901218e+00
8.000000000000000000e+00 1.123442103381620427e+00
8.000000000000000000e+00 1.563480634981033290e+00
8.000000000000000000e+00 1.612032735977237508e+00
8.000000000000000000e+00 1.662268085295295350e+00
8.000000000000000000e+00 1.709549290124670051e+00
8.000000000000000000e+00 1.735892851366003242e+00
8.000000000000000000e+00 1.812782390058288229e+00
8.000000000000000000e+00 1.975626506486406697e+00
8.000000000000000000e+00 2.080432787162692421e+00
8.000000000000000000e+00 2.239474161653760120e+00
8.000000000000000000e+00 2.263708617181521277e+00
9.000000000000000000e+00 6.154353746252354540e-01
9.000000000000000000e+00 6.347115894576802475e-01
9.000000000000000000e+00 7.965666352972107234e-01
9.000000000000000000e+00 1.113515347197903793e+00
9.000000000000000000e+00 1.168898009264211169e+00
9.000000000000000000e+00 1.506155141847955292e+00
9.000000000000000000e+00 1.550228102065034363e+00
9.000000000000000000e+00 1.609025692048220435e+00
9.000000000000000000e+00 1.699095806671095943e+00
9.000000000000000000e+00 1.744032272059513389e+00
9.000000000000000000e+00 1.830627877840271367e+00
9.000000000000000000e+00 1.966568309068520648e+00
9.000000000000000000e+00 2.054494586968274916e+00
9.000000000000000000e+00 2.121056175439434810e+00
9.000000000000000000e+00 2.188674880440800052e+00
1.000000000000000000e+01 7.943616020460524396e-01
1.000000000000000000e+01 8.989764049141797386e-01
1.000000000000000000e+01 9.547786095854462474e-01
1.000000000000000000e+01 1.082422720451802434e+00
1.000000000000000000e+01 1.123442219136762787e+00
1.000000000000000000e+01 1.563480414992142187e+00
1.000000000000000000e+01 1.612032576241830384e+00
1.000000000000000000e+01 1.662267952713222030e+00
1.000000000000000000e+01 1.709549260924831060e+00
1.000000000000000000e+01 1.735892816547760731e+00
1.000000000000000000e+01 1.812782499140013215e+00
1.000000000000000000e+01 1.975626680255231804e+00
1.000000000000000000e+01 2.080432677106443862e+00
1.000000000000000000e+01 2.239474045175256833e+00
1.000000000000000000e+01 2.263708954999856360e+00
1.100000000000000000e+01 6.154354043644900685e-01
1.100000000000000000e+01 6.347113458349440407e-01
1.100000000000000000e+01 7.965670302473881748e-01
1.100000000000000000e+01 1.113515878914114410e+00
1.100000000000000000e+01 1.168899153594395557e+00
1.100000000000000000e+01 1.506154079219442110e+00
1.100000000000000000e+01 1.550228380889848268e+00
1.100000000000000000e+01 1.609025885938194733e+00
1.100000000000000000e+01 1.699096542390890363e+00
1.100000000000000000e+01 1.744031023587240270e+00
1.100000000000000000e+01 1.830626938447153407e+00
1.100000000000000000e+01 1.966569057128452869e+00
1.100000000000000000e+01 2.054494854366794243e+00
1.100000000000000000e+01 2.121056027991386372e+00
1.100000000000000000e+01 2.188676027533659862e+00
1.200000000000000000e+01 7.943615840974018738e-01
1.200000000000000000e+01 8.989764721748940701e-01
1.200000000000000000e+01 9.547786793651766857e-01
1.200000000000000000e+01 1.082422726056762485e+00
1.200000000000000000e+01 1.123441882519273349e+00
1.200000000000000000e+01 1.563480557644226110e+00
1.200000000000000000e+01 1.612032757268025307e+00
1.200000000000000000e+01 1.662268194566138391e+00
1.200000000000000000e+01 1.709549154282115069e+00
1.200000000000000000e+01 1.735892661995023900e+00
1.200000000000000000e+01 1.812782879904005995e+00
1.200000000000000000e+01 1.975626445253311658e+00
1.200000000000000000e+01 2.080433126653986164e+00
1.200000000000000000e+01 2.239474464815288002e+00
1.200000000000000000e+01 2.263708107068794106e+00
1.300000000000000000e+01 5.848284789105377968e-01
1.300000000000000000e+01 6.424253243880286846e-01
1.300000000000000000e+01 6.894244113987042510e-01
1.300000000000000000e+01 8.270065380948778966e-01
1.300000000000000000e+01 8.369944674397515882e-01
1.300000000000000000e+01 1.006652774027799069e+00
1.300000000000000000e+01 1.156399492066100265e+00
1.300000000000000000e+01 1.327512431482972488e+00
1.300000000000000000e+01 1.569673080613540606e+00
1.300000000000000000e+01 1.581869035493809861e+00
1.300000000000000000e+01 1.684006854058225144e+00
1.300000000000000000e+01 1.878459829534847358e+00
1.300000000000000000e+01 2.015783214503329646e+00
1.300000000000000000e+01 2.064232182740852295e+00
1.300000000000000000e+01 2.117194619117015009e+00
1.400000000000000000e+01 5.848280806011700861e-01
1.400000000000000000e+01 6.424248475570948358e-01
1.400000000000000000e+01 6.894237482332243871e-01
1.400000000000000000e+01 8.270063645931031715e-01
1.400000000000000000e+01 8.369942532050913542e-01
1.400000000000000000e+01 1.006652583268561330e+00
1.400000000000000000e+01 1.156399205283719311e+00
1.400000000000000000e+01 1.327512643163004213e+00
1.400000000000000000e+01 1.569672868417598011e+00
1.400000000000000000e+01 1.581869089311226162e+00
1.400000000000000000e+01 1.684006651341007910e+00
1.400000000000000000e+01 1.878459503872392133e+00
1.400000000000000000e+01 2.015783267687595526e+00
1.400000000000000000e+01 2.064232348004452433e+00
1.400000000000000000e+01 2.117194286485187149e+00
1.500000000000000000e+01 7.943617988651396900e-01
1.500000000000000000e+01 8.989766621737942387e-01
1.500000000000000000e+01 9.547788540637327515e-01
1.500000000000000000e+01 1.082422770426120451e+00
1.500000000000000000e+01 1.123441920635713132e+00
1.500000000000000000e+01 1.563480337446947033e+00
1.500000000000000000e+01 1.612032538905054935e+00
1.500000000000000000e+01 1.662268102834275396e+00
1.500000000000000000e+01 1.709549048878074018e+00
1.500000000000000000e+01 1.735892607344482030e+00
1.500000000000000000e+01 1.812783079093065908e+00
1.500000000000000000e+01 1.975626652066551969e+00
1.500000000000000000e+01 2.080433079298671828e+00
1.500000000000000000e+01 2.239474402421819832e+00
1.500000000000000000e+01 2.263708294456677095e+00
1.600000000000000000e+01 1.198344130818583153e+00
1.600000000000000000e+01 1.280442513057209908e+00
1.600000000000000000e+01 1.369155287090109141e+00
1.600000000000000000e+01 1.504873624756100980e+00
1.600000000000000000e+01 1.558336670318482220e+00
1.600000000000000000e+01 1.835634170436208024e+00
1.600000000000000000e+01 1.873845319212932736e+00
1.600000000000000000e+01 1.924519713647868002e+00
1.600000000000000000e+01 1.983820658250891711e+00
1.600000000000000000e+01 1.986490920107684133e+00
1.600000000000000000e+01 2.054948279112352338e+00
1.600000000000000000e+01 2.116376277861292010e+00
1.600000000000000000e+01 2.131452866117882650e+00
1.600000000000000000e+01 2.224079846712498920e+00
1.600000000000000000e+01 2.288847616263325335e+00
1.700000000000000000e+01 6.154338115010773436e-01
1.700000000000000000e+01 6.347107573835160110e-01
1.700000000000000000e+01 7.965652705586592219e-01
1.700000000000000000e+01 1.113514015594745388e+00
1.700000000000000000e+01 1.168897399699631023e+00
1.700000000000000000e+01 1.506154381962943489e+00
1.700000000000000000e+01 1.550227840883991348e+00
1.700000000000000000e+01 1.609025135018072206e+00
1.700000000000000000e+01 1.699096072125882984e+00
1.700000000000000000e+01 1.744031663480569705e+00
1.700000000000000000e+01 1.830627673764638530e+00
1.700000000000000000e+01 1.966568363844004352e+00
1.700000000000000000e+01 2.054495436792279861e+00
1.700000000000000000e+01 2.121055870600883964e+00
1.700000000000000000e+01 2.188675312746738655e+00
1.800000000000000000e+01 5.848307095045583992e-01
1.800000000000000000e+01 6.424265341127295414e-01
1.800000000000000000e+01 6.894242745418068807e-01
1.800000000000000000e+01 8.270072097305103398e-01
1.800000000000000000e+01 8.369951442329863767e-01
1.800000000000000000e+01 1.006653462027713886e+00
1.800000000000000000e+01 1.156399486379854125e+00
1.800000000000000000e+01 1.327513595569882909e+00
1.800000000000000000e+01 1.569673032582954875e+00
1.800000000000000000e+01 1.581869253160277822e+00
1.800000000000000000e+01 1.684007418735376405e+00
1.800000000000000000e+01 1.878459588725206686e+00
1.800000000000000000e+01 2.015782888704165998e+00
1.800000000000000000e+01 2.064232218476121261e+00
1.800000000000000000e+01 2.117194590613593164e+00
1.900000000000000000e+01 6.154339731358788868e-01
1.900000000000000000e+01 6.347110993505111765e-01
1.900000000000000000e+01 7.965652978910782167e-01
1.900000000000000000e+01 1.113513823344561615e+00
1.900000000000000000e+01 1.168897456909036237e+00
1.900000000000000000e+01 1.506154538848733182e+00
1.900000000000000000e+01 1.550228227742337594e+00
1.900000000000000000e+01 1.609026089168111184e+00
1.900000000000000000e+01 1.699096320668019189e+00
1.900000000000000000e+01 1.744031738969226808e+00
1.900000000000000000e+01 1.830627797570002713e+00
1.900000000000000000e+01 1.966568880035310940e+00
1.900000000000000000e+01 2.054495371578838103e+00
1.900000000000000000e+01 2.121055730787048788e+00
1.900000000000000000e+01 2.188675382236368705e+00
2.000000000000000000e+01 1.198344668568324778e+00
2.000000000000000000e+01 1.280443028658112326e+00
2.000000000000000000e+01 1.369155731438013390e+00
2.000000000000000000e+01 1.504874057498113871e+00
2.000000000000000000e+01 1.558336995852357632e+00
2.000000000000000000e+01 1.835633976341370044e+00
2.000000000000000000e+01 1.873845058430703148e+00
2.000000000000000000e+01 1.924519538390995876e+00
2.000000000000000000e+01 1.983820416517488638e+00
2.000000000000000000e+01 1.986490967165707389e+00
2.000000000000000000e+01 2.054948110143158146e+00
2.000000000000000000e+01 2.116376285797031187e+00
2.000000000000000000e+01 2.131453009274821397e+00
2.000000000000000000e+01 2.224079520749882022e+00
2.000000000000000000e+01 2.288847644039009310e+00
2.100000000000000000e+01 1.198344262337116106e+00
2.100000000000000000e+01 1.280442570233702781e+00
2.100000000000000000e+01 1.369154972691887906e+00
2.100000000000000000e+01 1.504873585989059848e+00
2.100000000000000000e+01 1.558336455645701335e+00
2.100000000000000000e+01 1.835634112448133237e+00
2.100000000000000000e+01 1.873845083247971388e+00
2.100000000000000000e+01 1.924519718922340417e+00
2.100000000000000000e+01 1.983820039034327465e+00
2.100000000000000000e+01 1.986490151828036232e+00
2.100000000000000000e+01 2.054948098686736557e+00
2.100000000000000000e+01 2.116376004351849360e+00
2.100000000000000000e+01 2.131452256480457663e+00
2.100000000000000000e+01 2.224079644748400142e+00
2.100000000000000000e+01 2.288847426752539604e+00
2.200000000000000000e+01 7.943616235144475013e-01
2.200000000000000000e+01 8.989763225154661086e-01
2.200000000000000000e+01 9.547783267763634285e-01
2.200000000000000000e+01 1.082422152861880704e+00
2.200000000000000000e+01 1.123441377811445818e+00
2.200000000000000000e+01 1.563480982618870030e+00
2.200000000000000000e+01 1.612032826292534082e+00
2.200000000000000000e+01 1.662268363644159308e+00
2.200000000000000000e+01 1.709549629471183607e+00
2.200000000000000000e+01 1.735893455861685197e+00
2.200000000000000000e+01 1.812782553250315232e+00
2.200000000000000000e+01 1.975626180406209187e+00
2.200000000000000000e+01 2.080432614550630888e+00
2.200000000000000000e+01 2.239474490932963135e+00
2.200000000000000000e+01 2.263708749360546335e+00
2.300000000000000000e+01 7.943616516776330627e-01
2.300000000000000000e+01 8.989763359891753680e-01
2.300000000000000000e+01 9.547783658142350305e-01
2.300000000000000000e+01 1.082422175406776432e+00
2.300000000000000000e+01 1.123441330753564671e+00
2.300000000000000000e+01 1.563480979226000045e+00
2.300000000000000000e+01 1.612032798628860064e+00
2.300000000000000000e+01 1.662268422482839014e+00
2.300000000000000000e+01 1.709549603182978217e+00
2.300000000000000000e+01 1.735893461343550825e+00
2.300000000000000000e+01 1.812782666792827513e+00
2.300000000000000000e+01 1.975626205684335446e+00
2.300000000000000000e+01 2.080432691652475796e+00
2.300000000000000000e+01 2.239474485683189187e+00
2.300000000000000000e+01 2.263708615091445608e+00
2.400000000000000000e+01 1.198344242312799679e+00
2.400000000000000000e+01 1.280442589385131669e+00
2.400000000000000000e+01 1.369154941222063826e+00
2.400000000000000000e+01 1.504873550620686729e+00
2.400000000000000000e+01 1.558336396647433730e+00
2.400000000000000000e+01 1.835634012136637239e+00
2.400000000000000000e+01 1.873845218051258144e+00
2.400000000000000000e+01 1.924519633931708995e+00
2.400000000000000000e+01 1.983820054089846963e+00
2.400000000000000000e+01 1.986490217352326226e+00
2.400000000000000000e+01 2.054948019106177526e+00
2.400000000000000000e+01 2.116376055228840869e+00
2.400000000000000000e+01 2.131452288471194834e+00
2.400000000000000000e+01 2.224079555862118696e+00
2.400000000000000000e+01 2.288847417052068067e+00
2.500000000000000000e+01 0.000000000000000000e+00
2.500000000000000000e+01 9.847379898531016806e-04
2.500000000000000000e+01 1.064831163733970243e-01
2.500000000000000000e+01 1.603300211302496336e-01
2.500000000000000000e+01 2.422131565199094894e-01
2.500000000000000000e+01 2.571892617104936107e-01
2.500000000000000000e+01 2.597710382437981025e-01
2.500000000000000000e+01 3.353248544587188462e-01
2.500000000000000000e+01 3.762666675264654259e-01
2.500000000000000000e+01 3.766794821632402090e-01
2.500000000000000000e+01 8.086753425184269872e-01
2.500000000000000000e+01 1.188368325488937671e+00
2.500000000000000000e+01 1.213489173634229701e+00
2.500000000000000000e+01 1.222442791993387345e+00
2.500000000000000000e+01 1.404281616303137525e+00
