# Supplementary material for: Parafermions in moiré minibands
Source: Nat Commun. 2025 Feb 19;16:1770. doi: 10.1038/s41467-025-57035-x (PMC11839918; doi:10.1038/s41467-025-57035-x)
Supplement: Supplementary file 3 — Source Data [file 41467_2025_57035_MOESM3_ESM.zip › Fig1e.txt]

# Spectral flow for 3/5 filling, gamma=3.75, in a 25 sites system. 1st column: flux (in units of flux quantum). 2nd column: energies (meV)
0.000000000000000000e+00 6.154343841774618795e-01
0.000000000000000000e+00 6.347095842606620408e-01
0.000000000000000000e+00 7.965662354016842528e-01
0.000000000000000000e+00 1.113515451764328645e+00
0.000000000000000000e+00 1.168898778477824862e+00
0.000000000000000000e+00 1.506153908844112266e+00
0.000000000000000000e+00 1.550227771224541584e+00
0.000000000000000000e+00 1.609025956595104390e+00
0.000000000000000000e+00 1.699095713728553392e+00
0.000000000000000000e+00 1.744031200910541202e+00
0.000000000000000000e+00 1.830627445456599389e+00
0.000000000000000000e+00 1.966568762073535481e+00
0.000000000000000000e+00 2.054495056011830911e+00
0.000000000000000000e+00 2.121055822762826892e+00
0.000000000000000000e+00 2.188675958597855242e+00
0.000000000000000000e+00 5.848301146150447494e-01
0.000000000000000000e+00 6.424265905303627733e-01
0.000000000000000000e+00 6.894245825806422090e-01
0.000000000000000000e+00 8.270071357965491643e-01
0.000000000000000000e+00 8.369950852008685160e-01
0.000000000000000000e+00 1.006653297218264242e+00
0.000000000000000000e+00 1.156399691572033817e+00
0.000000000000000000e+00 1.327512945696554425e+00
0.000000000000000000e+00 1.569673680386102887e+00
0.000000000000000000e+00 1.581869404023848347e+00
0.000000000000000000e+00 1.684006994088008469e+00
0.000000000000000000e+00 1.878459403404548311e+00
0.000000000000000000e+00 2.015783731956361180e+00
0.000000000000000000e+00 2.064232213525627913e+00
0.000000000000000000e+00 2.117195220172618519e+00
0.000000000000000000e+00 6.154341487683439027e-01
0.000000000000000000e+00 6.347096593327989922e-01
0.000000000000000000e+00 7.965659763277983529e-01
0.000000000000000000e+00 1.113515390221408552e+00
0.000000000000000000e+00 1.168898478273291630e+00
0.000000000000000000e+00 1.506153678027004617e+00
0.000000000000000000e+00 1.550227722581809076e+00
0.000000000000000000e+00 1.609025338685484030e+00
0.000000000000000000e+00 1.699095779585178434e+00
0.000000000000000000e+00 1.744030956424353462e+00
0.000000000000000000e+00 1.830627115021172813e+00
0.000000000000000000e+00 1.966568431154769314e+00
0.000000000000000000e+00 2.054495273470195116e+00
0.000000000000000000e+00 2.121055790993352730e+00
0.000000000000000000e+00 2.188675987139021117e+00
0.000000000000000000e+00 1.198343985451145954e+00
0.000000000000000000e+00 1.280442424914923549e+00
0.000000000000000000e+00 1.369155507033298136e+00
0.000000000000000000e+00 1.504873741594821013e+00
0.000000000000000000e+00 1.558336911846538442e+00
0.000000000000000000e+00 1.835634676284257694e+00
0.000000000000000000e+00 1.873845153897377713e+00
0.000000000000000000e+00 1.924519768066971892e+00
0.000000000000000000e+00 1.983820677893305628e+00
0.000000000000000000e+00 1.986490478862862119e+00
0.000000000000000000e+00 2.054948376170870006e+00
0.000000000000000000e+00 2.116376031771437738e+00
0.000000000000000000e+00 2.131452754375033010e+00
0.000000000000000000e+00 2.224080238360812700e+00
0.000000000000000000e+00 2.288847685293745826e+00
0.000000000000000000e+00 1.198344540823853777e+00
0.000000000000000000e+00 1.280442952987755234e+00
0.000000000000000000e+00 1.369155999445467842e+00
0.000000000000000000e+00 1.504874208462723573e+00
0.000000000000000000e+00 1.558337309031372797e+00
0.000000000000000000e+00 1.835634585188273604e+00
0.000000000000000000e+00 1.873844761047877228e+00
0.000000000000000000e+00 1.924519679506431658e+00
0.000000000000000000e+00 1.983820445539805633e+00
0.000000000000000000e+00 1.986490483526608841e+00
0.000000000000000000e+00 2.054948335264782600e+00
0.000000000000000000e+00 2.116376016236529267e+00
0.000000000000000000e+00 2.131452882671339921e+00
0.000000000000000000e+00 2.224079998809799008e+00
0.000000000000000000e+00 2.288847728006857096e+00
0.000000000000000000e+00 5.848290958471409340e-01
0.000000000000000000e+00 6.424252138234010090e-01
0.000000000000000000e+00 6.894237208438482867e-01
0.000000000000000000e+00 8.270052234531419799e-01
0.000000000000000000e+00 8.369938171560136198e-01
0.000000000000000000e+00 1.006652220042184354e+00
0.000000000000000000e+00 1.156398704585598125e+00
0.000000000000000000e+00 1.327513505666019000e+00
0.000000000000000000e+00 1.569673656151934438e+00
0.000000000000000000e+00 1.581869317723686663e+00
0.000000000000000000e+00 1.684005797170044616e+00
0.000000000000000000e+00 1.878458632783406301e+00
0.000000000000000000e+00 2.015784185224049452e+00
0.000000000000000000e+00 2.064232288738253374e+00
0.000000000000000000e+00 2.117194843558877437e+00
0.000000000000000000e+00 5.848297807322353492e-01
0.000000000000000000e+00 6.424258137548122249e-01
0.000000000000000000e+00 6.894243507649377989e-01
0.000000000000000000e+00 8.270052278244861554e-01
0.000000000000000000e+00 8.369938290790344126e-01
0.000000000000000000e+00 1.006652313502883089e+00
0.000000000000000000e+00 1.156398891200666412e+00
0.000000000000000000e+00 1.327513730168561779e+00
0.000000000000000000e+00 1.569673909858039451e+00
0.000000000000000000e+00 1.581869597317023590e+00
0.000000000000000000e+00 1.684005857713117393e+00
0.000000000000000000e+00 1.878458831400962481e+00
0.000000000000000000e+00 2.015784107556896743e+00
0.000000000000000000e+00 2.064231953723151491e+00
0.000000000000000000e+00 2.117195081876445784e+00
0.000000000000000000e+00 7.943614371650937755e-01
0.000000000000000000e+00 8.989762528296125765e-01
0.000000000000000000e+00 9.547784778254992943e-01
0.000000000000000000e+00 1.082422703499901218e+00
0.000000000000000000e+00 1.123442103381620427e+00
0.000000000000000000e+00 1.563480634981004869e+00
0.000000000000000000e+00 1.612032735977237508e+00
0.000000000000000000e+00 1.662268085295295350e+00
0.000000000000000000e+00 1.709549290124670051e+00
0.000000000000000000e+00 1.735892851366003242e+00
0.000000000000000000e+00 1.812782390058288229e+00
0.000000000000000000e+00 1.975626506486406697e+00
0.000000000000000000e+00 2.080432787162692421e+00
0.000000000000000000e+00 2.239474161653760120e+00
0.000000000000000000e+00 2.263708617181521277e+00
0.000000000000000000e+00 6.154353746252354540e-01
0.000000000000000000e+00 6.347115894576802475e-01
0.000000000000000000e+00 7.965666352971823017e-01
0.000000000000000000e+00 1.113515347197903793e+00
0.000000000000000000e+00 1.168898009264211169e+00
0.000000000000000000e+00 1.506155141847926870e+00
0.000000000000000000e+00 1.550228102065062785e+00
0.000000000000000000e+00 1.609025692048192013e+00
0.000000000000000000e+00 1.699095806671095943e+00
0.000000000000000000e+00 1.744032272059513389e+00
0.000000000000000000e+00 1.830627877840271367e+00
0.000000000000000000e+00 1.966568309068549070e+00
0.000000000000000000e+00 2.054494586968274916e+00
0.000000000000000000e+00 2.121056175439406388e+00
0.000000000000000000e+00 2.188674880440771631e+00
0.000000000000000000e+00 7.943616020460524396e-01
0.000000000000000000e+00 8.989764049141797386e-01
0.000000000000000000e+00 9.547786095854178257e-01
0.000000000000000000e+00 1.082422720451774012e+00
0.000000000000000000e+00 1.123442219136791209e+00
0.000000000000000000e+00 1.563480414992142187e+00
0.000000000000000000e+00 1.612032576241801962e+00
0.000000000000000000e+00 1.662267952713193608e+00
0.000000000000000000e+00 1.709549260924831060e+00
0.000000000000000000e+00 1.735892816547789153e+00
0.000000000000000000e+00 1.812782499140013215e+00
0.000000000000000000e+00 1.975626680255231804e+00
0.000000000000000000e+00 2.080432677106415440e+00
0.000000000000000000e+00 2.239474045175228412e+00
0.000000000000000000e+00 2.263708954999827938e+00
0.000000000000000000e+00 6.154354043644900685e-01
0.000000000000000000e+00 6.347113458349440407e-01
0.000000000000000000e+00 7.965670302473597530e-01
0.000000000000000000e+00 1.113515878914142831e+00
0.000000000000000000e+00 1.168899153594395557e+00
0.000000000000000000e+00 1.506154079219442110e+00
0.000000000000000000e+00 1.550228380889876689e+00
0.000000000000000000e+00 1.609025885938223155e+00
0.000000000000000000e+00 1.699096542390890363e+00
0.000000000000000000e+00 1.744031023587268692e+00
0.000000000000000000e+00 1.830626938447181828e+00
0.000000000000000000e+00 1.966569057128452869e+00
0.000000000000000000e+00 2.054494854366822665e+00
0.000000000000000000e+00 2.121056027991357951e+00
0.000000000000000000e+00 2.188676027533631441e+00
0.000000000000000000e+00 7.943615840974018738e-01
0.000000000000000000e+00 8.989764721748656484e-01
0.000000000000000000e+00 9.547786793651766857e-01
0.000000000000000000e+00 1.082422726056734064e+00
0.000000000000000000e+00 1.123441882519244928e+00
0.000000000000000000e+00 1.563480557644226110e+00
0.000000000000000000e+00 1.612032757268053729e+00
0.000000000000000000e+00 1.662268194566109969e+00
0.000000000000000000e+00 1.709549154282115069e+00
0.000000000000000000e+00 1.735892661995023900e+00
0.000000000000000000e+00 1.812782879904005995e+00
0.000000000000000000e+00 1.975626445253311658e+00
0.000000000000000000e+00 2.080433126653957743e+00
0.000000000000000000e+00 2.239474464815316423e+00
0.000000000000000000e+00 2.263708107068765685e+00
0.000000000000000000e+00 5.848284789105093751e-01
0.000000000000000000e+00 6.424253243880286846e-01
0.000000000000000000e+00 6.894244113986758293e-01
0.000000000000000000e+00 8.270065380949063183e-01
0.000000000000000000e+00 8.369944674397800100e-01
0.000000000000000000e+00 1.006652774027799069e+00
0.000000000000000000e+00 1.156399492066071844e+00
0.000000000000000000e+00 1.327512431482972488e+00
0.000000000000000000e+00 1.569673080613540606e+00
0.000000000000000000e+00 1.581869035493838282e+00
0.000000000000000000e+00 1.684006854058253566e+00
0.000000000000000000e+00 1.878459829534818937e+00
0.000000000000000000e+00 2.015783214503358067e+00
0.000000000000000000e+00 2.064232182740880717e+00
0.000000000000000000e+00 2.117194619116986587e+00
0.000000000000000000e+00 5.848280806011700861e-01
0.000000000000000000e+00 6.424248475571232575e-01
0.000000000000000000e+00 6.894237482331959654e-01
0.000000000000000000e+00 8.270063645931031715e-01
0.000000000000000000e+00 8.369942532050629325e-01
0.000000000000000000e+00 1.006652583268561330e+00
0.000000000000000000e+00 1.156399205283719311e+00
0.000000000000000000e+00 1.327512643163004213e+00
0.000000000000000000e+00 1.569672868417598011e+00
0.000000000000000000e+00 1.581869089311226162e+00
0.000000000000000000e+00 1.684006651341007910e+00
0.000000000000000000e+00 1.878459503872392133e+00
0.000000000000000000e+00 2.015783267687595526e+00
0.000000000000000000e+00 2.064232348004424011e+00
0.000000000000000000e+00 2.117194286485187149e+00
0.000000000000000000e+00 7.943617988651681117e-01
0.000000000000000000e+00 8.989766621738226604e-01
0.000000000000000000e+00 9.547788540637327515e-01
0.000000000000000000e+00 1.082422770426148873e+00
0.000000000000000000e+00 1.123441920635769975e+00
0.000000000000000000e+00 1.563480337446947033e+00
0.000000000000000000e+00 1.612032538905054935e+00
0.000000000000000000e+00 1.662268102834246974e+00
0.000000000000000000e+00 1.709549048878102440e+00
0.000000000000000000e+00 1.735892607344453609e+00
0.000000000000000000e+00 1.812783079093065908e+00
0.000000000000000000e+00 1.975626652066523548e+00
0.000000000000000000e+00 2.080433079298728671e+00
0.000000000000000000e+00 2.239474402421848254e+00
0.000000000000000000e+00 2.263708294456648673e+00
0.000000000000000000e+00 1.198344130818554731e+00
0.000000000000000000e+00 1.280442513057209908e+00
0.000000000000000000e+00 1.369155287090165984e+00
0.000000000000000000e+00 1.504873624756129402e+00
0.000000000000000000e+00 1.558336670318482220e+00
0.000000000000000000e+00 1.835634170436208024e+00
0.000000000000000000e+00 1.873845319212961158e+00
0.000000000000000000e+00 1.924519713647868002e+00
0.000000000000000000e+00 1.983820658250863289e+00
0.000000000000000000e+00 1.986490920107655711e+00
0.000000000000000000e+00 2.054948279112352338e+00
0.000000000000000000e+00 2.116376277861292010e+00
0.000000000000000000e+00 2.131452866117911071e+00
0.000000000000000000e+00 2.224079846712498920e+00
0.000000000000000000e+00 2.288847616263353757e+00
0.000000000000000000e+00 6.154338115011057653e-01
0.000000000000000000e+00 6.347107573835444327e-01
0.000000000000000000e+00 7.965652705586592219e-01
0.000000000000000000e+00 1.113514015594745388e+00
0.000000000000000000e+00 1.168897399699631023e+00
0.000000000000000000e+00 1.506154381962971911e+00
0.000000000000000000e+00 1.550227840883991348e+00
0.000000000000000000e+00 1.609025135018072206e+00
0.000000000000000000e+00 1.699096072125911405e+00
0.000000000000000000e+00 1.744031663480569705e+00
0.000000000000000000e+00 1.830627673764610108e+00
0.000000000000000000e+00 1.966568363844004352e+00
0.000000000000000000e+00 2.054495436792251439e+00
0.000000000000000000e+00 2.121055870600883964e+00
0.000000000000000000e+00 2.188675312746710233e+00
0.000000000000000000e+00 5.848307095045299775e-01
0.000000000000000000e+00 6.424265341127579632e-01
0.000000000000000000e+00 6.894242745418353024e-01
0.000000000000000000e+00 8.270072097305387615e-01
0.000000000000000000e+00 8.369951442329863767e-01
0.000000000000000000e+00 1.006653462027685464e+00
0.000000000000000000e+00 1.156399486379825703e+00
0.000000000000000000e+00 1.327513595569854488e+00
0.000000000000000000e+00 1.569673032582954875e+00
0.000000000000000000e+00 1.581869253160277822e+00
0.000000000000000000e+00 1.684007418735347983e+00
0.000000000000000000e+00 1.878459588725235108e+00
0.000000000000000000e+00 2.015782888704165998e+00
0.000000000000000000e+00 2.064232218476149683e+00
0.000000000000000000e+00 2.117194590613564742e+00
0.000000000000000000e+00 6.154339731358788868e-01
0.000000000000000000e+00 6.347110993505111765e-01
0.000000000000000000e+00 7.965652978910497950e-01
0.000000000000000000e+00 1.113513823344561615e+00
0.000000000000000000e+00 1.168897456908979393e+00
0.000000000000000000e+00 1.506154538848733182e+00
0.000000000000000000e+00 1.550228227742366016e+00
0.000000000000000000e+00 1.609026089168111184e+00
0.000000000000000000e+00 1.699096320668019189e+00
0.000000000000000000e+00 1.744031738969226808e+00
0.000000000000000000e+00 1.830627797569974291e+00
0.000000000000000000e+00 1.966568880035339362e+00
0.000000000000000000e+00 2.054495371578838103e+00
0.000000000000000000e+00 2.121055730787048788e+00
0.000000000000000000e+00 2.188675382236368705e+00
0.000000000000000000e+00 1.198344668568296356e+00
0.000000000000000000e+00 1.280443028658083904e+00
0.000000000000000000e+00 1.369155731438041812e+00
0.000000000000000000e+00 1.504874057498113871e+00
0.000000000000000000e+00 1.558336995852329210e+00
0.000000000000000000e+00 1.835633976341398466e+00
0.000000000000000000e+00 1.873845058430674726e+00
0.000000000000000000e+00 1.924519538390967455e+00
0.000000000000000000e+00 1.983820416517488638e+00
0.000000000000000000e+00 1.986490967165678967e+00
0.000000000000000000e+00 2.054948110143158146e+00
0.000000000000000000e+00 2.116376285797031187e+00
0.000000000000000000e+00 2.131453009274792976e+00
0.000000000000000000e+00 2.224079520749882022e+00
0.000000000000000000e+00 2.288847644039009310e+00
0.000000000000000000e+00 1.198344262337116106e+00
0.000000000000000000e+00 1.280442570233674360e+00
0.000000000000000000e+00 1.369154972691887906e+00
0.000000000000000000e+00 1.504873585989088269e+00
0.000000000000000000e+00 1.558336455645672913e+00
0.000000000000000000e+00 1.835634112448104815e+00
0.000000000000000000e+00 1.873845083247971388e+00
0.000000000000000000e+00 1.924519718922311995e+00
0.000000000000000000e+00 1.983820039034327465e+00
0.000000000000000000e+00 1.986490151828007811e+00
0.000000000000000000e+00 2.054948098686764979e+00
0.000000000000000000e+00 2.116376004351849360e+00
0.000000000000000000e+00 2.131452256480457663e+00
0.000000000000000000e+00 2.224079644748400142e+00
0.000000000000000000e+00 2.288847426752539604e+00
0.000000000000000000e+00 7.943616235144475013e-01
0.000000000000000000e+00 8.989763225154661086e-01
0.000000000000000000e+00 9.547783267763634285e-01
0.000000000000000000e+00 1.082422152861880704e+00
0.000000000000000000e+00 1.123441377811388975e+00
0.000000000000000000e+00 1.563480982618841608e+00
0.000000000000000000e+00 1.612032826292562504e+00
0.000000000000000000e+00 1.662268363644130886e+00
0.000000000000000000e+00 1.709549629471183607e+00
0.000000000000000000e+00 1.735893455861656776e+00
0.000000000000000000e+00 1.812782553250286810e+00
0.000000000000000000e+00 1.975626180406209187e+00
0.000000000000000000e+00 2.080432614550659309e+00
0.000000000000000000e+00 2.239474490932991557e+00
0.000000000000000000e+00 2.263708749360546335e+00
0.000000000000000000e+00 7.943616516776330627e-01
0.000000000000000000e+00 8.989763359891753680e-01
0.000000000000000000e+00 9.547783658142350305e-01
0.000000000000000000e+00 1.082422175406748011e+00
0.000000000000000000e+00 1.123441330753593093e+00
0.000000000000000000e+00 1.563480979226028467e+00
0.000000000000000000e+00 1.612032798628860064e+00
0.000000000000000000e+00 1.662268422482867436e+00
0.000000000000000000e+00 1.709549603183006639e+00
0.000000000000000000e+00 1.735893461343550825e+00
0.000000000000000000e+00 1.812782666792855935e+00
0.000000000000000000e+00 1.975626205684335446e+00
0.000000000000000000e+00 2.080432691652475796e+00
0.000000000000000000e+00 2.239474485683160765e+00
0.000000000000000000e+00 2.263708615091417187e+00
0.000000000000000000e+00 1.198344242312771257e+00
0.000000000000000000e+00 1.280442589385103247e+00
0.000000000000000000e+00 1.369154941222063826e+00
0.000000000000000000e+00 1.504873550620715150e+00
0.000000000000000000e+00 1.558336396647433730e+00
0.000000000000000000e+00 1.835634012136608817e+00
0.000000000000000000e+00 1.873845218051258144e+00
0.000000000000000000e+00 1.924519633931708995e+00
0.000000000000000000e+00 1.983820054089818541e+00
0.000000000000000000e+00 1.986490217352326226e+00
0.000000000000000000e+00 2.054948019106205948e+00
0.000000000000000000e+00 2.116376055228840869e+00
0.000000000000000000e+00 2.131452288471223255e+00
0.000000000000000000e+00 2.224079555862118696e+00
0.000000000000000000e+00 2.288847417052096489e+00
0.000000000000000000e+00 2.842170943040400743e-14
0.000000000000000000e+00 9.847379898246799712e-04
0.000000000000000000e+00 1.064831163733970243e-01
0.000000000000000000e+00 1.603300211302496336e-01
0.000000000000000000e+00 2.422131565199094894e-01
0.000000000000000000e+00 2.571892617104936107e-01
0.000000000000000000e+00 2.597710382438265242e-01
0.000000000000000000e+00 3.353248544586904245e-01
0.000000000000000000e+00 3.762666675264654259e-01
0.000000000000000000e+00 3.766794821632402090e-01
0.000000000000000000e+00 8.086753425184554089e-01
0.000000000000000000e+00 1.188368325488937671e+00
0.000000000000000000e+00 1.213489173634229701e+00
0.000000000000000000e+00 1.222442791993358924e+00
0.000000000000000000e+00 1.404281616303137525e+00
6.666666666666666574e-02 6.143392397720788267e-01
6.666666666666666574e-02 6.358980881114177919e-01
6.666666666666666574e-02 7.955801102981467920e-01
6.666666666666666574e-02 1.117919744962478035e+00
6.666666666666666574e-02 1.164775590761536250e+00
6.666666666666666574e-02 1.499561771086177941e+00
6.666666666666666574e-02 1.555580629559813133e+00
6.666666666666666574e-02 1.616547395232942108e+00
6.666666666666666574e-02 1.696029537441177126e+00
6.666666666666666574e-02 1.745907164346789386e+00
6.666666666666666574e-02 1.824392353882160478e+00
6.666666666666666574e-02 1.969033795631389694e+00
6.666666666666666574e-02 2.058099219829870208e+00
6.666666666666666574e-02 2.113093292340607832e+00
6.666666666666666574e-02 2.191110406330807336e+00
6.666666666666666574e-02 5.845450465310761956e-01
6.666666666666666574e-02 6.422375261367676558e-01
6.666666666666666574e-02 6.896451656218403059e-01
6.666666666666666574e-02 8.270163146325160142e-01
6.666666666666666574e-02 8.369192573058228390e-01
6.666666666666666574e-02 1.006619417947803186e+00
6.666666666666666574e-02 1.155910113507275128e+00
6.666666666666666574e-02 1.328754260094427764e+00
6.666666666666666574e-02 1.567922873975305720e+00
6.666666666666666574e-02 1.583361001833708315e+00
6.666666666666666574e-02 1.685133797087445373e+00
6.666666666666666574e-02 1.877109973726220460e+00
6.666666666666666574e-02 2.015079008592977061e+00
6.666666666666666574e-02 2.064055171689204826e+00
6.666666666666666574e-02 2.116641983597105536e+00
6.666666666666666574e-02 6.094908149773914374e-01
6.666666666666666574e-02 6.396736620920933092e-01
6.666666666666666574e-02 7.991498130576246695e-01
6.666666666666666574e-02 1.108057324667498733e+00
6.666666666666666574e-02 1.173264470256498271e+00
6.666666666666666574e-02 1.512491473729113522e+00
6.666666666666666574e-02 1.544228769683172686e+00
6.666666666666666574e-02 1.604971809869510935e+00
6.666666666666666574e-02 1.700217696688355318e+00
6.666666666666666574e-02 1.740590225241959388e+00
6.666666666666666574e-02 1.840606921350882885e+00
6.666666666666666574e-02 1.962471825845454987e+00
6.666666666666666574e-02 2.049287391549825088e+00
6.666666666666666574e-02 2.128815635015172347e+00
6.666666666666666574e-02 2.186902603358220176e+00
6.666666666666666574e-02 1.199204627702528114e+00
6.666666666666666574e-02 1.279612178127138122e+00
6.666666666666666574e-02 1.368363612151114239e+00
6.666666666666666574e-02 1.506674495118090817e+00
6.666666666666666574e-02 1.557219915432568769e+00
6.666666666666666574e-02 1.834945138101659268e+00
6.666666666666666574e-02 1.874877415361169142e+00
6.666666666666666574e-02 1.921989276420219994e+00
6.666666666666666574e-02 1.981353449494520191e+00
6.666666666666666574e-02 1.990917667584483297e+00
6.666666666666666574e-02 2.054868191704116498e+00
6.666666666666666574e-02 2.114989723364772090e+00
6.666666666666666574e-02 2.134591944344606418e+00
6.666666666666666574e-02 2.221757854007933020e+00
6.666666666666666574e-02 2.286048239126728276e+00
6.666666666666666574e-02 1.197709464617247477e+00
6.666666666666666574e-02 1.280984519099064300e+00
6.666666666666666574e-02 1.369100893168308630e+00
6.666666666666666574e-02 1.504261761656749741e+00
6.666666666666666574e-02 1.559099846456689420e+00
6.666666666666666574e-02 1.836033018198605760e+00
6.666666666666666574e-02 1.870912484278107968e+00
6.666666666666666574e-02 1.928950265118061225e+00
6.666666666666666574e-02 1.980199203417242870e+00
6.666666666666666574e-02 1.989707086494831856e+00
6.666666666666666574e-02 2.054619037947276183e+00
6.666666666666666574e-02 2.109752855486163980e+00
6.666666666666666574e-02 2.135281001794083977e+00
6.666666666666666574e-02 2.227555064761560288e+00
6.666666666666666574e-02 2.289412689652067456e+00
6.666666666666666574e-02 5.869023005928113434e-01
6.666666666666666574e-02 6.417103778383648205e-01
6.666666666666666574e-02 6.867744653310410285e-01
6.666666666666666574e-02 8.280959078752232472e-01
6.666666666666666574e-02 8.376307038209347411e-01
6.666666666666666574e-02 1.003187024417712792e+00
6.666666666666666574e-02 1.164640873286288070e+00
6.666666666666666574e-02 1.319951058831577484e+00
6.666666666666666574e-02 1.569296719219948955e+00
6.666666666666666574e-02 1.586578965121390183e+00
6.666666666666666574e-02 1.677584848368184112e+00
6.666666666666666574e-02 1.888949785234956380e+00
6.666666666666666574e-02 2.013626851862795775e+00
6.666666666666666574e-02 2.062096472964896066e+00
6.666666666666666574e-02 2.112789504876047886e+00
6.666666666666666574e-02 2.143376720864949903e+00
6.666666666666666574e-02 5.832904486334200556e-01
6.666666666666666574e-02 6.410843649501316577e-01
6.666666666666666574e-02 6.935924044723549287e-01
6.666666666666666574e-02 8.253536581147784545e-01
6.666666666666666574e-02 8.367305271890188578e-01
6.666666666666666574e-02 1.009862204179995615e+00
6.666666666666666574e-02 1.148269284611870944e+00
6.666666666666666574e-02 1.336136984430964958e+00
6.666666666666666574e-02 1.568228812097288483e+00
6.666666666666666574e-02 1.577919435972546580e+00
6.666666666666666574e-02 1.692317494286783131e+00
6.666666666666666574e-02 1.865903943382022590e+00
6.666666666666666574e-02 2.017673015847663009e+00
6.666666666666666574e-02 2.068055317003455684e+00
6.666666666666666574e-02 2.121196397628523300e+00
6.666666666666666574e-02 2.136466783648103274e+00
6.666666666666666574e-02 2.229366867266037389e+00
6.666666666666666574e-02 7.942115533865319321e-01
6.666666666666666574e-02 9.002689869256812472e-01
6.666666666666666574e-02 9.531037355498312991e-01
6.666666666666666574e-02 1.083985717442971008e+00
6.666666666666666574e-02 1.122372141564966341e+00
6.666666666666666574e-02 1.564003442358057328e+00
6.666666666666666574e-02 1.611907443032606579e+00
6.666666666666666574e-02 1.660708465150293023e+00
6.666666666666666574e-02 1.711241922945305305e+00
6.666666666666666574e-02 1.734617171669611935e+00
6.666666666666666574e-02 1.814184906459018976e+00
6.666666666666666574e-02 1.971297065733125464e+00
6.666666666666666574e-02 2.086531791180078699e+00
6.666666666666666574e-02 2.238525303418015255e+00
6.666666666666666574e-02 2.260488266653226219e+00
6.666666666666666574e-02 6.095186426881866737e-01
6.666666666666666574e-02 6.397946640109921645e-01
6.666666666666666574e-02 7.980202773701705610e-01
6.666666666666666574e-02 1.112024482231589673e+00
6.666666666666666574e-02 1.169663016848318193e+00
6.666666666666666574e-02 1.506481259220322499e+00
6.666666666666666574e-02 1.550511537020582864e+00
6.666666666666666574e-02 1.609141743151724313e+00
6.666666666666666574e-02 1.699077284047291414e+00
6.666666666666666574e-02 1.742707833049934152e+00
6.666666666666666574e-02 1.830782980019449724e+00
6.666666666666666574e-02 1.968084415648064578e+00
6.666666666666666574e-02 2.052525964608065578e+00
6.666666666666666574e-02 2.122144986598101468e+00
6.666666666666666574e-02 2.189242868337544223e+00
6.666666666666666574e-02 7.952434414072797608e-01
6.666666666666666574e-02 8.971351258651054650e-01
6.666666666666666574e-02 9.555950432090583035e-01
6.666666666666666574e-02 1.081753730282827064e+00
6.666666666666666574e-02 1.124149273216943357e+00
6.666666666666666574e-02 1.563824367518606095e+00
6.666666666666666574e-02 1.610892737554109999e+00
6.666666666666666574e-02 1.664357524006504718e+00
6.666666666666666574e-02 1.707378410632628629e+00
6.666666666666666574e-02 1.737700660481380055e+00
6.666666666666666574e-02 1.811959712685080603e+00
6.666666666666666574e-02 1.978121221747102254e+00
6.666666666666666574e-02 2.077108010770217561e+00
6.666666666666666574e-02 2.230625507858860601e+00
6.666666666666666574e-02 2.274100632114908649e+00
6.666666666666666574e-02 6.095186425495455751e-01
6.666666666666666574e-02 6.397946633753974766e-01
6.666666666666666574e-02 7.980202777048646112e-01
6.666666666666666574e-02 1.112024482930024760e+00
6.666666666666666574e-02 1.169663017486897161e+00
6.666666666666666574e-02 1.506481259037911968e+00
6.666666666666666574e-02 1.550511536881259644e+00
6.666666666666666574e-02 1.609141743007995728e+00
6.666666666666666574e-02 1.699077283866841981e+00
6.666666666666666574e-02 1.742707832559801773e+00
6.666666666666666574e-02 1.830782979843490921e+00
6.666666666666666574e-02 1.968084415927393138e+00
6.666666666666666574e-02 2.052525964247536194e+00
6.666666666666666574e-02 2.122144986489388430e+00
6.666666666666666574e-02 2.189242868542010001e+00
6.666666666666666574e-02 7.952434414592630674e-01
6.666666666666666574e-02 8.971351259546054280e-01
6.666666666666666574e-02 9.555950433539521782e-01
6.666666666666666574e-02 1.081753730574405381e+00
6.666666666666666574e-02 1.124149273642046865e+00
6.666666666666666574e-02 1.563824367421034367e+00
6.666666666666666574e-02 1.610892737858392820e+00
6.666666666666666574e-02 1.664357523764948610e+00
6.666666666666666574e-02 1.707378410508880506e+00
6.666666666666666574e-02 1.737700659917408075e+00
6.666666666666666574e-02 1.811959712852768689e+00
6.666666666666666574e-02 1.978121222363057541e+00
6.666666666666666574e-02 2.077108011365254470e+00
6.666666666666666574e-02 2.230625507728177581e+00
6.666666666666666574e-02 2.274100631787035809e+00
6.666666666666666574e-02 5.869022986246932305e-01
6.666666666666666574e-02 6.417103768150980159e-01
6.666666666666666574e-02 6.867744651133591560e-01
6.666666666666666574e-02 8.280959070131075350e-01
6.666666666666666574e-02 8.376307029194549614e-01
6.666666666666666574e-02 1.003187023884777318e+00
6.666666666666666574e-02 1.164640873415663691e+00
6.666666666666666574e-02 1.319951057886157741e+00
6.666666666666666574e-02 1.569296718688804049e+00
6.666666666666666574e-02 1.586578964856983021e+00
6.666666666666666574e-02 1.677584847575246840e+00
6.666666666666666574e-02 1.888949785615636756e+00
6.666666666666666574e-02 2.013626852070245832e+00
6.666666666666666574e-02 2.062096472984393358e+00
6.666666666666666574e-02 2.112789504765999027e+00
6.666666666666666574e-02 5.832904490590919977e-01
6.666666666666666574e-02 6.410843655783367012e-01
6.666666666666666574e-02 6.935924042602721329e-01
6.666666666666666574e-02 8.253536606305829082e-01
6.666666666666666574e-02 8.367305287397641678e-01
6.666666666666666574e-02 1.009862205337327623e+00
6.666666666666666574e-02 1.148269285108028726e+00
6.666666666666666574e-02 1.336136984384353354e+00
6.666666666666666574e-02 1.568228811400842915e+00
6.666666666666666574e-02 1.577919435757991096e+00
6.666666666666666574e-02 1.692317495688399731e+00
6.666666666666666574e-02 1.865903943966912948e+00
6.666666666666666574e-02 2.017673014876493198e+00
6.666666666666666574e-02 2.068055317128283832e+00
6.666666666666666574e-02 2.121196397150441726e+00
6.666666666666666574e-02 7.942115532517277643e-01
6.666666666666666574e-02 9.002689866770481331e-01
6.666666666666666574e-02 9.531037353092983722e-01
6.666666666666666574e-02 1.083985717101342061e+00
6.666666666666666574e-02 1.122372141048145977e+00
6.666666666666666574e-02 1.564003442576961334e+00
6.666666666666666574e-02 1.611907442707263272e+00
6.666666666666666574e-02 1.660708465193494021e+00
6.666666666666666574e-02 1.711241923291453304e+00
6.666666666666666574e-02 1.734617172538833074e+00
6.666666666666666574e-02 1.814184905892517463e+00
6.666666666666666574e-02 1.971297064990750414e+00
6.666666666666666574e-02 2.086531790776831485e+00
6.666666666666666574e-02 2.238525303654000709e+00
6.666666666666666574e-02 2.260488266660303225e+00
6.666666666666666574e-02 1.197709464806763435e+00
6.666666666666666574e-02 1.280984519622563766e+00
6.666666666666666574e-02 1.369100893762436044e+00
6.666666666666666574e-02 1.504261761659819285e+00
6.666666666666666574e-02 1.559099846779304244e+00
6.666666666666666574e-02 1.836033018609015244e+00
6.666666666666666574e-02 1.870912484593077352e+00
6.666666666666666574e-02 1.928950264984820251e+00
6.666666666666666574e-02 1.980199203717006640e+00
6.666666666666666574e-02 1.989707086948669712e+00
6.666666666666666574e-02 2.054619037910043744e+00
6.666666666666666574e-02 2.109752855350109257e+00
6.666666666666666574e-02 2.135281002561868036e+00
6.666666666666666574e-02 2.227555065181178406e+00
6.666666666666666574e-02 2.289412689624015229e+00
6.666666666666666574e-02 6.143392408326917575e-01
6.666666666666666574e-02 6.358980897198875937e-01
6.666666666666666574e-02 7.955801108481068695e-01
6.666666666666666574e-02 1.117919745959682132e+00
6.666666666666666574e-02 1.164775590800417149e+00
6.666666666666666574e-02 1.499561771498576945e+00
6.666666666666666574e-02 1.555580630279365550e+00
6.666666666666666574e-02 1.616547394515492897e+00
6.666666666666666574e-02 1.696029537902774109e+00
6.666666666666666574e-02 1.745907165041131748e+00
6.666666666666666574e-02 1.824392353780979192e+00
6.666666666666666574e-02 1.969033794862440345e+00
6.666666666666666574e-02 2.058099219770070931e+00
6.666666666666666574e-02 2.113093292842819437e+00
6.666666666666666574e-02 2.191110405591075505e+00
6.666666666666666574e-02 5.845450456199330347e-01
6.666666666666666574e-02 6.422375256053953763e-01
6.666666666666666574e-02 6.896451656063788960e-01
6.666666666666666574e-02 8.270163154456042776e-01
6.666666666666666574e-02 8.369192577641797470e-01
6.666666666666666574e-02 1.006619418170771496e+00
6.666666666666666574e-02 1.155910113809255790e+00
6.666666666666666574e-02 1.328754259537220150e+00
6.666666666666666574e-02 1.567922873573138531e+00
6.666666666666666574e-02 1.583361001685460678e+00
6.666666666666666574e-02 1.685133797403182143e+00
6.666666666666666574e-02 1.877109974390776870e+00
6.666666666666666574e-02 2.015079007996945393e+00
6.666666666666666574e-02 2.064055171681303591e+00
6.666666666666666574e-02 2.116641983363280133e+00
6.666666666666666574e-02 6.094908139386632229e-01
6.666666666666666574e-02 6.396736619233536203e-01
6.666666666666666574e-02 7.991498115287072324e-01
6.666666666666666574e-02 1.108057322583931636e+00
6.666666666666666574e-02 1.173264468946456418e+00
6.666666666666666574e-02 1.512491473918430529e+00
6.666666666666666574e-02 1.544228769653642530e+00
6.666666666666666574e-02 1.604971810540945398e+00
6.666666666666666574e-02 1.700217696641743714e+00
6.666666666666666574e-02 1.740590225365764354e+00
6.666666666666666574e-02 1.840606921873245483e+00
6.666666666666666574e-02 1.962471826243387341e+00
6.666666666666666574e-02 2.049287392143270381e+00
6.666666666666666574e-02 2.128815634713703275e+00
6.666666666666666574e-02 2.186902603242430132e+00
6.666666666666666574e-02 1.199204627341089235e+00
6.666666666666666574e-02 1.279612177684754215e+00
6.666666666666666574e-02 1.368363611635373900e+00
6.666666666666666574e-02 1.506674495124940449e+00
6.666666666666666574e-02 1.557219915056663240e+00
6.666666666666666574e-02 1.834945137821819117e+00
6.666666666666666574e-02 1.874877415523201307e+00
6.666666666666666574e-02 1.921989276458504037e+00
6.666666666666666574e-02 1.981353449138140377e+00
6.666666666666666574e-02 1.990917667069680874e+00
6.666666666666666574e-02 2.054868191604469985e+00
6.666666666666666574e-02 2.114989723635176233e+00
6.666666666666666574e-02 2.134591943197989394e+00
6.666666666666666574e-02 2.221757853440209374e+00
6.666666666666666574e-02 2.286048238982886005e+00
6.666666666666666574e-02 1.196267835278291614e+00
6.666666666666666574e-02 1.282694406567969736e+00
6.666666666666666574e-02 1.369041664561763127e+00
6.666666666666666574e-02 1.503373940895357919e+00
6.666666666666666574e-02 1.559952045909000162e+00
6.666666666666666574e-02 1.836146662690254061e+00
6.666666666666666574e-02 1.867996234264552413e+00
6.666666666666666574e-02 1.933542010603389372e+00
6.666666666666666574e-02 1.983141024945751951e+00
6.666666666666666574e-02 1.985790722333405256e+00
6.666666666666666574e-02 2.055224758582482991e+00
6.666666666666666574e-02 2.107247152635380871e+00
6.666666666666666574e-02 2.135138246192553879e+00
6.666666666666666574e-02 2.229811816448062700e+00
6.666666666666666574e-02 2.288709038095078085e+00
6.666666666666666574e-02 7.956606544113355994e-01
6.666666666666666574e-02 8.961446068283578370e-01
6.666666666666666574e-02 9.565369720504861561e-01
6.666666666666666574e-02 1.080329533522956353e+00
6.666666666666666574e-02 1.125098032797836822e+00
6.666666666666666574e-02 1.562974843050284335e+00
6.666666666666666574e-02 1.611042076255102984e+00
6.666666666666666574e-02 1.666308433171224124e+00
6.666666666666666574e-02 1.704929541147635064e+00
6.666666666666666574e-02 1.739569763614071007e+00
6.666666666666666574e-02 1.811287974512907795e+00
6.666666666666666574e-02 1.982347957291835883e+00
6.666666666666666574e-02 2.070938957621052623e+00
6.666666666666666574e-02 2.227813755135059637e+00
6.666666666666666574e-02 2.280337456304096122e+00
6.666666666666666574e-02 7.936080203819244616e-01
6.666666666666666574e-02 9.024738702622130404e-01
6.666666666666666574e-02 9.514838812021082504e-01
6.666666666666666574e-02 1.084751749964397050e+00
6.666666666666666574e-02 1.121584238513349874e+00
6.666666666666666574e-02 1.563349530057536185e+00
6.666666666666666574e-02 1.613029177424294858e+00
6.666666666666666574e-02 1.658998851530725460e+00
6.666666666666666574e-02 1.712588375317665168e+00
6.666666666666666574e-02 1.733505148541752305e+00
6.666666666666666574e-02 1.815741896294611024e+00
6.666666666666666574e-02 1.968415157001260241e+00
6.666666666666666574e-02 2.090098802703977299e+00
6.666666666666666574e-02 2.245516815238971731e+00
6.666666666666666574e-02 2.251364482074990292e+00
6.666666666666666574e-02 1.199185813803268275e+00
6.666666666666666574e-02 1.280038548191726022e+00
6.666666666666666574e-02 1.367559886552982107e+00
6.666666666666666574e-02 1.508182567159707332e+00
6.666666666666666574e-02 1.556212738197530143e+00
6.666666666666666574e-02 1.833799587851700608e+00
6.666666666666666574e-02 1.875656856953781926e+00
6.666666666666666574e-02 1.920326291130209029e+00
6.666666666666666574e-02 1.981735923015151002e+00
6.666666666666666574e-02 1.991816708245124801e+00
6.666666666666666574e-02 2.055208056176581977e+00
6.666666666666666574e-02 2.120123096792127626e+00
6.666666666666666574e-02 2.131709605754508630e+00
6.666666666666666574e-02 2.218350472660205241e+00
6.666666666666666574e-02 2.282615284190171678e+00
6.666666666666666574e-02 5.085564422415700392e-04
6.666666666666666574e-02 1.786308490750343481e-03
6.666666666666666574e-02 1.059969956934594393e-01
6.666666666666666574e-02 1.582857172967635506e-01
6.666666666666666574e-02 2.427643081073824760e-01
6.666666666666666574e-02 2.571403501200677510e-01
6.666666666666666574e-02 2.603826762413632423e-01
6.666666666666666574e-02 3.353127621054738938e-01
6.666666666666666574e-02 3.756686450395250176e-01
6.666666666666666574e-02 3.767033058469451134e-01
6.666666666666666574e-02 8.104136820201119917e-01
6.666666666666666574e-02 1.178111570720858481e+00
6.666666666666666574e-02 1.213335667075767788e+00
6.666666666666666574e-02 1.232133162285492745e+00
6.666666666666666574e-02 1.402297368572476444e+00
6.666666666666666574e-02 1.467297204153766188e+00
1.333333333333333315e-01 6.076265991590901194e-01
1.333333333333333315e-01 6.417716957869856742e-01
1.333333333333333315e-01 7.963680525875247440e-01
1.333333333333333315e-01 1.120053278138243513e+00
1.333333333333333315e-01 1.162088821485042445e+00
1.333333333333333315e-01 1.493499723933410905e+00
1.333333333333333315e-01 1.560494787291474950e+00
1.333333333333333315e-01 1.625652548706113976e+00
1.333333333333333315e-01 1.691277866139472508e+00
1.333333333333333315e-01 1.745546531539702073e+00
1.333333333333333315e-01 1.823028664894877693e+00
1.333333333333333315e-01 1.969982985563348166e+00
1.333333333333333315e-01 2.058421303463148888e+00
1.333333333333333315e-01 2.107299854907807912e+00
1.333333333333333315e-01 2.193623140125311011e+00
1.333333333333333315e-01 5.837489178345265373e-01
1.333333333333333315e-01 6.417084160790693659e-01
1.333333333333333315e-01 6.902662602583689022e-01
1.333333333333333315e-01 8.270556059490559164e-01
1.333333333333333315e-01 8.366827447950129226e-01
1.333333333333333315e-01 1.006535136114564466e+00
1.333333333333333315e-01 1.154559391918439815e+00
1.333333333333333315e-01 1.332253779012688710e+00
1.333333333333333315e-01 1.563998997248660316e+00
1.333333333333333315e-01 1.586530115361682647e+00
1.333333333333333315e-01 1.688443107326492054e+00
1.333333333333333315e-01 1.873149749469860126e+00
1.333333333333333315e-01 2.013022796648300528e+00
1.333333333333333315e-01 2.063659704484336999e+00
1.333333333333333315e-01 2.115197935022393949e+00
1.333333333333333315e-01 6.014998491030212335e-01
1.333333333333333315e-01 6.459786843956010216e-01
1.333333333333333315e-01 8.029103420005583303e-01
1.333333333333333315e-01 1.102469014239858325e+00
1.333333333333333315e-01 1.177105259570055296e+00
1.333333333333333315e-01 1.516438855642917360e+00
1.333333333333333315e-01 1.539371845381367621e+00
1.333333333333333315e-01 1.605181300158079694e+00
1.333333333333333315e-01 1.699582117272910864e+00
1.333333333333333315e-01 1.736275596168411539e+00
1.333333333333333315e-01 1.853047721776931667e+00
1.333333333333333315e-01 1.956583904815687447e+00
1.333333333333333315e-01 2.043638354067127239e+00
1.333333333333333315e-01 2.134490449844236082e+00
1.333333333333333315e-01 2.186583297593017505e+00
1.333333333333333315e-01 1.200163423990545652e+00
1.333333333333333315e-01 1.278603287974704017e+00
1.333333333333333315e-01 1.366893099768020647e+00
1.333333333333333315e-01 1.509448679971512775e+00
1.333333333333333315e-01 1.555825163476782791e+00
1.333333333333333315e-01 1.833698324177220229e+00
1.333333333333333315e-01 1.874426073874303711e+00
1.333333333333333315e-01 1.921340616272487978e+00
1.333333333333333315e-01 1.980010107840342926e+00
1.333333333333333315e-01 1.995329739667255353e+00
1.333333333333333315e-01 2.054846319773076857e+00
1.333333333333333315e-01 2.108199075486538732e+00
1.333333333333333315e-01 2.141576711560247759e+00
1.333333333333333315e-01 2.220550893383290258e+00
1.333333333333333315e-01 2.282673101240249025e+00
1.333333333333333315e-01 1.197378936118923320e+00
1.333333333333333315e-01 1.281202814712258942e+00
1.333333333333333315e-01 1.368171313807835077e+00
1.333333333333333315e-01 1.504894575114406052e+00
1.333333333333333315e-01 1.559441745586326533e+00
1.333333333333333315e-01 1.835997126472335594e+00
1.333333333333333315e-01 1.867116130859102441e+00
1.333333333333333315e-01 1.934312807415494717e+00
1.333333333333333315e-01 1.975618421368295685e+00
1.333333333333333315e-01 1.995485439287961071e+00
1.333333333333333315e-01 2.053107270416944630e+00
1.333333333333333315e-01 2.102682816902614604e+00
1.333333333333333315e-01 2.139435987589394017e+00
1.333333333333333315e-01 2.231937754015206110e+00
1.333333333333333315e-01 2.285605174154540009e+00
1.333333333333333315e-01 5.893348137635996409e-01
1.333333333333333315e-01 6.386021130153665126e-01
1.333333333333333315e-01 6.863455021801883049e-01
1.333333333333333315e-01 8.284140769229679790e-01
1.333333333333333315e-01 8.385911121081619513e-01
1.333333333333333315e-01 1.000026173646716643e+00
1.333333333333333315e-01 1.171399894461472968e+00
1.333333333333333315e-01 1.314855871388516562e+00
1.333333333333333315e-01 1.568042776143357742e+00
1.333333333333333315e-01 1.590354930025370095e+00
1.333333333333333315e-01 1.673790011028557956e+00
1.333333333333333315e-01 1.895996117008309056e+00
1.333333333333333315e-01 2.011011630032072617e+00
1.333333333333333315e-01 2.062313687252441241e+00
1.333333333333333315e-01 2.109103609662156487e+00
1.333333333333333315e-01 2.146512788692433560e+00
1.333333333333333315e-01 5.824510396602988749e-01
1.333333333333333315e-01 6.384000082854299762e-01
1.333333333333333315e-01 6.981947717664525044e-01
1.333333333333333315e-01 8.234859302991708319e-01
1.333333333333333315e-01 8.367977647500310923e-01
1.333333333333333315e-01 1.012190317121678618e+00
1.333333333333333315e-01 1.141657398219109609e+00
1.333333333333333315e-01 1.344490843393515433e+00
1.333333333333333315e-01 1.563664454865062226e+00
1.333333333333333315e-01 1.576943842254308947e+00
1.333333333333333315e-01 1.701473216395157806e+00
1.333333333333333315e-01 1.852875908397493276e+00
1.333333333333333315e-01 2.019154289502267829e+00
1.333333333333333315e-01 2.073336174748334315e+00
1.333333333333333315e-01 2.123190414612622590e+00
1.333333333333333315e-01 2.133991263511887837e+00
1.333333333333333315e-01 7.948023587580053118e-01
1.333333333333333315e-01 9.008339709193649014e-01
1.333333333333333315e-01 9.508481750706607727e-01
1.333333333333333315e-01 1.086252358667451290e+00
1.333333333333333315e-01 1.121028974223804653e+00
1.333333333333333315e-01 1.565311728174606287e+00
1.333333333333333315e-01 1.610552474467027650e+00
1.333333333333333315e-01 1.659884902747592150e+00
1.333333333333333315e-01 1.711930127979826466e+00
1.333333333333333315e-01 1.734338027254153758e+00
1.333333333333333315e-01 1.816053770439538084e+00
1.333333333333333315e-01 1.965977588627737305e+00
1.333333333333333315e-01 2.094451258123427806e+00
1.333333333333333315e-01 2.226548641795147887e+00
1.333333333333333315e-01 2.265749646076613999e+00
1.333333333333333315e-01 5.989178744615628602e-01
1.333333333333333315e-01 6.480034069139151143e-01
1.333333333333333315e-01 8.022163935148967084e-01
1.333333333333333315e-01 1.107919639309471904e+00
1.333333333333333315e-01 1.171674809666143346e+00
1.333333333333333315e-01 1.507388418847966705e+00
1.333333333333333315e-01 1.551316290685576860e+00
1.333333333333333315e-01 1.609534994494396187e+00
1.333333333333333315e-01 1.699025869429959812e+00
1.333333333333333315e-01 1.738992765303976284e+00
1.333333333333333315e-01 1.831175033594632851e+00
1.333333333333333315e-01 1.972281257901641993e+00
1.333333333333333315e-01 2.047610086765615733e+00
1.333333333333333315e-01 2.124523891238197848e+00
1.333333333333333315e-01 2.190954484284844739e+00
1.333333333333333315e-01 7.967491246120346204e-01
1.333333333333333315e-01 8.949633166741648438e-01
1.333333333333333315e-01 9.554678515555394824e-01
1.333333333333333315e-01 1.082035942835204878e+00
1.333333333333333315e-01 1.124432549067222453e+00
1.333333333333333315e-01 1.565076707395945732e+00
1.333333333333333315e-01 1.608585290607123852e+00
1.333333333333333315e-01 1.666653167904115662e+00
1.333333333333333315e-01 1.705159429537502547e+00
1.333333333333333315e-01 1.739655909456558902e+00
1.333333333333333315e-01 1.811767639645694317e+00
1.333333333333333315e-01 1.978203820173376926e+00
1.333333333333333315e-01 2.077317605631577635e+00
1.333333333333333315e-01 2.219191911711845933e+00
1.333333333333333315e-01 2.284195717088920219e+00
1.333333333333333315e-01 5.989178741988610000e-01
1.333333333333333315e-01 6.480034063450261783e-01
1.333333333333333315e-01 8.022163938192647947e-01
1.333333333333333315e-01 1.107919640079558121e+00
1.333333333333333315e-01 1.171674810286560842e+00
1.333333333333333315e-01 1.507388418818237596e+00
1.333333333333333315e-01 1.551316290448511381e+00
1.333333333333333315e-01 1.609534994344784309e+00
1.333333333333333315e-01 1.699025869196987060e+00
1.333333333333333315e-01 1.738992764791561285e+00
1.333333333333333315e-01 1.831175033405656905e+00
1.333333333333333315e-01 1.972281258303581808e+00
1.333333333333333315e-01 2.047610086291768994e+00
1.333333333333333315e-01 2.124523891080997373e+00
1.333333333333333315e-01 2.190954484493261134e+00
1.333333333333333315e-01 7.967491247055704662e-01
1.333333333333333315e-01 8.949633168584796294e-01
1.333333333333333315e-01 9.554678517569925589e-01
1.333333333333333315e-01 1.082035943147189982e+00
1.333333333333333315e-01 1.124432549495537614e+00
1.333333333333333315e-01 1.565076707286181090e+00
1.333333333333333315e-01 1.608585290959410941e+00
1.333333333333333315e-01 1.666653167559047688e+00
1.333333333333333315e-01 1.705159429371661872e+00
1.333333333333333315e-01 1.739655908878575019e+00
1.333333333333333315e-01 1.811767639894043214e+00
1.333333333333333315e-01 1.978203820811273772e+00
1.333333333333333315e-01 2.077317606382365511e+00
1.333333333333333315e-01 2.219191911501440018e+00
1.333333333333333315e-01 2.284195716772273954e+00
1.333333333333333315e-01 5.893348114263687876e-01
1.333333333333333315e-01 6.386021120636655724e-01
1.333333333333333315e-01 6.863455016924149277e-01
1.333333333333333315e-01 8.284140759758713557e-01
1.333333333333333315e-01 8.385911110287622705e-01
1.333333333333333315e-01 1.000026173053043976e+00
1.333333333333333315e-01 1.171399894589399082e+00
1.333333333333333315e-01 1.314855870362691803e+00
1.333333333333333315e-01 1.568042775556079960e+00
1.333333333333333315e-01 1.590354929700566800e+00
1.333333333333333315e-01 1.673790010172496068e+00
1.333333333333333315e-01 1.895996117266690817e+00
1.333333333333333315e-01 2.011011630451292831e+00
1.333333333333333315e-01 2.062313687191391409e+00
1.333333333333333315e-01 2.109103609585673667e+00
1.333333333333333315e-01 5.824510401092197753e-01
1.333333333333333315e-01 6.384000090898780400e-01
1.333333333333333315e-01 6.981947715935916676e-01
1.333333333333333315e-01 8.234859330453900839e-01
1.333333333333333315e-01 8.367977665669172893e-01
1.333333333333333315e-01 1.012190318398211275e+00
1.333333333333333315e-01 1.141657398843705096e+00
1.333333333333333315e-01 1.344490843361995758e+00
1.333333333333333315e-01 1.563664454113364854e+00
1.333333333333333315e-01 1.576943842103929683e+00
1.333333333333333315e-01 1.701473217929219572e+00
1.333333333333333315e-01 1.852875909082342787e+00
1.333333333333333315e-01 2.019154288606756609e+00
1.333333333333333315e-01 2.073336174715734614e+00
1.333333333333333315e-01 2.123190414365325296e+00
1.333333333333333315e-01 7.948023585624071075e-01
1.333333333333333315e-01 9.008339706048218432e-01
1.333333333333333315e-01 9.508481747975281451e-01
1.333333333333333315e-01 1.086252358263806173e+00
1.333333333333333315e-01 1.121028973670149753e+00
1.333333333333333315e-01 1.565311728438729233e+00
1.333333333333333315e-01 1.610552474084045116e+00
1.333333333333333315e-01 1.659884902812308383e+00
1.333333333333333315e-01 1.711930128463933443e+00
1.333333333333333315e-01 1.734338028192610182e+00
1.333333333333333315e-01 1.816053769700403109e+00
1.333333333333333315e-01 1.965977587723614306e+00
1.333333333333333315e-01 2.094451257690138846e+00
1.333333333333333315e-01 2.226548642179039916e+00
1.333333333333333315e-01 2.265749645839690629e+00
1.333333333333333315e-01 1.197378936392510695e+00
1.333333333333333315e-01 1.281202815421266905e+00
1.333333333333333315e-01 1.368171314507094394e+00
1.333333333333333315e-01 1.504894575188984618e+00
1.333333333333333315e-01 1.559441746013021657e+00
1.333333333333333315e-01 1.835997126785201772e+00
1.333333333333333315e-01 1.867116131265333934e+00
1.333333333333333315e-01 1.934312807360043962e+00
1.333333333333333315e-01 1.975618421734480989e+00
1.333333333333333315e-01 1.995485439660399152e+00
1.333333333333333315e-01 2.053107270244737492e+00
1.333333333333333315e-01 2.102682816830821366e+00
1.333333333333333315e-01 2.139435988519181819e+00
1.333333333333333315e-01 2.231937754398501284e+00
1.333333333333333315e-01 2.285605173989580408e+00
1.333333333333333315e-01 6.076266005474337817e-01
1.333333333333333315e-01 6.417716973842004791e-01
1.333333333333333315e-01 7.963680532159855829e-01
1.333333333333333315e-01 1.120053279228187648e+00
1.333333333333333315e-01 1.162088821657619064e+00
1.333333333333333315e-01 1.493499724198244394e+00
1.333333333333333315e-01 1.560494788201737038e+00
1.333333333333333315e-01 1.625652548064323355e+00
1.333333333333333315e-01 1.691277866592514556e+00
1.333333333333333315e-01 1.745546532250642713e+00
1.333333333333333315e-01 1.823028664687910805e+00
1.333333333333333315e-01 1.969982984806279092e+00
1.333333333333333315e-01 2.058421303548414016e+00
1.333333333333333315e-01 2.107299855295252655e+00
1.333333333333333315e-01 2.193623139374295761e+00
1.333333333333333315e-01 5.837489168849572252e-01
1.333333333333333315e-01 6.417084154377619143e-01
1.333333333333333315e-01 6.902662602853695262e-01
1.333333333333333315e-01 8.270556066979395382e-01
1.333333333333333315e-01 8.366827453727694319e-01
1.333333333333333315e-01 1.006535136397474162e+00
1.333333333333333315e-01 1.154559392215901426e+00
1.333333333333333315e-01 1.332253778437063829e+00
1.333333333333333315e-01 1.563998996872243197e+00
1.333333333333333315e-01 1.586530115155369458e+00
1.333333333333333315e-01 1.688443107566598655e+00
1.333333333333333315e-01 1.873149750306140504e+00
1.333333333333333315e-01 2.013022796091092914e+00
1.333333333333333315e-01 2.063659704382843074e+00
1.333333333333333315e-01 2.115197934903136456e+00
1.333333333333333315e-01 6.014998479747362126e-01
1.333333333333333315e-01 6.459786841222125986e-01
1.333333333333333315e-01 8.029103403884221279e-01
1.333333333333333315e-01 1.102469011936051402e+00
1.333333333333333315e-01 1.177105258199645732e+00
1.333333333333333315e-01 1.516438855870234192e+00
1.333333333333333315e-01 1.539371845282317963e+00
1.333333333333333315e-01 1.605181300652816390e+00
1.333333333333333315e-01 1.699582117438040996e+00
1.333333333333333315e-01 1.736275596151045875e+00
1.333333333333333315e-01 1.853047722304978606e+00
1.333333333333333315e-01 1.956583905338732166e+00
1.333333333333333315e-01 2.043638354688312120e+00
1.333333333333333315e-01 2.134490449578123616e+00
1.333333333333333315e-01 2.186583297473106313e+00
1.333333333333333315e-01 1.200163423491687809e+00
1.333333333333333315e-01 1.278603287467348082e+00
1.333333333333333315e-01 1.366893099079305784e+00
1.333333333333333315e-01 1.509448679916687297e+00
1.333333333333333315e-01 1.555825162940550399e+00
1.333333333333333315e-01 1.833698323981991507e+00
1.333333333333333315e-01 1.874426074088773930e+00
1.333333333333333315e-01 1.921340616281725033e+00
1.333333333333333315e-01 1.980010107383264994e+00
1.333333333333333315e-01 1.995329739044137796e+00
1.333333333333333315e-01 2.054846319795444742e+00
1.333333333333333315e-01 2.108199075709279668e+00
1.333333333333333315e-01 2.141576710296760666e+00
1.333333333333333315e-01 2.220550892752612526e+00
1.333333333333333315e-01 2.282673101106666991e+00
1.333333333333333315e-01 1.193471185662446032e+00
1.333333333333333315e-01 1.286295988170564897e+00
1.333333333333333315e-01 1.367157781805474315e+00
1.333333333333333315e-01 1.503877077783641880e+00
1.333333333333333315e-01 1.560847069402399256e+00
1.333333333333333315e-01 1.835849714576056613e+00
1.333333333333333315e-01 1.860160396434849872e+00
1.333333333333333315e-01 1.943828484314792604e+00
1.333333333333333315e-01 1.982478057377164760e+00
1.333333333333333315e-01 1.987782362507942935e+00
1.333333333333333315e-01 2.056032693926596266e+00
1.333333333333333315e-01 2.097135892242761201e+00
1.333333333333333315e-01 2.138975248268536689e+00
1.333333333333333315e-01 2.234999649030811497e+00
1.333333333333333315e-01 2.280616178878858591e+00
1.333333333333333315e-01 7.973117499349200443e-01
1.333333333333333315e-01 8.941866780943428239e-01
1.333333333333333315e-01 9.566835198135095197e-01
1.333333333333333315e-01 1.078782748230935340e+00
1.333333333333333315e-01 1.126341513288394935e+00
1.333333333333333315e-01 1.561962756394564167e+00
1.333333333333333315e-01 1.610231268043122554e+00
1.333333333333333315e-01 1.670549272916588279e+00
1.333333333333333315e-01 1.699737684474769139e+00
1.333333333333333315e-01 1.743585629263691317e+00
1.333333333333333315e-01 1.811297800536635805e+00
1.333333333333333315e-01 1.987588378613878604e+00
1.333333333333333315e-01 2.062928655090871644e+00
1.333333333333333315e-01 2.216745836527280744e+00
1.333333333333333315e-01 2.294021773283049015e+00
1.333333333333333315e-01 7.935005648342325912e-01
1.333333333333333315e-01 9.064277309455803788e-01
1.333333333333333315e-01 9.468779719233850756e-01
1.333333333333333315e-01 1.086886230134069820e+00
1.333333333333333315e-01 1.119854256285094607e+00
1.333333333333333315e-01 1.562571304797131688e+00
1.333333333333333315e-01 1.613847588676691203e+00
1.333333333333333315e-01 1.656907228816692168e+00
1.333333333333333315e-01 1.712912995628101953e+00
1.333333333333333315e-01 1.733579428091445607e+00
1.333333333333333315e-01 1.819901858940937700e+00
1.333333333333333315e-01 1.961309148054056095e+00
1.333333333333333315e-01 2.099198663559462830e+00
1.333333333333333315e-01 2.227085494265708121e+00
1.333333333333333315e-01 2.262637182707976535e+00
1.333333333333333315e-01 1.198553701767707480e+00
1.333333333333333315e-01 1.281699512758706305e+00
1.333333333333333315e-01 1.364546484478950106e+00
1.333333333333333315e-01 1.512887175190400058e+00
1.333333333333333315e-01 1.553742481992287594e+00
1.333333333333333315e-01 1.830001246271535820e+00
1.333333333333333315e-01 1.873675639559365891e+00
1.333333333333333315e-01 1.922226583144180267e+00
1.333333333333333315e-01 1.979543376869941085e+00
1.333333333333333315e-01 1.998252588270617025e+00
1.333333333333333315e-01 2.055795617171071399e+00
1.333333333333333315e-01 2.116232133399961413e+00
1.333333333333333315e-01 2.137777765849733669e+00
1.333333333333333315e-01 2.213257137771336147e+00
1.333333333333333315e-01 2.274767464367897674e+00
1.333333333333333315e-01 1.581486314563562701e-03
1.333333333333333315e-01 4.551123704061410535e-03
1.333333333333333315e-01 1.045084843182451095e-01
1.333333333333333315e-01 1.526948029650441185e-01
1.333333333333333315e-01 2.439778385302417973e-01
1.333333333333333315e-01 2.570071345776909766e-01
1.333333333333333315e-01 2.623011829420818231e-01
1.333333333333333315e-01 3.352209827438628054e-01
1.333333333333333315e-01 3.740308860995185114e-01
1.333333333333333315e-01 3.767289612442823454e-01
1.333333333333333315e-01 8.154335514245474315e-01
1.333333333333333315e-01 1.159396003384813412e+00
1.333333333333333315e-01 1.212895532580915869e+00
1.333333333333333315e-01 1.249256708106827318e+00
1.333333333333333315e-01 1.396922680400678018e+00
2.000000000000000111e-01 5.997404228460538889e-01
2.000000000000000111e-01 6.480145739114675507e-01
2.000000000000000111e-01 7.988201133071299864e-01
2.000000000000000111e-01 1.118896344842937651e+00
2.000000000000000111e-01 1.161946148486293851e+00
2.000000000000000111e-01 1.488413612253026486e+00
2.000000000000000111e-01 1.565281602765281832e+00
2.000000000000000111e-01 1.634197420174331228e+00
2.000000000000000111e-01 1.685787590977099626e+00
2.000000000000000111e-01 1.742798298234646381e+00
2.000000000000000111e-01 1.826859862568085191e+00
2.000000000000000111e-01 1.969377753299625056e+00
2.000000000000000111e-01 2.054342434422665065e+00
2.000000000000000111e-01 2.105495338699824970e+00
2.000000000000000111e-01 2.195906066487452790e+00
2.000000000000000111e-01 5.825937377821617247e-01
2.000000000000000111e-01 6.409361640076269850e-01
2.000000000000000111e-01 6.911703060193019610e-01
2.000000000000000111e-01 8.271377108538331413e-01
2.000000000000000111e-01 8.362759384076241531e-01
2.000000000000000111e-01 1.006437189858360171e+00
2.000000000000000111e-01 1.152647945000950358e+00
2.000000000000000111e-01 1.337394692383696793e+00
2.000000000000000111e-01 1.559276466363400004e+00
2.000000000000000111e-01 1.590076956998984770e+00
2.000000000000000111e-01 1.693686145575128421e+00
2.000000000000000111e-01 1.866881316441350691e+00
2.000000000000000111e-01 2.009850933821752506e+00
2.000000000000000111e-01 2.063332965936808705e+00
2.000000000000000111e-01 2.113344158388429150e+00
2.000000000000000111e-01 2.139733634794566797e+00
2.000000000000000111e-01 5.936752541439602737e-01
2.000000000000000111e-01 6.517000295346520033e-01
2.000000000000000111e-01 8.072347442680722907e-01
2.000000000000000111e-01 1.097456376653610732e+00
2.000000000000000111e-01 1.179985276328039845e+00
2.000000000000000111e-01 1.514034147350713511e+00
2.000000000000000111e-01 1.540205199358496202e+00
2.000000000000000111e-01 1.609119742438480216e+00
2.000000000000000111e-01 1.697496572357437117e+00
2.000000000000000111e-01 1.731696222108126904e+00
2.000000000000000111e-01 1.866833840900028463e+00
2.000000000000000111e-01 1.948846846728770288e+00
2.000000000000000111e-01 2.038276738254239717e+00
2.000000000000000111e-01 2.136970398896806955e+00
2.000000000000000111e-01 2.188245813580323329e+00
2.000000000000000111e-01 1.201055653037087723e+00
2.000000000000000111e-01 1.277606879955214936e+00
2.000000000000000111e-01 1.365000023693738740e+00
2.000000000000000111e-01 1.512827562059925413e+00
2.000000000000000111e-01 1.554264244420807017e+00
2.000000000000000111e-01 1.831621697891364420e+00
2.000000000000000111e-01 1.873713367248882378e+00
2.000000000000000111e-01 1.921978774112972133e+00
2.000000000000000111e-01 1.979961623364062007e+00
2.000000000000000111e-01 1.998808188837784883e+00
2.000000000000000111e-01 2.054667024774204265e+00
2.000000000000000111e-01 2.101549802618791318e+00
2.000000000000000111e-01 2.146962789958081430e+00
2.000000000000000111e-01 2.220251941273346574e+00
2.000000000000000111e-01 2.279952862254674528e+00
2.000000000000000111e-01 1.197391313488765263e+00
2.000000000000000111e-01 1.281111077635642914e+00
2.000000000000000111e-01 1.366506613834673090e+00
2.000000000000000111e-01 1.506666457966474582e+00
2.000000000000000111e-01 1.559290637442984462e+00
2.000000000000000111e-01 1.834949738353287785e+00
2.000000000000000111e-01 1.864152606497384568e+00
2.000000000000000111e-01 1.939367693021182504e+00
2.000000000000000111e-01 1.972156695302743401e+00
2.000000000000000111e-01 2.001222317097443693e+00
2.000000000000000111e-01 2.050072465739617655e+00
2.000000000000000111e-01 2.098477804015203674e+00
2.000000000000000111e-01 2.141485549169630076e+00
2.000000000000000111e-01 2.236552523533106296e+00
2.000000000000000111e-01 2.278591219681317170e+00
2.000000000000000111e-01 5.919269226123162753e-01
2.000000000000000111e-01 6.336133298427455429e-01
2.000000000000000111e-01 6.879845718889328055e-01
2.000000000000000111e-01 8.279820416469760858e-01
2.000000000000000111e-01 8.396660543957068512e-01
2.000000000000000111e-01 9.976183600500121429e-01
2.000000000000000111e-01 1.175189807391063823e+00
2.000000000000000111e-01 1.313455212992408860e+00
2.000000000000000111e-01 1.565944053110854384e+00
2.000000000000000111e-01 1.592750103131862716e+00
2.000000000000000111e-01 1.673016441281674815e+00
2.000000000000000111e-01 1.898455855238694312e+00
2.000000000000000111e-01 2.007987868375465723e+00
2.000000000000000111e-01 2.065444135825345029e+00
2.000000000000000111e-01 2.106987709279849241e+00
2.000000000000000111e-01 5.824546570333666295e-01
2.000000000000000111e-01 6.349664064778437478e-01
2.000000000000000111e-01 7.022922726350486755e-01
2.000000000000000111e-01 8.217615893263143789e-01
2.000000000000000111e-01 8.371595551643906674e-01
2.000000000000000111e-01 1.013084029577981937e+00
2.000000000000000111e-01 1.137631174911462040e+00
2.000000000000000111e-01 1.351362037641933966e+00
2.000000000000000111e-01 1.557865663212368190e+00
2.000000000000000111e-01 1.578009880318916203e+00
2.000000000000000111e-01 1.710005220022964068e+00
2.000000000000000111e-01 1.841317569276924360e+00
2.000000000000000111e-01 2.019786661355794877e+00
2.000000000000000111e-01 2.080170662477229371e+00
2.000000000000000111e-01 2.121555958854884238e+00
2.000000000000000111e-01 2.133869658498610988e+00
2.000000000000000111e-01 7.960514293868357072e-01
2.000000000000000111e-01 9.005269962819113516e-01
2.000000000000000111e-01 9.484500970225155925e-01
2.000000000000000111e-01 1.088904215300829037e+00
2.000000000000000111e-01 1.119548053312314551e+00
2.000000000000000111e-01 1.567306394856558427e+00
2.000000000000000111e-01 1.608108879157299498e+00
2.000000000000000111e-01 1.659887169850691180e+00
2.000000000000000111e-01 1.711330161227635926e+00
2.000000000000000111e-01 1.735270650350429378e+00
2.000000000000000111e-01 1.818161465120937237e+00
2.000000000000000111e-01 1.960554677074298979e+00
2.000000000000000111e-01 2.103327766109998720e+00
2.000000000000000111e-01 2.211682160081551274e+00
2.000000000000000111e-01 2.271472813956307846e+00
2.000000000000000111e-01 5.881652901894653951e-01
2.000000000000000111e-01 6.551440939751103087e-01
2.000000000000000111e-01 8.086140594901394252e-01
2.000000000000000111e-01 1.102063145537130140e+00
2.000000000000000111e-01 1.174324234182591908e+00
2.000000000000000111e-01 1.508681878027545054e+00
2.000000000000000111e-01 1.552501640012025064e+00
2.000000000000000111e-01 1.610318055427455874e+00
2.000000000000000111e-01 1.698920658732419042e+00
2.000000000000000111e-01 1.733578024177148791e+00
2.000000000000000111e-01 1.831644114016768299e+00
2.000000000000000111e-01 1.978123368894245004e+00
2.000000000000000111e-01 2.041869286132907746e+00
2.000000000000000111e-01 2.126529219638740642e+00
2.000000000000000111e-01 2.193739946764964088e+00
2.000000000000000111e-01 7.986687661368989666e-01
2.000000000000000111e-01 8.927394153656393883e-01
2.000000000000000111e-01 9.544831793009791454e-01
2.000000000000000111e-01 1.083197111403507051e+00
2.000000000000000111e-01 1.124247524906621720e+00
2.000000000000000111e-01 1.567227237474185131e+00
2.000000000000000111e-01 1.605328424286483369e+00
2.000000000000000111e-01 1.668752028888150107e+00
2.000000000000000111e-01 1.703181383230827350e+00
2.000000000000000111e-01 1.741500848714878202e+00
2.000000000000000111e-01 1.812235097707400655e+00
2.000000000000000111e-01 1.975858005455194188e+00
2.000000000000000111e-01 2.081266370770919139e+00
2.000000000000000111e-01 2.206975341756844955e+00
2.000000000000000111e-01 2.291650441267933047e+00
2.000000000000000111e-01 5.881652898443689992e-01
2.000000000000000111e-01 6.551440934289303186e-01
2.000000000000000111e-01 8.086140597737312419e-01
2.000000000000000111e-01 1.102063146345955147e+00
2.000000000000000111e-01 1.174324234811052747e+00
2.000000000000000111e-01 1.508681878143107724e+00
2.000000000000000111e-01 1.552501639699187308e+00
2.000000000000000111e-01 1.610318055253145531e+00
2.000000000000000111e-01 1.698920658419467600e+00
2.000000000000000111e-01 1.733578023675420354e+00
2.000000000000000111e-01 1.831644113811222496e+00
2.000000000000000111e-01 1.978123369442727153e+00
2.000000000000000111e-01 2.041869285550831137e+00
2.000000000000000111e-01 2.126529219406990023e+00
2.000000000000000111e-01 2.193739946973721544e+00
2.000000000000000111e-01 7.986687662747726790e-01
2.000000000000000111e-01 8.927394156565355843e-01
2.000000000000000111e-01 9.544831795696211429e-01
2.000000000000000111e-01 1.083197111750280328e+00
2.000000000000000111e-01 1.124247525339995946e+00
2.000000000000000111e-01 1.567227237361407788e+00
2.000000000000000111e-01 1.605328424670972254e+00
2.000000000000000111e-01 1.668752028404583143e+00
2.000000000000000111e-01 1.703181383003283145e+00
2.000000000000000111e-01 1.741500848110831612e+00
2.000000000000000111e-01 1.812235098073472273e+00
2.000000000000000111e-01 1.975858006167186431e+00
2.000000000000000111e-01 2.081266371637980228e+00
2.000000000000000111e-01 2.206975341490135634e+00
2.000000000000000111e-01 2.291650441022483164e+00
2.000000000000000111e-01 5.919269198433596557e-01
2.000000000000000111e-01 6.336133289467511531e-01
2.000000000000000111e-01 6.879845711418681731e-01
2.000000000000000111e-01 8.279820405441284947e-01
2.000000000000000111e-01 8.396660531346924472e-01
2.000000000000000111e-01 9.976183593951475359e-01
2.000000000000000111e-01 1.175189807496195726e+00
2.000000000000000111e-01 1.313455211909712261e+00
2.000000000000000111e-01 1.565944052451442303e+00
2.000000000000000111e-01 1.592750102718412109e+00
2.000000000000000111e-01 1.673016440376727587e+00
2.000000000000000111e-01 1.898455855289881811e+00
2.000000000000000111e-01 2.007987869000459114e+00
2.000000000000000111e-01 2.065444135755626576e+00
2.000000000000000111e-01 2.106987709264359410e+00
2.000000000000000111e-01 5.824546575269948789e-01
2.000000000000000111e-01 6.349664074051020179e-01
2.000000000000000111e-01 7.022922726133629112e-01
2.000000000000000111e-01 8.217615922470713485e-01
2.000000000000000111e-01 8.371595573570687066e-01
2.000000000000000111e-01 1.013084030987158712e+00
2.000000000000000111e-01 1.137631175656139249e+00
2.000000000000000111e-01 1.351362037646509862e+00
2.000000000000000111e-01 1.557865662437706078e+00
2.000000000000000111e-01 1.578009880219838124e+00
2.000000000000000111e-01 1.710005221691545785e+00
2.000000000000000111e-01 1.841317570096776990e+00
2.000000000000000111e-01 2.019786660536794898e+00
2.000000000000000111e-01 2.080170662283222782e+00
2.000000000000000111e-01 2.121555958933555530e+00
2.000000000000000111e-01 2.133869658356047694e+00
2.000000000000000111e-01 2.211513145378575018e+00
2.000000000000000111e-01 7.960514291181937097e-01
2.000000000000000111e-01 9.005269959171187111e-01
2.000000000000000111e-01 9.484500966906352915e-01
2.000000000000000111e-01 1.088904214813851468e+00
2.000000000000000111e-01 1.119548052725718890e+00
2.000000000000000111e-01 1.567306395155412702e+00
2.000000000000000111e-01 1.608108878717047219e+00
2.000000000000000111e-01 1.659887169966964393e+00
2.000000000000000111e-01 1.711330161892902879e+00
2.000000000000000111e-01 1.735270651348685078e+00
2.000000000000000111e-01 1.818161464186573539e+00
2.000000000000000111e-01 1.960554675964999660e+00
2.000000000000000111e-01 2.103327765660111481e+00
2.000000000000000111e-01 2.211682160404762953e+00
2.000000000000000111e-01 2.271472813629571874e+00
2.000000000000000111e-01 1.197391313885702857e+00
2.000000000000000111e-01 1.281111078492017441e+00
2.000000000000000111e-01 1.366506614670441877e+00
2.000000000000000111e-01 1.506666458124328756e+00
2.000000000000000111e-01 1.559290637989221295e+00
2.000000000000000111e-01 1.834949738527171803e+00
2.000000000000000111e-01 1.864152607013522811e+00
2.000000000000000111e-01 1.939367693064838249e+00
2.000000000000000111e-01 1.972156695772497415e+00
2.000000000000000111e-01 2.001222317422360675e+00
2.000000000000000111e-01 2.050072465376672426e+00
2.000000000000000111e-01 2.098477804066732233e+00
2.000000000000000111e-01 2.141485550226235546e+00
2.000000000000000111e-01 2.236552523820932947e+00
2.000000000000000111e-01 2.278591219482848373e+00
2.000000000000000111e-01 5.997404244868675960e-01
2.000000000000000111e-01 6.480145756161448389e-01
2.000000000000000111e-01 7.988201139995965150e-01
2.000000000000000111e-01 1.118896346030453515e+00
2.000000000000000111e-01 1.161946148858817196e+00
2.000000000000000111e-01 1.488413612354008819e+00
2.000000000000000111e-01 1.565281603846557346e+00
2.000000000000000111e-01 1.634197419763779635e+00
2.000000000000000111e-01 1.685787591387025941e+00
2.000000000000000111e-01 1.742798298922991762e+00
2.000000000000000111e-01 1.826859862220686637e+00
2.000000000000000111e-01 1.969377752572540885e+00
2.000000000000000111e-01 2.054342434684684804e+00
2.000000000000000111e-01 2.105495338950191808e+00
2.000000000000000111e-01 2.195906065759317016e+00
2.000000000000000111e-01 5.825937367791595989e-01
2.000000000000000111e-01 6.409361632707373246e-01
2.000000000000000111e-01 6.911703060885940886e-01
2.000000000000000111e-01 8.271377115236759892e-01
2.000000000000000111e-01 8.362759391136194154e-01
2.000000000000000111e-01 1.006437190220481170e+00
2.000000000000000111e-01 1.152647945261406903e+00
2.000000000000000111e-01 1.337394691829075555e+00
2.000000000000000111e-01 1.559276465963478131e+00
2.000000000000000111e-01 1.590076956761009797e+00
2.000000000000000111e-01 1.693686145749609295e+00
2.000000000000000111e-01 1.866881317436593690e+00
2.000000000000000111e-01 2.009850933325992628e+00
2.000000000000000111e-01 2.063332965719268941e+00
2.000000000000000111e-01 2.113344158348638757e+00
2.000000000000000111e-01 5.936752529204341045e-01
2.000000000000000111e-01 6.517000291251235922e-01
2.000000000000000111e-01 8.072347425619454953e-01
2.000000000000000111e-01 1.097456374097532716e+00
2.000000000000000111e-01 1.179985274874098877e+00
2.000000000000000111e-01 1.514034147741199376e+00
2.000000000000000111e-01 1.540205199021755789e+00
2.000000000000000111e-01 1.609119742727926905e+00
2.000000000000000111e-01 1.697496572785695435e+00
2.000000000000000111e-01 1.731696221951239067e+00
2.000000000000000111e-01 1.866833841430263874e+00
2.000000000000000111e-01 1.948846847389688719e+00
2.000000000000000111e-01 2.038276738848679770e+00
2.000000000000000111e-01 2.136970398659656212e+00
2.000000000000000111e-01 2.188245813468824963e+00
2.000000000000000111e-01 1.201055652364772186e+00
2.000000000000000111e-01 1.277606879418840435e+00
2.000000000000000111e-01 1.365000022797062229e+00
2.000000000000000111e-01 1.512827561960108369e+00
2.000000000000000111e-01 1.554264243675248736e+00
2.000000000000000111e-01 1.831621697841200103e+00
2.000000000000000111e-01 1.873713367469377999e+00
2.000000000000000111e-01 1.921978774074005969e+00
2.000000000000000111e-01 1.979961622779114805e+00
2.000000000000000111e-01 1.998808188045728684e+00
2.000000000000000111e-01 2.054667024974975220e+00
2.000000000000000111e-01 2.101549802732307626e+00
2.000000000000000111e-01 2.146962788652956533e+00
2.000000000000000111e-01 2.220251940605805885e+00
2.000000000000000111e-01 2.279952862136610747e+00
2.000000000000000111e-01 1.190527096292612441e+00
2.000000000000000111e-01 1.290683163819295487e+00
2.000000000000000111e-01 1.363719300123221956e+00
2.000000000000000111e-01 1.506292850452297216e+00
2.000000000000000111e-01 1.560812944451498652e+00
2.000000000000000111e-01 1.834321924182887642e+00
2.000000000000000111e-01 1.852865303066550950e+00
2.000000000000000111e-01 1.952452382231882666e+00
2.000000000000000111e-01 1.983281773282328686e+00
2.000000000000000111e-01 1.991463103216943864e+00
2.000000000000000111e-01 2.057062192642092668e+00
2.000000000000000111e-01 2.087526568563049523e+00
2.000000000000000111e-01 2.142415513929819326e+00
2.000000000000000111e-01 2.239232509772563162e+00
2.000000000000000111e-01 2.269366202402153476e+00
2.000000000000000111e-01 7.990425568490309161e-01
2.000000000000000111e-01 8.933192554881088654e-01
2.000000000000000111e-01 9.552970663639541726e-01
2.000000000000000111e-01 1.077960585460829179e+00
2.000000000000000111e-01 1.127051591595062519e+00
2.000000000000000111e-01 1.560644036865113549e+00
2.000000000000000111e-01 1.609736750451986609e+00
2.000000000000000111e-01 1.674266403289294658e+00
2.000000000000000111e-01 1.694767889118907078e+00
2.000000000000000111e-01 1.747359539862742395e+00
2.000000000000000111e-01 1.812732450291406394e+00
2.000000000000000111e-01 1.989611099632753621e+00
2.000000000000000111e-01 2.058581708894422491e+00
2.000000000000000111e-01 2.206524508515684602e+00
2.000000000000000111e-01 2.303124664278328737e+00
2.000000000000000111e-01 7.940474058486017839e-01
2.000000000000000111e-01 9.105821135685516765e-01
2.000000000000000111e-01 9.413477011333384326e-01
2.000000000000000111e-01 1.088322217710469886e+00
2.000000000000000111e-01 1.118678414887256167e+00
2.000000000000000111e-01 1.561287999848190111e+00
2.000000000000000111e-01 1.614337154013867348e+00
2.000000000000000111e-01 1.656173285754590552e+00
2.000000000000000111e-01 1.710755329278214276e+00
2.000000000000000111e-01 1.735990925386545314e+00
2.000000000000000111e-01 1.824700056010783555e+00
2.000000000000000111e-01 1.954901405726815256e+00
2.000000000000000111e-01 2.107150483159813348e+00
2.000000000000000111e-01 2.209157467741363234e+00
2.000000000000000111e-01 2.272739808519332882e+00
2.000000000000000111e-01 1.196622552490197222e+00
2.000000000000000111e-01 1.285221805362084524e+00
2.000000000000000111e-01 1.360543582586416278e+00
2.000000000000000111e-01 1.518469017205489990e+00
2.000000000000000111e-01 1.551003934250474003e+00
2.000000000000000111e-01 1.824365493821062501e+00
2.000000000000000111e-01 1.870581937000878270e+00
2.000000000000000111e-01 1.928135689533036157e+00
2.000000000000000111e-01 1.977452618749452995e+00
2.000000000000000111e-01 2.004769221287972414e+00
2.000000000000000111e-01 2.056380439636285473e+00
2.000000000000000111e-01 2.110291313393901191e+00
2.000000000000000111e-01 2.143857322100103602e+00
2.000000000000000111e-01 2.209478244123744162e+00
2.000000000000000111e-01 2.267335341445885888e+00
2.000000000000000111e-01 3.024320142799297173e-03
2.000000000000000111e-01 9.188437697616791411e-03
2.000000000000000111e-01 1.019092555377767439e-01
2.000000000000000111e-01 1.448855424738724196e-01
2.000000000000000111e-01 2.450666973390696057e-01
2.000000000000000111e-01 2.568160072117393611e-01
2.000000000000000111e-01 2.655418813343715101e-01
2.000000000000000111e-01 3.348848137586912799e-01
2.000000000000000111e-01 3.717127627345746532e-01
2.000000000000000111e-01 3.767179931955695338e-01
2.000000000000000111e-01 8.231392509360091481e-01
2.000000000000000111e-01 1.139443801110303411e+00
2.000000000000000111e-01 1.212230062556415078e+00
2.000000000000000111e-01 1.266932199410177873e+00
2.000000000000000111e-01 1.389329264294758559e+00
2.666666666666666630e-01 5.922358833031182712e-01
2.666666666666666630e-01 6.533607437426383058e-01
2.666666666666666630e-01 8.025406839459492403e-01
2.666666666666666630e-01 1.114715204177514352e+00
2.666666666666666630e-01 1.164275546219442958e+00
2.666666666666666630e-01 1.484631336323957385e+00
2.666666666666666630e-01 1.569699489124076308e+00
2.666666666666666630e-01 1.640239430414027311e+00
2.666666666666666630e-01 1.681142830898266993e+00
2.666666666666666630e-01 1.738277772620335782e+00
2.666666666666666630e-01 1.835214973476155365e+00
2.666666666666666630e-01 1.966952793867505989e+00
2.666666666666666630e-01 2.047113571129671072e+00
2.666666666666666630e-01 2.107253488311499723e+00
2.666666666666666630e-01 2.197847597236318506e+00
2.666666666666666630e-01 5.812930402278482234e-01
2.666666666666666630e-01 6.400576884369115760e-01
2.666666666666666630e-01 6.921949085612197905e-01
2.666666666666666630e-01 8.272555344649958897e-01
2.666666666666666630e-01 8.357371483607209939e-01
2.666666666666666630e-01 1.006360505946105377e+00
2.666666666666666630e-01 1.150557758631208571e+00
2.666666666666666630e-01 1.343297367936912678e+00
2.666666666666666630e-01 1.554437572552643587e+00
2.666666666666666630e-01 1.593460527711442865e+00
2.666666666666666630e-01 1.700365828982086214e+00
2.666666666666666630e-01 1.858928954133830302e+00
2.666666666666666630e-01 2.006054242821591060e+00
2.666666666666666630e-01 2.063277134221181086e+00
2.666666666666666630e-01 2.111566214921253959e+00
2.666666666666666630e-01 2.139005043475947332e+00
2.666666666666666630e-01 5.868915728955528266e-01
2.666666666666666630e-01 6.563098951654637858e-01
2.666666666666666630e-01 8.113977614175098552e-01
2.666666666666666630e-01 1.093617652935847673e+00
2.666666666666666630e-01 1.181671332110056483e+00
2.666666666666666630e-01 1.506871517683407546e+00
2.666666666666666630e-01 1.546009624826695017e+00
2.666666666666666630e-01 1.615572800189710279e+00
2.666666666666666630e-01 1.694210330457622149e+00
2.666666666666666630e-01 1.727492996370330047e+00
2.666666666666666630e-01 1.880903259863117682e+00
2.666666666666666630e-01 1.939536104276811557e+00
2.666666666666666630e-01 2.033671381942326661e+00
2.666666666666666630e-01 2.136335377712072159e+00
2.666666666666666630e-01 2.191486967736835823e+00
2.666666666666666630e-01 1.201701137279343357e+00
2.666666666666666630e-01 1.276853913971109478e+00
2.666666666666666630e-01 1.362982702567052229e+00
2.666666666666666630e-01 1.516293012154193320e+00
2.666666666666666630e-01 1.552740320321419176e+00
2.666666666666666630e-01 1.828904517721014145e+00
2.666666666666666630e-01 1.873322743513767819e+00
2.666666666666666630e-01 1.923723515268221718e+00
2.666666666666666630e-01 1.980293770890312999e+00
2.666666666666666630e-01 2.001387554849429762e+00
2.666666666666666630e-01 2.053393090753871775e+00
2.666666666666666630e-01 2.097656401549130578e+00
2.666666666666666630e-01 2.148922441994784549e+00
2.666666666666666630e-01 2.220821711877363214e+00
2.666666666666666630e-01 2.278658124276404351e+00
2.666666666666666630e-01 1.197746474636744551e+00
2.666666666666666630e-01 1.280736906858663815e+00
2.666666666666666630e-01 1.364403084033170899e+00
2.666666666666666630e-01 1.509333229596194315e+00
2.666666666666666630e-01 1.558587919021107382e+00
2.666666666666666630e-01 1.832521721302299511e+00
2.666666666666666630e-01 1.863184163032542529e+00
2.666666666666666630e-01 1.943160982019321636e+00
2.666666666666666630e-01 1.970258437410194574e+00
2.666666666666666630e-01 2.005313562628003865e+00
2.666666666666666630e-01 2.046507817948281627e+00
2.666666666666666630e-01 2.098050693508241693e+00
2.666666666666666630e-01 2.140760967328589004e+00
2.666666666666666630e-01 2.239773344275846512e+00
2.666666666666666630e-01 2.273123007756055358e+00
2.666666666666666630e-01 5.943959498954995979e-01
2.666666666666666630e-01 6.278299903108006674e-01
2.666666666666666630e-01 6.910087726364793070e-01
2.666666666666666630e-01 8.269579524548760219e-01
2.666666666666666630e-01 8.405907632060518608e-01
2.666666666666666630e-01 9.962849097418029487e-01
2.666666666666666630e-01 1.175186315553048644e+00
2.666666666666666630e-01 1.316262101742182722e+00
2.666666666666666630e-01 1.562965746054601368e+00
2.666666666666666630e-01 1.593810326890633178e+00
2.666666666666666630e-01 1.675280861804850474e+00
2.666666666666666630e-01 1.895650102380642466e+00
2.666666666666666630e-01 2.005372173909933053e+00
2.666666666666666630e-01 2.071175583661329256e+00
2.666666666666666630e-01 2.106970104501129981e+00
2.666666666666666630e-01 5.834030403789540742e-01
2.666666666666666630e-01 6.311738464997915798e-01
2.666666666666666630e-01 7.052384021010027482e-01
2.666666666666666630e-01 8.204925403157403707e-01
2.666666666666666630e-01 8.377817059493111174e-01
2.666666666666666630e-01 1.012276893773844222e+00
2.666666666666666630e-01 1.136763448564238388e+00
2.666666666666666630e-01 1.355699238853105726e+00
2.666666666666666630e-01 1.552795638833259773e+00
2.666666666666666630e-01 1.580017367082717783e+00
2.666666666666666630e-01 1.715900319912606165e+00
2.666666666666666630e-01 1.833645996061363803e+00
2.666666666666666630e-01 2.019165629447712718e+00
2.666666666666666630e-01 2.088540525293296923e+00
2.666666666666666630e-01 2.117618284661347161e+00
2.666666666666666630e-01 7.977885964892550419e-01
2.666666666666666630e-01 8.992793111177661558e-01
2.666666666666666630e-01 9.464110939057377436e-01
2.666666666666666630e-01 1.091504127815625225e+00
2.666666666666666630e-01 1.118152928776936506e+00
2.666666666666666630e-01 1.569879723526327098e+00
2.666666666666666630e-01 1.604773439459137307e+00
2.666666666666666630e-01 1.660711300762869769e+00
2.666666666666666630e-01 1.709680586392835266e+00
2.666666666666666630e-01 1.737115299791838652e+00
2.666666666666666630e-01 1.820139014059861893e+00
2.666666666666666630e-01 1.955883087780534879e+00
2.666666666666666630e-01 2.112463291918885488e+00
2.666666666666666630e-01 2.196132344654387225e+00
2.666666666666666630e-01 2.275907901257909316e+00
2.666666666666666630e-01 5.785881961308518839e-01
2.666666666666666630e-01 6.604805850766410913e-01
2.666666666666666630e-01 8.162614657934454954e-01
2.666666666666666630e-01 1.095470646853328844e+00
2.666666666666666630e-01 1.177032720481577144e+00
2.666666666666666630e-01 1.510101963619007392e+00
2.666666666666666630e-01 1.553844057611172502e+00
2.666666666666666630e-01 1.611591939197722922e+00
2.666666666666666630e-01 1.698645881109285938e+00
2.666666666666666630e-01 1.727463523657121414e+00
2.666666666666666630e-01 1.832059036972538024e+00
2.666666666666666630e-01 1.983980155744774265e+00
2.666666666666666630e-01 2.037435522700718593e+00
2.666666666666666630e-01 2.127103949818803130e+00
2.666666666666666630e-01 2.197253061115929995e+00
2.666666666666666630e-01 8.006947097422312254e-01
2.666666666666666630e-01 8.908070555831955062e-01
2.666666666666666630e-01 9.528487505211273856e-01
2.666666666666666630e-01 1.085064194774446378e+00
2.666666666666666630e-01 1.123575937864472962e+00
2.666666666666666630e-01 1.570191469513048332e+00
2.666666666666666630e-01 1.601421168529924444e+00
2.666666666666666630e-01 1.670242113765397107e+00
2.666666666666666630e-01 1.701668907527903229e+00
2.666666666666666630e-01 1.743038477232374817e+00
2.666666666666666630e-01 1.813369739757234811e+00
2.666666666666666630e-01 1.971639641326987658e+00
2.666666666666666630e-01 2.088548961603066800e+00
2.666666666666666630e-01 2.194710512057071128e+00
2.666666666666666630e-01 2.295182084669136202e+00
2.666666666666666630e-01 5.785881957151843835e-01
2.666666666666666630e-01 6.604805845404655429e-01
2.666666666666666630e-01 8.162614660804763389e-01
2.666666666666666630e-01 1.095470647654906315e+00
2.666666666666666630e-01 1.177032721146474614e+00
2.666666666666666630e-01 1.510101963851923301e+00
2.666666666666666630e-01 1.553844057262608658e+00
2.666666666666666630e-01 1.611591938970065030e+00
2.666666666666666630e-01 1.698645880679038100e+00
2.666666666666666630e-01 1.727463523206608897e+00
2.666666666666666630e-01 1.832059036758806769e+00
2.666666666666666630e-01 1.983980156437183950e+00
2.666666666666666630e-01 2.037435522022093437e+00
2.666666666666666630e-01 2.127103949498206248e+00
2.666666666666666630e-01 2.197253061306184918e+00
2.666666666666666630e-01 8.006947099351293673e-01
2.666666666666666630e-01 8.908070559908196628e-01
2.666666666666666630e-01 9.528487508718797017e-01
2.666666666666666630e-01 1.085064195172776635e+00
2.666666666666666630e-01 1.123575938315042322e+00
2.666666666666666630e-01 1.570191469416442942e+00
2.666666666666666630e-01 1.601421168926947303e+00
2.666666666666666630e-01 1.670242113103597603e+00
2.666666666666666630e-01 1.701668907223591987e+00
2.666666666666666630e-01 1.743038476563214090e+00
2.666666666666666630e-01 1.813369740285963871e+00
2.666666666666666630e-01 1.971639642178132590e+00
2.666666666666666630e-01 2.088548962539903187e+00
2.666666666666666630e-01 2.194710511761655880e+00
2.666666666666666630e-01 2.295182084631193220e+00
2.666666666666666630e-01 5.943959466234502997e-01
2.666666666666666630e-01 6.278299894212580057e-01
2.666666666666666630e-01 6.910087716820783044e-01
2.666666666666666630e-01 8.269579511214715239e-01
2.666666666666666630e-01 8.405907617439538626e-01
2.666666666666666630e-01 9.962849090167367194e-01
2.666666666666666630e-01 1.175186315611682630e+00
2.666666666666666630e-01 1.316262100623248443e+00
2.666666666666666630e-01 1.562965745305206156e+00
2.666666666666666630e-01 1.593810326371254860e+00
2.666666666666666630e-01 1.675280860842860875e+00
2.666666666666666630e-01 1.895650102149403438e+00
2.666666666666666630e-01 2.005372174699488141e+00
2.666666666666666630e-01 2.071175583701347023e+00
2.666666666666666630e-01 2.106970104553852252e+00
2.666666666666666630e-01 5.834030409562558361e-01
2.666666666666666630e-01 6.311738475054085029e-01
2.666666666666666630e-01 7.052384023393472035e-01
2.666666666666666630e-01 8.204925433724099548e-01
2.666666666666666630e-01 8.377817086134768942e-01
2.666666666666666630e-01 1.012276895338629856e+00
2.666666666666666630e-01 1.136763449416974936e+00
2.666666666666666630e-01 1.355699238918276706e+00
2.666666666666666630e-01 1.552795638040635140e+00
2.666666666666666630e-01 1.580017367042017895e+00
2.666666666666666630e-01 1.715900321705959186e+00
2.666666666666666630e-01 1.833645997050922460e+00
2.666666666666666630e-01 2.019165628662648260e+00
2.666666666666666630e-01 2.088540525016810534e+00
2.666666666666666630e-01 2.117618284790040661e+00
2.666666666666666630e-01 2.134908935451051093e+00
2.666666666666666630e-01 2.199919714256935777e+00
2.666666666666666630e-01 7.977885961378206048e-01
2.666666666666666630e-01 8.992793107212548875e-01
2.666666666666666630e-01 9.464110934696066124e-01
2.666666666666666630e-01 1.091504127224482090e+00
2.666666666666666630e-01 1.118152928161975979e+00
2.666666666666666630e-01 1.569879723850959863e+00
2.666666666666666630e-01 1.604773438967839638e+00
2.666666666666666630e-01 1.660711300973758853e+00
2.666666666666666630e-01 1.709680587245230754e+00
2.666666666666666630e-01 1.737115300875217372e+00
2.666666666666666630e-01 1.820139012916257570e+00
2.666666666666666630e-01 1.955883086427689932e+00
2.666666666666666630e-01 2.112463291479855343e+00
2.666666666666666630e-01 2.196132344840151518e+00
2.666666666666666630e-01 2.275907900861255939e+00
2.666666666666666630e-01 1.197746475202990268e+00
2.666666666666666630e-01 1.280736907815537506e+00
2.666666666666666630e-01 1.364403085048451203e+00
2.666666666666666630e-01 1.509333229841899993e+00
2.666666666666666630e-01 1.558587919702546287e+00
2.666666666666666630e-01 1.832521721364770428e+00
2.666666666666666630e-01 1.863184163603420984e+00
2.666666666666666630e-01 1.943160982169558793e+00
2.666666666666666630e-01 1.970258438004805157e+00
2.666666666666666630e-01 2.005313563026817292e+00
2.666666666666666630e-01 2.046507817349322522e+00
2.666666666666666630e-01 2.098050693635570951e+00
2.666666666666666630e-01 2.140760968509340501e+00
2.666666666666666630e-01 2.239773344343831241e+00
2.666666666666666630e-01 2.273123007673859775e+00
2.666666666666666630e-01 5.922358851853175565e-01
2.666666666666666630e-01 6.533607456160268612e-01
2.666666666666666630e-01 8.025406846927864990e-01
2.666666666666666630e-01 1.114715205518933772e+00
2.666666666666666630e-01 1.164275546816611495e+00
2.666666666666666630e-01 1.484631336257336898e+00
2.666666666666666630e-01 1.569699490397056252e+00
2.666666666666666630e-01 1.640239430365937778e+00
2.666666666666666630e-01 1.681142831230658885e+00
2.666666666666666630e-01 1.738277773250530345e+00
2.666666666666666630e-01 1.835214972950979018e+00
2.666666666666666630e-01 1.966952793182883852e+00
2.666666666666666630e-01 2.047113571504382890e+00
2.666666666666666630e-01 2.107253488499566174e+00
2.666666666666666630e-01 2.197847596576480100e+00
2.666666666666666630e-01 5.812930391528254859e-01
2.666666666666666630e-01 6.400576876403363258e-01
2.666666666666666630e-01 6.921949086648737648e-01
2.666666666666666630e-01 8.272555350601180635e-01
2.666666666666666630e-01 8.357371491850358325e-01
2.666666666666666630e-01 1.006360506400255872e+00
2.666666666666666630e-01 1.150557758834452216e+00
2.666666666666666630e-01 1.343297367446126600e+00
2.666666666666666630e-01 1.554437572099828913e+00
2.666666666666666630e-01 1.593460527454055864e+00
2.666666666666666630e-01 1.700365829108733351e+00
2.666666666666666630e-01 1.858928955231618829e+00
2.666666666666666630e-01 2.006054242390320042e+00
2.666666666666666630e-01 2.063277133898708371e+00
2.666666666666666630e-01 2.111566214915342243e+00
2.666666666666666630e-01 5.868915715682021528e-01
2.666666666666666630e-01 6.563098945877925416e-01
2.666666666666666630e-01 8.113977595897381434e-01
2.666666666666666630e-01 1.093617650097087335e+00
2.666666666666666630e-01 1.181671330543309750e+00
2.666666666666666630e-01 1.506871518175756819e+00
2.666666666666666630e-01 1.546009624249393255e+00
2.666666666666666630e-01 1.615572800280119736e+00
2.666666666666666630e-01 1.694210331118284785e+00
2.666666666666666630e-01 1.727492996157764082e+00
2.666666666666666630e-01 1.880903260398156362e+00
2.666666666666666630e-01 1.939536105066167693e+00
2.666666666666666630e-01 2.033671382457470145e+00
2.666666666666666630e-01 2.136335377480293118e+00
2.666666666666666630e-01 2.191486967659528773e+00
2.666666666666666630e-01 1.201701136397247183e+00
2.666666666666666630e-01 1.276853913435644472e+00
2.666666666666666630e-01 1.362982701430524912e+00
2.666666666666666630e-01 1.516293012040733856e+00
2.666666666666666630e-01 1.552740319306536776e+00
2.666666666666666630e-01 1.828904517842573796e+00
2.666666666666666630e-01 1.873322743738185636e+00
2.666666666666666630e-01 1.923723515145923102e+00
2.666666666666666630e-01 1.980293770145209464e+00
2.666666666666666630e-01 2.001387553826333487e+00
2.666666666666666630e-01 2.053393091179515295e+00
2.666666666666666630e-01 2.097656401535431314e+00
2.666666666666666630e-01 2.148922440696992453e+00
2.666666666666666630e-01 2.220821711212352056e+00
2.666666666666666630e-01 2.278658124155242604e+00
2.666666666666666630e-01 1.187922346752259273e+00
2.666666666666666630e-01 1.295326253205132616e+00
2.666666666666666630e-01 1.359186648989776813e+00
2.666666666666666630e-01 1.510287300152754142e+00
2.666666666666666630e-01 1.559703593186867465e+00
2.666666666666666630e-01 1.829954196817453749e+00
2.666666666666666630e-01 1.849131382549757063e+00
2.666666666666666630e-01 1.958441706960940110e+00
2.666666666666666630e-01 1.982984861545475042e+00
2.666666666666666630e-01 1.998301981725148835e+00
2.666666666666666630e-01 2.057522733753472721e+00
2.666666666666666630e-01 2.079990036999447511e+00
2.666666666666666630e-01 2.145394904282170501e+00
2.666666666666666630e-01 2.242197977356056526e+00
2.666666666666666630e-01 2.257709728490169709e+00
2.666666666666666630e-01 8.005358864693619125e-01
2.666666666666666630e-01 8.937481948341599036e-01
2.666666666666666630e-01 9.525949080139639591e-01
2.666666666666666630e-01 1.077920819331808389e+00
2.666666666666666630e-01 1.127175001384472353e+00
2.666666666666666630e-01 1.559238093085980381e+00
2.666666666666666630e-01 1.609637134888004084e+00
2.666666666666666630e-01 1.676335743021098779e+00
2.666666666666666630e-01 1.691162573955864445e+00
2.666666666666666630e-01 1.750416726216400320e+00
2.666666666666666630e-01 1.815471105300844101e+00
2.666666666666666630e-01 1.986762542765092121e+00
2.666666666666666630e-01 2.060034467246964596e+00
2.666666666666666630e-01 2.197236842472563012e+00
2.666666666666666630e-01 2.306815381591604819e+00
2.666666666666666630e-01 7.951669536442409481e-01
2.666666666666666630e-01 9.144504023161630357e-01
2.666666666666666630e-01 9.355945891440171636e-01
2.666666666666666630e-01 1.088647438851523930e+00
2.666666666666666630e-01 1.118435003496017544e+00
2.666666666666666630e-01 1.559761761400437763e+00
2.666666666666666630e-01 1.614414740831421113e+00
2.666666666666666630e-01 1.656753686091064992e+00
2.666666666666666630e-01 1.707463448493427904e+00
2.666666666666666630e-01 1.739505260190668423e+00
2.666666666666666630e-01 1.829263333478650111e+00
2.666666666666666630e-01 1.949988580555810813e+00
2.666666666666666630e-01 2.113137957197324113e+00
2.666666666666666630e-01 2.192846645759175317e+00
2.666666666666666630e-01 2.281086162051821020e+00
2.666666666666666630e-01 1.193879434155746821e+00
2.666666666666666630e-01 1.290042791139342171e+00
2.666666666666666630e-01 1.356047620165810486e+00
2.666666666666666630e-01 1.524383996888957427e+00
2.666666666666666630e-01 1.548023015905954480e+00
2.666666666666666630e-01 1.818127652424777807e+00
2.666666666666666630e-01 1.867764467259860339e+00
2.666666666666666630e-01 1.935968291378600270e+00
2.666666666666666630e-01 1.975629102657222802e+00
2.666666666666666630e-01 2.010495793389566188e+00
2.666666666666666630e-01 2.056628494616830949e+00
2.666666666666666630e-01 2.103783731626464260e+00
2.666666666666666630e-01 2.148425421625034915e+00
2.666666666666666630e-01 2.207677162854736252e+00
2.666666666666666630e-01 2.261097501945641852e+00
2.666666666666666630e-01 4.691543655923169354e-03
2.666666666666666630e-01 1.533193894076134711e-02
2.666666666666666630e-01 9.800519955444997322e-02
2.666666666666666630e-01 1.365015876813515661e-01
2.666666666666666630e-01 2.456719201531711860e-01
2.666666666666666630e-01 2.566025992501863584e-01
2.666666666666666630e-01 2.697103404329652676e-01
2.666666666666666630e-01 3.340884786030642317e-01
2.666666666666666630e-01 3.692466556352087537e-01
2.666666666666666630e-01 3.766374183859397817e-01
2.666666666666666630e-01 8.325281334545877598e-01
2.666666666666666630e-01 1.120272627363760876e+00
2.666666666666666630e-01 1.211440412730013350e+00
2.666666666666666630e-01 1.283746829731995831e+00
2.666666666666666630e-01 1.380548102715380310e+00
3.333333333333333148e-01 5.858239703344452209e-01
3.333333333333333148e-01 6.574975619862755138e-01
3.333333333333333148e-01 8.069006190849279392e-01
3.333333333333333148e-01 1.108861037449855758e+00
3.333333333333333148e-01 1.168008525233204864e+00
3.333333333333333148e-01 1.482412876344255892e+00
3.333333333333333148e-01 1.572937081783237545e+00
3.333333333333333148e-01 1.642664221366402444e+00
3.333333333333333148e-01 1.678773902072691726e+00
3.333333333333333148e-01 1.733012838411951861e+00
3.333333333333333148e-01 1.846935475345588884e+00
3.333333333333333148e-01 1.962255076587695157e+00
3.333333333333333148e-01 2.039313108029574551e+00
3.333333333333333148e-01 2.110955193038421385e+00
3.333333333333333148e-01 2.199410386569581988e+00
3.333333333333333148e-01 5.800747454221664157e-01
3.333333333333333148e-01 6.392235677341489009e-01
3.333333333333333148e-01 6.931638742090626693e-01
3.333333333333333148e-01 8.273754001557449556e-01
3.333333333333333148e-01 8.351689557540566966e-01
3.333333333333333148e-01 1.006319790994467667e+00
3.333333333333333148e-01 1.148653410755713367e+00
3.333333333333333148e-01 1.348965520563581322e+00
3.333333333333333148e-01 1.550045278790378234e+00
3.333333333333333148e-01 1.596340983842566175e+00
3.333333333333333148e-01 1.707612073094708194e+00
3.333333333333333148e-01 1.850373414749952872e+00
3.333333333333333148e-01 2.002324741919409234e+00
3.333333333333333148e-01 2.063480917177571428e+00
3.333333333333333148e-01 2.110199748375606532e+00
3.333333333333333148e-01 5.816662692208467433e-01
3.333333333333333148e-01 6.596472344915866870e-01
3.333333333333333148e-01 8.146691979108027226e-01
3.333333333333333148e-01 1.091454989332362402e+00
3.333333333333333148e-01 1.182062522942317173e+00
3.333333333333333148e-01 1.499003238994077947e+00
3.333333333333333148e-01 1.553351697121030384e+00
3.333333333333333148e-01 1.623165129984329269e+00
3.333333333333333148e-01 1.690034228554651463e+00
3.333333333333333148e-01 1.724304787035549680e+00
3.333333333333333148e-01 1.893416549006161631e+00
3.333333333333333148e-01 1.930049510799904056e+00
3.333333333333333148e-01 2.030141237472093962e+00
3.333333333333333148e-01 2.133531851715389394e+00
3.333333333333333148e-01 2.195178435965885910e+00
3.333333333333333148e-01 1.201952005816764313e+00
3.333333333333333148e-01 1.276539755110462693e+00
3.333333333333333148e-01 1.361149294872461724e+00
3.333333333333333148e-01 1.519176679919866046e+00
3.333333333333333148e-01 1.551601356524287212e+00
3.333333333333333148e-01 1.826197902999325606e+00
3.333333333333333148e-01 1.872922177151650658e+00
3.333333333333333148e-01 1.926837623645070607e+00
3.333333333333333148e-01 1.979958741237993536e+00
3.333333333333333148e-01 2.003340881722863287e+00
3.333333333333333148e-01 2.050434804737477634e+00
3.333333333333333148e-01 2.097925377509596956e+00
3.333333333333333148e-01 2.146876613841385506e+00
3.333333333333333148e-01 2.222458818956766891e+00
3.333333333333333148e-01 2.278722061637182605e+00
3.333333333333333148e-01 1.198405076284558390e+00
3.333333333333333148e-01 1.280107940433509839e+00
3.333333333333333148e-01 1.362256287191513593e+00
3.333333333333333148e-01 1.512542813959782961e+00
3.333333333333333148e-01 1.557325683776213054e+00
3.333333333333333148e-01 1.829272242886077038e+00
3.333333333333333148e-01 1.864084353523338677e+00
3.333333333333333148e-01 1.945068878896364595e+00
3.333333333333333148e-01 1.969945156228874339e+00
3.333333333333333148e-01 2.006739311301004136e+00
3.333333333333333148e-01 2.044034050999130159e+00
3.333333333333333148e-01 2.101001398464973136e+00
3.333333333333333148e-01 2.137484340400675364e+00
3.333333333333333148e-01 2.239522243771830290e+00
3.333333333333333148e-01 2.272554625629084057e+00
3.333333333333333148e-01 5.962306563319828001e-01
3.333333333333333148e-01 6.225205812146725748e-01
3.333333333333333148e-01 6.947267089211663915e-01
3.333333333333333148e-01 8.255298232650432055e-01
3.333333333333333148e-01 8.411683935570408721e-01
3.333333333333333148e-01 9.962108206331947713e-01
3.333333333333333148e-01 1.171619935694963033e+00
3.333333333333333148e-01 1.322686376203506597e+00
3.333333333333333148e-01 1.559295749343874604e+00
3.333333333333333148e-01 1.593716783142440363e+00
3.333333333333333148e-01 1.680295081772158028e+00
3.333333333333333148e-01 1.887748248791524475e+00
3.333333333333333148e-01 2.004226086375751947e+00
3.333333333333333148e-01 2.078334120449682132e+00
3.333333333333333148e-01 2.109223818661405403e+00
3.333333333333333148e-01 5.853247924059417073e-01
3.333333333333333148e-01 6.272986160063567240e-01
3.333333333333333148e-01 7.066733323095490960e-01
3.333333333333333148e-01 8.198997676053920713e-01
3.333333333333333148e-01 8.386006771761174150e-01
3.333333333333333148e-01 1.009943304464627545e+00
3.333333333333333148e-01 1.139030198033680108e+00
3.333333333333333148e-01 1.356746433868210033e+00
3.333333333333333148e-01 1.549456008949221086e+00
3.333333333333333148e-01 1.582571020758933855e+00
3.333333333333333148e-01 1.717109512680877970e+00
3.333333333333333148e-01 1.832217473611876812e+00
3.333333333333333148e-01 2.017204321538230261e+00
3.333333333333333148e-01 2.097517160671770853e+00
3.333333333333333148e-01 2.113560986411101794e+00
3.333333333333333148e-01 2.135782153428294805e+00
3.333333333333333148e-01 2.188396766398710724e+00
3.333333333333333148e-01 7.997619532974340473e-01
3.333333333333333148e-01 8.971925147613717400e-01
3.333333333333333148e-01 9.451442225587243229e-01
3.333333333333333148e-01 1.093506079711204393e+00
3.333333333333333148e-01 1.117187662394201197e+00
3.333333333333333148e-01 1.572908282172306826e+00
3.333333333333333148e-01 1.600785079654741594e+00
3.333333333333333148e-01 1.662263055766487696e+00
3.333333333333333148e-01 1.707486605960980341e+00
3.333333333333333148e-01 1.739325404122809005e+00
3.333333333333333148e-01 1.821523730726511303e+00
3.333333333333333148e-01 1.952736688122939768e+00
3.333333333333333148e-01 2.121189130589556271e+00
3.333333333333333148e-01 2.180852923573894486e+00
3.333333333333333148e-01 2.279216158683226467e+00
3.333333333333333148e-01 5.708892284875446421e-01
3.333333333333333148e-01 6.640659973109563907e-01
3.333333333333333148e-01 8.238682821883003271e-01
3.333333333333333148e-01 1.089180728623546202e+00
3.333333333333333148e-01 1.179379711820018883e+00
3.333333333333333148e-01 1.511393180020434102e+00
3.333333333333333148e-01 1.555084363434218631e+00
3.333333333333333148e-01 1.613297331199078144e+00
3.333333333333333148e-01 1.697981643194424350e+00
3.333333333333333148e-01 1.721847366437742721e+00
3.333333333333333148e-01 1.832362470913381003e+00
3.333333333333333148e-01 1.988120434979720130e+00
3.333333333333333148e-01 2.035782920766649795e+00
3.333333333333333148e-01 2.126194107678799128e+00
3.333333333333333148e-01 2.200843046376036227e+00
3.333333333333333148e-01 8.024519643883820663e-01
3.333333333333333148e-01 8.895442080777797855e-01
3.333333333333333148e-01 9.508376819844954753e-01
3.333333333333333148e-01 1.087394083444110038e+00
3.333333333333333148e-01 1.122442861390680946e+00
3.333333333333333148e-01 1.573771949493050215e+00
3.333333333333333148e-01 1.597232616539145056e+00
3.333333333333333148e-01 1.670790471954035183e+00
3.333333333333333148e-01 1.700828680105843205e+00
3.333333333333333148e-01 1.744088982232739227e+00
3.333333333333333148e-01 1.815112325174965235e+00
3.333333333333333148e-01 1.966384593999066510e+00
3.333333333333333148e-01 2.098414037637468255e+00
3.333333333333333148e-01 2.182935074129829900e+00
3.333333333333333148e-01 2.294793646744466287e+00
3.333333333333333148e-01 5.708892279996291563e-01
3.333333333333333148e-01 6.640659967827389210e-01
3.333333333333333148e-01 8.238682825190437597e-01
3.333333333333333148e-01 1.089180729358730559e+00
3.333333333333333148e-01 1.179379712554805337e+00
3.333333333333333148e-01 1.511393180317895713e+00
3.333333333333333148e-01 1.555084363091111754e+00
3.333333333333333148e-01 1.613297330884307712e+00
3.333333333333333148e-01 1.697981642615445708e+00
3.333333333333333148e-01 1.721847366087075670e+00
3.333333333333333148e-01 1.832362470705191981e+00
3.333333333333333148e-01 1.988120435763704563e+00
3.333333333333333148e-01 2.035782920054458600e+00
3.333333333333333148e-01 2.126194107275949818e+00
3.333333333333333148e-01 2.200843046526443914e+00
3.333333333333333148e-01 8.024519646468206702e-01
3.333333333333333148e-01 8.895442086055993514e-01
3.333333333333333148e-01 9.508376824334447974e-01
3.333333333333333148e-01 1.087394083902495368e+00
3.333333333333333148e-01 1.122442861878766962e+00
3.333333333333333148e-01 1.573771949441663764e+00
3.333333333333333148e-01 1.597232616914396885e+00
3.333333333333333148e-01 1.670790471067789440e+00
3.333333333333333148e-01 1.700828679717034220e+00
3.333333333333333148e-01 1.744088981439091413e+00
3.333333333333333148e-01 1.815112325909893798e+00
3.333333333333333148e-01 1.966384595057945717e+00
3.333333333333333148e-01 2.098414038586923880e+00
3.333333333333333148e-01 2.182935073841434814e+00
3.333333333333333148e-01 2.294793647003558590e+00
3.333333333333333148e-01 5.962306525301528382e-01
3.333333333333333148e-01 6.225205802338393823e-01
3.333333333333333148e-01 6.947267078209335978e-01
3.333333333333333148e-01 8.255298216191704341e-01
3.333333333333333148e-01 8.411683918668870774e-01
3.333333333333333148e-01 9.962108198206180987e-01
3.333333333333333148e-01 1.171619935693854586e+00
3.333333333333333148e-01 1.322686375050921015e+00
3.333333333333333148e-01 1.559295748493525480e+00
3.333333333333333148e-01 1.593716782508977303e+00
3.333333333333333148e-01 1.680295080731099233e+00
3.333333333333333148e-01 1.887748248241024385e+00
3.333333333333333148e-01 2.004226087290248870e+00
3.333333333333333148e-01 2.078334120692687748e+00
3.333333333333333148e-01 2.109223818778019677e+00
3.333333333333333148e-01 5.853247931310932017e-01
3.333333333333333148e-01 6.272986170414469598e-01
3.333333333333333148e-01 7.066733329044154743e-01
3.333333333333333148e-01 8.198997707812623048e-01
3.333333333333333148e-01 8.386006804001340242e-01
3.333333333333333148e-01 1.009943306211681602e+00
3.333333333333333148e-01 1.139030198983192577e+00
3.333333333333333148e-01 1.356746434023733627e+00
3.333333333333333148e-01 1.549456008158728082e+00
3.333333333333333148e-01 1.582571020790794591e+00
3.333333333333333148e-01 1.717109514585018815e+00
3.333333333333333148e-01 1.832217474815763580e+00
3.333333333333333148e-01 2.017204320724914623e+00
3.333333333333333148e-01 2.097517160584885687e+00
3.333333333333333148e-01 2.113560986268140596e+00
3.333333333333333148e-01 2.135782153168946707e+00
3.333333333333333148e-01 2.188396766787462866e+00
3.333333333333333148e-01 7.997619528520942822e-01
3.333333333333333148e-01 8.971925143487737841e-01
3.333333333333333148e-01 9.451442219728107830e-01
3.333333333333333148e-01 1.093506079002537490e+00
3.333333333333333148e-01 1.117187661742292448e+00
3.333333333333333148e-01 1.572908282509899891e+00
3.333333333333333148e-01 1.600785079123198784e+00
3.333333333333333148e-01 1.662263056120366400e+00
3.333333333333333148e-01 1.707486606978790178e+00
3.333333333333333148e-01 1.739325405334341212e+00
3.333333333333333148e-01 1.821523729375371659e+00
3.333333333333333148e-01 1.952736686488407258e+00
3.333333333333333148e-01 2.121189130216293961e+00
3.333333333333333148e-01 2.180852923531915621e+00
3.333333333333333148e-01 2.279216158216968324e+00
3.333333333333333148e-01 1.198405077078660952e+00
3.333333333333333148e-01 1.280107941424262208e+00
3.333333333333333148e-01 1.362256288434053886e+00
3.333333333333333148e-01 1.512542814296892857e+00
3.333333333333333148e-01 1.557325684614511374e+00
3.333333333333333148e-01 1.829272242913503987e+00
3.333333333333333148e-01 1.864084354043427538e+00
3.333333333333333148e-01 1.945068879126722550e+00
3.333333333333333148e-01 1.969945156971760980e+00
3.333333333333333148e-01 2.006739311957261407e+00
3.333333333333333148e-01 2.044034050136332326e+00
3.333333333333333148e-01 2.101001398569138701e+00
3.333333333333333148e-01 2.137484341698723256e+00
3.333333333333333148e-01 2.239522243561282266e+00
3.333333333333333148e-01 2.272554625729668487e+00
3.333333333333333148e-01 5.858239724624354494e-01
3.333333333333333148e-01 6.574975640673130783e-01
3.333333333333333148e-01 8.069006198849990596e-01
3.333333333333333148e-01 1.108861039051959096e+00
3.333333333333333148e-01 1.168008526042427775e+00
3.333333333333333148e-01 1.482412876103467170e+00
3.333333333333333148e-01 1.572937083309000172e+00
3.333333333333333148e-01 1.642664221682821335e+00
3.333333333333333148e-01 1.678773902377201921e+00
3.333333333333333148e-01 1.733012838972200598e+00
3.333333333333333148e-01 1.846935474610035044e+00
3.333333333333333148e-01 1.962255075938912796e+00
3.333333333333333148e-01 2.039313108430093280e+00
3.333333333333333148e-01 2.110955193259883345e+00
3.333333333333333148e-01 2.199410386037300214e+00
3.333333333333333148e-01 5.800747442556541955e-01
3.333333333333333148e-01 6.392235669258923281e-01
3.333333333333333148e-01 6.931638743323844665e-01
3.333333333333333148e-01 8.273754006952742657e-01
3.333333333333333148e-01 8.351689566697757527e-01
3.333333333333333148e-01 1.006319791543234032e+00
3.333333333333333148e-01 1.148653410894098670e+00
3.333333333333333148e-01 1.348965520170594345e+00
3.333333333333333148e-01 1.550045278269976734e+00
3.333333333333333148e-01 1.596340983568609317e+00
3.333333333333333148e-01 1.707612073225192262e+00
3.333333333333333148e-01 1.850373415835207425e+00
3.333333333333333148e-01 2.002324741551689158e+00
3.333333333333333148e-01 2.063480916785721320e+00
3.333333333333333148e-01 2.110199748363612571e+00
3.333333333333333148e-01 2.137903746535187111e+00
3.333333333333333148e-01 5.816662677766260003e-01
3.333333333333333148e-01 6.596472337065790725e-01
3.333333333333333148e-01 8.146691959094596314e-01
3.333333333333333148e-01 1.091454986190285581e+00
3.333333333333333148e-01 1.182062521225503815e+00
3.333333333333333148e-01 1.499003239526814468e+00
3.333333333333333148e-01 1.553351696303906238e+00
3.333333333333333148e-01 1.623165129909722282e+00
3.333333333333333148e-01 1.690034229309532066e+00
3.333333333333333148e-01 1.724304786933572586e+00
3.333333333333333148e-01 1.893416549593865739e+00
3.333333333333333148e-01 1.930049511651787952e+00
3.333333333333333148e-01 2.030141237858117620e+00
3.333333333333333148e-01 2.133531851466642593e+00
3.333333333333333148e-01 2.195178435954773022e+00
3.333333333333333148e-01 1.201952004695527876e+00
3.333333333333333148e-01 1.276539754591908604e+00
3.333333333333333148e-01 1.361149293472067257e+00
3.333333333333333148e-01 1.519176679818770026e+00
3.333333333333333148e-01 1.551601355176472907e+00
3.333333333333333148e-01 1.826197903272316125e+00
3.333333333333333148e-01 1.872922177425067503e+00
3.333333333333333148e-01 1.926837623384841436e+00
3.333333333333333148e-01 1.979958740307182552e+00
3.333333333333333148e-01 2.003340880413162495e+00
3.333333333333333148e-01 2.050434805404222516e+00
3.333333333333333148e-01 2.097925377371808509e+00
3.333333333333333148e-01 2.146876612612061308e+00
3.333333333333333148e-01 2.222458818355448784e+00
3.333333333333333148e-01 2.278722061480976890e+00
3.333333333333333148e-01 1.186014766150861988e+00
3.333333333333333148e-01 1.299694520329978786e+00
3.333333333333333148e-01 1.354215370543357722e+00
3.333333333333333148e-01 1.515379027500472375e+00
3.333333333333333148e-01 1.557477603767580376e+00
3.333333333333333148e-01 1.823219535932395274e+00
3.333333333333333148e-01 1.849436229868132386e+00
3.333333333333333148e-01 1.962506151815262001e+00
3.333333333333333148e-01 1.980918565705110268e+00
3.333333333333333148e-01 2.006341505828572735e+00
3.333333333333333148e-01 2.056346364041814923e+00
3.333333333333333148e-01 2.076452603314493217e+00
3.333333333333333148e-01 2.147917675425219386e+00
3.333333333333333148e-01 2.242141531939722654e+00
3.333333333333333148e-01 2.248500872241294246e+00
3.333333333333333148e-01 8.014940684078908362e-01
3.333333333333333148e-01 8.956201167636947957e-01
3.333333333333333148e-01 9.488868558637761907e-01
3.333333333333333148e-01 1.078626608942300891e+00
3.333333333333333148e-01 1.126710105555616792e+00
3.333333333333333148e-01 1.557956408508886170e+00
3.333333333333333148e-01 1.609943943169724889e+00
3.333333333333333148e-01 1.675367143377940238e+00
3.333333333333333148e-01 1.690415649110178720e+00
3.333333333333333148e-01 1.752335271948481932e+00
3.333333333333333148e-01 1.819322738213003277e+00
3.333333333333333148e-01 1.979516299480536645e+00
3.333333333333333148e-01 2.067249782430934602e+00
3.333333333333333148e-01 2.188895581394092460e+00
3.333333333333333148e-01 2.306411235957227746e+00
3.333333333333333148e-01 7.966946655844537872e-01
3.333333333333333148e-01 9.165462492892686441e-01
3.333333333333333148e-01 9.313818447668893441e-01
3.333333333333333148e-01 1.087791849452429460e+00
3.333333333333333148e-01 1.119200411396860773e+00
3.333333333333333148e-01 1.558297451491995389e+00
3.333333333333333148e-01 1.614077851436974242e+00
3.333333333333333148e-01 1.658461084112133221e+00
3.333333333333333148e-01 1.703932723771117708e+00
3.333333333333333148e-01 1.743271119709930872e+00
3.333333333333333148e-01 1.832517267801335947e+00
3.333333333333333148e-01 1.947563617691372428e+00
3.333333333333333148e-01 2.115632710781369497e+00
3.333333333333333148e-01 2.179906990654103538e+00
3.333333333333333148e-01 2.287638150515618918e+00
3.333333333333333148e-01 1.190905490689289081e+00
3.333333333333333148e-01 1.295391625995961249e+00
3.333333333333333148e-01 1.351624853386425684e+00
3.333333333333333148e-01 1.529944242141368704e+00
3.333333333333333148e-01 1.544987399567901321e+00
3.333333333333333148e-01 1.812861750669782168e+00
3.333333333333333148e-01 1.865071907421281594e+00
3.333333333333333148e-01 1.944615662338520679e+00
3.333333333333333148e-01 1.974134374835387007e+00
3.333333333333333148e-01 2.014847291467390278e+00
3.333333333333333148e-01 2.056305570751703726e+00
3.333333333333333148e-01 2.097158327183080928e+00
3.333333333333333148e-01 2.151234848029986324e+00
3.333333333333333148e-01 2.208345592644832323e+00
3.333333333333333148e-01 2.256289857717092673e+00
3.333333333333333148e-01 6.324949601804519261e-03
3.333333333333333148e-01 2.241404689664250327e-02
3.333333333333333148e-01 9.270371404605270982e-02
3.333333333333333148e-01 1.291786170125135413e-01
3.333333333333333148e-01 2.458783462004987541e-01
3.333333333333333148e-01 2.564053632845286756e-01
3.333333333333333148e-01 2.740823814849306927e-01
3.333333333333333148e-01 3.327398930736364946e-01
3.333333333333333148e-01 3.671740491239745552e-01
3.333333333333333148e-01 3.764870298299740625e-01
3.333333333333333148e-01 8.421778903851304676e-01
3.333333333333333148e-01 1.103409841718331563e+00
3.333333333333333148e-01 1.210659739176350058e+00
3.333333333333333148e-01 1.299051393671533106e+00
3.333333333333333148e-01 1.371329037223517844e+00
4.000000000000000222e-01 5.809692153652292745e-01
4.000000000000000222e-01 6.603787417685680339e-01
4.000000000000000222e-01 8.111417321314320361e-01
4.000000000000000222e-01 1.102699262108643552e+00
4.000000000000000222e-01 1.172125474033350656e+00
4.000000000000000222e-01 1.481959852349945095e+00
4.000000000000000222e-01 1.573920640825377859e+00
4.000000000000000222e-01 1.642174685776097931e+00
4.000000000000000222e-01 1.678585310923523366e+00
4.000000000000000222e-01 1.728093524432978256e+00
4.000000000000000222e-01 1.860791006253208479e+00
4.000000000000000222e-01 1.954922220951090139e+00
4.000000000000000222e-01 2.032952858223467274e+00
4.000000000000000222e-01 2.115459603224195462e+00
4.000000000000000222e-01 2.200497038311425513e+00
4.000000000000000222e-01 5.791399706674553727e-01
4.000000000000000222e-01 6.385744929553425209e-01
4.000000000000000222e-01 6.939152102842456316e-01
4.000000000000000222e-01 8.274600768221489488e-01
4.000000000000000222e-01 8.347043085307461752e-01
4.000000000000000222e-01 1.006308101569601376e+00
4.000000000000000222e-01 1.147223985886654418e+00
4.000000000000000222e-01 1.353427047454999865e+00
4.000000000000000222e-01 1.546672311925817667e+00
4.000000000000000222e-01 1.598439763531189328e+00
4.000000000000000222e-01 1.714065333461007867e+00
4.000000000000000222e-01 1.842836373758842683e+00
4.000000000000000222e-01 1.999373235693269635e+00
4.000000000000000222e-01 2.063777528732970268e+00
4.000000000000000222e-01 2.109370741892377055e+00
4.000000000000000222e-01 2.136756065261948834e+00
4.000000000000000222e-01 5.783356008920748081e-01
4.000000000000000222e-01 6.616904125229723377e-01
4.000000000000000222e-01 8.164480655654813290e-01
4.000000000000000222e-01 1.091316538857341811e+00
4.000000000000000222e-01 1.181161241429350639e+00
4.000000000000000222e-01 1.492100573030825217e+00
4.000000000000000222e-01 1.560750399270233402e+00
4.000000000000000222e-01 1.630497389276030162e+00
4.000000000000000222e-01 1.685627298287528220e+00
4.000000000000000222e-01 1.722589480599168610e+00
4.000000000000000222e-01 1.898064972960952446e+00
4.000000000000000222e-01 1.926493805850725494e+00
4.000000000000000222e-01 2.027956685672023696e+00
4.000000000000000222e-01 2.129534060592987998e+00
4.000000000000000222e-01 2.198275167955728193e+00
4.000000000000000222e-01 1.201745501975864272e+00
4.000000000000000222e-01 1.276744023063542954e+00
4.000000000000000222e-01 1.359792025164011875e+00
4.000000000000000222e-01 1.520750111989599418e+00
4.000000000000000222e-01 1.551294900903627649e+00
4.000000000000000222e-01 1.824218799138236591e+00
4.000000000000000222e-01 1.871999376348924216e+00
4.000000000000000222e-01 1.931373601186692213e+00
4.000000000000000222e-01 1.978406212830549293e+00
4.000000000000000222e-01 2.004742287250820709e+00
4.000000000000000222e-01 2.046819363838636718e+00
4.000000000000000222e-01 2.101680816360953941e+00
4.000000000000000222e-01 2.141522914477548056e+00
4.000000000000000222e-01 2.225158513445165909e+00
4.000000000000000222e-01 2.279423460929251632e+00
4.000000000000000222e-01 1.199283313079348545e+00
4.000000000000000222e-01 1.279267086671438847e+00
4.000000000000000222e-01 1.360473741012725668e+00
4.000000000000000222e-01 1.515854388959837706e+00
4.000000000000000222e-01 1.555603304047991742e+00
4.000000000000000222e-01 1.826226495973997999e+00
4.000000000000000222e-01 1.866027813533150947e+00
4.000000000000000222e-01 1.944608051681512961e+00
4.000000000000000222e-01 1.970977331227430795e+00
4.000000000000000222e-01 2.006366234372052304e+00
4.000000000000000222e-01 2.043011514442213183e+00
4.000000000000000222e-01 2.105890926613909642e+00
4.000000000000000222e-01 2.133031633525490633e+00
4.000000000000000222e-01 2.236397550904825948e+00
4.000000000000000222e-01 2.275554811136231592e+00
4.000000000000000222e-01 5.965458601786508552e-01
4.000000000000000222e-01 6.191171663291470395e-01
4.000000000000000222e-01 6.985834362855882773e-01
4.000000000000000222e-01 8.238964784846416478e-01
4.000000000000000222e-01 8.413058875361514310e-01
4.000000000000000222e-01 9.974301849774462880e-01
4.000000000000000222e-01 1.165514402341869982e+00
4.000000000000000222e-01 1.331300196998569163e+00
4.000000000000000222e-01 1.555369048724259073e+00
4.000000000000000222e-01 1.592633415777271466e+00
4.000000000000000222e-01 1.687556431388628653e+00
4.000000000000000222e-01 1.875943015205422171e+00
4.000000000000000222e-01 2.004986714620571320e+00
4.000000000000000222e-01 2.085602868850543246e+00
4.000000000000000222e-01 2.113328662720164175e+00
4.000000000000000222e-01 5.881268372331476257e-01
4.000000000000000222e-01 6.236069181005632345e-01
4.000000000000000222e-01 7.065073028323922699e-01
4.000000000000000222e-01 8.200661315018464848e-01
4.000000000000000222e-01 8.395092891760498333e-01
4.000000000000000222e-01 1.006632580697413459e+00
4.000000000000000222e-01 1.143903144841090125e+00
4.000000000000000222e-01 1.354234904790160954e+00
4.000000000000000222e-01 1.548281903047580954e+00
4.000000000000000222e-01 1.585401190539300842e+00
4.000000000000000222e-01 1.713091964772928577e+00
4.000000000000000222e-01 1.837733863972260906e+00
4.000000000000000222e-01 2.014188121748077265e+00
4.000000000000000222e-01 2.101751171451383016e+00
4.000000000000000222e-01 2.114011404914805325e+00
4.000000000000000222e-01 8.016513913146923187e-01
4.000000000000000222e-01 8.946123494165192369e-01
4.000000000000000222e-01 9.448459238846282915e-01
4.000000000000000222e-01 1.094364228038472220e+00
4.000000000000000222e-01 1.117037253199811175e+00
4.000000000000000222e-01 1.576191483286095263e+00
4.000000000000000222e-01 1.596484467178299838e+00
4.000000000000000222e-01 1.664343271809798352e+00
4.000000000000000222e-01 1.705201223782864872e+00
4.000000000000000222e-01 1.741432965493032725e+00
4.000000000000000222e-01 1.821910141531787986e+00
4.000000000000000222e-01 1.951685413699721039e+00
4.000000000000000222e-01 2.128219798844185107e+00
4.000000000000000222e-01 2.167419312926682551e+00
4.000000000000000222e-01 2.282063387224013695e+00
4.000000000000000222e-01 5.655222072896890495e-01
4.000000000000000222e-01 6.661972362499284372e-01
4.000000000000000222e-01 8.300158606843694997e-01
4.000000000000000222e-01 1.084215443236331566e+00
4.000000000000000222e-01 1.181086443985833512e+00
4.000000000000000222e-01 1.512356157155466008e+00
4.000000000000000222e-01 1.556006002356639328e+00
4.000000000000000222e-01 1.615061435727255912e+00
4.000000000000000222e-01 1.696867104125544756e+00
4.000000000000000222e-01 1.717840212433799252e+00
4.000000000000000222e-01 1.832550762724281412e+00
4.000000000000000222e-01 1.989930202482838695e+00
4.000000000000000222e-01 2.036683984144389115e+00
4.000000000000000222e-01 2.124540978516535006e+00
4.000000000000000222e-01 2.203757508735208148e+00
4.000000000000000222e-01 8.035717681341907337e-01
4.000000000000000222e-01 8.892795081655151535e-01
4.000000000000000222e-01 9.487455363937158381e-01
4.000000000000000222e-01 1.089889463384736246e+00
4.000000000000000222e-01 1.120944955703663481e+00
4.000000000000000222e-01 1.577512238066873351e+00
4.000000000000000222e-01 1.593317679973154100e+00
4.000000000000000222e-01 1.670253508396143616e+00
4.000000000000000222e-01 1.700810362257840325e+00
4.000000000000000222e-01 1.744497431645839924e+00
4.000000000000000222e-01 1.817264490210220629e+00
4.000000000000000222e-01 1.960965229017176625e+00
4.000000000000000222e-01 2.109927496555854987e+00
4.000000000000000222e-01 2.172197439524012452e+00
4.000000000000000222e-01 2.292012470724785089e+00
4.000000000000000222e-01 5.655222067229317418e-01
4.000000000000000222e-01 6.661972357310617099e-01
4.000000000000000222e-01 8.300158611149299759e-01
4.000000000000000222e-01 1.084215443833642212e+00
4.000000000000000222e-01 1.181086444823051806e+00
4.000000000000000222e-01 1.512356157461823614e+00
4.000000000000000222e-01 1.556006002052185977e+00
4.000000000000000222e-01 1.615061435283337232e+00
4.000000000000000222e-01 1.696867103397721621e+00
4.000000000000000222e-01 1.717840212209267747e+00
4.000000000000000222e-01 1.832550762539057132e+00
4.000000000000000222e-01 1.989930203263895692e+00
4.000000000000000222e-01 2.036683983488075000e+00
4.000000000000000222e-01 2.124540978055819096e+00
4.000000000000000222e-01 2.203757508812969945e+00
4.000000000000000222e-01 8.035717684825840479e-01
4.000000000000000222e-01 8.892795088114553437e-01
4.000000000000000222e-01 9.487455369574604447e-01
4.000000000000000222e-01 1.089889463907070422e+00
4.000000000000000222e-01 1.120944956266953341e+00
4.000000000000000222e-01 1.577512238119766153e+00
4.000000000000000222e-01 1.593317680266295611e+00
4.000000000000000222e-01 1.670253507249896074e+00
4.000000000000000222e-01 1.700810361771260659e+00
4.000000000000000222e-01 1.744497430662164561e+00
4.000000000000000222e-01 1.817264491179713559e+00
4.000000000000000222e-01 1.960965230353679090e+00
4.000000000000000222e-01 2.109927497434426868e+00
4.000000000000000222e-01 2.172197439316789769e+00
4.000000000000000222e-01 2.292012471249591954e+00
4.000000000000000222e-01 5.965458560087029127e-01
4.000000000000000222e-01 6.191171649781210817e-01
4.000000000000000222e-01 6.985834351039272860e-01
4.000000000000000222e-01 8.238964764294678389e-01
4.000000000000000222e-01 8.413058855793451585e-01
4.000000000000000222e-01 9.974301840439068201e-01
4.000000000000000222e-01 1.165514402287413986e+00
4.000000000000000222e-01 1.331300195781437878e+00
4.000000000000000222e-01 1.555369047781397285e+00
4.000000000000000222e-01 1.592633415012471687e+00
4.000000000000000222e-01 1.687556430219160575e+00
4.000000000000000222e-01 1.875943014337849490e+00
4.000000000000000222e-01 2.004986715628803040e+00
4.000000000000000222e-01 2.085602869327544795e+00
4.000000000000000222e-01 2.113328662899590427e+00
4.000000000000000222e-01 5.881268382172208931e-01
4.000000000000000222e-01 6.236069190902355786e-01
4.000000000000000222e-01 7.065073038590128363e-01
4.000000000000000222e-01 8.200661348117819216e-01
4.000000000000000222e-01 8.395092930433918355e-01
4.000000000000000222e-01 1.006632582655015540e+00
4.000000000000000222e-01 1.143903145875498240e+00
4.000000000000000222e-01 1.354234905073667505e+00
4.000000000000000222e-01 1.548281902283321187e+00
4.000000000000000222e-01 1.585401190655119308e+00
4.000000000000000222e-01 1.713091966799282773e+00
4.000000000000000222e-01 1.837733865396302235e+00
4.000000000000000222e-01 2.014188120835825657e+00
4.000000000000000222e-01 2.101751171994891365e+00
4.000000000000000222e-01 2.114011404190222265e+00
4.000000000000000222e-01 2.136690031792596756e+00
4.000000000000000222e-01 2.177957201068295490e+00
4.000000000000000222e-01 8.016513907654427840e-01
4.000000000000000222e-01 8.946123489863850864e-01
4.000000000000000222e-01 9.448459231108472522e-01
4.000000000000000222e-01 1.094364227225980812e+00
4.000000000000000222e-01 1.117037252476194453e+00
4.000000000000000222e-01 1.576191483614650224e+00
4.000000000000000222e-01 1.596484466629874532e+00
4.000000000000000222e-01 1.664343272362629023e+00
4.000000000000000222e-01 1.705201224941248483e+00
4.000000000000000222e-01 1.741432966864891796e+00
4.000000000000000222e-01 1.821910139986385957e+00
4.000000000000000222e-01 1.951685411755732957e+00
4.000000000000000222e-01 2.128219798680646591e+00
4.000000000000000222e-01 2.167419312477306903e+00
4.000000000000000222e-01 2.282063386692840368e+00
4.000000000000000222e-01 1.199283314157156610e+00
4.000000000000000222e-01 1.279267087637549594e+00
4.000000000000000222e-01 1.360473742537550379e+00
4.000000000000000222e-01 1.515854389393609836e+00
4.000000000000000222e-01 1.555603305062874142e+00
4.000000000000000222e-01 1.826226496036866820e+00
4.000000000000000222e-01 1.866027813914172384e+00
4.000000000000000222e-01 1.944608051900615919e+00
4.000000000000000222e-01 1.970977332171116814e+00
4.000000000000000222e-01 2.006366235452162528e+00
4.000000000000000222e-01 2.043011513322454675e+00
4.000000000000000222e-01 2.105890926637556504e+00
4.000000000000000222e-01 2.133031634878875593e+00
4.000000000000000222e-01 2.236397550566863401e+00
4.000000000000000222e-01 2.275554811227380014e+00
4.000000000000000222e-01 5.809692177572856053e-01
4.000000000000000222e-01 6.603787440906785378e-01
4.000000000000000222e-01 8.111417329959351719e-01
4.000000000000000222e-01 1.102699264085117647e+00
4.000000000000000222e-01 1.172125475039280218e+00
4.000000000000000222e-01 1.481959851934817607e+00
4.000000000000000222e-01 1.573920642685351368e+00
4.000000000000000222e-01 1.642174686302553255e+00
4.000000000000000222e-01 1.678585311338935071e+00
4.000000000000000222e-01 1.728093524963156824e+00
4.000000000000000222e-01 1.860791005289513578e+00
4.000000000000000222e-01 1.954922220320327142e+00
4.000000000000000222e-01 2.032952858592409484e+00
4.000000000000000222e-01 2.115459603546526068e+00
4.000000000000000222e-01 2.200497037980511550e+00
4.000000000000000222e-01 5.791399693870289411e-01
4.000000000000000222e-01 6.385744921982734468e-01
4.000000000000000222e-01 6.939152104126833365e-01
4.000000000000000222e-01 8.274600773230815776e-01
4.000000000000000222e-01 8.347043095058381823e-01
4.000000000000000222e-01 1.006308102196925347e+00
4.000000000000000222e-01 1.147223985978513383e+00
4.000000000000000222e-01 1.353427047188944243e+00
4.000000000000000222e-01 1.546672311335697714e+00
4.000000000000000222e-01 1.598439763243192147e+00
4.000000000000000222e-01 1.714065333698414406e+00
4.000000000000000222e-01 1.842836374645486330e+00
4.000000000000000222e-01 1.999373235384723557e+00
4.000000000000000222e-01 2.063777528317842780e+00
4.000000000000000222e-01 2.109370741847016006e+00
4.000000000000000222e-01 5.783355993186205524e-01
4.000000000000000222e-01 6.616904114872852460e-01
4.000000000000000222e-01 8.164480633092523476e-01
4.000000000000000222e-01 1.091316535394668108e+00
4.000000000000000222e-01 1.181161239512334760e+00
4.000000000000000222e-01 1.492100573557053167e+00
4.000000000000000222e-01 1.560750398208227807e+00
4.000000000000000222e-01 1.630497389112065321e+00
4.000000000000000222e-01 1.685627298946769770e+00
4.000000000000000222e-01 1.722589480769158854e+00
4.000000000000000222e-01 1.898064973808033074e+00
4.000000000000000222e-01 1.926493806521392571e+00
4.000000000000000222e-01 2.027956685880525356e+00
4.000000000000000222e-01 2.129534060322725963e+00
4.000000000000000222e-01 2.198275168035820570e+00
4.000000000000000222e-01 1.201745500606762107e+00
4.000000000000000222e-01 1.276744022546665747e+00
4.000000000000000222e-01 1.359792023491678492e+00
4.000000000000000222e-01 1.520750111893647727e+00
4.000000000000000222e-01 1.551294899195028165e+00
4.000000000000000222e-01 1.824218799517353773e+00
4.000000000000000222e-01 1.871999376710647311e+00
4.000000000000000222e-01 1.931373600754312747e+00
4.000000000000000222e-01 1.978406211698143125e+00
4.000000000000000222e-01 2.004742285610859653e+00
4.000000000000000222e-01 2.046819364751200965e+00
4.000000000000000222e-01 2.101680816073269398e+00
4.000000000000000222e-01 2.141522913386694427e+00
4.000000000000000222e-01 2.225158512990958570e+00
4.000000000000000222e-01 2.279423460703839055e+00
4.000000000000000222e-01 1.185035038345915837e+00
4.000000000000000222e-01 1.303128301682420442e+00
4.000000000000000222e-01 1.349667933575318557e+00
4.000000000000000222e-01 1.521023251652309227e+00
4.000000000000000222e-01 1.554218758786703347e+00
4.000000000000000222e-01 1.816632608664605186e+00
4.000000000000000222e-01 1.851869813193445680e+00
4.000000000000000222e-01 1.965257472637773617e+00
4.000000000000000222e-01 1.977223566045296366e+00
4.000000000000000222e-01 2.013102278847895832e+00
4.000000000000000222e-01 2.054258150628555768e+00
4.000000000000000222e-01 2.077108157770709340e+00
4.000000000000000222e-01 2.149976367731511573e+00
4.000000000000000222e-01 2.233924870129754936e+00
4.000000000000000222e-01 2.247723885587134873e+00
4.000000000000000222e-01 8.017196524505436628e-01
4.000000000000000222e-01 8.989527927984966027e-01
4.000000000000000222e-01 9.445195084700799271e-01
4.000000000000000222e-01 1.079976242035456835e+00
4.000000000000000222e-01 1.125701065550970270e+00
4.000000000000000222e-01 1.556986778294060514e+00
4.000000000000000222e-01 1.610601720935818548e+00
4.000000000000000222e-01 1.672059643137856710e+00
4.000000000000000222e-01 1.692026341922030497e+00
4.000000000000000222e-01 1.752850880108354659e+00
4.000000000000000222e-01 1.823889670177067046e+00
4.000000000000000222e-01 1.970100469750036609e+00
4.000000000000000222e-01 2.078316546372576568e+00
4.000000000000000222e-01 2.181574579952695103e+00
4.000000000000000222e-01 2.304031893899633587e+00
4.000000000000000222e-01 7.983953462736508300e-01
4.000000000000000222e-01 9.142218886635475883e-01
4.000000000000000222e-01 9.316769138304437092e-01
4.000000000000000222e-01 1.086071679110688137e+00
4.000000000000000222e-01 1.120691081371546716e+00
4.000000000000000222e-01 1.557161383682824862e+00
4.000000000000000222e-01 1.613394262313136096e+00
4.000000000000000222e-01 1.661066133486258423e+00
4.000000000000000222e-01 1.700537037794930484e+00
4.000000000000000222e-01 1.746830615042483714e+00
4.000000000000000222e-01 1.833528164699288254e+00
4.000000000000000222e-01 1.948510578359247347e+00
4.000000000000000222e-01 2.112507297875538370e+00
4.000000000000000222e-01 2.172730088084762201e+00
4.000000000000000222e-01 2.292816391143077226e+00
4.000000000000000222e-01 1.188215765608958918e+00
4.000000000000000222e-01 1.300339015994410374e+00
4.000000000000000222e-01 1.347987330301435804e+00
4.000000000000000222e-01 1.533307317625144606e+00
4.000000000000000222e-01 1.543336085067977592e+00
4.000000000000000222e-01 1.809733744812234590e+00
4.000000000000000222e-01 1.862112659560011707e+00
4.000000000000000222e-01 1.953342828045208535e+00
4.000000000000000222e-01 1.972919667009705336e+00
4.000000000000000222e-01 2.017553291683782390e+00
4.000000000000000222e-01 2.055361608459520539e+00
4.000000000000000222e-01 2.090779406736714918e+00
4.000000000000000222e-01 2.152446027808338158e+00
4.000000000000000222e-01 2.211616476681825816e+00
4.000000000000000222e-01 2.252834212607865538e+00
4.000000000000000222e-01 7.633839759620286713e-03
4.000000000000000222e-01 2.936126557762008815e-02
4.000000000000000222e-01 8.669333446789551090e-02
4.000000000000000222e-01 1.240799735477366994e-01
4.000000000000000222e-01 2.458857400214355948e-01
4.000000000000000222e-01 2.562566404308768142e-01
4.000000000000000222e-01 2.778091899263586129e-01
4.000000000000000222e-01 3.311307390667082018e-01
4.000000000000000222e-01 3.658139792818246860e-01
4.000000000000000222e-01 3.763140361683099400e-01
4.000000000000000222e-01 8.502959298490679885e-01
4.000000000000000222e-01 1.090568091995208988e+00
4.000000000000000222e-01 1.210032331491788682e+00
4.000000000000000222e-01 1.312056927931706696e+00
4.000000000000000222e-01 1.362461165529452956e+00
4.666666666666666741e-01 5.779931355154701578e-01
4.666666666666666741e-01 6.620305359214455621e-01
4.666666666666666741e-01 8.145100141046270892e-01
4.666666666666666741e-01 1.097267190024723504e+00
4.666666666666666741e-01 1.175954367085267904e+00
4.666666666666666741e-01 1.483409258406993558e+00
4.666666666666666741e-01 1.571960669609836714e+00
4.666666666666666741e-01 1.640070433680619999e+00
4.666666666666666741e-01 1.679664775596222626e+00
4.666666666666666741e-01 1.724448549659115315e+00
4.666666666666666741e-01 1.875505406236499084e+00
4.666666666666666741e-01 1.945164411082970446e+00
4.666666666666666741e-01 2.028976841420700339e+00
4.666666666666666741e-01 2.120220329402002335e+00
4.666666666666666741e-01 2.200870390621389561e+00
4.666666666666666741e-01 5.786346801650950056e-01
4.666666666666666741e-01 6.382198927429101332e-01
4.666666666666666741e-01 6.943246955844699642e-01
4.666666666666666741e-01 8.274977506585230458e-01
4.666666666666666741e-01 8.344480749121601093e-01
4.666666666666666741e-01 1.006308579923114621e+00
4.666666666666666741e-01 1.146461983600204348e+00
4.666666666666666741e-01 1.355886104360507716e+00
4.666666666666666741e-01 1.544830197870908250e+00
4.666666666666666741e-01 1.599546303045428886e+00
4.666666666666666741e-01 1.717987866612901371e+00
4.666666666666666741e-01 1.838298758245144882e+00
4.666666666666666741e-01 1.997751053845888691e+00
4.666666666666666741e-01 2.063980646016091214e+00
4.666666666666666741e-01 2.109015045397683252e+00
4.666666666666666741e-01 5.770917506358443916e-01
4.666666666666666741e-01 6.624721965702633497e-01
4.666666666666666741e-01 8.163940738499775307e-01
4.666666666666666741e-01 1.093314139105189042e+00
4.666666666666666741e-01 1.179062829083136421e+00
4.666666666666666741e-01 1.486813213441706694e+00
4.666666666666666741e-01 1.567277414672531677e+00
4.666666666666666741e-01 1.636316288385074813e+00
4.666666666666666741e-01 1.681960901500502814e+00
4.666666666666666741e-01 1.722591601318583798e+00
4.666666666666666741e-01 1.889375999938152972e+00
4.666666666666666741e-01 1.934262352460166312e+00
4.666666666666666741e-01 2.027434330756307190e+00
4.666666666666666741e-01 2.124981145188996834e+00
4.666666666666666741e-01 2.200205056313706109e+00
4.666666666666666741e-01 1.201130732693684422e+00
4.666666666666666741e-01 1.277395146304002083e+00
4.666666666666666741e-01 1.359153938239671788e+00
4.666666666666666741e-01 1.520555198867100444e+00
4.666666666666666741e-01 1.552073535761024914e+00
4.666666666666666741e-01 1.823467883923626687e+00
4.666666666666666741e-01 1.870396849342711221e+00
4.666666666666666741e-01 1.936709075146580972e+00
4.666666666666666741e-01 1.975869066887213421e+00
4.666666666666666741e-01 2.005476610898142553e+00
4.666666666666666741e-01 2.044140977559038674e+00
4.666666666666666741e-01 2.106682065891646971e+00
4.666666666666666741e-01 2.134891245945539140e+00
4.666666666666666741e-01 2.228596993709800245e+00
4.666666666666666741e-01 2.279733918017143424e+00
4.666666666666666741e-01 1.200249219115818278e+00
4.666666666666666741e-01 1.278307488632776767e+00
4.666666666666666741e-01 1.359381455046303699e+00
4.666666666666666741e-01 1.518733495871458672e+00
4.666666666666666741e-01 1.553693143449095260e+00
4.666666666666666741e-01 1.824161003437467343e+00
4.666666666666666741e-01 1.868292899203623847e+00
4.666666666666666741e-01 1.941585729218161305e+00
4.666666666666666741e-01 1.973114901424708023e+00
4.666666666666666741e-01 2.005825832340377701e+00
4.666666666666666741e-01 2.042992183122152028e+00
4.666666666666666741e-01 2.109097313176846455e+00
4.666666666666666741e-01 2.130942713167968350e+00
4.666666666666666741e-01 2.232448175105560040e+00
4.666666666666666741e-01 2.278543878614698315e+00
4.666666666666666741e-01 5.947145916271949773e-01
4.666666666666666741e-01 6.186132072203918142e-01
4.666666666666666741e-01 7.021122250460507530e-01
4.666666666666666741e-01 8.222790664668764293e-01
4.666666666666666741e-01 8.410091260833780780e-01
4.666666666666666741e-01 9.998104357179045110e-01
4.666666666666666741e-01 1.158115866684340745e+00
4.666666666666666741e-01 1.340424494883905027e+00
4.666666666666666741e-01 1.551783086162970449e+00
4.666666666666666741e-01 1.590726853504435212e+00
4.666666666666666741e-01 1.696315202144774048e+00
4.666666666666666741e-01 1.862139341303389983e+00
4.666666666666666741e-01 2.007356249765535949e+00
4.666666666666666741e-01 2.092232259289687590e+00
4.666666666666666741e-01 2.117627479370014498e+00
4.666666666666666741e-01 5.914981506161041125e-01
4.666666666666666741e-01 6.204789693840950804e-01
4.666666666666666741e-01 7.048843735830985224e-01
4.666666666666666741e-01 8.209216279492750346e-01
4.666666666666666741e-01 8.403642521336394111e-01
4.666666666666666741e-01 1.003041070645991795e+00
4.666666666666666741e-01 1.150573600183065537e+00
4.666666666666666741e-01 1.348498979930383257e+00
4.666666666666666741e-01 1.549207383462601229e+00
4.666666666666666741e-01 1.588221418372228300e+00
4.666666666666666741e-01 1.705414021569396255e+00
4.666666666666666741e-01 1.848573103033885445e+00
4.666666666666666741e-01 2.010672094466627868e+00
4.666666666666666741e-01 2.098004613834035581e+00
4.666666666666666741e-01 2.118571579584710207e+00
4.666666666666666741e-01 2.140305883437406465e+00
4.666666666666666741e-01 2.169718002660886214e+00
4.666666666666666741e-01 8.031034909546690415e-01
4.666666666666666741e-01 8.920804099739427784e-01
4.666666666666666741e-01 9.454817936239692244e-01
4.666666666666666741e-01 1.093841326215283516e+00
4.666666666666666741e-01 1.117835060002136061e+00
4.666666666666666741e-01 1.579178055810331216e+00
4.666666666666666741e-01 1.592582107135200431e+00
4.666666666666666741e-01 1.666641217091438421e+00
4.666666666666666741e-01 1.703162103649731307e+00
4.666666666666666741e-01 1.743116443452350950e+00
4.666666666666666741e-01 1.821149004404759353e+00
4.666666666666666741e-01 1.952929007263008998e+00
4.666666666666666741e-01 2.129508699083061174e+00
4.666666666666666741e-01 2.160311241776497582e+00
4.666666666666666741e-01 2.285062912481095054e+00
4.666666666666666741e-01 5.627701340378905570e-01
4.666666666666666741e-01 6.671746227068240387e-01
4.666666666666666741e-01 8.334596446821365134e-01
4.666666666666666741e-01 1.081463454234125265e+00
4.666666666666666741e-01 1.181981277591944490e+00
4.666666666666666741e-01 1.512866108114423014e+00
4.666666666666666741e-01 1.556487289034862442e+00
4.666666666666666741e-01 1.616227086712598293e+00
4.666666666666666741e-01 1.695879852925202158e+00
4.666666666666666741e-01 1.715906459672055462e+00
4.666666666666666741e-01 1.832639035542001693e+00
4.666666666666666741e-01 1.990326710738656857e+00
4.666666666666666741e-01 2.038084116418730218e+00
4.666666666666666741e-01 2.123270451720969731e+00
4.666666666666666741e-01 2.205382111575971749e+00
4.666666666666666741e-01 8.038025998847615483e-01
4.666666666666666741e-01 8.901667911580091186e-01
4.666666666666666741e-01 9.468664221528513281e-01
4.666666666666666741e-01 1.092188407991500299e+00
4.666666666666666741e-01 1.119290100502041696e+00
4.666666666666666741e-01 1.580055508492449690e+00
4.666666666666666741e-01 1.591047709111450104e+00
4.666666666666666741e-01 1.668755181613704508e+00
4.666666666666666741e-01 1.701629567970542212e+00
4.666666666666666741e-01 1.744172350904392488e+00
4.666666666666666741e-01 1.819446042104374328e+00
4.666666666666666741e-01 1.956221471068289475e+00
4.666666666666666741e-01 2.121597006397109908e+00
4.666666666666666741e-01 2.163528258601957077e+00
4.666666666666666741e-01 2.288465104023430285e+00
4.666666666666666741e-01 5.627701333854133736e-01
4.666666666666666741e-01 6.671746222039303120e-01
4.666666666666666741e-01 8.334596452715743453e-01
4.666666666666666741e-01 1.081463454623985854e+00
4.666666666666666741e-01 1.181981278577637795e+00
4.666666666666666741e-01 1.512866108364107731e+00
4.666666666666666741e-01 1.556487288802060220e+00
4.666666666666666741e-01 1.616227086085956444e+00
4.666666666666666741e-01 1.695879852102308405e+00
4.666666666666666741e-01 1.715906459563512954e+00
4.666666666666666741e-01 1.832639035404014294e+00
4.666666666666666741e-01 1.990326711467844234e+00
4.666666666666666741e-01 2.038084115860243628e+00
4.666666666666666741e-01 2.123270451245446111e+00
4.666666666666666741e-01 2.205382111550335367e+00
4.666666666666666741e-01 8.038026003546576703e-01
4.666666666666666741e-01 8.901667919129181428e-01
4.666666666666666741e-01 9.468664228509453551e-01
4.666666666666666741e-01 1.092188408561895585e+00
4.666666666666666741e-01 1.119290101194707177e+00
4.666666666666666741e-01 1.580055508760466410e+00
4.666666666666666741e-01 1.591047709206719674e+00
4.666666666666666741e-01 1.668755180181875630e+00
4.666666666666666741e-01 1.701629567348987848e+00
4.666666666666666741e-01 1.744172349668190236e+00
4.666666666666666741e-01 1.819446043311813810e+00
4.666666666666666741e-01 1.956221472747643020e+00
4.666666666666666741e-01 2.121597007020142200e+00
4.666666666666666741e-01 2.163528258668577564e+00
4.666666666666666741e-01 2.288465104746137513e+00
4.666666666666666741e-01 5.947145873877275335e-01
4.666666666666666741e-01 6.186132050718811115e-01
4.666666666666666741e-01 7.021122238514863056e-01
4.666666666666666741e-01 8.222790638828598730e-01
4.666666666666666741e-01 8.410091238144161707e-01
4.666666666666666741e-01 9.998104346148579680e-01
4.666666666666666741e-01 1.158115866592765997e+00
4.666666666666666741e-01 1.340424493536289674e+00
4.666666666666666741e-01 1.551783085143853214e+00
4.666666666666666741e-01 1.590726852587636131e+00
4.666666666666666741e-01 1.696315200780475152e+00
4.666666666666666741e-01 1.862139340148644351e+00
4.666666666666666741e-01 2.007356250854826385e+00
4.666666666666666741e-01 2.092232259982864662e+00
4.666666666666666741e-01 2.117627479656931655e+00
4.666666666666666741e-01 5.914981520577669016e-01
4.666666666666666741e-01 6.204789701861557205e-01
4.666666666666666741e-01 7.048843750868627467e-01
4.666666666666666741e-01 8.209216314494653943e-01
4.666666666666666741e-01 8.403642567225801940e-01
4.666666666666666741e-01 1.003041072850834325e+00
4.666666666666666741e-01 1.150573601299413440e+00
4.666666666666666741e-01 1.348498980392861313e+00
4.666666666666666741e-01 1.549207382753053253e+00
4.666666666666666741e-01 1.588221418589881750e+00
4.666666666666666741e-01 1.705414023756901543e+00
4.666666666666666741e-01 1.848573104645879539e+00
4.666666666666666741e-01 2.010672093396607352e+00
4.666666666666666741e-01 2.098004614308933924e+00
4.666666666666666741e-01 2.118571579267069183e+00
4.666666666666666741e-01 2.140305882628780410e+00
4.666666666666666741e-01 2.169718003199676559e+00
4.666666666666666741e-01 8.031034902911926565e-01
4.666666666666666741e-01 8.920804095089920338e-01
4.666666666666666741e-01 9.454817926337284462e-01
4.666666666666666741e-01 1.093841325336796899e+00
4.666666666666666741e-01 1.117835059141242482e+00
4.666666666666666741e-01 1.579178056081417481e+00
4.666666666666666741e-01 1.592582106626991845e+00
4.666666666666666741e-01 1.666641217901002392e+00
4.666666666666666741e-01 1.703162104922853359e+00
4.666666666666666741e-01 1.743116444998378256e+00
4.666666666666666741e-01 1.821149002694966157e+00
4.666666666666666741e-01 1.952929004988419592e+00
4.666666666666666741e-01 2.129508699317653964e+00
4.666666666666666741e-01 2.160311240691612511e+00
4.666666666666666741e-01 2.285062911901945881e+00
4.666666666666666741e-01 1.200249220526416138e+00
4.666666666666666741e-01 1.278307489530220664e+00
4.666666666666666741e-01 1.359381456905310870e+00
4.666666666666666741e-01 1.518733496407293160e+00
4.666666666666666741e-01 1.553693144659661129e+00
4.666666666666666741e-01 1.824161003586738161e+00
4.666666666666666741e-01 1.868292899404167429e+00
4.666666666666666741e-01 1.941585729317040432e+00
4.666666666666666741e-01 1.973114902626804223e+00
4.666666666666666741e-01 2.005825833924802737e+00
4.666666666666666741e-01 2.042992181793010786e+00
4.666666666666666741e-01 2.109097313360621229e+00
4.666666666666666741e-01 2.130942714246714331e+00
4.666666666666666741e-01 2.232448174801476171e+00
4.666666666666666741e-01 2.278543878435385750e+00
4.666666666666666741e-01 5.779931381930794032e-01
4.666666666666666741e-01 6.620305385190192737e-01
4.666666666666666741e-01 8.145100150606197076e-01
4.666666666666666741e-01 1.097267192480387621e+00
4.666666666666666741e-01 1.175954368284266138e+00
4.666666666666666741e-01 1.483409257816560967e+00
4.666666666666666741e-01 1.571960671867117298e+00
4.666666666666666741e-01 1.640070434298934288e+00
4.666666666666666741e-01 1.679664776162212547e+00
4.666666666666666741e-01 1.724448550284279236e+00
4.666666666666666741e-01 1.875505405077518617e+00
4.666666666666666741e-01 1.945164410399058852e+00
4.666666666666666741e-01 2.028976841723675761e+00
4.666666666666666741e-01 2.120220329874570098e+00
4.666666666666666741e-01 2.200870390572049473e+00
4.666666666666666741e-01 5.786346787547529402e-01
4.666666666666666741e-01 6.382198920971688949e-01
4.666666666666666741e-01 6.943246957015389853e-01
4.666666666666666741e-01 8.274977511304371092e-01
4.666666666666666741e-01 8.344480759198802389e-01
4.666666666666666741e-01 1.006308580600745017e+00
4.666666666666666741e-01 1.146461983683479957e+00
4.666666666666666741e-01 1.355886104235537459e+00
4.666666666666666741e-01 1.544830197223120649e+00
4.666666666666666741e-01 1.599546302747313575e+00
4.666666666666666741e-01 1.717987867108888622e+00
4.666666666666666741e-01 1.838298758686988776e+00
4.666666666666666741e-01 1.997751053595152371e+00
4.666666666666666741e-01 2.063980645616680931e+00
4.666666666666666741e-01 2.109015045298718860e+00
4.666666666666666741e-01 5.770917489195426242e-01
4.666666666666666741e-01 6.624721952319987395e-01
4.666666666666666741e-01 8.163940712367150354e-01
4.666666666666666741e-01 1.093314135306201251e+00
4.666666666666666741e-01 1.179062826915441065e+00
4.666666666666666741e-01 1.486813213914786047e+00
4.666666666666666741e-01 1.567277413378519668e+00
4.666666666666666741e-01 1.636316288243932604e+00
4.666666666666666741e-01 1.681960901930580121e+00
4.666666666666666741e-01 1.722591601807039297e+00
4.666666666666666741e-01 1.889376001010134587e+00
4.666666666666666741e-01 1.934262352956494624e+00
4.666666666666666741e-01 2.027434330727203360e+00
4.666666666666666741e-01 2.124981144914755760e+00
4.666666666666666741e-01 2.200205056495093459e+00
4.666666666666666741e-01 1.201130731086465175e+00
4.666666666666666741e-01 1.277395145730480408e+00
4.666666666666666741e-01 1.359153936299918541e+00
4.666666666666666741e-01 1.520555198704698796e+00
4.666666666666666741e-01 1.552073533718527187e+00
4.666666666666666741e-01 1.823467884359530444e+00
4.666666666666666741e-01 1.870396849787823612e+00
4.666666666666666741e-01 1.936709074543188080e+00
4.666666666666666741e-01 1.975869065560459603e+00
4.666666666666666741e-01 2.005476608935509830e+00
4.666666666666666741e-01 2.044140978682577270e+00
4.666666666666666741e-01 2.106682065319290587e+00
4.666666666666666741e-01 2.134891245117671588e+00
4.666666666666666741e-01 2.228596993498769052e+00
4.666666666666666741e-01 2.279733917708995250e+00
4.666666666666666741e-01 1.185096066307067986e+00
4.666666666666666741e-01 1.304747979796076152e+00
4.666666666666666741e-01 1.346629379739880505e+00
4.666666666666666741e-01 1.526636031919963443e+00
4.666666666666666741e-01 1.550159367133630894e+00
4.666666666666666741e-01 1.811744573023645444e+00
4.666666666666666741e-01 1.855205462431882779e+00
4.666666666666666741e-01 1.965913163530814245e+00
4.666666666666666741e-01 1.973037531589227456e+00
4.666666666666666741e-01 2.017184133509204003e+00
4.666666666666666741e-01 2.053382579563191257e+00
4.666666666666666741e-01 2.080320295551899790e+00
4.666666666666666741e-01 2.151519912018670766e+00
4.666666666666666741e-01 2.224877676970635321e+00
4.666666666666666741e-01 2.248863174059152925e+00
4.666666666666666741e-01 8.011748950752632936e-01
4.666666666666666741e-01 9.035675208242253120e-01
4.666666666666666741e-01 9.398463194386010855e-01
4.666666666666666741e-01 1.081818981481916353e+00
4.666666666666666741e-01 1.124241669111029296e+00
4.666666666666666741e-01 1.556479628483998567e+00
4.666666666666666741e-01 1.611498262435191009e+00
4.666666666666666741e-01 1.668127661042774434e+00
4.666666666666666741e-01 1.694529922201923000e+00
4.666666666666666741e-01 1.751949425132494298e+00
4.666666666666666741e-01 1.828449280010119082e+00
4.666666666666666741e-01 1.960717951612934939e+00
4.666666666666666741e-01 2.091117888517118217e+00
4.666666666666666741e-01 2.175614383418320585e+00
4.666666666666666741e-01 2.300821931848474833e+00
4.666666666666666741e-01 7.999859830271418559e-01
4.666666666666666741e-01 9.090083247729694449e-01
4.666666666666666741e-01 9.352839851361807177e-01
4.666666666666666741e-01 1.083947720332730569e+00
4.666666666666666741e-01 1.122489644960893429e+00
4.666666666666666741e-01 1.556530883015170730e+00
4.666666666666666741e-01 1.612483608516328104e+00
4.666666666666666741e-01 1.664357257083480590e+00
4.666666666666666741e-01 1.697395635843861328e+00
4.666666666666666741e-01 1.749836761830380283e+00
4.666666666666666741e-01 1.831997312559792590e+00
4.666666666666666741e-01 1.953096500543978209e+00
4.666666666666666741e-01 2.103463048166219096e+00
4.666666666666666741e-01 2.171988437266605843e+00
4.666666666666666741e-01 2.297107227581136613e+00
4.666666666666666741e-01 1.186196382064650834e+00
4.666666666666666741e-01 1.303782310526798938e+00
4.666666666666666741e-01 1.346051553021311520e+00
4.666666666666666741e-01 1.531430794636122528e+00
4.666666666666666741e-01 1.545859974296519113e+00
4.666666666666666741e-01 1.809332944780294383e+00
4.666666666666666741e-01 1.858762774388310390e+00
4.666666666666666741e-01 1.961252672430845223e+00
4.666666666666666741e-01 1.972040592074137066e+00
4.666666666666666741e-01 2.018466119852888596e+00
4.666666666666666741e-01 2.054095645726761177e+00
4.666666666666666741e-01 2.085037092796625302e+00
4.666666666666666741e-01 2.152422551347541457e+00
4.666666666666666741e-01 2.217263052155544756e+00
4.666666666666666741e-01 2.250472888328516774e+00
4.666666666666666741e-01 8.363535444715353151e-03
4.666666666666666741e-01 3.412067203581159447e-02
4.666666666666666741e-01 8.222215065919158405e-02
4.666666666666666741e-01 1.215644224870686685e-01
4.666666666666666741e-01 2.458497346405010830e-01
4.666666666666666741e-01 2.561774487221271102e-01
4.666666666666666741e-01 2.800034702279106114e-01
4.666666666666666741e-01 3.299824306994878498e-01
4.666666666666666741e-01 3.651839250676118809e-01
4.666666666666666741e-01 3.761965053466269637e-01
4.666666666666666741e-01 8.550030822408700715e-01
4.666666666666666741e-01 1.083528596486559081e+00
4.666666666666666741e-01 1.209682475807227320e+00
4.666666666666666741e-01 1.320749840497143168e+00
4.666666666666666741e-01 1.355874179294971782e+00
5.333333333333333259e-01 5.770917479572972297e-01
5.333333333333333259e-01 6.624721942810367636e-01
5.333333333333333259e-01 8.163940721133826628e-01
5.333333333333333259e-01 1.093314136055852259e+00
5.333333333333333259e-01 1.179062828160482468e+00
5.333333333333333259e-01 1.486813213895544550e+00
5.333333333333333259e-01 1.567277412822761562e+00
5.333333333333333259e-01 1.636316287474727460e+00
5.333333333333333259e-01 1.681960901469636838e+00
5.333333333333333259e-01 1.722591601056166155e+00
5.333333333333333259e-01 1.889376001124247750e+00
5.333333333333333259e-01 1.934262353512053778e+00
5.333333333333333259e-01 2.027434330536124207e+00
5.333333333333333259e-01 2.124981144693094848e+00
5.333333333333333259e-01 2.200205056125213332e+00
5.333333333333333259e-01 5.786346800404089663e-01
5.333333333333333259e-01 6.382198923961652781e-01
5.333333333333333259e-01 6.943246955068502757e-01
5.333333333333333259e-01 8.274977504486571434e-01
5.333333333333333259e-01 8.344480746183080555e-01
5.333333333333333259e-01 1.006308579823070204e+00
5.333333333333333259e-01 1.146461983562147680e+00
5.333333333333333259e-01 1.355886104294825145e+00
5.333333333333333259e-01 1.544830197857578469e+00
5.333333333333333259e-01 1.599546303076891718e+00
5.333333333333333259e-01 1.717987866565295008e+00
5.333333333333333259e-01 1.838298758628212681e+00
5.333333333333333259e-01 1.997751053826618772e+00
5.333333333333333259e-01 2.063980645993581220e+00
5.333333333333333259e-01 2.109015045519555542e+00
5.333333333333333259e-01 5.779931379611014108e-01
5.333333333333333259e-01 6.620305382935214311e-01
5.333333333333333259e-01 8.145100162989535875e-01
5.333333333333333259e-01 1.097267193384851680e+00
5.333333333333333259e-01 1.175954368469973588e+00
5.333333333333333259e-01 1.483409257989507068e+00
5.333333333333333259e-01 1.571960671293624046e+00
5.333333333333333259e-01 1.640070434557230783e+00
5.333333333333333259e-01 1.679664776041107643e+00
5.333333333333333259e-01 1.724448549841156364e+00
5.333333333333333259e-01 1.875505405215591281e+00
5.333333333333333259e-01 1.945164410335934235e+00
5.333333333333333259e-01 2.028976841966482425e+00
5.333333333333333259e-01 2.120220329870392106e+00
5.333333333333333259e-01 2.200870390521288300e+00
5.333333333333333259e-01 1.200249220593519794e+00
5.333333333333333259e-01 1.278307488783156032e+00
5.333333333333333259e-01 1.359381457171053853e+00
5.333333333333333259e-01 1.518733496111764225e+00
5.333333333333333259e-01 1.553693145700947298e+00
5.333333333333333259e-01 1.824161002812132892e+00
5.333333333333333259e-01 1.868292898955388637e+00
5.333333333333333259e-01 1.941585729902158164e+00
5.333333333333333259e-01 1.973114902786988978e+00
5.333333333333333259e-01 2.005825834046817135e+00
5.333333333333333259e-01 2.042992182483999386e+00
5.333333333333333259e-01 2.109097313829380482e+00
5.333333333333333259e-01 2.130942713789465870e+00
5.333333333333333259e-01 2.232448174959444032e+00
5.333333333333333259e-01 2.278543878804384804e+00
5.333333333333333259e-01 1.201130730569758498e+00
5.333333333333333259e-01 1.277395145597125747e+00
5.333333333333333259e-01 1.359153935937513324e+00
5.333333333333333259e-01 1.520555198755232595e+00
5.333333333333333259e-01 1.552073533697836183e+00
5.333333333333333259e-01 1.823467884263351380e+00
5.333333333333333259e-01 1.870396849592793842e+00
5.333333333333333259e-01 1.936709074766810090e+00
5.333333333333333259e-01 1.975869065581150608e+00
5.333333333333333259e-01 2.005476609091260798e+00
5.333333333333333259e-01 2.044140978448609758e+00
5.333333333333333259e-01 2.106682065149215077e+00
5.333333333333333259e-01 2.134891245377076530e+00
5.333333333333333259e-01 2.228596993623625622e+00
5.333333333333333259e-01 2.279733918020610872e+00
5.333333333333333259e-01 5.914981531826128958e-01
5.333333333333333259e-01 6.204789712761851206e-01
5.333333333333333259e-01 7.048843749075501819e-01
5.333333333333333259e-01 8.209216313651097607e-01
5.333333333333333259e-01 8.403642557806563218e-01
5.333333333333333259e-01 1.003041072224846175e+00
5.333333333333333259e-01 1.150573601058226814e+00
5.333333333333333259e-01 1.348498980754243348e+00
5.333333333333333259e-01 1.549207383898561829e+00
5.333333333333333259e-01 1.588221419050000804e+00
5.333333333333333259e-01 1.705414023964635817e+00
5.333333333333333259e-01 1.848573104914322585e+00
5.333333333333333259e-01 2.010672093281328898e+00
5.333333333333333259e-01 2.098004613252243189e+00
5.333333333333333259e-01 2.118571579293870855e+00
5.333333333333333259e-01 5.947145887201941150e-01
5.333333333333333259e-01 6.186132059034434860e-01
5.333333333333333259e-01 7.021122232623611126e-01
5.333333333333333259e-01 8.222790634133900767e-01
5.333333333333333259e-01 8.410091221340962875e-01
5.333333333333333259e-01 9.998104340541544843e-01
5.333333333333333259e-01 1.158115865963253555e+00
5.333333333333333259e-01 1.340424494222332896e+00
5.333333333333333259e-01 1.551783085895806380e+00
5.333333333333333259e-01 1.590726852876258590e+00
5.333333333333333259e-01 1.696315200354888475e+00
5.333333333333333259e-01 1.862139339874516963e+00
5.333333333333333259e-01 2.007356250911499274e+00
5.333333333333333259e-01 2.092232259664456251e+00
5.333333333333333259e-01 2.117627479542051105e+00
5.333333333333333259e-01 8.038026003159473021e-01
5.333333333333333259e-01 8.901667915230575545e-01
5.333333333333333259e-01 9.468664231248737906e-01
5.333333333333333259e-01 1.092188408679447775e+00
5.333333333333333259e-01 1.119290101506095425e+00
5.333333333333333259e-01 1.580055508414631049e+00
5.333333333333333259e-01 1.591047709156129031e+00
5.333333333333333259e-01 1.668755180657683468e+00
5.333333333333333259e-01 1.701629566790785475e+00
5.333333333333333259e-01 1.744172349256643884e+00
5.333333333333333259e-01 1.819446044020992304e+00
5.333333333333333259e-01 1.956221473643296349e+00
5.333333333333333259e-01 2.121597006021289644e+00
5.333333333333333259e-01 2.163528259541834586e+00
5.333333333333333259e-01 2.288465104798490302e+00
5.333333333333333259e-01 5.627701338613064763e-01
5.333333333333333259e-01 6.671746226180630401e-01
5.333333333333333259e-01 8.334596445074282656e-01
5.333333333333333259e-01 1.081463454424437032e+00
5.333333333333333259e-01 1.181981277521146012e+00
5.333333333333333259e-01 1.512866107994369713e+00
5.333333333333333259e-01 1.556487289081502468e+00
5.333333333333333259e-01 1.616227086750427588e+00
5.333333333333333259e-01 1.695879853097295609e+00
5.333333333333333259e-01 1.715906459566042486e+00
5.333333333333333259e-01 1.832639035655404314e+00
5.333333333333333259e-01 1.990326710858852266e+00
5.333333333333333259e-01 2.038084116440273874e+00
5.333333333333333259e-01 2.123270451808338066e+00
5.333333333333333259e-01 2.205382111520407307e+00
5.333333333333333259e-01 8.031034899633198165e-01
5.333333333333333259e-01 8.920804090872991310e-01
5.333333333333333259e-01 9.454817923491418696e-01
5.333333333333333259e-01 1.093841325390968677e+00
5.333333333333333259e-01 1.117835058891358813e+00
5.333333333333333259e-01 1.579178055689737903e+00
5.333333333333333259e-01 1.592582106904785633e+00
5.333333333333333259e-01 1.666641218281768033e+00
5.333333333333333259e-01 1.703162104823121581e+00
5.333333333333333259e-01 1.743116445101009049e+00
5.333333333333333259e-01 1.821149002499993230e+00
5.333333333333333259e-01 1.952929004628600751e+00
5.333333333333333259e-01 2.129508699858689624e+00
5.333333333333333259e-01 2.160311240752264439e+00
5.333333333333333259e-01 2.285062911883102288e+00
5.333333333333333259e-01 5.627701331102912263e-01
5.333333333333333259e-01 6.671746221327623516e-01
5.333333333333333259e-01 8.334596453006497541e-01
5.333333333333333259e-01 1.081463454545769309e+00
5.333333333333333259e-01 1.181981278702380678e+00
5.333333333333333259e-01 1.512866108118601005e+00
5.333333333333333259e-01 1.556487288966735605e+00
5.333333333333333259e-01 1.616227085880211689e+00
5.333333333333333259e-01 1.695879852214403627e+00
5.333333333333333259e-01 1.715906459561807651e+00
5.333333333333333259e-01 1.832639035582104725e+00
5.333333333333333259e-01 1.990326711525341352e+00
5.333333333333333259e-01 2.038084115977682131e+00
5.333333333333333259e-01 2.123270451371098488e+00
5.333333333333333259e-01 2.205382111359739383e+00
5.333333333333333259e-01 8.031034905974649973e-01
5.333333333333333259e-01 8.920804099438726098e-01
5.333333333333333259e-01 9.454817932097512312e-01
5.333333333333333259e-01 1.093841325977621182e+00
5.333333333333333259e-01 1.117835059788859553e+00
5.333333333333333259e-01 1.579178056083918591e+00
5.333333333333333259e-01 1.592582106895065408e+00
5.333333333333333259e-01 1.666641216553642835e+00
5.333333333333333259e-01 1.703162104016001877e+00
5.333333333333333259e-01 1.743116443571608443e+00
5.333333333333333259e-01 1.821149003914257491e+00
5.333333333333333259e-01 1.952929006712395221e+00
5.333333333333333259e-01 2.129508699816568651e+00
5.333333333333333259e-01 2.160311241515245229e+00
5.333333333333333259e-01 2.285062912745303265e+00
5.333333333333333259e-01 5.914981488907073981e-01
5.333333333333333259e-01 6.204789681878821739e-01
5.333333333333333259e-01 7.048843737777872320e-01
5.333333333333333259e-01 8.209216281042301944e-01
5.333333333333333259e-01 8.403642531534956106e-01
5.333333333333333259e-01 1.003041070889423736e+00
5.333333333333333259e-01 1.150573600952725428e+00
5.333333333333333259e-01 1.348498979188917701e+00
5.333333333333333259e-01 1.549207382839881575e+00
5.333333333333333259e-01 1.588221417955196557e+00
5.333333333333333259e-01 1.705414022294803544e+00
5.333333333333333259e-01 1.848573103537432871e+00
5.333333333333333259e-01 2.010672094441417812e+00
5.333333333333333259e-01 2.098004614117513711e+00
5.333333333333333259e-01 2.118571579847014164e+00
5.333333333333333259e-01 5.947145909280209253e-01
5.333333333333333259e-01 6.186132062956914979e-01
5.333333333333333259e-01 7.021122252503744221e-01
5.333333333333333259e-01 8.222790672027997516e-01
5.333333333333333259e-01 8.410091275177649095e-01
5.333333333333333259e-01 9.998104365471647270e-01
5.333333333333333259e-01 1.158115867158784340e+00
5.333333333333333259e-01 1.340424494930147148e+00
5.333333333333333259e-01 1.551783085268311879e+00
5.333333333333333259e-01 1.590726853211805292e+00
5.333333333333333259e-01 1.696315202760956709e+00
5.333333333333333259e-01 1.862139341622679467e+00
5.333333333333333259e-01 2.007356249629140166e+00
5.333333333333333259e-01 2.092232260027600432e+00
5.333333333333333259e-01 2.117627479515590494e+00
5.333333333333333259e-01 8.038025995286943726e-01
5.333333333333333259e-01 8.901667909890988994e-01
5.333333333333333259e-01 9.468664218996991622e-01
5.333333333333333259e-01 1.092188407771772063e+00
5.333333333333333259e-01 1.119290100438064428e+00
5.333333333333333259e-01 1.580055508476590376e+00
5.333333333333333259e-01 1.591047708855626297e+00
5.333333333333333259e-01 1.668755181786195863e+00
5.333333333333333259e-01 1.701629568157812855e+00
5.333333333333333259e-01 1.744172350979084740e+00
5.333333333333333259e-01 1.819446042190264734e+00
5.333333333333333259e-01 1.956221471034012893e+00
5.333333333333333259e-01 2.121597006293228560e+00
5.333333333333333259e-01 2.163528258131520943e+00
5.333333333333333259e-01 2.288465104212519918e+00
5.333333333333333259e-01 1.201130732339947826e+00
5.333333333333333259e-01 1.277395146421042682e+00
5.333333333333333259e-01 1.359153938162648956e+00
5.333333333333333259e-01 1.520555199396824264e+00
5.333333333333333259e-01 1.552073535119944836e+00
5.333333333333333259e-01 1.823467884550069584e+00
5.333333333333333259e-01 1.870396849611211110e+00
5.333333333333333259e-01 1.936709074676201681e+00
5.333333333333333259e-01 1.975869067057942630e+00
5.333333333333333259e-01 2.005476611129836328e+00
5.333333333333333259e-01 2.044140977015672433e+00
5.333333333333333259e-01 2.106682065818063165e+00
5.333333333333333259e-01 2.134891245811161298e+00
5.333333333333333259e-01 2.228596993438827667e+00
5.333333333333333259e-01 2.279733917422078093e+00
5.333333333333333259e-01 5.770917509504727150e-01
5.333333333333333259e-01 6.624721971997189485e-01
5.333333333333333259e-01 8.163940732173671222e-01
5.333333333333333259e-01 1.093314139077875780e+00
5.333333333333333259e-01 1.179062829557381065e+00
5.333333333333333259e-01 1.486813213147087254e+00
5.333333333333333259e-01 1.567277415494714887e+00
5.333333333333333259e-01 1.636316288169751942e+00
5.333333333333333259e-01 1.681960902112109579e+00
5.333333333333333259e-01 1.722591601971117825e+00
5.333333333333333259e-01 1.889375999926897975e+00
5.333333333333333259e-01 1.934262352589598777e+00
5.333333333333333259e-01 2.027434330761224146e+00
5.333333333333333259e-01 2.124981145346652056e+00
5.333333333333333259e-01 2.200205056414205274e+00
5.333333333333333259e-01 5.786346784947227206e-01
5.333333333333333259e-01 6.382198919181121255e-01
5.333333333333333259e-01 6.943246955971744683e-01
5.333333333333333259e-01 8.274977508966117057e-01
5.333333333333333259e-01 8.344480756322525394e-01
5.333333333333333259e-01 1.006308580511387163e+00
5.333333333333333259e-01 1.146461983694479159e+00
5.333333333333333259e-01 1.355886104309604434e+00
5.333333333333333259e-01 1.544830197182051279e+00
5.333333333333333259e-01 1.599546302769766726e+00
5.333333333333333259e-01 1.717987867427495985e+00
5.333333333333333259e-01 1.838298758435229274e+00
5.333333333333333259e-01 1.997751053627837337e+00
5.333333333333333259e-01 2.063980645642061518e+00
5.333333333333333259e-01 2.109015045349025286e+00
5.333333333333333259e-01 5.779931360851833233e-01
5.333333333333333259e-01 6.620305365962906308e-01
5.333333333333333259e-01 8.145100132066716014e-01
5.333333333333333259e-01 1.097267189221440731e+00
5.333333333333333259e-01 1.175954365986882522e+00
5.333333333333333259e-01 1.483409258358420857e+00
5.333333333333333259e-01 1.571960669815979372e+00
5.333333333333333259e-01 1.640070434517411968e+00
5.333333333333333259e-01 1.679664776278571026e+00
5.333333333333333259e-01 1.724448550513045575e+00
5.333333333333333259e-01 1.875505406337452996e+00
5.333333333333333259e-01 1.945164410804437694e+00
5.333333333333333259e-01 2.028976841635000028e+00
5.333333333333333259e-01 2.120220329628381251e+00
5.333333333333333259e-01 2.200870390799678944e+00
5.333333333333333259e-01 1.200249218771261894e+00
5.333333333333333259e-01 1.278307488061841468e+00
5.333333333333333259e-01 1.359381454990653992e+00
5.333333333333333259e-01 1.518733495789604149e+00
5.333333333333333259e-01 1.553693143377330443e+00
5.333333333333333259e-01 1.824161003253095714e+00
5.333333333333333259e-01 1.868292899447766331e+00
5.333333333333333259e-01 1.941585729154240880e+00
5.333333333333333259e-01 1.973114901298373525e+00
5.333333333333333259e-01 2.005825831859652908e+00
5.333333333333333259e-01 2.042992183706360265e+00
5.333333333333333259e-01 2.109097312755437770e+00
5.333333333333333259e-01 2.130942713409808675e+00
5.333333333333333259e-01 2.232448175074040364e+00
5.333333333333333259e-01 2.278543878416769530e+00
5.333333333333333259e-01 1.186196381760623808e+00
5.333333333333333259e-01 1.303782310549337353e+00
5.333333333333333259e-01 1.346051553176636162e+00
5.333333333333333259e-01 1.531430794753561031e+00
5.333333333333333259e-01 1.545859973993458425e+00
5.333333333333333259e-01 1.809332945285603955e+00
5.333333333333333259e-01 1.858762774557021658e+00
5.333333333333333259e-01 1.961252672528445373e+00
5.333333333333333259e-01 1.972040591950900534e+00
5.333333333333333259e-01 2.018466119486248544e+00
5.333333333333333259e-01 2.054095645791193192e+00
5.333333333333333259e-01 2.085037092916962820e+00
5.333333333333333259e-01 2.152422550829328429e+00
5.333333333333333259e-01 2.217263052395509249e+00
5.333333333333333259e-01 2.250472887736322036e+00
5.333333333333333259e-01 7.999859826841486665e-01
5.333333333333333259e-01 9.090083245845335114e-01
5.333333333333333259e-01 9.352839847061886758e-01
5.333333333333333259e-01 1.083947720313716445e+00
5.333333333333333259e-01 1.122489644633020589e+00
5.333333333333333259e-01 1.556530883168221635e+00
5.333333333333333259e-01 1.612483608490009601e+00
5.333333333333333259e-01 1.664357256590875522e+00
5.333333333333333259e-01 1.697395635942683612e+00
5.333333333333333259e-01 1.749836762057952910e+00
5.333333333333333259e-01 1.831997312008041945e+00
5.333333333333333259e-01 1.953096499942176933e+00
5.333333333333333259e-01 2.103463048675592972e+00
5.333333333333333259e-01 2.171988437577311970e+00
5.333333333333333259e-01 2.297107227876551860e+00
5.333333333333333259e-01 8.011748950124228941e-01
5.333333333333333259e-01 9.035675207246356422e-01
5.333333333333333259e-01 9.398463195954036564e-01
5.333333333333333259e-01 1.081818981452471462e+00
5.333333333333333259e-01 1.124241669461952142e+00
5.333333333333333259e-01 1.556479628139527449e+00
5.333333333333333259e-01 1.611498262349613242e+00
5.333333333333333259e-01 1.668127661452246002e+00
5.333333333333333259e-01 1.694529921866944733e+00
5.333333333333333259e-01 1.751949424677803790e+00
5.333333333333333259e-01 1.828449280758576379e+00
5.333333333333333259e-01 1.960717952506115580e+00
5.333333333333333259e-01 2.091117887944903941e+00
5.333333333333333259e-01 2.175614383493780224e+00
5.333333333333333259e-01 2.300821931901225526e+00
5.333333333333333259e-01 1.185096066172633300e+00
5.333333333333333259e-01 1.304747979393056312e+00
5.333333333333333259e-01 1.346629379666779869e+00
5.333333333333333259e-01 1.526636032081484018e+00
5.333333333333333259e-01 1.550159367755014728e+00
5.333333333333333259e-01 1.811744572274648135e+00
5.333333333333333259e-01 1.855205462478494383e+00
5.333333333333333259e-01 1.965913163705067745e+00
5.333333333333333259e-01 1.973037531481537599e+00
5.333333333333333259e-01 2.017184133983192851e+00
5.333333333333333259e-01 2.053382579608864944e+00
5.333333333333333259e-01 2.080320295569549671e+00
5.333333333333333259e-01 2.151519912585456495e+00
5.333333333333333259e-01 2.224877676883096456e+00
5.333333333333333259e-01 2.248863174577223845e+00
5.333333333333333259e-01 8.363535239737984739e-03
5.333333333333333259e-01 3.412067171763055740e-02
5.333333333333333259e-01 8.222215033475777091e-02
5.333333333333333259e-01 1.215644223582046379e-01
5.333333333333333259e-01 2.458497346018759799e-01
5.333333333333333259e-01 2.561774486438253007e-01
5.333333333333333259e-01 2.800034699828586326e-01
5.333333333333333259e-01 3.299824306933771823e-01
5.333333333333333259e-01 3.651839252632385069e-01
5.333333333333333259e-01 3.761965054869733649e-01
5.333333333333333259e-01 8.550030825442433979e-01
5.333333333333333259e-01 1.083528596674682376e+00
5.333333333333333259e-01 1.209682475957066572e+00
5.333333333333333259e-01 1.320749840449508383e+00
5.333333333333333259e-01 1.355874179686594516e+00
5.999999999999999778e-01 5.783355979434645633e-01
5.999999999999999778e-01 6.616904102421869993e-01
5.999999999999999778e-01 8.164480642157343482e-01
5.999999999999999778e-01 1.091316536055614961e+00
5.999999999999999778e-01 1.181161240935182377e+00
5.999999999999999778e-01 1.492100573539488551e+00
5.999999999999999778e-01 1.560750397279349500e+00
5.999999999999999778e-01 1.630497388328564057e+00
5.999999999999999778e-01 1.685627298699557741e+00
5.999999999999999778e-01 1.722589480134189444e+00
5.999999999999999778e-01 1.898064974200110555e+00
5.999999999999999778e-01 1.926493807308332862e+00
5.999999999999999778e-01 2.027956685731879816e+00
5.999999999999999778e-01 2.129534060127809880e+00
5.999999999999999778e-01 2.198275167411367192e+00
5.999999999999999778e-01 5.791399702812327632e-01
5.999999999999999778e-01 6.385744919150795340e-01
5.999999999999999778e-01 6.939152100561614134e-01
5.999999999999999778e-01 8.274600761656358827e-01
5.999999999999999778e-01 8.347043076659304006e-01
5.999999999999999778e-01 1.006308101258639454e+00
5.999999999999999778e-01 1.147223985781124611e+00
5.999999999999999778e-01 1.353427047257639515e+00
5.999999999999999778e-01 1.546672311881707174e+00
5.999999999999999778e-01 1.598439763616653408e+00
5.999999999999999778e-01 1.714065333409934055e+00
5.999999999999999778e-01 1.842836374818915601e+00
5.999999999999999778e-01 1.999373235629235523e+00
5.999999999999999778e-01 2.063777528690138752e+00
5.999999999999999778e-01 2.109370742245772590e+00
5.999999999999999778e-01 5.809692176168255173e-01
5.999999999999999778e-01 6.603787442774375904e-01
5.999999999999999778e-01 8.111417348724501153e-01
5.999999999999999778e-01 1.102699265860536570e+00
5.999999999999999778e-01 1.172125475914640447e+00
5.999999999999999778e-01 1.481959851949454787e+00
5.999999999999999778e-01 1.573920642349463606e+00
5.999999999999999778e-01 1.642174686601777012e+00
5.999999999999999778e-01 1.678585311711486838e+00
5.999999999999999778e-01 1.728093524702956074e+00
5.999999999999999778e-01 1.860791005508247054e+00
5.999999999999999778e-01 1.954922220412953493e+00
5.999999999999999778e-01 2.032952859118523747e+00
5.999999999999999778e-01 2.115459603653306431e+00
5.999999999999999778e-01 2.200497037993756066e+00
5.999999999999999778e-01 1.199283313884421887e+00
5.999999999999999778e-01 1.279267086375341478e+00
5.999999999999999778e-01 1.360473742895891291e+00
5.999999999999999778e-01 1.515854389408218594e+00
5.999999999999999778e-01 1.555603306466593949e+00
5.999999999999999778e-01 1.826226495114411819e+00
5.999999999999999778e-01 1.866027813347244546e+00
5.999999999999999778e-01 1.944608052595611980e+00
5.999999999999999778e-01 1.970977332584567421e+00
5.999999999999999778e-01 2.006366235869620596e+00
5.999999999999999778e-01 2.043011514201879208e+00
5.999999999999999778e-01 2.105890927172879401e+00
5.999999999999999778e-01 2.133031634217019246e+00
5.999999999999999778e-01 2.236397550585394356e+00
5.999999999999999778e-01 2.275554811504662212e+00
5.999999999999999778e-01 1.201745499224188052e+00
5.999999999999999778e-01 1.276744021696799791e+00
5.999999999999999778e-01 1.359792022721791227e+00
5.999999999999999778e-01 1.520750111907204882e+00
5.999999999999999778e-01 1.551294899080232881e+00
5.999999999999999778e-01 1.824218799159524451e+00
5.999999999999999778e-01 1.871999376555208983e+00
5.999999999999999778e-01 1.931373601133572038e+00
5.999999999999999778e-01 1.978406211617055988e+00
5.999999999999999778e-01 2.004742285397895785e+00
5.999999999999999778e-01 2.046819364934037822e+00
5.999999999999999778e-01 2.101680815494205490e+00
5.999999999999999778e-01 2.141522913942623063e+00
5.999999999999999778e-01 2.225158513176324959e+00
5.999999999999999778e-01 2.279423461030461340e+00
5.999999999999999778e-01 5.881268397336327780e-01
5.999999999999999778e-01 6.236069203821159590e-01
5.999999999999999778e-01 7.065073036780233906e-01
5.999999999999999778e-01 8.200661354267708703e-01
5.999999999999999778e-01 8.395092925715061938e-01
5.999999999999999778e-01 1.006632582256685282e+00
5.999999999999999778e-01 1.143903145882205763e+00
5.999999999999999778e-01 1.354234905892127472e+00
5.999999999999999778e-01 1.548281903605641219e+00
5.999999999999999778e-01 1.585401191304327995e+00
5.999999999999999778e-01 1.713091967971678287e+00
5.999999999999999778e-01 1.837733866142912120e+00
5.999999999999999778e-01 2.014188120458186404e+00
5.999999999999999778e-01 2.101751170844522676e+00
5.999999999999999778e-01 2.114011403873405470e+00
5.999999999999999778e-01 5.965458568003327855e-01
5.999999999999999778e-01 6.191171655960943099e-01
5.999999999999999778e-01 6.985834340984240498e-01
5.999999999999999778e-01 8.238964756226891950e-01
5.999999999999999778e-01 8.413058832505839746e-01
5.999999999999999778e-01 9.974301831739182944e-01
5.999999999999999778e-01 1.165514401768746211e+00
5.999999999999999778e-01 1.331300196397677382e+00
5.999999999999999778e-01 1.555369048649140495e+00
5.999999999999999778e-01 1.592633415160548793e+00
5.999999999999999778e-01 1.687556430108429595e+00
5.999999999999999778e-01 1.875943014298684375e+00
5.999999999999999778e-01 2.004986715771991612e+00
5.999999999999999778e-01 2.085602868952520339e+00
5.999999999999999778e-01 2.113328663105022542e+00
5.999999999999999778e-01 8.035717680205607394e-01
5.999999999999999778e-01 8.892795080144253461e-01
5.999999999999999778e-01 9.487455370915824915e-01
5.999999999999999778e-01 1.089889463911561052e+00
5.999999999999999778e-01 1.120944956667386805e+00
5.999999999999999778e-01 1.577512237673118989e+00
5.999999999999999778e-01 1.593317679937882758e+00
5.999999999999999778e-01 1.670253507636800805e+00
5.999999999999999778e-01 1.700810361066459109e+00
5.999999999999999778e-01 1.744497429991071158e+00
5.999999999999999778e-01 1.817264492105806539e+00
5.999999999999999778e-01 1.960965231522607155e+00
5.999999999999999778e-01 2.109927496591325280e+00
5.999999999999999778e-01 2.172197440434075588e+00
5.999999999999999778e-01 2.292012471577663746e+00
5.999999999999999778e-01 5.655222067608747238e-01
5.999999999999999778e-01 6.661972359628407503e-01
5.999999999999999778e-01 8.300158601963687488e-01
5.999999999999999778e-01 1.084215443769892318e+00
5.999999999999999778e-01 1.181086443775228645e+00
5.999999999999999778e-01 1.512356156788683847e+00
5.999999999999999778e-01 1.556006002457365867e+00
5.999999999999999778e-01 1.615061435868597073e+00
5.999999999999999778e-01 1.696867104651943237e+00
5.999999999999999778e-01 1.717840212120307797e+00
5.999999999999999778e-01 1.832550763064972443e+00
5.999999999999999778e-01 1.989930202863348541e+00
5.999999999999999778e-01 2.036683984151636650e+00
5.999999999999999778e-01 2.124540978807232250e+00
5.999999999999999778e-01 2.203757508555213462e+00
5.999999999999999778e-01 8.016513897398169775e-01
5.999999999999999778e-01 8.946123479973948633e-01
5.999999999999999778e-01 9.448459222737426444e-01
5.999999999999999778e-01 1.094364227122952116e+00
5.999999999999999778e-01 1.117037251896931593e+00
5.999999999999999778e-01 1.576191483058551057e+00
5.999999999999999778e-01 1.596484466682255743e+00
5.999999999999999778e-01 1.664343273273772184e+00
5.999999999999999778e-01 1.705201224961200523e+00
5.999999999999999778e-01 1.741432967143850874e+00
5.999999999999999778e-01 1.821910139670819717e+00
5.999999999999999778e-01 1.951685411002671344e+00
5.999999999999999778e-01 2.128219799636013931e+00
5.999999999999999778e-01 2.167419312167368162e+00
5.999999999999999778e-01 2.282063386834636276e+00
5.999999999999999778e-01 5.655222059008053748e-01
5.999999999999999778e-01 6.661972354978615840e-01
5.999999999999999778e-01 8.300158612072436881e-01
5.999999999999999778e-01 1.084215443595638817e+00
5.999999999999999778e-01 1.181086445207540692e+00
5.999999999999999778e-01 1.512356156723370759e+00
5.999999999999999778e-01 1.556006002535610833e+00
5.999999999999999778e-01 1.615061434702937504e+00
5.999999999999999778e-01 1.696867103689157830e+00
5.999999999999999778e-01 1.717840212232090380e+00
5.999999999999999778e-01 1.832550763070713629e+00
5.999999999999999778e-01 1.989930203450626323e+00
5.999999999999999778e-01 2.036683983799690623e+00
5.999999999999999778e-01 2.124540978446759709e+00
5.999999999999999778e-01 2.203757508230211215e+00
5.999999999999999778e-01 8.016513905753299696e-01
5.999999999999999778e-01 8.946123489527337824e-01
5.999999999999999778e-01 9.448459233223900355e-01
5.999999999999999778e-01 1.094364227690704183e+00
5.999999999999999778e-01 1.117037253078052572e+00
5.999999999999999778e-01 1.576191483381819580e+00
5.999999999999999778e-01 1.596484466753935294e+00
5.999999999999999778e-01 1.664343271235679822e+00
5.999999999999999778e-01 1.705201223907096164e+00
5.999999999999999778e-01 1.741432965294791302e+00
5.999999999999999778e-01 1.821910141239527547e+00
5.999999999999999778e-01 1.951685413545476422e+00
5.999999999999999778e-01 2.128219799096456200e+00
5.999999999999999778e-01 2.167419313479200582e+00
5.999999999999999778e-01 2.282063387796483767e+00
5.999999999999999778e-01 5.881268351973290009e-01
5.999999999999999778e-01 6.236069164112052476e-01
5.999999999999999778e-01 7.065073026902837228e-01
5.999999999999999778e-01 8.200661313165937827e-01
5.999999999999999778e-01 8.395092895312927794e-01
5.999999999999999778e-01 1.006632580611977801e+00
5.999999999999999778e-01 1.143903145788982556e+00
5.999999999999999778e-01 1.354234903995404693e+00
5.999999999999999778e-01 1.548281902541816635e+00
5.999999999999999778e-01 1.585401190007956984e+00
5.999999999999999778e-01 1.713091965826293972e+00
5.999999999999999778e-01 1.837733864663789518e+00
5.999999999999999778e-01 2.014188121689926447e+00
5.999999999999999778e-01 2.101751171798156292e+00
5.999999999999999778e-01 2.114011404762919710e+00
5.999999999999999778e-01 2.136690031869306949e+00
5.999999999999999778e-01 5.965458599700070863e-01
5.999999999999999778e-01 6.191171654989489070e-01
5.999999999999999778e-01 6.985834365415541924e-01
5.999999999999999778e-01 8.238964798431140935e-01
5.999999999999999778e-01 8.413058894845732993e-01
5.999999999999999778e-01 9.974301860089838101e-01
5.999999999999999778e-01 1.165514403047495762e+00
5.999999999999999778e-01 1.331300197437087718e+00
5.999999999999999778e-01 1.555369048129506382e+00
5.999999999999999778e-01 1.592633415636697691e+00
5.999999999999999778e-01 1.687556432798714923e+00
5.999999999999999778e-01 1.875943016120828588e+00
5.999999999999999778e-01 2.004986714220763133e+00
5.999999999999999778e-01 2.085602869275788862e+00
5.999999999999999778e-01 2.113328663069950153e+00
5.999999999999999778e-01 8.035717671023405728e-01
5.999999999999999778e-01 8.892795073693662289e-01
5.999999999999999778e-01 9.487455356153304820e-01
5.999999999999999778e-01 1.089889462996296743e+00
5.999999999999999778e-01 1.120944955325654746e+00
5.999999999999999778e-01 1.577512237576883081e+00
5.999999999999999778e-01 1.593317679807910281e+00
5.999999999999999778e-01 1.670253509142924031e+00
5.999999999999999778e-01 1.700810362512640950e+00
5.999999999999999778e-01 1.744497431885207561e+00
5.999999999999999778e-01 1.817264490203456262e+00
5.999999999999999778e-01 1.960965228574991670e+00
5.999999999999999778e-01 2.109927496689550708e+00
5.999999999999999778e-01 2.172197438853913809e+00
5.999999999999999778e-01 2.292012471074031055e+00
5.999999999999999778e-01 1.201745501346721312e+00
5.999999999999999778e-01 1.276744022498235154e+00
5.999999999999999778e-01 1.359792025330818888e+00
5.999999999999999778e-01 1.520750112664956077e+00
5.999999999999999778e-01 1.551294900728692028e+00
5.999999999999999778e-01 1.824218799639368171e+00
5.999999999999999778e-01 1.871999376432114559e+00
5.999999999999999778e-01 1.931373600788703015e+00
5.999999999999999778e-01 1.978406213375279776e+00
5.999999999999999778e-01 2.004742287703294323e+00
5.999999999999999778e-01 2.046819363561127147e+00
5.999999999999999778e-01 2.101680816482769387e+00
5.999999999999999778e-01 2.141522913905475889e+00
5.999999999999999778e-01 2.225158513145800043e+00
5.999999999999999778e-01 2.279423460103458865e+00
5.999999999999999778e-01 5.783356012876765817e-01
5.999999999999999778e-01 6.616904135382526420e-01
5.999999999999999778e-01 8.164480655566990208e-01
5.999999999999999778e-01 1.091316539710334155e+00
5.999999999999999778e-01 1.181161242538394163e+00
5.999999999999999778e-01 1.492100572671205327e+00
5.999999999999999778e-01 1.560750400347217237e+00
5.999999999999999778e-01 1.630497389072814940e+00
5.999999999999999778e-01 1.685627299408054114e+00
5.999999999999999778e-01 1.722589481510027554e+00
5.999999999999999778e-01 1.898064973505114494e+00
5.999999999999999778e-01 1.926493805594901687e+00
5.999999999999999778e-01 2.027956685884930721e+00
5.999999999999999778e-01 2.129534060984980215e+00
5.999999999999999778e-01 2.198275168057875817e+00
5.999999999999999778e-01 5.791399686129921065e-01
5.999999999999999778e-01 6.385744916383941927e-01
5.999999999999999778e-01 6.939152101057572963e-01
5.999999999999999778e-01 8.274600766079061032e-01
5.999999999999999778e-01 8.347043086432393011e-01
5.999999999999999778e-01 1.006308101910121877e+00
5.999999999999999778e-01 1.147223986037772647e+00
5.999999999999999778e-01 1.353427047395342697e+00
5.999999999999999778e-01 1.546672311211210626e+00
5.999999999999999778e-01 1.598439763306089390e+00
5.999999999999999778e-01 1.714065334603958490e+00
5.999999999999999778e-01 1.842836373962938978e+00
5.999999999999999778e-01 1.999373235462172715e+00
5.999999999999999778e-01 2.063777528409730166e+00
5.999999999999999778e-01 2.109370741980029607e+00
5.999999999999999778e-01 2.136756065265785764e+00
5.999999999999999778e-01 5.809692155591790197e-01
5.999999999999999778e-01 6.603787421621518661e-01
5.999999999999999778e-01 8.111417311740467539e-01
5.999999999999999778e-01 1.102699261283731857e+00
5.999999999999999778e-01 1.172125473046492061e+00
5.999999999999999778e-01 1.481959852148861501e+00
5.999999999999999778e-01 1.573920640748127653e+00
5.999999999999999778e-01 1.642174686700542452e+00
5.999999999999999778e-01 1.678585311935478330e+00
5.999999999999999778e-01 1.728093525303052047e+00
5.999999999999999778e-01 1.860791006590233110e+00
5.999999999999999778e-01 1.954922220915676689e+00
5.999999999999999778e-01 2.032952858428245690e+00
5.999999999999999778e-01 2.115459603489966867e+00
5.999999999999999778e-01 2.200497038339932487e+00
5.999999999999999778e-01 1.199283311880776637e+00
5.999999999999999778e-01 1.279267085393371417e+00
5.999999999999999778e-01 1.360473740513100438e+00
5.999999999999999778e-01 1.515854388859111168e+00
5.999999999999999778e-01 1.555603303877632015e+00
5.999999999999999778e-01 1.826226495486992007e+00
5.999999999999999778e-01 1.866027813837376925e+00
5.999999999999999778e-01 1.944608051741084864e+00
5.999999999999999778e-01 1.970977330981014575e+00
5.999999999999999778e-01 2.006366233634508944e+00
5.999999999999999778e-01 2.043011515335393824e+00
5.999999999999999778e-01 2.105890925834472682e+00
5.999999999999999778e-01 2.133031634021847367e+00
5.999999999999999778e-01 2.236397551041193310e+00
5.999999999999999778e-01 2.275554811054377069e+00
5.999999999999999778e-01 1.188215764841942246e+00
5.999999999999999778e-01 1.300339015657129949e+00
5.999999999999999778e-01 1.347987330531054795e+00
5.999999999999999778e-01 1.533307317866871244e+00
5.999999999999999778e-01 1.543336085239900513e+00
5.999999999999999778e-01 1.809733745111742564e+00
5.999999999999999778e-01 1.862112659927930736e+00
5.999999999999999778e-01 1.953342828063398429e+00
5.999999999999999778e-01 1.972919667019169765e+00
5.999999999999999778e-01 2.017553291408034966e+00
5.999999999999999778e-01 2.055361608550100527e+00
5.999999999999999778e-01 2.090779407055521233e+00
5.999999999999999778e-01 2.152446027323605904e+00
5.999999999999999778e-01 2.211616477111789436e+00
5.999999999999999778e-01 2.252834211910197837e+00
5.999999999999999778e-01 7.983953455259893417e-01
5.999999999999999778e-01 9.142218882066686092e-01
5.999999999999999778e-01 9.316769131171156459e-01
5.999999999999999778e-01 1.086071679036251680e+00
5.999999999999999778e-01 1.120691081050665616e+00
5.999999999999999778e-01 1.557161383648747233e+00
5.999999999999999778e-01 1.613394262182708871e+00
5.999999999999999778e-01 1.661066132901140691e+00
5.999999999999999778e-01 1.700537037643670146e+00
5.999999999999999778e-01 1.746830615030631861e+00
5.999999999999999778e-01 1.833528164289020879e+00
5.999999999999999778e-01 1.948510578081396716e+00
5.999999999999999778e-01 2.112507298338528017e+00
5.999999999999999778e-01 2.172730088753553446e+00
5.999999999999999778e-01 2.292816391789614272e+00
5.999999999999999778e-01 8.017196519702167734e-01
5.999999999999999778e-01 8.989527923646676300e-01
5.999999999999999778e-01 9.445195083801252167e-01
5.999999999999999778e-01 1.079976241963521488e+00
5.999999999999999778e-01 1.125701065934350709e+00
5.999999999999999778e-01 1.556986777740263506e+00
5.999999999999999778e-01 1.610601720726037911e+00
5.999999999999999778e-01 1.672059643519759220e+00
5.999999999999999778e-01 1.692026341323412453e+00
5.999999999999999778e-01 1.752850879441723464e+00
5.999999999999999778e-01 1.823889671145224156e+00
5.999999999999999778e-01 1.970100470888979771e+00
5.999999999999999778e-01 2.078316545824492323e+00
5.999999999999999778e-01 2.181574580365690963e+00
5.999999999999999778e-01 2.304031894260845093e+00
5.999999999999999778e-01 1.185035037784984979e+00
5.999999999999999778e-01 1.303128300920718630e+00
5.999999999999999778e-01 1.349667933541809361e+00
5.999999999999999778e-01 1.521023252103873347e+00
5.999999999999999778e-01 1.554218759735505273e+00
5.999999999999999778e-01 1.816632607643953179e+00
5.999999999999999778e-01 1.851869813451969549e+00
5.999999999999999778e-01 1.965257473022717249e+00
5.999999999999999778e-01 1.977223565809225647e+00
5.999999999999999778e-01 2.013102279347577905e+00
5.999999999999999778e-01 2.054258150949920037e+00
5.999999999999999778e-01 2.077108157812944000e+00
5.999999999999999778e-01 2.149976368376115943e+00
5.999999999999999778e-01 2.233924870223120251e+00
5.999999999999999778e-01 2.247723886012607863e+00
5.999999999999999778e-01 7.633839134513209501e-03
5.999999999999999778e-01 2.936126461966637180e-02
5.999999999999999778e-01 8.669333346372809501e-02
5.999999999999999778e-01 1.240799731813524431e-01
5.999999999999999778e-01 2.458857398926568294e-01
5.999999999999999778e-01 2.562566401972219410e-01
5.999999999999999778e-01 2.778091892329257462e-01
5.999999999999999778e-01 3.311307390181639221e-01
5.999999999999999778e-01 3.658139798684771904e-01
5.999999999999999778e-01 3.763140365832953194e-01
5.999999999999999778e-01 8.502959307775768139e-01
5.999999999999999778e-01 1.090568092550398660e+00
5.999999999999999778e-01 1.210032331930335658e+00
5.999999999999999778e-01 1.312056927986901655e+00
5.999999999999999778e-01 1.362461166513242006e+00
6.666666666666666297e-01 5.816662659706537397e-01
6.666666666666666297e-01 6.596472321301121156e-01
6.666666666666666297e-01 8.146691968968582387e-01
6.666666666666666297e-01 1.091454986733310761e+00
6.666666666666666297e-01 1.182062522847701302e+00
6.666666666666666297e-01 1.499003239547761268e+00
6.666666666666666297e-01 1.553351695031466306e+00
6.666666666666666297e-01 1.623165129020634367e+00
6.666666666666666297e-01 1.690034229332383120e+00
6.666666666666666297e-01 1.724304786352490737e+00
6.666666666666666297e-01 1.893416550448336011e+00
6.666666666666666297e-01 1.930049512491649466e+00
6.666666666666666297e-01 2.030141237761910133e+00
6.666666666666666297e-01 2.133531851381007982e+00
6.666666666666666297e-01 2.195178435002731021e+00
6.666666666666666297e-01 5.800747447390790512e-01
6.666666666666666297e-01 6.392235659959908389e-01
6.666666666666666297e-01 6.931638738495848884e-01
6.666666666666666297e-01 8.273753989855379132e-01
6.666666666666666297e-01 8.351689543583802333e-01
6.666666666666666297e-01 1.006319790442347539e+00
6.666666666666666297e-01 1.148653410610108949e+00
6.666666666666666297e-01 1.348965520234429505e+00
6.666666666666666297e-01 1.550045278704487828e+00
6.666666666666666297e-01 1.596340983962392102e+00
6.666666666666666297e-01 1.707612073243780060e+00
6.666666666666666297e-01 1.850373416295980178e+00
6.666666666666666297e-01 2.002324741784491380e+00
6.666666666666666297e-01 2.063480917186751640e+00
6.666666666666666297e-01 2.110199748945859710e+00
6.666666666666666297e-01 2.137903746121111226e+00
6.666666666666666297e-01 5.858239724361453682e-01
6.666666666666666297e-01 6.574975646668974605e-01
6.666666666666666297e-01 8.069006224891666079e-01
6.666666666666666297e-01 1.108861041711378448e+00
6.666666666666666297e-01 1.168008527643252137e+00
6.666666666666666297e-01 1.482412875948654118e+00
6.666666666666666297e-01 1.572937083230783628e+00
6.666666666666666297e-01 1.642664221912383482e+00
6.666666666666666297e-01 1.678773903302555937e+00
6.666666666666666297e-01 1.733012838921808907e+00
6.666666666666666297e-01 1.846935474975367697e+00
6.666666666666666297e-01 1.962255076186949054e+00
6.666666666666666297e-01 2.039313109233461319e+00
6.666666666666666297e-01 2.110955193493396109e+00
6.666666666666666297e-01 2.199410386094427849e+00
6.666666666666666297e-01 1.198405076396994673e+00
6.666666666666666297e-01 1.280107939788848626e+00
6.666666666666666297e-01 1.362256288766417356e+00
6.666666666666666297e-01 1.512542814672002578e+00
6.666666666666666297e-01 1.557325686379414265e+00
6.666666666666666297e-01 1.829272241883217021e+00
6.666666666666666297e-01 1.864084353427614360e+00
6.666666666666666297e-01 1.945068879910905935e+00
6.666666666666666297e-01 1.969945157525557988e+00
6.666666666666666297e-01 2.006739312463395208e+00
6.666666666666666297e-01 2.044034051375064109e+00
6.666666666666666297e-01 2.101001398933391329e+00
6.666666666666666297e-01 2.137484341150468481e+00
6.666666666666666297e-01 2.239522243564948667e+00
6.666666666666666297e-01 2.272554625996889399e+00
6.666666666666666297e-01 1.201952002450099144e+00
6.666666666666666297e-01 1.276539752998615995e+00
6.666666666666666297e-01 1.361149292289894674e+00
6.666666666666666297e-01 1.519176679806975017e+00
6.666666666666666297e-01 1.551601354969818658e+00
6.666666666666666297e-01 1.826197902679183471e+00
6.666666666666666297e-01 1.872922177297482449e+00
6.666666666666666297e-01 1.926837623904987140e+00
6.666666666666666297e-01 1.979958740088960667e+00
6.666666666666666297e-01 2.003340879858455992e+00
6.666666666666666297e-01 2.050434806072161109e+00
6.666666666666666297e-01 2.097925376434318423e+00
6.666666666666666297e-01 2.146876613353271068e+00
6.666666666666666297e-01 2.222458818611926290e+00
6.666666666666666297e-01 2.278722061682316280e+00
6.666666666666666297e-01 5.853247950618936102e-01
6.666666666666666297e-01 6.272986185352920074e-01
6.666666666666666297e-01 7.066733327154963717e-01
6.666666666666666297e-01 8.198997721577256925e-01
6.666666666666666297e-01 8.386006803793009112e-01
6.666666666666666297e-01 1.009943306079208014e+00
6.666666666666666297e-01 1.139030199257717868e+00
6.666666666666666297e-01 1.356746435368108905e+00
6.666666666666666297e-01 1.549456009580040927e+00
6.666666666666666297e-01 1.582571021642138476e+00
6.666666666666666297e-01 1.717109516966473848e+00
6.666666666666666297e-01 1.832217475853241240e+00
6.666666666666666297e-01 2.017204320053366473e+00
6.666666666666666297e-01 2.097517159957874355e+00
6.666666666666666297e-01 2.113560984874453652e+00
6.666666666666666297e-01 2.135782153932694882e+00
6.666666666666666297e-01 5.962306527271437062e-01
6.666666666666666297e-01 6.225205806491089788e-01
6.666666666666666297e-01 6.947267064268203285e-01
6.666666666666666297e-01 8.255298204092298420e-01
6.666666666666666297e-01 8.411683889196979180e-01
6.666666666666666297e-01 9.962108186440445934e-01
6.666666666666666297e-01 1.171619935266932089e+00
6.666666666666666297e-01 1.322686375578911111e+00
6.666666666666666297e-01 1.559295749448097013e+00
6.666666666666666297e-01 1.593716782521482855e+00
6.666666666666666297e-01 1.680295080978481792e+00
6.666666666666666297e-01 1.887748248411725172e+00
6.666666666666666297e-01 2.004226087564006775e+00
6.666666666666666297e-01 2.078334120286143616e+00
6.666666666666666297e-01 2.109223819296545344e+00
6.666666666666666297e-01 8.024519637357343527e-01
6.666666666666666297e-01 8.895442074093011797e-01
6.666666666666666297e-01 9.508376824161359764e-01
6.666666666666666297e-01 1.087394083806174194e+00
6.666666666666666297e-01 1.122442862365744531e+00
6.666666666666666297e-01 1.573771948759684847e+00
6.666666666666666297e-01 1.597232616419915985e+00
6.666666666666666297e-01 1.670790471365876328e+00
6.666666666666666297e-01 1.700828678912159830e+00
6.666666666666666297e-01 1.744088980538464284e+00
6.666666666666666297e-01 1.815112327019534177e+00
6.666666666666666297e-01 1.966384596409767482e+00
6.666666666666666297e-01 2.098414038079368993e+00
6.666666666666666297e-01 2.182935075115921109e+00
6.666666666666666297e-01 2.294793647476893739e+00
6.666666666666666297e-01 5.708892276110475450e-01
6.666666666666666297e-01 6.640659967793567375e-01
6.666666666666666297e-01 8.238682814815376787e-01
6.666666666666666297e-01 1.089180729401334702e+00
6.666666666666666297e-01 1.179379711485722737e+00
6.666666666666666297e-01 1.511393179391035346e+00
6.666666666666666297e-01 1.555084363499673827e+00
6.666666666666666297e-01 1.613297331523170897e+00
6.666666666666666297e-01 1.697981644064810780e+00
6.666666666666666297e-01 1.721847365993113499e+00
6.666666666666666297e-01 1.832362471488266920e+00
6.666666666666666297e-01 1.988120435643082828e+00
6.666666666666666297e-01 2.035782920646880712e+00
6.666666666666666297e-01 2.126194108243737446e+00
6.666666666666666297e-01 2.200843046039892670e+00
6.666666666666666297e-01 7.997619511136520032e-01
6.666666666666666297e-01 8.971925127881661410e-01
6.666666666666666297e-01 9.451442205663909135e-01
6.666666666666666297e-01 1.093506078737817688e+00
6.666666666666666297e-01 1.117187660825180728e+00
6.666666666666666297e-01 1.572908281843837131e+00
6.666666666666666297e-01 1.600785078898326219e+00
6.666666666666666297e-01 1.662263057546880418e+00
6.666666666666666297e-01 1.707486607158500647e+00
6.666666666666666297e-01 1.739325405785223211e+00
6.666666666666666297e-01 1.821523728941258469e+00
6.666666666666666297e-01 1.952736685336873279e+00
6.666666666666666297e-01 2.121189131386671534e+00
6.666666666666666297e-01 2.180852923082198913e+00
6.666666666666666297e-01 2.279216158485155574e+00
6.666666666666666297e-01 5.708892266289069539e-01
6.666666666666666297e-01 6.640659963323400916e-01
6.666666666666666297e-01 8.238682826935246339e-01
6.666666666666666297e-01 1.089180728949628474e+00
6.666666666666666297e-01 1.179379713227461934e+00
6.666666666666666297e-01 1.511393179085217753e+00
6.666666666666666297e-01 1.555084363857446306e+00
6.666666666666666297e-01 1.613297330028501619e+00
6.666666666666666297e-01 1.697981643000844088e+00
6.666666666666666297e-01 1.721847366186523232e+00
6.666666666666666297e-01 1.832362471577937413e+00
6.666666666666666297e-01 1.988120436135716318e+00
6.666666666666666297e-01 2.035782920458871104e+00
6.666666666666666297e-01 2.126194107971031144e+00
6.666666666666666297e-01 2.200843045535805231e+00
6.666666666666666297e-01 7.997619521919716590e-01
6.666666666666666297e-01 8.971925138565950419e-01
6.666666666666666297e-01 9.451442218359318304e-01
6.666666666666666297e-01 1.093506079292893673e+00
6.666666666666666297e-01 1.117187662328404940e+00
6.666666666666666297e-01 1.572908282034774174e+00
6.666666666666666297e-01 1.600785079095771835e+00
6.666666666666666297e-01 1.662263055183359484e+00
6.666666666666666297e-01 1.707486605793661738e+00
6.666666666666666297e-01 1.739325403599792708e+00
6.666666666666666297e-01 1.821523730602763180e+00
6.666666666666666297e-01 1.952736688370720231e+00
6.666666666666666297e-01 2.121189130847739079e+00
6.666666666666666297e-01 2.180852924469775189e+00
6.666666666666666297e-01 2.279216159497167382e+00
6.666666666666666297e-01 5.853247900807900805e-01
6.666666666666666297e-01 6.272986137270493145e-01
6.666666666666666297e-01 7.066733319232980648e-01
6.666666666666666297e-01 8.198997670139931415e-01
6.666666666666666297e-01 8.386006768658376131e-01
6.666666666666666297e-01 1.009943304041968304e+00
6.666666666666666297e-01 1.139030199203972415e+00
6.666666666666666297e-01 1.356746433020390441e+00
6.666666666666666297e-01 1.549456008531677753e+00
6.666666666666666297e-01 1.582571020130131956e+00
6.666666666666666297e-01 1.717109514129475656e+00
6.666666666666666297e-01 1.832217474418854408e+00
6.666666666666666297e-01 2.017204321363465169e+00
6.666666666666666297e-01 2.097517160888770604e+00
6.666666666666666297e-01 2.113560986043523826e+00
6.666666666666666297e-01 5.962306566235611172e-01
6.666666666666666297e-01 6.225205804703080048e-01
6.666666666666666297e-01 6.947267092487550144e-01
6.666666666666666297e-01 8.255298252552734084e-01
6.666666666666666297e-01 8.411683960376308278e-01
6.666666666666666297e-01 9.962108218902869794e-01
6.666666666666666297e-01 1.171619936637682713e+00
6.666666666666666297e-01 1.322686377056044194e+00
6.666666666666666297e-01 1.559295749059515401e+00
6.666666666666666297e-01 1.593716783143577231e+00
6.666666666666666297e-01 1.680295084040494658e+00
6.666666666666666297e-01 1.887748250244413839e+00
6.666666666666666297e-01 2.004226085672058844e+00
6.666666666666666297e-01 2.078334120660713324e+00
6.666666666666666297e-01 2.109223819169443459e+00
6.666666666666666297e-01 8.024519626769972547e-01
6.666666666666666297e-01 8.895442066112195789e-01
6.666666666666666297e-01 9.508376806822127492e-01
6.666666666666666297e-01 1.087394082885026592e+00
6.666666666666666297e-01 1.122442860688181554e+00
6.666666666666666297e-01 1.573771948716881752e+00
6.666666666666666297e-01 1.597232616276102135e+00
6.666666666666666297e-01 1.670790473284910149e+00
6.666666666666666297e-01 1.700828680437382445e+00
6.666666666666666297e-01 1.744088982622969297e+00
6.666666666666666297e-01 1.815112325094986545e+00
6.666666666666666297e-01 1.966384593117084023e+00
6.666666666666666297e-01 2.098414038011270577e+00
6.666666666666666297e-01 2.182935073308016172e+00
6.666666666666666297e-01 2.294793647233206002e+00
6.666666666666666297e-01 1.201952004880581626e+00
6.666666666666666297e-01 1.276539753883326966e+00
6.666666666666666297e-01 1.361149295280625893e+00
6.666666666666666297e-01 1.519176680684012126e+00
6.666666666666666297e-01 1.551601356858128611e+00
6.666666666666666297e-01 1.826197903425708091e+00
6.666666666666666297e-01 1.872922177101628449e+00
6.666666666666666297e-01 1.926837623217693363e+00
6.666666666666666297e-01 1.979958742179547926e+00
6.666666666666666297e-01 2.003340882195885797e+00
6.666666666666666297e-01 2.050434804862163674e+00
6.666666666666666297e-01 2.097925377682003045e+00
6.666666666666666297e-01 2.146876612980861410e+00
6.666666666666666297e-01 2.222458818737663933e+00
6.666666666666666297e-01 2.278722060672322414e+00
6.666666666666666297e-01 5.816662697061190102e-01
6.666666666666666297e-01 6.596472358786513723e-01
6.666666666666666297e-01 8.146691985895415655e-01
6.666666666666666297e-01 1.091454991073049996e+00
6.666666666666666297e-01 1.182062524679366788e+00
6.666666666666666297e-01 1.499003238641222424e+00
6.666666666666666297e-01 1.553351698449404239e+00
6.666666666666666297e-01 1.623165129734587708e+00
6.666666666666666297e-01 1.690034230284084060e+00
6.666666666666666297e-01 1.724304788222781326e+00
6.666666666666666297e-01 1.893416550299946266e+00
6.666666666666666297e-01 1.930049509965130028e+00
6.666666666666666297e-01 2.030141237867979953e+00
6.666666666666666297e-01 2.133531852457878131e+00
6.666666666666666297e-01 2.195178435974071363e+00
6.666666666666666297e-01 5.800747429823900347e-01
6.666666666666666297e-01 6.392235659207585741e-01
6.666666666666666297e-01 6.931638738498406838e-01
6.666666666666666297e-01 8.273753994592141225e-01
6.666666666666666297e-01 8.351689552386858395e-01
6.666666666666666297e-01 1.006319791020700904e+00
6.666666666666666297e-01 1.148653411078129238e+00
6.666666666666666297e-01 1.348965520467714896e+00
6.666666666666666297e-01 1.550045278066932042e+00
6.666666666666666297e-01 1.596340983658649293e+00
6.666666666666666297e-01 1.707612074627803622e+00
6.666666666666666297e-01 1.850373414909626035e+00
6.666666666666666297e-01 2.002324741610493675e+00
6.666666666666666297e-01 2.063480916991977665e+00
6.666666666666666297e-01 2.110199748566600420e+00
6.666666666666666297e-01 5.858239701653076281e-01
6.666666666666666297e-01 6.574975620702900869e-01
6.666666666666666297e-01 8.069006180485587265e-01
6.666666666666666297e-01 1.108861036625853558e+00
6.666666666666666297e-01 1.168008524323994379e+00
6.666666666666666297e-01 1.482412875891469639e+00
6.666666666666666297e-01 1.572937081527271630e+00
6.666666666666666297e-01 1.642664222384070172e+00
6.666666666666666297e-01 1.678773903492924546e+00
6.666666666666666297e-01 1.733012839214239875e+00
6.666666666666666297e-01 1.846935475941535287e+00
6.666666666666666297e-01 1.962255076752910554e+00
6.666666666666666297e-01 2.039313108181772805e+00
6.666666666666666297e-01 2.110955193439224331e+00
6.666666666666666297e-01 2.199410386468457546e+00
6.666666666666666297e-01 1.198405074239389023e+00
6.666666666666666297e-01 1.280107938437282655e+00
6.666666666666666297e-01 1.362256286217075285e+00
6.666666666666666297e-01 1.512542813868577696e+00
6.666666666666666297e-01 1.557325683504188873e+00
6.666666666666666297e-01 1.829272242089359679e+00
6.666666666666666297e-01 1.864084353896004131e+00
6.666666666666666297e-01 1.945068879000388051e+00
6.666666666666666297e-01 1.969945155851661411e+00
6.666666666666666297e-01 2.006739310428258705e+00
6.666666666666666297e-01 2.044034052162402304e+00
6.666666666666666297e-01 2.101001397592995090e+00
6.666666666666666297e-01 2.137484340875488442e+00
6.666666666666666297e-01 2.239522244173230092e+00
6.666666666666666297e-01 2.272554625586991506e+00
6.666666666666666297e-01 1.190905489436119069e+00
6.666666666666666297e-01 1.295391625326402618e+00
6.666666666666666297e-01 1.351624853662457326e+00
6.666666666666666297e-01 1.529944242444173597e+00
6.666666666666666297e-01 1.544987400298083458e+00
6.666666666666666297e-01 1.812861750822975182e+00
6.666666666666666297e-01 1.865071907948333774e+00
6.666666666666666297e-01 1.944615662185441352e+00
6.666666666666666297e-01 1.974134375131512797e+00
6.666666666666666297e-01 2.014847291205029478e+00
6.666666666666666297e-01 2.056305570844784825e+00
6.666666666666666297e-01 2.097158327733154692e+00
6.666666666666666297e-01 2.151234847572169429e+00
6.666666666666666297e-01 2.208345593303391752e+00
6.666666666666666297e-01 2.256289856895421053e+00
6.666666666666666297e-01 7.966946644411621037e-01
6.666666666666666297e-01 9.165462484715760638e-01
6.666666666666666297e-01 9.313818438635905750e-01
6.666666666666666297e-01 1.087791849321206428e+00
6.666666666666666297e-01 1.119200411085756741e+00
6.666666666666666297e-01 1.558297451252798282e+00
6.666666666666666297e-01 1.614077851207099457e+00
6.666666666666666297e-01 1.658461083455648577e+00
6.666666666666666297e-01 1.703932723343910993e+00
6.666666666666666297e-01 1.743271119445722661e+00
6.666666666666666297e-01 1.832517267487020263e+00
6.666666666666666297e-01 1.947563617752308573e+00
6.666666666666666297e-01 2.115632711396187915e+00
6.666666666666666297e-01 2.179906991497148283e+00
6.666666666666666297e-01 2.287638151460782865e+00
6.666666666666666297e-01 8.014940675030288730e-01
6.666666666666666297e-01 8.956201159433589964e-01
6.666666666666666297e-01 9.488868555473572997e-01
6.666666666666666297e-01 1.078626608839442724e+00
6.666666666666666297e-01 1.126710105989133126e+00
6.666666666666666297e-01 1.557956407712367763e+00
6.666666666666666297e-01 1.609943942822184226e+00
6.666666666666666297e-01 1.675367143851701712e+00
6.666666666666666297e-01 1.690415648169306451e+00
6.666666666666666297e-01 1.752335271093500069e+00
6.666666666666666297e-01 1.819322739390742072e+00
6.666666666666666297e-01 1.979516300788446870e+00
6.666666666666666297e-01 2.067249782064493502e+00
6.666666666666666297e-01 2.188895582084853686e+00
6.666666666666666297e-01 2.306411236568379763e+00
6.666666666666666297e-01 1.186014765164060236e+00
6.666666666666666297e-01 1.299694519235629286e+00
6.666666666666666297e-01 1.354215370493790260e+00
6.666666666666666297e-01 1.515379028245490645e+00
6.666666666666666297e-01 1.557477605084670813e+00
6.666666666666666297e-01 1.823219534651002505e+00
6.666666666666666297e-01 1.849436230290990579e+00
6.666666666666666297e-01 1.962506152228854717e+00
6.666666666666666297e-01 1.980918565612824978e+00
6.666666666666666297e-01 2.006341506269848196e+00
6.666666666666666297e-01 2.056346364791949100e+00
6.666666666666666297e-01 2.076452603230848126e+00
6.666666666666666297e-01 2.147917676187859115e+00
6.666666666666666297e-01 2.242141532797148784e+00
6.666666666666666297e-01 2.248500872014659535e+00
6.666666666666666297e-01 6.324948536729380066e-03
6.666666666666666297e-01 2.241404528518842199e-02
6.666666666666666297e-01 9.270371231420426739e-02
6.666666666666666297e-01 1.291786164449320040e-01
6.666666666666666297e-01 2.458783459444191521e-01
6.666666666666666297e-01 2.564053629008071766e-01
6.666666666666666297e-01 2.740823804381591344e-01
6.666666666666666297e-01 3.327398929405092076e-01
6.666666666666666297e-01 3.671740500977307420e-01
6.666666666666666297e-01 3.764870305153920071e-01
6.666666666666666297e-01 8.421778919814357778e-01
6.666666666666666297e-01 1.103409842613757519e+00
6.666666666666666297e-01 1.210659739880298957e+00
6.666666666666666297e-01 1.299051394003356563e+00
6.666666666666666297e-01 1.371329038658501531e+00
7.333333333333333925e-01 5.868915693180554172e-01
7.333333333333333925e-01 6.563098926231418773e-01
7.333333333333333925e-01 8.113977606875550919e-01
7.333333333333333925e-01 1.093617650507553662e+00
7.333333333333333925e-01 1.181671332390919815e+00
7.333333333333333925e-01 1.506871518151825740e+00
7.333333333333333925e-01 1.546009622769730640e+00
7.333333333333333925e-01 1.615572799218909950e+00
7.333333333333333925e-01 1.694210331430099359e+00
7.333333333333333925e-01 1.727492995565512501e+00
7.333333333333333925e-01 1.880903261618385613e+00
7.333333333333333925e-01 1.939536106053196818e+00
7.333333333333333925e-01 2.033671382401394112e+00
7.333333333333333925e-01 2.136335377637948341e+00
7.333333333333333925e-01 2.191486966292842453e+00
7.333333333333333925e-01 5.812930391804513874e-01
7.333333333333333925e-01 6.400576859996931489e-01
7.333333333333333925e-01 6.921949080842466628e-01
7.333333333333333925e-01 8.272555326967108158e-01
7.333333333333333925e-01 8.357371464670961814e-01
7.333333333333333925e-01 1.006360505096949964e+00
7.333333333333333925e-01 1.150557758479891390e+00
7.333333333333333925e-01 1.343297367463605951e+00
7.333333333333333925e-01 1.554437572413036150e+00
7.333333333333333925e-01 1.593460527827630813e+00
7.333333333333333925e-01 1.700365829532330508e+00
7.333333333333333925e-01 1.858928955970640118e+00
7.333333333333333925e-01 2.006054242565710410e+00
7.333333333333333925e-01 2.063277134376136246e+00
7.333333333333333925e-01 2.111566215723371442e+00
7.333333333333333925e-01 5.922358852986917555e-01
7.333333333333333925e-01 6.533607466084276894e-01
7.333333333333333925e-01 8.025406881490368960e-01
7.333333333333333925e-01 1.114715209096374338e+00
7.333333333333333925e-01 1.164275549171321700e+00
7.333333333333333925e-01 1.484631335939099017e+00
7.333333333333333925e-01 1.569699490652936902e+00
7.333333333333333925e-01 1.640239430287493860e+00
7.333333333333333925e-01 1.681142832829920053e+00
7.333333333333333925e-01 1.738277773475942922e+00
7.333333333333333925e-01 1.835214973557157236e+00
7.333333333333333925e-01 1.966952793549097578e+00
7.333333333333333925e-01 2.047113572488257205e+00
7.333333333333333925e-01 2.107253488977733014e+00
7.333333333333333925e-01 2.197847596627497069e+00
7.333333333333333925e-01 1.197746474031617936e+00
7.333333333333333925e-01 1.280736905924698021e+00
7.333333333333333925e-01 1.364403085241804092e+00
7.333333333333333925e-01 1.509333230612838861e+00
7.333333333333333925e-01 1.558587921846822155e+00
7.333333333333333925e-01 1.832521720367623175e+00
7.333333333333333925e-01 1.863184162909163888e+00
7.333333333333333925e-01 1.943160982998080044e+00
7.333333333333333925e-01 1.970258438555021030e+00
7.333333333333333925e-01 2.005313563468433813e+00
7.333333333333333925e-01 2.046507819011424090e+00
7.333333333333333925e-01 2.098050693891053697e+00
7.333333333333333925e-01 2.140760968144945764e+00
7.333333333333333925e-01 2.239773344693873014e+00
7.333333333333333925e-01 2.273123007763643955e+00
7.333333333333333925e-01 1.201701133293596513e+00
7.333333333333333925e-01 1.276853911052995727e+00
7.333333333333333925e-01 1.362982699815319165e+00
7.333333333333333925e-01 1.516293012026721954e+00
7.333333333333333925e-01 1.552740318994494828e+00
7.333333333333333925e-01 1.828904517066547442e+00
7.333333333333333925e-01 1.873322743569048043e+00
7.333333333333333925e-01 1.923723515802805650e+00
7.333333333333333925e-01 1.980293769706776175e+00
7.333333333333333925e-01 2.001387553004548181e+00
7.333333333333333925e-01 2.053393092330964009e+00
7.333333333333333925e-01 2.097656400248865793e+00
7.333333333333333925e-01 2.148922441576246456e+00
7.333333333333333925e-01 2.220821711577002588e+00
7.333333333333333925e-01 2.278658124105589877e+00
7.333333333333333925e-01 5.834030433601355980e-01
7.333333333333333925e-01 6.311738491668847928e-01
7.333333333333333925e-01 7.052384021667705838e-01
7.333333333333333925e-01 8.204925455669354051e-01
7.333333333333333925e-01 8.377817090325265781e-01
7.333333333333333925e-01 1.012276895518709807e+00
7.333333333333333925e-01 1.136763449982964858e+00
7.333333333333333925e-01 1.355699240857148880e+00
7.333333333333333925e-01 1.552795639517654536e+00
7.333333333333333925e-01 1.580017368087425211e+00
7.333333333333333925e-01 1.715900325505600676e+00
7.333333333333333925e-01 1.833645998234516128e+00
7.333333333333333925e-01 2.019165627609169178e+00
7.333333333333333925e-01 2.088540524432858092e+00
7.333333333333333925e-01 2.117618282963036336e+00
7.333333333333333925e-01 5.943959462927637105e-01
7.333333333333333925e-01 6.278299894393342129e-01
7.333333333333333925e-01 6.910087699857854204e-01
7.333333333333333925e-01 8.269579493958474359e-01
7.333333333333333925e-01 8.405907582335032657e-01
7.333333333333333925e-01 9.962849075240001184e-01
7.333333333333333925e-01 1.175186315259708181e+00
7.333333333333333925e-01 1.316262101028797815e+00
7.333333333333333925e-01 1.562965746282969803e+00
7.333333333333333925e-01 1.593810326270443056e+00
7.333333333333333925e-01 1.675280861507530972e+00
7.333333333333333925e-01 1.895650102487508093e+00
7.333333333333333925e-01 2.005372175108163901e+00
7.333333333333333925e-01 2.071175583338686010e+00
7.333333333333333925e-01 2.106970105369242674e+00
7.333333333333333925e-01 8.006947085450804025e-01
7.333333333333333925e-01 8.908070543949691000e-01
7.333333333333333925e-01 9.528487506721887712e-01
7.333333333333333925e-01 1.085064194991815612e+00
7.333333333333333925e-01 1.123575938889075587e+00
7.333333333333333925e-01 1.570191468424383174e+00
7.333333333333333925e-01 1.601421168304767662e+00
7.333333333333333925e-01 1.670242113334808209e+00
7.333333333333333925e-01 1.701668906331832432e+00
7.333333333333333925e-01 1.743038475438766000e+00
7.333333333333333925e-01 1.813369741542175007e+00
7.333333333333333925e-01 1.971639643599985448e+00
7.333333333333333925e-01 2.088548962504347628e+00
7.333333333333333925e-01 2.194710513176289624e+00
7.333333333333333925e-01 2.295182085013038886e+00
7.333333333333333925e-01 5.785881949094857646e-01
7.333333333333333925e-01 6.604805842179359843e-01
7.333333333333333925e-01 8.162614649928912058e-01
7.333333333333333925e-01 1.095470647730110159e+00
7.333333333333333925e-01 1.177032720050476655e+00
7.333333333333333925e-01 1.510101962672280251e+00
7.333333333333333925e-01 1.553844057559814473e+00
7.333333333333333925e-01 1.611591939777582638e+00
7.333333333333333925e-01 1.698645882264202100e+00
7.333333333333333925e-01 1.727463523234490594e+00
7.333333333333333925e-01 1.832059037781078814e+00
7.333333333333333925e-01 1.983980156632441094e+00
7.333333333333333925e-01 2.037435522399448473e+00
7.333333333333333925e-01 2.127103950729690496e+00
7.333333333333333925e-01 2.197253060575178552e+00
7.333333333333333925e-01 7.977885936593054339e-01
7.333333333333333925e-01 8.992793085546679777e-01
7.333333333333333925e-01 9.464110914847196909e-01
7.333333333333333925e-01 1.091504126772605332e+00
7.333333333333333925e-01 1.118152926904599553e+00
7.333333333333333925e-01 1.569879723083261069e+00
7.333333333333333925e-01 1.604773438455509904e+00
7.333333333333333925e-01 1.660711302910186760e+00
7.333333333333333925e-01 1.709680587599279988e+00
7.333333333333333925e-01 1.737115301487364150e+00
7.333333333333333925e-01 1.820139012380792565e+00
7.333333333333333925e-01 1.955883084856992582e+00
7.333333333333333925e-01 2.112463292865697895e+00
7.333333333333333925e-01 2.196132344278851178e+00
7.333333333333333925e-01 2.275907901202174344e+00
7.333333333333333925e-01 5.785881937946442122e-01
7.333333333333333925e-01 6.604805837797016466e-01
7.333333333333333925e-01 8.162614663600038512e-01
7.333333333333333925e-01 1.095470647062455782e+00
7.333333333333333925e-01 1.177032722146321930e+00
7.333333333333333925e-01 1.510101962128061359e+00
7.333333333333333925e-01 1.553844058234716385e+00
7.333333333333333925e-01 1.611591937959900633e+00
7.333333333333333925e-01 1.698645881115197653e+00
7.333333333333333925e-01 1.727463523397972267e+00
7.333333333333333925e-01 1.832059037948937430e+00
7.333333333333333925e-01 1.983980157060898364e+00
7.333333333333333925e-01 2.037435522400670607e+00
7.333333333333333925e-01 2.127103950514282360e+00
7.333333333333333925e-01 2.197253059901669303e+00
7.333333333333333925e-01 7.977885950151346606e-01
7.333333333333333925e-01 8.992793097667401980e-01
7.333333333333333925e-01 9.464110930068443395e-01
7.333333333333333925e-01 1.091504127369688604e+00
7.333333333333333925e-01 1.118152928723304740e+00
7.333333333333333925e-01 1.569879723098409841e+00
7.333333333333333925e-01 1.604773438792392426e+00
7.333333333333333925e-01 1.660711300193923989e+00
7.333333333333333925e-01 1.709680585881699244e+00
7.333333333333333925e-01 1.737115298949930775e+00
7.333333333333333925e-01 1.820139014064636740e+00
7.333333333333333925e-01 1.955883088393790104e+00
7.333333333333333925e-01 2.112463292471204568e+00
7.333333333333333925e-01 2.196132345641416350e+00
7.333333333333333925e-01 2.275907902194660437e+00
7.333333333333333925e-01 5.834030377419878732e-01
7.333333333333333925e-01 6.311738435431948346e-01
7.333333333333333925e-01 7.052384015733537126e-01
7.333333333333333925e-01 8.204925392127790928e-01
7.333333333333333925e-01 8.377817049754696654e-01
7.333333333333333925e-01 1.012276893010408685e+00
7.333333333333333925e-01 1.136763449993424047e+00
7.333333333333333925e-01 1.355699237938296164e+00
7.333333333333333925e-01 1.552795638465681805e+00
7.333333333333333925e-01 1.580017366364728559e+00
7.333333333333333925e-01 1.715900321814984864e+00
7.333333333333333925e-01 1.833645996917681487e+00
7.333333333333333925e-01 2.019165629037672716e+00
7.333333333333333925e-01 2.088540525435206519e+00
7.333333333333333925e-01 2.117618284261567396e+00
7.333333333333333925e-01 2.134908936096252319e+00
7.333333333333333925e-01 5.943959506567182416e-01
7.333333333333333925e-01 6.278299896952432846e-01
7.333333333333333925e-01 6.910087730385612304e-01
7.333333333333333925e-01 8.269579551250672012e-01
7.333333333333333925e-01 8.405907662233005340e-01
7.333333333333333925e-01 9.962849112620233427e-01
7.333333333333333925e-01 1.175186316744543547e+00
7.333333333333333925e-01 1.316262103057766808e+00
7.333333333333333925e-01 1.562965746061223626e+00
7.333333333333333925e-01 1.593810327005684258e+00
7.333333333333333925e-01 1.675280865065190028e+00
7.333333333333333925e-01 1.895650104281372705e+00
7.333333333333333925e-01 2.005372172749872561e+00
7.333333333333333925e-01 2.071175583875060511e+00
7.333333333333333925e-01 2.106970105144569061e+00
7.333333333333333925e-01 8.006947073281764915e-01
7.333333333333333925e-01 8.908070534046430566e-01
7.333333333333333925e-01 9.528487486846017873e-01
7.333333333333333925e-01 1.085064194046765351e+00
7.333333333333333925e-01 1.123575936809459108e+00
7.333333333333333925e-01 1.570191468547562863e+00
7.333333333333333925e-01 1.601421168069435907e+00
7.333333333333333925e-01 1.670242115676757066e+00
7.333333333333333925e-01 1.701668907956587873e+00
7.333333333333333925e-01 1.743038477769289329e+00
7.333333333333333925e-01 1.813369739626210730e+00
7.333333333333333925e-01 1.971639639938729260e+00
7.333333333333333925e-01 2.088548962311620016e+00
7.333333333333333925e-01 2.194710511071690462e+00
7.333333333333333925e-01 2.295182085286910478e+00
7.333333333333333925e-01 1.201701135952276900e+00
7.333333333333333925e-01 1.276853912173038452e+00
7.333333333333333925e-01 1.362982703169762999e+00
7.333333333333333925e-01 1.516293013015570068e+00
7.333333333333333925e-01 1.552740321157358494e+00
7.333333333333333925e-01 1.828904518158680048e+00
7.333333333333333925e-01 1.873322743380924749e+00
7.333333333333333925e-01 1.923723514681540792e+00
7.333333333333333925e-01 1.980293772230993454e+00
7.333333333333333925e-01 2.001387555199983126e+00
7.333333333333333925e-01 2.053393091235307111e+00
7.333333333333333925e-01 2.097656401824934846e+00
7.333333333333333925e-01 2.148922440944744494e+00
7.333333333333333925e-01 2.220821711854455316e+00
7.333333333333333925e-01 2.278658123257201851e+00
7.333333333333333925e-01 2.311520388841813656e+00
7.333333333333333925e-01 5.868915734961603903e-01
7.333333333333333925e-01 6.563098969206464517e-01
7.333333333333333925e-01 8.113977628674149400e-01
7.333333333333333925e-01 1.093617655566788471e+00
7.333333333333333925e-01 1.181671334477215396e+00
7.333333333333333925e-01 1.506871517375003577e+00
7.333333333333333925e-01 1.546009626459522224e+00
7.333333333333333925e-01 1.615572799776884949e+00
7.333333333333333925e-01 1.694210332973966615e+00
7.333333333333333925e-01 1.727492997810230690e+00
7.333333333333333925e-01 1.880903261532068882e+00
7.333333333333333925e-01 1.939536103258916455e+00
7.333333333333333925e-01 2.033671382511386128e+00
7.333333333333333925e-01 2.136335378977094024e+00
7.333333333333333925e-01 2.191486967498150307e+00
7.333333333333333925e-01 5.812930374001723521e-01
7.333333333333333925e-01 6.400576860799560563e-01
7.333333333333333925e-01 6.921949080384024455e-01
7.333333333333333925e-01 8.272555332292768071e-01
7.333333333333333925e-01 8.357371471919350370e-01
7.333333333333333925e-01 1.006360505588531851e+00
7.333333333333333925e-01 1.150557759253132417e+00
7.333333333333333925e-01 1.343297367757088523e+00
7.333333333333333925e-01 1.554437571820812991e+00
7.333333333333333925e-01 1.593460527544550587e+00
7.333333333333333925e-01 1.700365830933947109e+00
7.333333333333333925e-01 1.858928954262154321e+00
7.333333333333333925e-01 2.006054242339615712e+00
7.333333333333333925e-01 2.063277134269782209e+00
7.333333333333333925e-01 2.111566215221699849e+00
7.333333333333333925e-01 2.139005043591993172e+00
7.333333333333333925e-01 5.922358827727123298e-01
7.333333333333333925e-01 6.533607434645603007e-01
7.333333333333333925e-01 8.025406828398047310e-01
7.333333333333333925e-01 1.114715203350016282e+00
7.333333333333333925e-01 1.164275545343826934e+00
7.333333333333333925e-01 1.484631335514279726e+00
7.333333333333333925e-01 1.569699488795293973e+00
7.333333333333333925e-01 1.640239431640139856e+00
7.333333333333333925e-01 1.681142832619457295e+00
7.333333333333333925e-01 1.738277773348841038e+00
7.333333333333333925e-01 1.835214974341596417e+00
7.333333333333333925e-01 1.966952794188301823e+00
7.333333333333333925e-01 2.047113571164544510e+00
7.333333333333333925e-01 2.107253488991688073e+00
7.333333333333333925e-01 2.197847596986150620e+00
7.333333333333333925e-01 1.197746471741680807e+00
7.333333333333333925e-01 1.280736904118356279e+00
7.333333333333333925e-01 1.364403082545806001e+00
7.333333333333333925e-01 1.509333229539578269e+00
7.333333333333333925e-01 1.558587918636732184e+00
7.333333333333333925e-01 1.832521720245637198e+00
7.333333333333333925e-01 1.863184163397789916e+00
7.333333333333333925e-01 1.943160982126727276e+00
7.333333333333333925e-01 1.970258436838520311e+00
7.333333333333333925e-01 2.005313561809799694e+00
7.333333333333333925e-01 2.046507819272051165e+00
7.333333333333333925e-01 2.098050692566232556e+00
7.333333333333333925e-01 2.140760967763895906e+00
7.333333333333333925e-01 2.239773344913345454e+00
7.333333333333333925e-01 2.273123007730561085e+00
7.333333333333333925e-01 1.193879432386125927e+00
7.333333333333333925e-01 1.290042790137590600e+00
7.333333333333333925e-01 1.356047620469610138e+00
7.333333333333333925e-01 1.524383997398814472e+00
7.333333333333333925e-01 1.548023017078349994e+00
7.333333333333333925e-01 1.818127652521866366e+00
7.333333333333333925e-01 1.867764467851344534e+00
7.333333333333333925e-01 1.935968291026540555e+00
7.333333333333333925e-01 1.975629103325189817e+00
7.333333333333333925e-01 2.010495793073886261e+00
7.333333333333333925e-01 2.056628494700646570e+00
7.333333333333333925e-01 2.103783732419259422e+00
7.333333333333333925e-01 2.148425421183418393e+00
7.333333333333333925e-01 2.207677163748371640e+00
7.333333333333333925e-01 2.261097500998175747e+00
7.333333333333333925e-01 7.951669521031590193e-01
7.333333333333333925e-01 9.144504010346850009e-01
7.333333333333333925e-01 9.355945881371781070e-01
7.333333333333333925e-01 1.088647438656067834e+00
7.333333333333333925e-01 1.118435003196537991e+00
7.333333333333333925e-01 1.559761760911868578e+00
7.333333333333333925e-01 1.614414740488030020e+00
7.333333333333333925e-01 1.656753685400218501e+00
7.333333333333333925e-01 1.707463447764723696e+00
7.333333333333333925e-01 1.739505259645397928e+00
7.333333333333333925e-01 1.829263333237548750e+00
7.333333333333333925e-01 1.949988580922592973e+00
7.333333333333333925e-01 2.113137958187934373e+00
7.333333333333333925e-01 2.192846646568995084e+00
7.333333333333333925e-01 2.281086163156999191e+00
7.333333333333333925e-01 8.005358851134758424e-01
7.333333333333333925e-01 8.937481935820130730e-01
7.333333333333333925e-01 9.525949074772768199e-01
7.333333333333333925e-01 1.077920819207434988e+00
7.333333333333333925e-01 1.127175001882761762e+00
7.333333333333333925e-01 1.559238092005699627e+00
7.333333333333333925e-01 1.609637134384200863e+00
7.333333333333333925e-01 1.676335743584360216e+00
7.333333333333333925e-01 1.691162572715768420e+00
7.333333333333333925e-01 1.750416725179150035e+00
7.333333333333333925e-01 1.815471106650477395e+00
7.333333333333333925e-01 1.986762544079766712e+00
7.333333333333333925e-01 2.060034467312220841e+00
7.333333333333333925e-01 2.197236843379016591e+00
7.333333333333333925e-01 2.306815382320678509e+00
7.333333333333333925e-01 1.187922345321169360e+00
7.333333333333333925e-01 1.295326251778192272e+00
7.333333333333333925e-01 1.359186648883706994e+00
7.333333333333333925e-01 1.510287301197564602e+00
7.333333333333333925e-01 1.559703594928009807e+00
7.333333333333333925e-01 1.829954195514829962e+00
7.333333333333333925e-01 1.849131382861116890e+00
7.333333333333333925e-01 1.958441707353330230e+00
7.333333333333333925e-01 1.982984861681018174e+00
7.333333333333333925e-01 1.998301982127998144e+00
7.333333333333333925e-01 2.057522734857798241e+00
7.333333333333333925e-01 2.079990036789041596e+00
7.333333333333333925e-01 2.145394905213890979e+00
7.333333333333333925e-01 2.242197978575603656e+00
7.333333333333333925e-01 2.257709728042186725e+00
7.333333333333333925e-01 4.691542115438096516e-03
7.333333333333333925e-01 1.533193664252507915e-02
7.333333333333333925e-01 9.800519707061994268e-02
7.333333333333333925e-01 1.365015869188255238e-01
7.333333333333333925e-01 2.456719196885046586e-01
7.333333333333333925e-01 2.566025987188425006e-01
7.333333333333333925e-01 2.697103391370774261e-01
7.333333333333333925e-01 3.340884783889634946e-01
7.333333333333333925e-01 3.692466569565624468e-01
7.333333333333333925e-01 3.766374193346848642e-01
7.333333333333333925e-01 8.325281357818425931e-01
7.333333333333333925e-01 1.120272628560144312e+00
7.333333333333333925e-01 1.211440413661790672e+00
7.333333333333333925e-01 1.283746830411530482e+00
7.333333333333333925e-01 1.380548104579588653e+00
8.000000000000000444e-01 5.936752502163642475e-01
8.000000000000000444e-01 6.517000266993022706e-01
8.000000000000000444e-01 8.072347437689302296e-01
8.000000000000000444e-01 1.097456374381920341e+00
8.000000000000000444e-01 1.179985276967187247e+00
8.000000000000000444e-01 1.514034147196809954e+00
8.000000000000000444e-01 1.540205197848592888e+00
8.000000000000000444e-01 1.609119741464269282e+00
8.000000000000000444e-01 1.697496573308910683e+00
8.000000000000000444e-01 1.731696221348357767e+00
8.000000000000000444e-01 1.866833842926837406e+00
8.000000000000000444e-01 1.948846848593603909e+00
8.000000000000000444e-01 2.038276738794110088e+00
8.000000000000000444e-01 2.136970399206376214e+00
8.000000000000000444e-01 2.188245811626131854e+00
8.000000000000000444e-01 5.825937362910451611e-01
8.000000000000000444e-01 6.409361608738208815e-01
8.000000000000000444e-01 6.911703054263114154e-01
8.000000000000000444e-01 8.271377084155631110e-01
8.000000000000000444e-01 8.362759360211953208e-01
8.000000000000000444e-01 1.006437188640774139e+00
8.000000000000000444e-01 1.152647944875212715e+00
8.000000000000000444e-01 1.337394691746453645e+00
8.000000000000000444e-01 1.559276466180847365e+00
8.000000000000000444e-01 1.590076957055117646e+00
8.000000000000000444e-01 1.693686146685166705e+00
8.000000000000000444e-01 1.866881318402903389e+00
8.000000000000000444e-01 2.009850933381613913e+00
8.000000000000000444e-01 2.063332966324310291e+00
8.000000000000000444e-01 2.113344159477151152e+00
8.000000000000000444e-01 2.139733633744441477e+00
8.000000000000000444e-01 5.997404247813165057e-01
8.000000000000000444e-01 6.480145769702687630e-01
8.000000000000000444e-01 7.988201184532215393e-01
8.000000000000000444e-01 1.118896350601943368e+00
8.000000000000000444e-01 1.161946151995408627e+00
8.000000000000000444e-01 1.488413611900398337e+00
8.000000000000000444e-01 1.565281604568468765e+00
8.000000000000000444e-01 1.634197419161921516e+00
8.000000000000000444e-01 1.685787593721585154e+00
8.000000000000000444e-01 1.742798299514163318e+00
8.000000000000000444e-01 1.826859863145188001e+00
8.000000000000000444e-01 1.969377753010689958e+00
8.000000000000000444e-01 2.054342435626750785e+00
8.000000000000000444e-01 2.105495339934549293e+00
8.000000000000000444e-01 2.195906065729928969e+00
8.000000000000000444e-01 1.197391312149221676e+00
8.000000000000000444e-01 1.281111076416920014e+00
8.000000000000000444e-01 1.366506614648983486e+00
8.000000000000000444e-01 1.506666459319632168e+00
8.000000000000000444e-01 1.559290640537057016e+00
8.000000000000000444e-01 1.834949737837661132e+00
8.000000000000000444e-01 1.864152606022258851e+00
8.000000000000000444e-01 1.939367693863601971e+00
8.000000000000000444e-01 1.972156696191547098e+00
8.000000000000000444e-01 2.001222317889300939e+00
8.000000000000000444e-01 2.050072467240823926e+00
8.000000000000000444e-01 2.098477804385339596e+00
8.000000000000000444e-01 2.141485550108313873e+00
8.000000000000000444e-01 2.236552524796451280e+00
8.000000000000000444e-01 2.278591219269515022e+00
8.000000000000000444e-01 1.201055648407162835e+00
8.000000000000000444e-01 1.277606876193772223e+00
8.000000000000000444e-01 1.365000020709857154e+00
8.000000000000000444e-01 1.512827561978895119e+00
8.000000000000000444e-01 1.554264243242243992e+00
8.000000000000000444e-01 1.831621696971325264e+00
8.000000000000000444e-01 1.873713367096030424e+00
8.000000000000000444e-01 1.921978774877430851e+00
8.000000000000000444e-01 1.979961622053423298e+00
8.000000000000000444e-01 1.998808187023058736e+00
8.000000000000000444e-01 2.054667026476550973e+00
8.000000000000000444e-01 2.101549801212996726e+00
8.000000000000000444e-01 2.146962789634159208e+00
8.000000000000000444e-01 2.220251941115549243e+00
8.000000000000000444e-01 2.279952861781197271e+00
8.000000000000000444e-01 5.824546604857516741e-01
8.000000000000000444e-01 6.349664091788440601e-01
8.000000000000000444e-01 7.022922725244882258e-01
8.000000000000000444e-01 8.217615953082315627e-01
8.000000000000000444e-01 8.371595582145516801e-01
8.000000000000000444e-01 1.013084031519895234e+00
8.000000000000000444e-01 1.137631176538121736e+00
8.000000000000000444e-01 1.351362040237347628e+00
8.000000000000000444e-01 1.557865664013547757e+00
8.000000000000000444e-01 1.578009881387799851e+00
8.000000000000000444e-01 1.710005226980428006e+00
8.000000000000000444e-01 1.841317571440441725e+00
8.000000000000000444e-01 2.019786658938954815e+00
8.000000000000000444e-01 2.080170661746308269e+00
8.000000000000000444e-01 2.121555957261108460e+00
8.000000000000000444e-01 5.919269190357283605e-01
8.000000000000000444e-01 6.336133282665912247e-01
8.000000000000000444e-01 6.879845693157449205e-01
8.000000000000000444e-01 8.279820381338822699e-01
8.000000000000000444e-01 8.396660491549710059e-01
8.000000000000000444e-01 9.976183575629988809e-01
8.000000000000000444e-01 1.175189807200126779e+00
8.000000000000000444e-01 1.313455212155133722e+00
8.000000000000000444e-01 1.565944053382565926e+00
8.000000000000000444e-01 1.592750102538644796e+00
8.000000000000000444e-01 1.673016441516324448e+00
8.000000000000000444e-01 1.898455855767792855e+00
8.000000000000000444e-01 2.007987869440711393e+00
8.000000000000000444e-01 2.065444135562131578e+00
8.000000000000000444e-01 2.106987710384970569e+00
8.000000000000000444e-01 7.986687643733887398e-01
8.000000000000000444e-01 8.927394136579778205e-01
8.000000000000000444e-01 9.544831791328363124e-01
8.000000000000000444e-01 1.083197111507985255e+00
8.000000000000000444e-01 1.124247526009838793e+00
8.000000000000000444e-01 1.567227236007198599e+00
8.000000000000000444e-01 1.605328423923737091e+00
8.000000000000000444e-01 1.668752028629086226e+00
8.000000000000000444e-01 1.703181382006249578e+00
8.000000000000000444e-01 1.741500846730389185e+00
8.000000000000000444e-01 1.812235099452351506e+00
8.000000000000000444e-01 1.975858007545156170e+00
8.000000000000000444e-01 2.081266372218181004e+00
8.000000000000000444e-01 2.206975343034969228e+00
8.000000000000000444e-01 2.291650441114938985e+00
8.000000000000000444e-01 5.881652886343147202e-01
8.000000000000000444e-01 6.551440926780571772e-01
8.000000000000000444e-01 8.086140587153920478e-01
8.000000000000000444e-01 1.102063146335211741e+00
8.000000000000000444e-01 1.174324233710223098e+00
8.000000000000000444e-01 1.508681876655884935e+00
8.000000000000000444e-01 1.552501639845672798e+00
8.000000000000000444e-01 1.610318056285734656e+00
8.000000000000000444e-01 1.698920660124400683e+00
8.000000000000000444e-01 1.733578023934029488e+00
8.000000000000000444e-01 1.831644115056462851e+00
8.000000000000000444e-01 1.978123369869649650e+00
8.000000000000000444e-01 2.041869285680036228e+00
8.000000000000000444e-01 2.126529220932098951e+00
8.000000000000000444e-01 2.193739945984390260e+00
8.000000000000000444e-01 7.960514258677164889e-01
8.000000000000000444e-01 9.005269930776762521e-01
8.000000000000000444e-01 9.484500941201758906e-01
8.000000000000000444e-01 1.088904214139148507e+00
8.000000000000000444e-01 1.119548051118300691e+00
8.000000000000000444e-01 1.567306394284770477e+00
8.000000000000000444e-01 1.608108877920187751e+00
8.000000000000000444e-01 1.659887172426010693e+00
8.000000000000000444e-01 1.711330162410348521e+00
8.000000000000000444e-01 1.735270652135710634e+00
8.000000000000000444e-01 1.818161463581105863e+00
8.000000000000000444e-01 1.960554673939782333e+00
8.000000000000000444e-01 2.103327767299219886e+00
8.000000000000000444e-01 2.211682159695357086e+00
8.000000000000000444e-01 2.271472814033984378e+00
8.000000000000000444e-01 5.881652873758582700e-01
8.000000000000000444e-01 6.551440922295341807e-01
8.000000000000000444e-01 8.086140601804174821e-01
8.000000000000000444e-01 1.102063145568422442e+00
8.000000000000000444e-01 1.174324236170718905e+00
8.000000000000000444e-01 1.508681875954977158e+00
8.000000000000000444e-01 1.552501640770429958e+00
8.000000000000000444e-01 1.610318054210779337e+00
8.000000000000000444e-01 1.698920658919007565e+00
8.000000000000000444e-01 1.733578023915129052e+00
8.000000000000000444e-01 1.831644115279374319e+00
8.000000000000000444e-01 1.978123370348413346e+00
8.000000000000000444e-01 2.041869285820951063e+00
8.000000000000000444e-01 2.126529220715497104e+00
8.000000000000000444e-01 2.193739945180283257e+00
8.000000000000000444e-01 7.960514275315517807e-01
8.000000000000000444e-01 9.005269944765643686e-01
8.000000000000000444e-01 9.484500959348451943e-01
8.000000000000000444e-01 1.088904214844120588e+00
8.000000000000000444e-01 1.119548053234126428e+00
8.000000000000000444e-01 1.567306394080389964e+00
8.000000000000000444e-01 1.608108878390822838e+00
8.000000000000000444e-01 1.659887169311161870e+00
8.000000000000000444e-01 1.711330160320642335e+00
8.000000000000000444e-01 1.735270649215522099e+00
8.000000000000000444e-01 1.818161465224164886e+00
8.000000000000000444e-01 1.960554677959322589e+00
8.000000000000000444e-01 2.103327767125222181e+00
8.000000000000000444e-01 2.211682161051271578e+00
8.000000000000000444e-01 2.271472814866086765e+00
8.000000000000000444e-01 5.824546540405037831e-01
8.000000000000000444e-01 6.349664027605399497e-01
8.000000000000000444e-01 7.022922720569226840e-01
8.000000000000000444e-01 8.217615875846888684e-01
8.000000000000000444e-01 8.371595535242875030e-01
8.000000000000000444e-01 1.013084028486815669e+00
8.000000000000000444e-01 1.137631176632851293e+00
8.000000000000000444e-01 1.351362036638619202e+00
8.000000000000000444e-01 1.557865662865168588e+00
8.000000000000000444e-01 1.578009879508073254e+00
8.000000000000000444e-01 1.710005222389071378e+00
8.000000000000000444e-01 1.841317570177636753e+00
8.000000000000000444e-01 2.019786660588039240e+00
8.000000000000000444e-01 2.080170662811298143e+00
8.000000000000000444e-01 2.121555958558758448e+00
8.000000000000000444e-01 2.133869659080687597e+00
8.000000000000000444e-01 2.211513144498013617e+00
8.000000000000000444e-01 5.919269238268327626e-01
8.000000000000000444e-01 6.336133294060459775e-01
8.000000000000000444e-01 6.879845723283608550e-01
8.000000000000000444e-01 8.279820451114687785e-01
8.000000000000000444e-01 8.396660579269905611e-01
8.000000000000000444e-01 9.976183618842924261e-01
8.000000000000000444e-01 1.175189808856629270e+00
8.000000000000000444e-01 1.313455214830838713e+00
8.000000000000000444e-01 1.565944053379382694e+00
8.000000000000000444e-01 1.592750103310095255e+00
8.000000000000000444e-01 1.673016445732969260e+00
8.000000000000000444e-01 1.898455857523146051e+00
8.000000000000000444e-01 2.007987866446569569e+00
8.000000000000000444e-01 2.065444136357939442e+00
8.000000000000000444e-01 2.106987710090265864e+00
8.000000000000000444e-01 7.986687629808386646e-01
8.000000000000000444e-01 8.927394124372085571e-01
8.000000000000000444e-01 9.544831769076722594e-01
8.000000000000000444e-01 1.083197110495262905e+00
8.000000000000000444e-01 1.124247523457256648e+00
8.000000000000000444e-01 1.567227236375771326e+00
8.000000000000000444e-01 1.605328423563406659e+00
8.000000000000000444e-01 1.668752031383547774e+00
8.000000000000000444e-01 1.703181383761631196e+00
8.000000000000000444e-01 1.741500849417690233e+00
8.000000000000000444e-01 1.812235097536245121e+00
8.000000000000000444e-01 1.975858003478862202e+00
8.000000000000000444e-01 2.081266371940159843e+00
8.000000000000000444e-01 2.206975340582687295e+00
8.000000000000000444e-01 2.291650442035944479e+00
8.000000000000000444e-01 1.201055651204143260e+00
8.000000000000000444e-01 1.277606877715726341e+00
8.000000000000000444e-01 1.365000024396181288e+00
8.000000000000000444e-01 1.512827563065258119e+00
8.000000000000000444e-01 1.554264245732809968e+00
8.000000000000000444e-01 1.831621698467557735e+00
8.000000000000000444e-01 1.873713367016677012e+00
8.000000000000000444e-01 1.921978773283086639e+00
8.000000000000000444e-01 1.979961625069904585e+00
8.000000000000000444e-01 1.998808188997202251e+00
8.000000000000000444e-01 2.054667025386123669e+00
8.000000000000000444e-01 2.101549803182308551e+00
8.000000000000000444e-01 2.146962788825362622e+00
8.000000000000000444e-01 2.220251941542443319e+00
8.000000000000000444e-01 2.279952861209409321e+00
8.000000000000000444e-01 5.936752548907975324e-01
8.000000000000000444e-01 6.517000316725614084e-01
8.000000000000000444e-01 8.072347465784446285e-01
8.000000000000000444e-01 1.097456380197996850e+00
8.000000000000000444e-01 1.179985279351257077e+00
8.000000000000000444e-01 1.514034146937007108e+00
8.000000000000000444e-01 1.540205201598126905e+00
8.000000000000000444e-01 1.609119741689085004e+00
8.000000000000000444e-01 1.697496575838357558e+00
8.000000000000000444e-01 1.731696223787480449e+00
8.000000000000000444e-01 1.866833842908476981e+00
8.000000000000000444e-01 1.948846845637973502e+00
8.000000000000000444e-01 2.038276738993687331e+00
8.000000000000000444e-01 2.136970400888969834e+00
8.000000000000000444e-01 2.188245812916704836e+00
8.000000000000000444e-01 5.825937345715885840e-01
8.000000000000000444e-01 6.409361610105008822e-01
8.000000000000000444e-01 6.911703053542908037e-01
8.000000000000000444e-01 8.271377089933764637e-01
8.000000000000000444e-01 8.362759365658405386e-01
8.000000000000000444e-01 1.006437189067270310e+00
8.000000000000000444e-01 1.152647946044595528e+00
8.000000000000000444e-01 1.337394692060541956e+00
8.000000000000000444e-01 1.559276465616505902e+00
8.000000000000000444e-01 1.590076956815465792e+00
8.000000000000000444e-01 1.693686147953314958e+00
8.000000000000000444e-01 1.866881316614154684e+00
8.000000000000000444e-01 2.009850933071135159e+00
8.000000000000000444e-01 2.063332966283638825e+00
8.000000000000000444e-01 2.113344158896381941e+00
8.000000000000000444e-01 2.139733634883782543e+00
8.000000000000000444e-01 5.997404219351381016e-01
8.000000000000000444e-01 6.480145732072060127e-01
8.000000000000000444e-01 7.988201121603424326e-01
8.000000000000000444e-01 1.118896343975507079e+00
8.000000000000000444e-01 1.161946147617669567e+00
8.000000000000000444e-01 1.488413610961487166e+00
8.000000000000000444e-01 1.565281602472765599e+00
8.000000000000000444e-01 1.634197421723598609e+00
8.000000000000000444e-01 1.685787592824141257e+00
8.000000000000000444e-01 1.742798298974577165e+00
8.000000000000000444e-01 1.826859863688127916e+00
8.000000000000000444e-01 1.969377753722682201e+00
8.000000000000000444e-01 2.054342434281181795e+00
8.000000000000000444e-01 2.105495339808214794e+00
8.000000000000000444e-01 2.195906066035263393e+00
8.000000000000000444e-01 1.197391309726270947e+00
8.000000000000000444e-01 1.281111074118484794e+00
8.000000000000000444e-01 1.366506611791976411e+00
8.000000000000000444e-01 1.506666457968805162e+00
8.000000000000000444e-01 1.559290636935457997e+00
8.000000000000000444e-01 1.834949737202265396e+00
8.000000000000000444e-01 1.864152606631535036e+00
8.000000000000000444e-01 1.939367693170026996e+00
8.000000000000000444e-01 1.972156694424853640e+00
8.000000000000000444e-01 2.001222316465572248e+00
8.000000000000000444e-01 2.050072467134953058e+00
8.000000000000000444e-01 2.098477803012855247e+00
8.000000000000000444e-01 2.141485549599707383e+00
8.000000000000000444e-01 2.236552524236657291e+00
8.000000000000000444e-01 2.278591219727246653e+00
8.000000000000000444e-01 1.196622550175703736e+00
8.000000000000000444e-01 1.285221803989287537e+00
8.000000000000000444e-01 1.360543582909542693e+00
8.000000000000000444e-01 1.518469017977054136e+00
8.000000000000000444e-01 1.551003935838366488e+00
8.000000000000000444e-01 1.824365494020526057e+00
8.000000000000000444e-01 1.870581937479812495e+00
8.000000000000000444e-01 1.928135688986486684e+00
8.000000000000000444e-01 1.977452619846928883e+00
8.000000000000000444e-01 2.004769220891205350e+00
8.000000000000000444e-01 2.056380439711858799e+00
8.000000000000000444e-01 2.110291314424529219e+00
8.000000000000000444e-01 2.143857321669770499e+00
8.000000000000000444e-01 2.209478245223067461e+00
8.000000000000000444e-01 2.267335340388115128e+00
8.000000000000000444e-01 7.940474039093032843e-01
8.000000000000000444e-01 9.105821118251924418e-01
8.000000000000000444e-01 9.413476999872045781e-01
8.000000000000000444e-01 1.088322217442083684e+00
8.000000000000000444e-01 1.118678414605312810e+00
8.000000000000000444e-01 1.561287999047067387e+00
8.000000000000000444e-01 1.614337153529106672e+00
8.000000000000000444e-01 1.656173285072355839e+00
8.000000000000000444e-01 1.710755328231272188e+00
8.000000000000000444e-01 1.735990924518887368e+00
8.000000000000000444e-01 1.824700055851025127e+00
8.000000000000000444e-01 1.954901406335750380e+00
8.000000000000000444e-01 2.107150484632313692e+00
8.000000000000000444e-01 2.209157468427406457e+00
8.000000000000000444e-01 2.272739809623999463e+00
8.000000000000000444e-01 7.990425550024724544e-01
8.000000000000000444e-01 8.933192537653837917e-01
8.000000000000000444e-01 9.552970655987849113e-01
8.000000000000000444e-01 1.077960585324177600e+00
8.000000000000000444e-01 1.127051592175689620e+00
8.000000000000000444e-01 1.560644035451446143e+00
8.000000000000000444e-01 1.609736749774612008e+00
8.000000000000000444e-01 1.674266403795087399e+00
8.000000000000000444e-01 1.694767887772428594e+00
8.000000000000000444e-01 1.747359538608520779e+00
8.000000000000000444e-01 1.812732451786473575e+00
8.000000000000000444e-01 1.989611100770986241e+00
8.000000000000000444e-01 2.058581709668743542e+00
8.000000000000000444e-01 2.206524509580475524e+00
8.000000000000000444e-01 2.303124664869443450e+00
8.000000000000000444e-01 1.190527094389182139e+00
8.000000000000000444e-01 1.290683162040437537e+00
8.000000000000000444e-01 1.363719299930579609e+00
8.000000000000000444e-01 1.506292851816198208e+00
8.000000000000000444e-01 1.560812946674701607e+00
8.000000000000000444e-01 1.834321923525550346e+00
8.000000000000000444e-01 1.852865302553681204e+00
8.000000000000000444e-01 1.952452382566235656e+00
8.000000000000000444e-01 1.983281773535111370e+00
8.000000000000000444e-01 1.991463103782564303e+00
8.000000000000000444e-01 2.057062193864851452e+00
8.000000000000000444e-01 2.087526568377256808e+00
8.000000000000000444e-01 2.142415515089226119e+00
8.000000000000000444e-01 2.239232511226305178e+00
8.000000000000000444e-01 2.269366201892381696e+00
8.000000000000000444e-01 3.024318072363030296e-03
8.000000000000000444e-01 9.188434679259671611e-03
8.000000000000000444e-01 1.019092522864184502e-01
8.000000000000000444e-01 1.448855415031005123e-01
8.000000000000000444e-01 2.450666965247592088e-01
8.000000000000000444e-01 2.568160065333131570e-01
8.000000000000000444e-01 2.655418799113533623e-01
8.000000000000000444e-01 3.348848135113371427e-01
8.000000000000000444e-01 3.717127643560331762e-01
8.000000000000000444e-01 3.767179944042027273e-01
8.000000000000000444e-01 8.231392540671720326e-01
8.000000000000000444e-01 1.139443802562851715e+00
8.000000000000000444e-01 1.212230063684529568e+00
8.000000000000000444e-01 1.266932200493215532e+00
8.000000000000000444e-01 1.389329266603738233e+00
8.666666666666666963e-01 6.014998448219728289e-01
8.666666666666666963e-01 6.459786811311687416e-01
8.666666666666666963e-01 8.029103416572809238e-01
8.666666666666666963e-01 1.102469012122014647e+00
8.666666666666666963e-01 1.177105260542504084e+00
8.666666666666666963e-01 1.516438853805340159e+00
8.666666666666666963e-01 1.539371845359170266e+00
8.666666666666666963e-01 1.605181299222635971e+00
8.666666666666666963e-01 1.699582118022732402e+00
8.666666666666666963e-01 1.736275595586022291e+00
8.666666666666666963e-01 1.853047723999964091e+00
8.666666666666666963e-01 1.956583906780053894e+00
8.666666666666666963e-01 2.043638354551745806e+00
8.666666666666666963e-01 2.134490450567142261e+00
8.666666666666666963e-01 2.186583295203149646e+00
8.666666666666666963e-01 5.837489157982247434e-01
8.666666666666666963e-01 6.417084122546157232e-01
8.666666666666666963e-01 6.902662595231277010e-01
8.666666666666666963e-01 8.270556027941609045e-01
8.666666666666666963e-01 8.366827418737159405e-01
8.666666666666666963e-01 1.006535134434273004e+00
8.666666666666666963e-01 1.154559391835078941e+00
8.666666666666666963e-01 1.332253778177829417e+00
8.666666666666666963e-01 1.563998997075003672e+00
8.666666666666666963e-01 1.586530115251576945e+00
8.666666666666666963e-01 1.688443109102138351e+00
8.666666666666666963e-01 1.873149751411716579e+00
8.666666666666666963e-01 2.013022795955549782e+00
8.666666666666666963e-01 2.063659705146505985e+00
8.666666666666666963e-01 2.115197936453995453e+00
8.666666666666666963e-01 2.140006744292008989e+00
8.666666666666666963e-01 6.076266010778681448e-01
8.666666666666666963e-01 6.417716990533506305e-01
8.666666666666666963e-01 7.963680587982366887e-01
8.666666666666666963e-01 1.120053284892975398e+00
8.666666666666666963e-01 1.162088825609600917e+00
8.666666666666666963e-01 1.493499723649648558e+00
8.666666666666666963e-01 1.560494789542218541e+00
8.666666666666666963e-01 1.625652546787762276e+00
8.666666666666666963e-01 1.691277869649439936e+00
8.666666666666666963e-01 1.745546533321032712e+00
8.666666666666666963e-01 1.823028665959668615e+00
8.666666666666666963e-01 1.969982985233230011e+00
8.666666666666666963e-01 2.058421304192847856e+00
8.666666666666666963e-01 2.107299857114099950e+00
8.666666666666666963e-01 2.193623139159910806e+00
8.666666666666666963e-01 1.197378934023220154e+00
8.666666666666666963e-01 1.281202813150713382e+00
8.666666666666666963e-01 1.368171314239788217e+00
8.666666666666666963e-01 1.504894576815161145e+00
8.666666666666666963e-01 1.559441748998210642e+00
8.666666666666666963e-01 1.835997126651847111e+00
8.666666666666666963e-01 1.867116129700917782e+00
8.666666666666666963e-01 1.934312808038583853e+00
8.666666666666666963e-01 1.975618421962650473e+00
8.666666666666666963e-01 1.995485440334078930e+00
8.666666666666666963e-01 2.053107271987869353e+00
8.666666666666666963e-01 2.102682817359578848e+00
8.666666666666666963e-01 2.139435988758833673e+00
8.666666666666666963e-01 2.231937756042157162e+00
8.666666666666666963e-01 2.285605173467814666e+00
8.666666666666666963e-01 1.200163418665368908e+00
8.666666666666666963e-01 1.278603283345802311e+00
8.666666666666666963e-01 1.366893096469567581e+00
8.666666666666666963e-01 1.509448679991976405e+00
8.666666666666666963e-01 1.555825162363845493e+00
8.666666666666666963e-01 1.833698323114191453e+00
8.666666666666666963e-01 1.874426073286315386e+00
8.666666666666666963e-01 1.921340617232829118e+00
8.666666666666666963e-01 1.980010106375829082e+00
8.666666666666666963e-01 1.995329737828086536e+00
8.666666666666666963e-01 2.054846321487559635e+00
8.666666666666666963e-01 2.108199074114025962e+00
8.666666666666666963e-01 2.141576711299251201e+00
8.666666666666666963e-01 2.220550893409438231e+00
8.666666666666666963e-01 2.282673100473942895e+00
8.666666666666666963e-01 5.824510437199990065e-01
8.666666666666666963e-01 6.384000108911322968e-01
8.666666666666666963e-01 6.981947717082448435e-01
8.666666666666666963e-01 8.234859370078311258e-01
8.666666666666666963e-01 8.367977678859119806e-01
8.666666666666666963e-01 1.012190319309695496e+00
8.666666666666666963e-01 1.141657400061120597e+00
8.666666666666666963e-01 1.344490846639814663e+00
8.666666666666666963e-01 1.563664456032284988e+00
8.666666666666666963e-01 1.576943843159938297e+00
8.666666666666666963e-01 1.701473224687816810e+00
8.666666666666666963e-01 1.852875910713038365e+00
8.666666666666666963e-01 2.019154286250483210e+00
8.666666666666666963e-01 2.073336174367597096e+00
8.666666666666666963e-01 2.123190414168732332e+00
8.666666666666666963e-01 5.893348101524509275e-01
8.666666666666666963e-01 6.386021103036227942e-01
8.666666666666666963e-01 6.863454999799785128e-01
8.666666666666666963e-01 8.284140726512987385e-01
8.666666666666666963e-01 8.385911067187521439e-01
8.666666666666666963e-01 1.000026170833564265e+00
8.666666666666666963e-01 1.171399894305125144e+00
8.666666666666666963e-01 1.314855870416494099e+00
8.666666666666666963e-01 1.568042776390171866e+00
8.666666666666666963e-01 1.590354929447101995e+00
8.666666666666666963e-01 1.673790011832721802e+00
8.666666666666666963e-01 1.895996117881225018e+00
8.666666666666666963e-01 2.011011630687846719e+00
8.666666666666666963e-01 2.062313687322159694e+00
8.666666666666666963e-01 2.109103611047174809e+00
8.666666666666666963e-01 7.967491222463252143e-01
8.666666666666666963e-01 8.949633144372626248e-01
8.666666666666666963e-01 9.554678509948359988e-01
8.666666666666666963e-01 1.082035942875222645e+00
8.666666666666666963e-01 1.124432550264884867e+00
8.666666666666666963e-01 1.565076705518890776e+00
8.666666666666666963e-01 1.608585290060347006e+00
8.666666666666666963e-01 1.666653167845453254e+00
8.666666666666666963e-01 1.705159428203501193e+00
8.666666666666666963e-01 1.739655907177990457e+00
8.666666666666666963e-01 1.811767641395618966e+00
8.666666666666666963e-01 1.978203822059469985e+00
8.666666666666666963e-01 2.077317607682346079e+00
8.666666666666666963e-01 2.219191913155611928e+00
8.666666666666666963e-01 2.284195716601885806e+00
8.666666666666666963e-01 5.989178725876342924e-01
8.666666666666666963e-01 6.480034050520941946e-01
8.666666666666666963e-01 8.022163928405632305e-01
8.666666666666666963e-01 1.107919639815946766e+00
8.666666666666666963e-01 1.171674809232371217e+00
8.666666666666666963e-01 1.507388416883600257e+00
8.666666666666666963e-01 1.551316290506321138e+00
8.666666666666666963e-01 1.609534995568054683e+00
8.666666666666666963e-01 1.699025871032574742e+00
8.666666666666666963e-01 1.738992765356414338e+00
8.666666666666666963e-01 1.831175034850161865e+00
8.666666666666666963e-01 1.972281258809204019e+00
8.666666666666666963e-01 2.047610086234413984e+00
8.666666666666666963e-01 2.124523892871792441e+00
8.666666666666666963e-01 2.190954483252909313e+00
8.666666666666666963e-01 7.948023544983868760e-01
8.666666666666666963e-01 9.008339669990448328e-01
8.666666666666666963e-01 9.508481716306675935e-01
8.666666666666666963e-01 1.086252357308751471e+00
8.666666666666666963e-01 1.121028971688588172e+00
8.666666666666666963e-01 1.565311727455053870e+00
8.666666666666666963e-01 1.610552472992935691e+00
8.666666666666666963e-01 1.659884905814152489e+00
8.666666666666666963e-01 1.711930129077387619e+00
8.666666666666666963e-01 1.734338029208885246e+00
8.666666666666666963e-01 1.816053769062733636e+00
8.666666666666666963e-01 1.965977585185129328e+00
8.666666666666666963e-01 2.094451259609797944e+00
8.666666666666666963e-01 2.226548641196387734e+00
8.666666666666666963e-01 2.265749646434727538e+00
8.666666666666666963e-01 5.989178711902809482e-01
8.666666666666666963e-01 6.480034045503657580e-01
8.666666666666666963e-01 8.022163943460896007e-01
8.666666666666666963e-01 1.107919639156591529e+00
8.666666666666666963e-01 1.171674811989277032e+00
8.666666666666666963e-01 1.507388416201251857e+00
8.666666666666666963e-01 1.551316291483203713e+00
8.666666666666666963e-01 1.609534993361847910e+00
8.666666666666666963e-01 1.699025869792478716e+00
8.666666666666666963e-01 1.738992764998215534e+00
8.666666666666666963e-01 1.831175035091490599e+00
8.666666666666666963e-01 1.972281259500647366e+00
8.666666666666666963e-01 2.047610086397554596e+00
8.666666666666666963e-01 2.124523892606731579e+00
8.666666666666666963e-01 2.190954482365782496e+00
8.666666666666666963e-01 7.948023564962340970e-01
8.666666666666666963e-01 9.008339686378405986e-01
8.666666666666666963e-01 9.508481737833562875e-01
8.666666666666666963e-01 1.086252358189426559e+00
8.666666666666666963e-01 1.121028974095963804e+00
8.666666666666666963e-01 1.565311726979984996e+00
8.666666666666666963e-01 1.610552473582913535e+00
8.666666666666666963e-01 1.659884902233358162e+00
8.666666666666666963e-01 1.711930126627436266e+00
8.666666666666666963e-01 1.734338025851201337e+00
8.666666666666666963e-01 1.816053770612171547e+00
8.666666666666666963e-01 1.965977589634945843e+00
8.666666666666666963e-01 2.094451259745142124e+00
8.666666666666666963e-01 2.226548642697082414e+00
8.666666666666666963e-01 2.265749646818136398e+00
8.666666666666666963e-01 5.824510362423325205e-01
8.666666666666666963e-01 6.384000037447208342e-01
8.666666666666666963e-01 6.981947711794020961e-01
8.666666666666666963e-01 8.234859277800126165e-01
8.666666666666666963e-01 8.367977624268121417e-01
8.666666666666666963e-01 1.012190315718925149e+00
8.666666666666666963e-01 1.141657400256292476e+00
8.666666666666666963e-01 1.344490842256647056e+00
8.666666666666666963e-01 1.563664454518089997e+00
8.666666666666666963e-01 1.576943841307326011e+00
8.666666666666666963e-01 1.701473219190688724e+00
8.666666666666666963e-01 1.852875909360022888e+00
8.666666666666666963e-01 2.019154288310460288e+00
8.666666666666666963e-01 2.073336175427868966e+00
8.666666666666666963e-01 2.123190415119296404e+00
8.666666666666666963e-01 2.133991263587830645e+00
8.666666666666666963e-01 5.893348154200452882e-01
8.666666666666666963e-01 6.386021128447509909e-01
8.666666666666666963e-01 6.863455025557243516e-01
8.666666666666666963e-01 8.284140813717897345e-01
8.666666666666666963e-01 8.385911160825116895e-01
8.666666666666666963e-01 1.000026175832658737e+00
8.666666666666666963e-01 1.171399896243542571e+00
8.666666666666666963e-01 1.314855873800496511e+00
8.666666666666666963e-01 1.568042776666857208e+00
8.666666666666666963e-01 1.590354930183963234e+00
8.666666666666666963e-01 1.673790016880985831e+00
8.666666666666666963e-01 1.895996119649794309e+00
8.666666666666666963e-01 2.011011626939222197e+00
8.666666666666666963e-01 2.062313688373734522e+00
8.666666666666666963e-01 2.109103610722797839e+00
8.666666666666666963e-01 2.146512788917988246e+00
8.666666666666666963e-01 7.967491206576653440e-01
8.666666666666666963e-01 8.949633129588221436e-01
8.666666666666666963e-01 9.554678485690430989e-01
8.666666666666666963e-01 1.082035941711154692e+00
8.666666666666666963e-01 1.124432547168339624e+00
8.666666666666666963e-01 1.565076706206838253e+00
8.666666666666666963e-01 1.608585289572971533e+00
8.666666666666666963e-01 1.666653170991935440e+00
8.666666666666666963e-01 1.705159430136632182e+00
8.666666666666666963e-01 1.739655910373045344e+00
8.666666666666666963e-01 1.811767639426363985e+00
8.666666666666666963e-01 1.978203817560341804e+00
8.666666666666666963e-01 2.077317607335743332e+00
8.666666666666666963e-01 2.219191910352236619e+00
8.666666666666666963e-01 2.284195718011773124e+00
8.666666666666666963e-01 1.200163421517402185e+00
8.666666666666666963e-01 1.278603285411207935e+00
8.666666666666666963e-01 1.366893100441814113e+00
8.666666666666666963e-01 1.509448681170766804e+00
8.666666666666666963e-01 1.555825165239014041e+00
8.666666666666666963e-01 1.833698325002814045e+00
8.666666666666666963e-01 1.874426073467844844e+00
8.666666666666666963e-01 1.921340615215797243e+00
8.666666666666666963e-01 1.980010109840407040e+00
8.666666666666666963e-01 1.995329739599043251e+00
8.666666666666666963e-01 2.054846320317693653e+00
8.666666666666666963e-01 2.108199076433550090e+00
8.666666666666666963e-01 2.141576710483519719e+00
8.666666666666666963e-01 2.220550893998307629e+00
8.666666666666666963e-01 2.282673100123020049e+00
8.666666666666666963e-01 6.014998500368449186e-01
8.666666666666666963e-01 6.459786869594665859e-01
8.666666666666666963e-01 8.029103452282697617e-01
8.666666666666666963e-01 1.102469018734126394e+00
8.666666666666666963e-01 1.177105263294976112e+00
8.666666666666666963e-01 1.516438854817693027e+00
8.666666666666666963e-01 1.539371848728990244e+00
8.666666666666666963e-01 1.605181298858070704e+00
8.666666666666666963e-01 1.699582121811005209e+00
8.666666666666666963e-01 1.736275598116947094e+00
8.666666666666666963e-01 1.853047724142669495e+00
8.666666666666666963e-01 1.956583903743080555e+00
8.666666666666666963e-01 2.043638354965452208e+00
8.666666666666666963e-01 2.134490452688908135e+00
8.666666666666666963e-01 2.186583296414625011e+00
8.666666666666666963e-01 5.837489142429319600e-01
8.666666666666666963e-01 6.417084123023926168e-01
8.666666666666666963e-01 6.902662594660000650e-01
8.666666666666666963e-01 8.270556033446894162e-01
8.666666666666666963e-01 8.366827422602511888e-01
8.666666666666666963e-01 1.006535134860882863e+00
8.666666666666666963e-01 1.154559393485044438e+00
8.666666666666666963e-01 1.332253778472392014e+00
8.666666666666666963e-01 1.563998996488521698e+00
8.666666666666666963e-01 1.586530115092642745e+00
8.666666666666666963e-01 1.688443110106078393e+00
8.666666666666666963e-01 1.873149749792503371e+00
8.666666666666666963e-01 2.013022795563102818e+00
8.666666666666666963e-01 2.063659705129907707e+00
8.666666666666666963e-01 2.115197935934816087e+00
8.666666666666666963e-01 6.076265978118726707e-01
8.666666666666666963e-01 6.417716946006066792e-01
8.666666666666666963e-01 7.963680514303348446e-01
8.666666666666666963e-01 1.120053277142119441e+00
8.666666666666666963e-01 1.162088820612012796e+00
8.666666666666666963e-01 1.493499722020970921e+00
8.666666666666666963e-01 1.560494787165197295e+00
8.666666666666666963e-01 1.625652550498784876e+00
8.666666666666666963e-01 1.691277868060097944e+00
8.666666666666666963e-01 1.745546532402755702e+00
8.666666666666666963e-01 1.823028666218959870e+00
8.666666666666666963e-01 1.969982986028043115e+00
8.666666666666666963e-01 2.058421303221052767e+00
8.666666666666666963e-01 2.107299856448008768e+00
8.666666666666666963e-01 2.193623139383930720e+00
8.666666666666666963e-01 1.197378931445683747e+00
8.666666666666666963e-01 1.281202810386076862e+00
8.666666666666666963e-01 1.368171311170414128e+00
8.666666666666666963e-01 1.504894575187364580e+00
8.666666666666666963e-01 1.559441744932399843e+00
8.666666666666666963e-01 1.835997125396289675e+00
8.666666666666666963e-01 1.867116130484163250e+00
8.666666666666666963e-01 1.934312807681379809e+00
8.666666666666666963e-01 1.975618420078831150e+00
8.666666666666666963e-01 1.995485438805019385e+00
8.666666666666666963e-01 2.053107271867219197e+00
8.666666666666666963e-01 2.102682815917574999e+00
8.666666666666666963e-01 2.139435987987610588e+00
8.666666666666666963e-01 2.231937754693291254e+00
8.666666666666666963e-01 2.285605174106507320e+00
8.666666666666666963e-01 1.198553698886200891e+00
8.666666666666666963e-01 1.281699510940029541e+00
8.666666666666666963e-01 1.364546484802360737e+00
8.666666666666666963e-01 1.512887176260221622e+00
8.666666666666666963e-01 1.553742483976634503e+00
8.666666666666666963e-01 1.830001246761327138e+00
8.666666666666666963e-01 1.873675639688286765e+00
8.666666666666666963e-01 1.922226582412775997e+00
8.666666666666666963e-01 1.979543378417531585e+00
8.666666666666666963e-01 1.998252587779717260e+00
8.666666666666666963e-01 2.055795617263640906e+00
8.666666666666666963e-01 2.116232134619735916e+00
8.666666666666666963e-01 2.137777765428268140e+00
8.666666666666666963e-01 2.213257139013308006e+00
8.666666666666666963e-01 2.274767463205506601e+00
8.666666666666666963e-01 7.935005624832456306e-01
8.666666666666666963e-01 9.064277287108097880e-01
8.666666666666666963e-01 9.468779706111263295e-01
8.666666666666666963e-01 1.086886229775899437e+00
8.666666666666666963e-01 1.119854256025632822e+00
8.666666666666666963e-01 1.562571303598332406e+00
8.666666666666666963e-01 1.613847588003466171e+00
8.666666666666666963e-01 1.656907228174333113e+00
8.666666666666666963e-01 1.712912994253258603e+00
8.666666666666666963e-01 1.733579426847995819e+00
8.666666666666666963e-01 1.819901858877273071e+00
8.666666666666666963e-01 1.961309148803650260e+00
8.666666666666666963e-01 2.099198665566774480e+00
8.666666666666666963e-01 2.227085494779089458e+00
8.666666666666666963e-01 2.262637183714190314e+00
8.666666666666666963e-01 7.973117475438016299e-01
8.666666666666666963e-01 8.941866758670187210e-01
8.666666666666666963e-01 9.566835187895037507e-01
8.666666666666666963e-01 1.078782748085160392e+00
8.666666666666666963e-01 1.126341513962302088e+00
8.666666666666666963e-01 1.561962754593480440e+00
8.666666666666666963e-01 1.610231267160600055e+00
8.666666666666666963e-01 1.670549273403935331e+00
8.666666666666666963e-01 1.699737683008038402e+00
8.666666666666666963e-01 1.743585627693050810e+00
8.666666666666666963e-01 1.811297802171452531e+00
8.666666666666666963e-01 1.987588379577715614e+00
8.666666666666666963e-01 2.062928656643777003e+00
8.666666666666666963e-01 2.216745837705843769e+00
8.666666666666666963e-01 2.294021773595488867e+00
8.666666666666666963e-01 1.193471183222897025e+00
8.666666666666666963e-01 1.286295986007473857e+00
8.666666666666666963e-01 1.367157781492522872e+00
8.666666666666666963e-01 1.503877079479963186e+00
8.666666666666666963e-01 1.560847072161010374e+00
8.666666666666666963e-01 1.835849714686645484e+00
8.666666666666666963e-01 1.860160394908746184e+00
8.666666666666666963e-01 1.943828484574908089e+00
8.666666666666666963e-01 1.982478057478516575e+00
8.666666666666666963e-01 1.987782363531380270e+00
8.666666666666666963e-01 2.056032695147877121e+00
8.666666666666666963e-01 2.097135892125294276e+00
8.666666666666666963e-01 2.138975249708181536e+00
8.666666666666666963e-01 2.234999650835703733e+00
8.666666666666666963e-01 2.280616178173545450e+00
8.666666666666666963e-01 1.581483589887966446e-03
8.666666666666666963e-01 4.551119975587880617e-03
8.666666666666666963e-01 1.045084802448457140e-01
8.666666666666666963e-01 1.526948017756524223e-01
8.666666666666666963e-01 2.439778371827401315e-01
8.666666666666666963e-01 2.570071337427748404e-01
8.666666666666666963e-01 2.623011815169036254e-01
8.666666666666666963e-01 3.352209824936096538e-01
8.666666666666666963e-01 3.740308879915801299e-01
8.666666666666666963e-01 3.767289627122067941e-01
8.666666666666666963e-01 8.154335554287683863e-01
8.666666666666666963e-01 1.159396005021449128e+00
8.666666666666666963e-01 1.212895533875069987e+00
8.666666666666666963e-01 1.249256709663455922e+00
8.666666666666666963e-01 1.396922683167872492e+00
9.333333333333333481e-01 6.094908103945897437e-01
9.333333333333333481e-01 6.396736582064193044e-01
9.333333333333333481e-01 7.991498127738054791e-01
9.333333333333333481e-01 1.108057322726040184e+00
9.333333333333333481e-01 1.173264471512339924e+00
9.333333333333333481e-01 1.512491470748329903e+00
9.333333333333333481e-01 1.544228770338463619e+00
9.333333333333333481e-01 1.604971809113720838e+00
9.333333333333333481e-01 1.700217697146968021e+00
9.333333333333333481e-01 1.740590224862927471e+00
9.333333333333333481e-01 1.840606923691410657e+00
9.333333333333333481e-01 1.962471827908217392e+00
9.333333333333333481e-01 2.049287391793569668e+00
9.333333333333333481e-01 2.128815636095140462e+00
9.333333333333333481e-01 2.186902600716081224e+00
9.333333333333333481e-01 5.845450438437467255e-01
9.333333333333333481e-01 6.422375216301361434e-01
9.333333333333333481e-01 6.896451646693719795e-01
9.333333333333333481e-01 8.270163107507642053e-01
9.333333333333333481e-01 8.369192537421668021e-01
9.333333333333333481e-01 1.006619415692540542e+00
9.333333333333333481e-01 1.155910113454893917e+00
9.333333333333333481e-01 1.328754259017955519e+00
9.333333333333333481e-01 1.567922873983775389e+00
9.333333333333333481e-01 1.583361001334907314e+00
9.333333333333333481e-01 1.685133799595604387e+00
9.333333333333333481e-01 1.877109975515736551e+00
9.333333333333333481e-01 2.015079007609273276e+00
9.333333333333333481e-01 2.064055172597164756e+00
9.333333333333333481e-01 2.116641985346092270e+00
9.333333333333333481e-01 6.143392417209554424e-01
9.333333333333333481e-01 6.358980916120913207e-01
9.333333333333333481e-01 7.955801176572379063e-01
9.333333333333333481e-01 1.117919752849331871e+00
9.333333333333333481e-01 1.164775595617470572e+00
9.333333333333333481e-01 1.499561770925112114e+00
9.333333333333333481e-01 1.555580632331299284e+00
9.333333333333333481e-01 1.616547392514092962e+00
9.333333333333333481e-01 1.696029541634942461e+00
9.333333333333333481e-01 1.745907166695417345e+00
9.333333333333333481e-01 1.824392355410878963e+00
9.333333333333333481e-01 1.969033795171668544e+00
9.333333333333333481e-01 2.058099220139553154e+00
9.333333333333333481e-01 2.113093295581506936e+00
9.333333333333333481e-01 2.191110405070475053e+00
9.333333333333333481e-01 1.197709461748047488e+00
9.333333333333333481e-01 1.280984517059295058e+00
9.333333333333333481e-01 1.369100893272133135e+00
9.333333333333333481e-01 1.504261763693079956e+00
9.333333333333333481e-01 1.559099850237799956e+00
9.333333333333333481e-01 1.836033019053786575e+00
9.333333333333333481e-01 1.870912482319198489e+00
9.333333333333333481e-01 1.928950265465175562e+00
9.333333333333333481e-01 1.980199203875969260e+00
9.333333333333333481e-01 1.989707087869845736e+00
9.333333333333333481e-01 2.054619039365121580e+00
9.333333333333333481e-01 2.109752855973113128e+00
9.333333333333333481e-01 2.135281003383425968e+00
9.333333333333333481e-01 2.227555067468955485e+00
9.333333333333333481e-01 2.289412688718726940e+00
9.333333333333333481e-01 1.199204621610817867e+00
9.333333333333333481e-01 1.279612172618755039e+00
9.333333333333333481e-01 1.368363608439381096e+00
9.333333333333333481e-01 1.506674495268697456e+00
9.333333333333333481e-01 1.557219914310564945e+00
9.333333333333333481e-01 1.834945136966439350e+00
9.333333333333333481e-01 1.874877414166007839e+00
9.333333333333333481e-01 1.921989277470203206e+00
9.333333333333333481e-01 1.981353447953381419e+00
9.333333333333333481e-01 1.990917665568900929e+00
9.333333333333333481e-01 2.054868193411977018e+00
9.333333333333333481e-01 2.114989722291397811e+00
9.333333333333333481e-01 2.134591943879030396e+00
9.333333333333333481e-01 2.221757854207822902e+00
9.333333333333333481e-01 2.286048238179262171e+00
9.333333333333333481e-01 5.832904534401848196e-01
9.333333333333333481e-01 6.410843672749422240e-01
9.333333333333333481e-01 6.935924047450612306e-01
9.333333333333333481e-01 8.253536655039681591e-01
9.333333333333333481e-01 8.367305305885395228e-01
9.333333333333333481e-01 1.009862206626280567e+00
9.333333333333333481e-01 1.148269286668806899e+00
9.333333333333333481e-01 1.336136988374420298e+00
9.333333333333333481e-01 1.568228814154167594e+00
9.333333333333333481e-01 1.577919436240165396e+00
9.333333333333333481e-01 1.692317503878996376e+00
9.333333333333333481e-01 1.865903946042607231e+00
9.333333333333333481e-01 2.017673011561981866e+00
9.333333333333333481e-01 2.068055317063056009e+00
9.333333333333333481e-01 2.121196398648834247e+00
9.333333333333333481e-01 2.136466782146470678e+00
9.333333333333333481e-01 5.869022968528554429e-01
9.333333333333333481e-01 6.417103736341402964e-01
9.333333333333333481e-01 6.867744636898862609e-01
9.333333333333333481e-01 8.280959025742333779e-01
9.333333333333333481e-01 8.376306983774384207e-01
9.333333333333333481e-01 1.003187021212681884e+00
9.333333333333333481e-01 1.164640873069885174e+00
9.333333333333333481e-01 1.319951057727308807e+00
9.333333333333333481e-01 1.569296719459117639e+00
9.333333333333333481e-01 1.586578964449273599e+00
9.333333333333333481e-01 1.677584849785006327e+00
9.333333333333333481e-01 1.888949786363951944e+00
9.333333333333333481e-01 2.013626851869247503e+00
9.333333333333333481e-01 2.062096473527418539e+00
9.333333333333333481e-01 2.112789506603036216e+00
9.333333333333333481e-01 7.952434383840341070e-01
9.333333333333333481e-01 8.971351230811990263e-01
9.333333333333333481e-01 9.555950421500085668e-01
9.333333333333333481e-01 1.081753730312698281e+00
9.333333333333333481e-01 1.124149274509932184e+00
9.333333333333333481e-01 1.563824365193084986e+00
9.333333333333333481e-01 1.610892736758216870e+00
9.333333333333333481e-01 1.664357524167940028e+00
9.333333333333333481e-01 1.707378409050505752e+00
9.333333333333333481e-01 1.737700657826849238e+00
9.333333333333333481e-01 1.811959714510635422e+00
9.333333333333333481e-01 1.978121223491939418e+00
9.333333333333333481e-01 2.077108013377767293e+00
9.333333333333333481e-01 2.230625509424243091e+00
9.333333333333333481e-01 2.274100631553750418e+00
9.333333333333333481e-01 6.095186405003687469e-01
9.333333333333333481e-01 6.397946614768272866e-01
9.333333333333333481e-01 7.980202767950004272e-01
9.333333333333333481e-01 1.112024482215218768e+00
9.333333333333333481e-01 1.169663016551709234e+00
9.333333333333333481e-01 1.506481256451905892e+00
9.333333333333333481e-01 1.550511537010180518e+00
9.333333333333333481e-01 1.609141744305162547e+00
9.333333333333333481e-01 1.699077285845447705e+00
9.333333333333333481e-01 1.742707833449259169e+00
9.333333333333333481e-01 1.830782981488766836e+00
9.333333333333333481e-01 1.968084416345675436e+00
9.333333333333333481e-01 2.052525964128705027e+00
9.333333333333333481e-01 2.122144988450401115e+00
9.333333333333333481e-01 2.189242867046658603e+00
9.333333333333333481e-01 7.942115483194527314e-01
9.333333333333333481e-01 9.002689821956835203e-01
9.333333333333333481e-01 9.531037315181265512e-01
9.333333333333333481e-01 1.083985715780471537e+00
9.333333333333333481e-01 1.122372138660153951e+00
9.333333333333333481e-01 1.564003441466780941e+00
9.333333333333333481e-01 1.611907441313007894e+00
9.333333333333333481e-01 1.660708468770650370e+00
9.333333333333333481e-01 1.711241923924859520e+00
9.333333333333333481e-01 1.734617173856378258e+00
9.333333333333333481e-01 1.814184905256809088e+00
9.333333333333333481e-01 1.971297061886986057e+00
9.333333333333333481e-01 2.086531792954531284e+00
9.333333333333333481e-01 2.238525302111753490e+00
9.333333333333333481e-01 2.260488267808710816e+00
9.333333333333333481e-01 6.095186390339506488e-01
9.333333333333333481e-01 6.397946608036590987e-01
9.333333333333333481e-01 7.980202782924266103e-01
9.333333333333333481e-01 1.112024481998702186e+00
9.333333333333333481e-01 1.169663019402179316e+00
9.333333333333333481e-01 1.506481256031037219e+00
9.333333333333333481e-01 1.550511537752811364e+00
9.333333333333333481e-01 1.609141742132095487e+00
9.333333333333333481e-01 1.699077284591766102e+00
9.333333333333333481e-01 1.742707832618549446e+00
9.333333333333333481e-01 1.830782981676946974e+00
9.333333333333333481e-01 1.968084417422602428e+00
9.333333333333333481e-01 2.052525964146042270e+00
9.333333333333333481e-01 2.122144988147766753e+00
9.333333333333333481e-01 2.189242866119428754e+00
9.333333333333333481e-01 7.942115506724860552e-01
9.333333333333333481e-01 9.002689841328503917e-01
9.333333333333333481e-01 9.531037340662180668e-01
9.333333333333333481e-01 1.083985716913531405e+00
9.333333333333333481e-01 1.122372141361353215e+00
9.333333333333333481e-01 1.564003440669978318e+00
9.333333333333333481e-01 1.611907441986801359e+00
9.333333333333333481e-01 1.660708464623866121e+00
9.333333333333333481e-01 1.711241921121114729e+00
9.333333333333333481e-01 1.734617170002479725e+00
9.333333333333333481e-01 1.814184906677866138e+00
9.333333333333333481e-01 1.971297066672065057e+00
9.333333333333333481e-01 2.086531793529985634e+00
9.333333333333333481e-01 2.238525304312560138e+00
9.333333333333333481e-01 2.260488267039022503e+00
9.333333333333333481e-01 5.832904446879467741e-01
9.333333333333333481e-01 6.410843596023028113e-01
9.333333333333333481e-01 6.935924037953782317e-01
9.333333333333333481e-01 8.253536546961299791e-01
9.333333333333333481e-01 8.367305241322071652e-01
9.333333333333333481e-01 1.009862202468298165e+00
9.333333333333333481e-01 1.148269287002932515e+00
9.333333333333333481e-01 1.336136983091421371e+00
9.333333333333333481e-01 1.568228811736133821e+00
9.333333333333333481e-01 1.577919434827123268e+00
9.333333333333333481e-01 1.692317497467371368e+00
9.333333333333333481e-01 1.865903944423394023e+00
9.333333333333333481e-01 2.017673014307973745e+00
9.333333333333333481e-01 2.068055318025983524e+00
9.333333333333333481e-01 2.121196399251999765e+00
9.333333333333333481e-01 5.869023026824891076e-01
9.333333333333333481e-01 6.417103780596846718e-01
9.333333333333333481e-01 6.867744654842908858e-01
9.333333333333333481e-01 8.280959135460363996e-01
9.333333333333333481e-01 8.376307081602760718e-01
9.333333333333333481e-01 1.003187026977599317e+00
9.333333333333333481e-01 1.164640875435566159e+00
9.333333333333333481e-01 1.319951061851099894e+00
9.333333333333333481e-01 1.569296720029399239e+00
9.333333333333333481e-01 1.586578965187271706e+00
9.333333333333333481e-01 1.677584855811005582e+00
9.333333333333333481e-01 1.888949788225914972e+00
9.333333333333333481e-01 2.013626847449700108e+00
9.333333333333333481e-01 2.062096474621085918e+00
9.333333333333333481e-01 2.112789506280165597e+00
9.333333333333333481e-01 7.952434365766976043e-01
9.333333333333333481e-01 8.971351213238563105e-01
9.333333333333333481e-01 9.555950395748027404e-01
9.333333333333333481e-01 1.081753728875327170e+00
9.333333333333333481e-01 1.124149270803684431e+00
9.333333333333333481e-01 1.563824366272712041e+00
9.333333333333333481e-01 1.610892736168551664e+00
9.333333333333333481e-01 1.664357527691635141e+00
9.333333333333333481e-01 1.707378411235509930e+00
9.333333333333333481e-01 1.737700661696010229e+00
9.333333333333333481e-01 1.811959712389409560e+00
9.333333333333333481e-01 1.978121218544913518e+00
9.333333333333333481e-01 2.077108012949310023e+00
9.333333333333333481e-01 2.230625506375304212e+00
9.333333333333333481e-01 2.274100633124618298e+00
9.333333333333333481e-01 1.199204624464272229e+00
9.333333333333333481e-01 1.279612175321403811e+00
9.333333333333333481e-01 1.368363612648749950e+00
9.333333333333333481e-01 1.506674496559128329e+00
9.333333333333333481e-01 1.557219917632863826e+00
9.333333333333333481e-01 1.834945139167331263e+00
9.333333333333333481e-01 1.874877414773351347e+00
9.333333333333333481e-01 1.921989275225342908e+00
9.333333333333333481e-01 1.981353451710504032e+00
9.333333333333333481e-01 1.990917667236516309e+00
9.333333333333333481e-01 2.054868192101963587e+00
9.333333333333333481e-01 2.114989724461992182e+00
9.333333333333333481e-01 2.134591943657653701e+00
9.333333333333333481e-01 2.221757854956933897e+00
9.333333333333333481e-01 2.286048237827912999e+00
9.333333333333333481e-01 6.094908161274474878e-01
9.333333333333333481e-01 6.396736651865637668e-01
9.333333333333333481e-01 7.991498172068247641e-01
9.333333333333333481e-01 1.108057330176876576e+00
9.333333333333333481e-01 1.173264474749032615e+00
9.333333333333333481e-01 1.512491472658922476e+00
9.333333333333333481e-01 1.544228774093312495e+00
9.333333333333333481e-01 1.604971807915148929e+00
9.333333333333333481e-01 1.700217702260772512e+00
9.333333333333333481e-01 1.740590227536699786e+00
9.333333333333333481e-01 1.840606924095396835e+00
9.333333333333333481e-01 1.962471824912228158e+00
9.333333333333333481e-01 2.049287392596284008e+00
9.333333333333333481e-01 2.128815638677878042e+00
9.333333333333333481e-01 2.186902601753786257e+00
9.333333333333333481e-01 5.845450425554759022e-01
9.333333333333333481e-01 6.422375214119995235e-01
9.333333333333333481e-01 6.896451646947525660e-01
9.333333333333333481e-01 8.270163111393742383e-01
9.333333333333333481e-01 8.369192540423853188e-01
9.333333333333333481e-01 1.006619416238493159e+00
9.333333333333333481e-01 1.155910115640892855e+00
9.333333333333333481e-01 1.328754259267100224e+00
9.333333333333333481e-01 1.567922873272408424e+00
9.333333333333333481e-01 1.583361001320241712e+00
9.333333333333333481e-01 1.685133800214913435e+00
9.333333333333333481e-01 1.877109974322280550e+00
9.333333333333333481e-01 2.015079007184482407e+00
9.333333333333333481e-01 2.064055172561012341e+00
9.333333333333333481e-01 2.116641985158395300e+00
9.333333333333333481e-01 2.139981594636111595e+00
9.333333333333333481e-01 6.143392378097871642e-01
9.333333333333333481e-01 6.358980864846444092e-01
9.333333333333333481e-01 7.955801091467549213e-01
9.333333333333333481e-01 1.117919743731050630e+00
9.333333333333333481e-01 1.164775589867588224e+00
9.333333333333333481e-01 1.499561768408256057e+00
9.333333333333333481e-01 1.555580629778546609e+00
9.333333333333333481e-01 1.616547397011686371e+00
9.333333333333333481e-01 1.696029539531423325e+00
9.333333333333333481e-01 1.745907165354964263e+00
9.333333333333333481e-01 1.824392355388056330e+00
9.333333333333333481e-01 1.969033796068941911e+00
9.333333333333333481e-01 2.058099219723601436e+00
9.333333333333333481e-01 2.113093294127395438e+00
9.333333333333333481e-01 2.191110405176146969e+00
9.333333333333333481e-01 1.197709458964141049e+00
9.333333333333333481e-01 1.280984513925233159e+00
9.333333333333333481e-01 1.369100889904729002e+00
9.333333333333333481e-01 1.504261761792321295e+00
9.333333333333333481e-01 1.559099845630385062e+00
9.333333333333333481e-01 1.836033017176958992e+00
9.333333333333333481e-01 1.870912483281529148e+00
9.333333333333333481e-01 1.928950265576787615e+00
9.333333333333333481e-01 1.980199201706142276e+00
9.333333333333333481e-01 1.989707085952403531e+00
9.333333333333333481e-01 2.054619039496742516e+00
9.333333333333333481e-01 2.109752854740037264e+00
9.333333333333333481e-01 2.135281001933805101e+00
9.333333333333333481e-01 2.227555065410456336e+00
9.333333333333333481e-01 2.289412689223922825e+00
9.333333333333333481e-01 1.199185810328771140e+00
9.333333333333333481e-01 1.280038545821895468e+00
9.333333333333333481e-01 1.367559886845867823e+00
9.333333333333333481e-01 1.508182568557572267e+00
9.333333333333333481e-01 1.556212740548858164e+00
9.333333333333333481e-01 1.833799588739765341e+00
9.333333333333333481e-01 1.875656856589529298e+00
9.333333333333333481e-01 1.920326290214291021e+00
9.333333333333333481e-01 1.981735925002624299e+00
9.333333333333333481e-01 1.991816707644574080e+00
9.333333333333333481e-01 2.055208056345492196e+00
9.333333333333333481e-01 2.120123097855071137e+00
9.333333333333333481e-01 2.131709605595375479e+00
9.333333333333333481e-01 2.218350473968172309e+00
9.333333333333333481e-01 2.282615282876776064e+00
9.333333333333333481e-01 7.936080175950905868e-01
9.333333333333333481e-01 9.024738674815182549e-01
9.333333333333333481e-01 9.514838796974061097e-01
9.333333333333333481e-01 1.084751749490550310e+00
9.333333333333333481e-01 1.121584238273868550e+00
9.333333333333333481e-01 1.563349528371020369e+00
9.333333333333333481e-01 1.613029176500248241e+00
9.333333333333333481e-01 1.658998850909767953e+00
9.333333333333333481e-01 1.712588373559867705e+00
9.333333333333333481e-01 1.733505146920265361e+00
9.333333333333333481e-01 1.815741896337527805e+00
9.333333333333333481e-01 1.968415157770920132e+00
9.333333333333333481e-01 2.090098805262158521e+00
9.333333333333333481e-01 2.245516815548285194e+00
9.333333333333333481e-01 2.251364482981159654e+00
9.333333333333333481e-01 7.956606513942290348e-01
9.333333333333333481e-01 8.961446040639771127e-01
9.333333333333333481e-01 9.565369707125341847e-01
9.333333333333333481e-01 1.080329533360213645e+00
9.333333333333333481e-01 1.125098033568264100e+00
9.333333333333333481e-01 1.562974840804656651e+00
9.333333333333333481e-01 1.611042075131962292e+00
9.333333333333333481e-01 1.666308433704557501e+00
9.333333333333333481e-01 1.704929539486840895e+00
9.333333333333333481e-01 1.739569761604144560e+00
9.333333333333333481e-01 1.811287976305862912e+00
9.333333333333333481e-01 1.982347958260675114e+00
9.333333333333333481e-01 2.070938959814668578e+00
9.333333333333333481e-01 2.227813756406277435e+00
9.333333333333333481e-01 2.280337456444073041e+00
9.333333333333333481e-01 1.196267832213948168e+00
9.333333333333333481e-01 1.282694403983356324e+00
9.333333333333333481e-01 1.369041664090815402e+00
9.333333333333333481e-01 1.503373942931403917e+00
9.333333333333333481e-01 1.559952049247044670e+00
9.333333333333333481e-01 1.836146663264003109e+00
9.333333333333333481e-01 1.867996231945028285e+00
9.333333333333333481e-01 1.933542010823856572e+00
9.333333333333333481e-01 1.983141024926197815e+00
9.333333333333333481e-01 1.985790723720043616e+00
9.333333333333333481e-01 2.055224759744675112e+00
9.333333333333333481e-01 2.107247152590645101e+00
9.333333333333333481e-01 2.135138247944382783e+00
9.333333333333333481e-01 2.229811818694287240e+00
9.333333333333333481e-01 2.288709037017810033e+00
9.333333333333333481e-01 5.085526052255318064e-04
9.333333333333333481e-01 1.786304375599456762e-03
9.333333333333333481e-01 1.059969907004472134e-01
9.333333333333333481e-01 1.582857158762749350e-01
9.333333333333333481e-01 2.427643061265030155e-01
9.333333333333333481e-01 2.571403490973978023e-01
9.333333333333333481e-01 2.603826748363928800e-01
9.333333333333333481e-01 3.353127618354676542e-01
9.333333333333333481e-01 3.756686472181343106e-01
9.333333333333333481e-01 3.767033075719723456e-01
9.333333333333333481e-01 8.104136869591229697e-01
9.333333333333333481e-01 1.178111572407857466e+00
9.333333333333333481e-01 1.213335668525331812e+00
9.333333333333333481e-01 1.232133164453102836e+00
9.333333333333333481e-01 1.402297371795413028e+00
1.000000000000000000e+00 6.154346668193966252e-01
1.000000000000000000e+00 6.347107814702042106e-01
1.000000000000000000e+00 7.965656979000925730e-01
1.000000000000000000e+00 1.113514689584832240e+00
1.000000000000000000e+00 1.168898033435851858e+00
1.000000000000000000e+00 1.506154851519994509e+00
1.000000000000000000e+00 1.550227781404032612e+00
1.000000000000000000e+00 1.609025619657415973e+00
1.000000000000000000e+00 1.699095732752368804e+00
1.000000000000000000e+00 1.744031163320784117e+00
1.000000000000000000e+00 1.830627253156052348e+00
1.000000000000000000e+00 1.966568804329540399e+00
1.000000000000000000e+00 2.054495213461336789e+00
1.000000000000000000e+00 2.121055617829881612e+00
1.000000000000000000e+00 2.188675954276249058e+00
1.000000000000000000e+00 5.848290092135073337e-01
1.000000000000000000e+00 6.424258040105144119e-01
1.000000000000000000e+00 6.894238388871372081e-01
1.000000000000000000e+00 8.270062844344749919e-01
1.000000000000000000e+00 8.369944304598675444e-01
1.000000000000000000e+00 1.006652840658773584e+00
1.000000000000000000e+00 1.156398977320236554e+00
1.000000000000000000e+00 1.327513092609223122e+00
1.000000000000000000e+00 1.569673503747679888e+00
1.000000000000000000e+00 1.581869642934066178e+00
1.000000000000000000e+00 1.684005907433061111e+00
1.000000000000000000e+00 1.878459249943546183e+00
1.000000000000000000e+00 2.015784114069816724e+00
1.000000000000000000e+00 2.064232125001268514e+00
1.000000000000000000e+00 2.117194490928454798e+00
1.000000000000000000e+00 6.154346730529880460e-01
1.000000000000000000e+00 6.347107885627565338e-01
1.000000000000000000e+00 7.965657059192210454e-01
1.000000000000000000e+00 1.113514699452593959e+00
1.000000000000000000e+00 1.168898037278381707e+00
1.000000000000000000e+00 1.506154854933271281e+00
1.000000000000000000e+00 1.550227783908411539e+00
1.000000000000000000e+00 1.609025617257003660e+00
1.000000000000000000e+00 1.699095736657881162e+00
1.000000000000000000e+00 1.744031166499468100e+00
1.000000000000000000e+00 1.830627253232762541e+00
1.000000000000000000e+00 1.966568801844601921e+00
1.000000000000000000e+00 2.054495214007175719e+00
1.000000000000000000e+00 2.121055620196443670e+00
1.000000000000000000e+00 2.188675955364857373e+00
1.000000000000000000e+00 1.198344742022783294e+00
1.000000000000000000e+00 1.280442936664627496e+00
1.000000000000000000e+00 1.369155418199738961e+00
1.000000000000000000e+00 1.504873371781854985e+00
1.000000000000000000e+00 1.558336322803199891e+00
1.000000000000000000e+00 1.835634100215628450e+00
1.000000000000000000e+00 1.873845285078715506e+00
1.000000000000000000e+00 1.924519680795327758e+00
1.000000000000000000e+00 1.983820302888773313e+00
1.000000000000000000e+00 1.986490618463562896e+00
1.000000000000000000e+00 2.054948048753715284e+00
1.000000000000000000e+00 2.116376160326410627e+00
1.000000000000000000e+00 2.131452575500645708e+00
1.000000000000000000e+00 2.224079651082377040e+00
1.000000000000000000e+00 2.288847851003851019e+00
1.000000000000000000e+00 1.198344738963129430e+00
1.000000000000000000e+00 1.280442933334967393e+00
1.000000000000000000e+00 1.369155414448613328e+00
1.000000000000000000e+00 1.504873369628199953e+00
1.000000000000000000e+00 1.558336317600890197e+00
1.000000000000000000e+00 1.835634097841307266e+00
1.000000000000000000e+00 1.873845286121991194e+00
1.000000000000000000e+00 1.924519681482848910e+00
1.000000000000000000e+00 1.983820299915464602e+00
1.000000000000000000e+00 1.986490616157851719e+00
1.000000000000000000e+00 2.054948049373052754e+00
1.000000000000000000e+00 2.116376160372567483e+00
1.000000000000000000e+00 2.131452572158679004e+00
1.000000000000000000e+00 2.224079648520188357e+00
1.000000000000000000e+00 2.288847851369609998e+00
1.000000000000000000e+00 5.848290186582119077e-01
1.000000000000000000e+00 6.424258112945722132e-01
1.000000000000000000e+00 6.894238414371613999e-01
1.000000000000000000e+00 8.270062968234128675e-01
1.000000000000000000e+00 8.369944387343934977e-01
1.000000000000000000e+00 1.006652846261232526e+00
1.000000000000000000e+00 1.156398979727896403e+00
1.000000000000000000e+00 1.327513098878000619e+00
1.000000000000000000e+00 1.569673506158807186e+00
1.000000000000000000e+00 1.581869644305754719e+00
1.000000000000000000e+00 1.684005914911381296e+00
1.000000000000000000e+00 1.878459251734795998e+00
1.000000000000000000e+00 2.015784109993063566e+00
1.000000000000000000e+00 2.064232123991956769e+00
1.000000000000000000e+00 2.117194491109358978e+00
1.000000000000000000e+00 5.848290095137258504e-01
1.000000000000000000e+00 6.424258042928272516e-01
1.000000000000000000e+00 6.894238392319209652e-01
1.000000000000000000e+00 8.270062842961181104e-01
1.000000000000000000e+00 8.369944304023704262e-01
1.000000000000000000e+00 1.006652840625264389e+00
1.000000000000000000e+00 1.156398977395639349e+00
1.000000000000000000e+00 1.327513092826421826e+00
1.000000000000000000e+00 1.569673503899707612e+00
1.000000000000000000e+00 1.581869643144415249e+00
1.000000000000000000e+00 1.684005907347568609e+00
1.000000000000000000e+00 1.878459250011133008e+00
1.000000000000000000e+00 2.015784114062654453e+00
1.000000000000000000e+00 2.064232124708979654e+00
1.000000000000000000e+00 2.117194491146818791e+00
1.000000000000000000e+00 7.943617427731908265e-01
1.000000000000000000e+00 8.989765210290556752e-01
1.000000000000000000e+00 9.547784999826660624e-01
1.000000000000000000e+00 1.082422348693683034e+00
1.000000000000000000e+00 1.123441570737867323e+00
1.000000000000000000e+00 1.563481022225744255e+00
1.000000000000000000e+00 1.612032979236374786e+00
1.000000000000000000e+00 1.662267887397348431e+00
1.000000000000000000e+00 1.709549238957123407e+00
1.000000000000000000e+00 1.735892957111104806e+00
1.000000000000000000e+00 1.812782519765534062e+00
1.000000000000000000e+00 1.975626686831731149e+00
1.000000000000000000e+00 2.080432390570706502e+00
1.000000000000000000e+00 2.239474480332802386e+00
1.000000000000000000e+00 2.263708495460718950e+00
1.000000000000000000e+00 6.154346679117850272e-01
1.000000000000000000e+00 6.347107830274865137e-01
1.000000000000000000e+00 7.965656964249490102e-01
1.000000000000000000e+00 1.113514688969615918e+00
1.000000000000000000e+00 1.168898030701285506e+00
1.000000000000000000e+00 1.506154851329995381e+00
1.000000000000000000e+00 1.550227781277840222e+00
1.000000000000000000e+00 1.609025621276515494e+00
1.000000000000000000e+00 1.699095734199829622e+00
1.000000000000000000e+00 1.744031164549397772e+00
1.000000000000000000e+00 1.830627253007037325e+00
1.000000000000000000e+00 1.966568802528684046e+00
1.000000000000000000e+00 2.054495214022949767e+00
1.000000000000000000e+00 2.121055618214910510e+00
1.000000000000000000e+00 2.188675955261459194e+00
1.000000000000000000e+00 7.943617406964449401e-01
1.000000000000000000e+00 8.989765189434990589e-01
1.000000000000000000e+00 9.547784972593547081e-01
1.000000000000000000e+00 1.082422346808840530e+00
1.000000000000000000e+00 1.123441566450111395e+00
1.000000000000000000e+00 1.563481023775949552e+00
1.000000000000000000e+00 1.612032978632186087e+00
1.000000000000000000e+00 1.662267891243374152e+00
1.000000000000000000e+00 1.709549241569192191e+00
1.000000000000000000e+00 1.735892961807365964e+00
1.000000000000000000e+00 1.812782517267265803e+00
1.000000000000000000e+00 1.975626681421147168e+00
1.000000000000000000e+00 2.080432389947844740e+00
1.000000000000000000e+00 2.239474477792356311e+00
1.000000000000000000e+00 2.263708496373880052e+00
1.000000000000000000e+00 6.154346667956076544e-01
1.000000000000000000e+00 6.347107817127550788e-01
1.000000000000000000e+00 7.965656978820163658e-01
1.000000000000000000e+00 1.113514689627322696e+00
1.000000000000000000e+00 1.168898033334983211e+00
1.000000000000000000e+00 1.506154851434104103e+00
1.000000000000000000e+00 1.550227781483982881e+00
1.000000000000000000e+00 1.609025619291259090e+00
1.000000000000000000e+00 1.699095732942225823e+00
1.000000000000000000e+00 1.744031163181176680e+00
1.000000000000000000e+00 1.830627253038500157e+00
1.000000000000000000e+00 1.966568804138773885e+00
1.000000000000000000e+00 2.054495213685783028e+00
1.000000000000000000e+00 2.121055617903294888e+00
1.000000000000000000e+00 2.188675954342869545e+00
1.000000000000000000e+00 7.943617434193299687e-01
1.000000000000000000e+00 8.989765212439237985e-01
1.000000000000000000e+00 9.547785002584703307e-01
1.000000000000000000e+00 1.082422348296375958e+00
1.000000000000000000e+00 1.123441569462016787e+00
1.000000000000000000e+00 1.563481022605003545e+00
1.000000000000000000e+00 1.612032979322862047e+00
1.000000000000000000e+00 1.662267886411683548e+00
1.000000000000000000e+00 1.709549238376808944e+00
1.000000000000000000e+00 1.735892957405638981e+00
1.000000000000000000e+00 1.812782518563295753e+00
1.000000000000000000e+00 1.975626686393269438e+00
1.000000000000000000e+00 2.080432391150793592e+00
1.000000000000000000e+00 2.239474480096873776e+00
1.000000000000000000e+00 2.263708494903653445e+00
1.000000000000000000e+00 5.848290083517611038e-01
1.000000000000000000e+00 6.424258035355023821e-01
1.000000000000000000e+00 6.894238394472438358e-01
1.000000000000000000e+00 8.270062844957521975e-01
1.000000000000000000e+00 8.369944308510355313e-01
1.000000000000000000e+00 1.006652841533764331e+00
1.000000000000000000e+00 1.156398980279277566e+00
1.000000000000000000e+00 1.327513092560053565e+00
1.000000000000000000e+00 1.569673502957186884e+00
1.000000000000000000e+00 1.581869643028198880e+00
1.000000000000000000e+00 1.684005907578523420e+00
1.000000000000000000e+00 1.878459249628917860e+00
1.000000000000000000e+00 2.015784113727903559e+00
1.000000000000000000e+00 2.064232124791857359e+00
1.000000000000000000e+00 2.117194491667788725e+00
1.000000000000000000e+00 2.139927077802013855e+00
1.000000000000000000e+00 5.848290160128044590e-01
1.000000000000000000e+00 6.424258107264506634e-01
1.000000000000000000e+00 6.894238403055794606e-01
1.000000000000000000e+00 8.270062977381371638e-01
1.000000000000000000e+00 8.369944407578486789e-01
1.000000000000000000e+00 1.006652847238115100e+00
1.000000000000000000e+00 1.156398980332738802e+00
1.000000000000000000e+00 1.327513097718906465e+00
1.000000000000000000e+00 1.569673504552355325e+00
1.000000000000000000e+00 1.581869644224440208e+00
1.000000000000000000e+00 1.684005914471185861e+00
1.000000000000000000e+00 1.878459252055620254e+00
1.000000000000000000e+00 2.015784109198676788e+00
1.000000000000000000e+00 2.064232125514791960e+00
1.000000000000000000e+00 2.117194490848447685e+00
1.000000000000000000e+00 2.139927078381475667e+00
1.000000000000000000e+00 7.943617407303236178e-01
1.000000000000000000e+00 8.989765189787988220e-01
1.000000000000000000e+00 9.547784973098316641e-01
1.000000000000000000e+00 1.082422346811910074e+00
1.000000000000000000e+00 1.123441566370871669e+00
1.000000000000000000e+00 1.563481023773618972e+00
1.000000000000000000e+00 1.612032978602115918e+00
1.000000000000000000e+00 1.662267891289019417e+00
1.000000000000000000e+00 1.709549241534801922e+00
1.000000000000000000e+00 1.735892961780223231e+00
1.000000000000000000e+00 1.812782517368361823e+00
1.000000000000000000e+00 1.975626681435528553e+00
1.000000000000000000e+00 2.080432390026572875e+00
1.000000000000000000e+00 2.239474477818077958e+00
1.000000000000000000e+00 2.263708496241946477e+00
1.000000000000000000e+00 1.198344741792112700e+00
1.000000000000000000e+00 1.280442936694640821e+00
1.000000000000000000e+00 1.369155418852784578e+00
1.000000000000000000e+00 1.504873371077621869e+00
1.000000000000000000e+00 1.558336321428924975e+00
1.000000000000000000e+00 1.835634100247744982e+00
1.000000000000000000e+00 1.873845287204517263e+00
1.000000000000000000e+00 1.924519679391607951e+00
1.000000000000000000e+00 1.983820303045291666e+00
1.000000000000000000e+00 1.986490618576254974e+00
1.000000000000000000e+00 2.054948047880202466e+00
1.000000000000000000e+00 2.116376160399170203e+00
1.000000000000000000e+00 2.131452574620766427e+00
1.000000000000000000e+00 2.224079649390574787e+00
1.000000000000000000e+00 2.288847850665860051e+00
1.000000000000000000e+00 6.154346728994539717e-01
1.000000000000000000e+00 6.347107900986941331e-01
1.000000000000000000e+00 7.965657032582100783e-01
1.000000000000000000e+00 1.113514697909778306e+00
1.000000000000000000e+00 1.168898037351823405e+00
1.000000000000000000e+00 1.506154853526481929e+00
1.000000000000000000e+00 1.550227786554586373e+00
1.000000000000000000e+00 1.609025617692992682e+00
1.000000000000000000e+00 1.699095739033310792e+00
1.000000000000000000e+00 1.744031166338857020e+00
1.000000000000000000e+00 1.830627253902832763e+00
1.000000000000000000e+00 1.966568801556576318e+00
1.000000000000000000e+00 2.054495214898707900e+00
1.000000000000000000e+00 2.121055620767549499e+00
1.000000000000000000e+00 2.188675955132481477e+00
1.000000000000000000e+00 5.848290082871017148e-01
1.000000000000000000e+00 6.424258033476917262e-01
1.000000000000000000e+00 6.894238390697182695e-01
1.000000000000000000e+00 8.270062844845824657e-01
1.000000000000000000e+00 8.369944307746379764e-01
1.000000000000000000e+00 1.006652841481496807e+00
1.000000000000000000e+00 1.156398980052898651e+00
1.000000000000000000e+00 1.327513092820765905e+00
1.000000000000000000e+00 1.569673502826674394e+00
1.000000000000000000e+00 1.581869643090641375e+00
1.000000000000000000e+00 1.684005907549476433e+00
1.000000000000000000e+00 1.878459249418909849e+00
1.000000000000000000e+00 2.015784113700561875e+00
1.000000000000000000e+00 2.064232124907022126e+00
1.000000000000000000e+00 2.117194491384736921e+00
1.000000000000000000e+00 2.139927077850757087e+00
1.000000000000000000e+00 6.154346678425213213e-01
1.000000000000000000e+00 6.347107831474829709e-01
1.000000000000000000e+00 7.965656962249454409e-01
1.000000000000000000e+00 1.113514688674428044e+00
1.000000000000000000e+00 1.168898030624518469e+00
1.000000000000000000e+00 1.506154851376663828e+00
1.000000000000000000e+00 1.550227781502059088e+00
1.000000000000000000e+00 1.609025621842903320e+00
1.000000000000000000e+00 1.699095734363908150e+00
1.000000000000000000e+00 1.744031164534192158e+00
1.000000000000000000e+00 1.830627252986033682e+00
1.000000000000000000e+00 1.966568802864827603e+00
1.000000000000000000e+00 2.054495213948683840e+00
1.000000000000000000e+00 2.121055618027099854e+00
1.000000000000000000e+00 2.188675955279791197e+00
1.000000000000000000e+00 1.198344738951419686e+00
1.000000000000000000e+00 1.280442933335109501e+00
1.000000000000000000e+00 1.369155414410187177e+00
1.000000000000000000e+00 1.504873369608787925e+00
1.000000000000000000e+00 1.558336317559025019e+00
1.000000000000000000e+00 1.835634097746492444e+00
1.000000000000000000e+00 1.873845286257591169e+00
1.000000000000000000e+00 1.924519681403467075e+00
1.000000000000000000e+00 1.983820299915180385e+00
1.000000000000000000e+00 1.986490616224301675e+00
1.000000000000000000e+00 2.054948049276447364e+00
1.000000000000000000e+00 2.116376160410453622e+00
1.000000000000000000e+00 2.131452572173998306e+00
1.000000000000000000e+00 2.224079648423156641e+00
1.000000000000000000e+00 2.288847851355257035e+00
1.000000000000000000e+00 1.198344742214459302e+00
1.000000000000000000e+00 1.280442937086974098e+00
1.000000000000000000e+00 1.369155419166901311e+00
1.000000000000000000e+00 1.504873371349646050e+00
1.000000000000000000e+00 1.558336321571971439e+00
1.000000000000000000e+00 1.835634100140140390e+00
1.000000000000000000e+00 1.873845286913251584e+00
1.000000000000000000e+00 1.924519679317029386e+00
1.000000000000000000e+00 1.983820302906821098e+00
1.000000000000000000e+00 1.986490618522452678e+00
1.000000000000000000e+00 2.054948047851354431e+00
1.000000000000000000e+00 2.116376160369014769e+00
1.000000000000000000e+00 2.131452574674682410e+00
1.000000000000000000e+00 2.224079649175251916e+00
1.000000000000000000e+00 2.288847850678763507e+00
1.000000000000000000e+00 7.943617435430212481e-01
1.000000000000000000e+00 8.989765213582643355e-01
1.000000000000000000e+00 9.547785003489650535e-01
1.000000000000000000e+00 1.082422348311325777e+00
1.000000000000000000e+00 1.123441569530825745e+00
1.000000000000000000e+00 1.563481022417562372e+00
1.000000000000000000e+00 1.612032979217502771e+00
1.000000000000000000e+00 1.662267886439764197e+00
1.000000000000000000e+00 1.709549238414098227e+00
1.000000000000000000e+00 1.735892957459157060e+00
1.000000000000000000e+00 1.812782518644013408e+00
1.000000000000000000e+00 1.975626686509400542e+00
1.000000000000000000e+00 2.080432391066580067e+00
1.000000000000000000e+00 2.239474480045799965e+00
1.000000000000000000e+00 2.263708495185994707e+00
1.000000000000000000e+00 7.943617429297944454e-01
1.000000000000000000e+00 8.989765211779854326e-01
1.000000000000000000e+00 9.547785001230124635e-01
1.000000000000000000e+00 1.082422348711276072e+00
1.000000000000000000e+00 1.123441570727266026e+00
1.000000000000000000e+00 1.563481022035176693e+00
1.000000000000000000e+00 1.612032979099524255e+00
1.000000000000000000e+00 1.662267887469425887e+00
1.000000000000000000e+00 1.709549238960079265e+00
1.000000000000000000e+00 1.735892957137650683e+00
1.000000000000000000e+00 1.812782519947973014e+00
1.000000000000000000e+00 1.975626686959429890e+00
1.000000000000000000e+00 2.080432390562350520e+00
1.000000000000000000e+00 2.239474480308018656e+00
1.000000000000000000e+00 2.263708495612632987e+00
1.000000000000000000e+00 1.198344742431146415e+00
1.000000000000000000e+00 1.280442937058040798e+00
1.000000000000000000e+00 1.369155418477447483e+00
1.000000000000000000e+00 1.504873372034865042e+00
1.000000000000000000e+00 1.558336322902988513e+00
1.000000000000000000e+00 1.835634100011958481e+00
1.000000000000000000e+00 1.873845284921770826e+00
1.000000000000000000e+00 1.924519680639718899e+00
1.000000000000000000e+00 1.983820302749393250e+00
1.000000000000000000e+00 1.986490618474277881e+00
1.000000000000000000e+00 2.054948048628716606e+00
1.000000000000000000e+00 2.116376160332634981e+00
1.000000000000000000e+00 2.131452575568715702e+00
1.000000000000000000e+00 2.224079650770619310e+00
1.000000000000000000e+00 2.288847851002685729e+00
1.000000000000000000e+00 -3.964229904340754729e-07
1.000000000000000000e+00 9.852797174119132251e-04
1.000000000000000000e+00 1.064828619096829243e-01
1.000000000000000000e+00 1.603302634208034760e-01
1.000000000000000000e+00 2.422126665568384851e-01
1.000000000000000000e+00 2.571887526241596333e-01
1.000000000000000000e+00 2.597709022136029944e-01
1.000000000000000000e+00 3.353243227281552663e-01
1.000000000000000000e+00 3.762661839848817635e-01
1.000000000000000000e+00 3.766791249921936924e-01
1.000000000000000000e+00 8.086745709677529703e-01
1.000000000000000000e+00 1.188368564123919668e+00
1.000000000000000000e+00 1.213489749260560302e+00
1.000000000000000000e+00 1.222442618204496512e+00
1.000000000000000000e+00 1.404281599595861962e+00
1.066666666666666652e+00 6.143392363234454479e-01
1.066666666666666652e+00 6.358980838366790067e-01
1.066666666666666652e+00 7.955801108728906001e-01
1.066666666666666652e+00 1.117919744931782589e+00
1.066666666666666652e+00 1.164775592834445206e+00
1.066666666666666652e+00 1.499561767887797714e+00
1.066666666666666652e+00 1.555580629650620494e+00
1.066666666666666652e+00 1.616547395257413200e+00
1.066666666666666652e+00 1.696029538506508061e+00
1.066666666666666652e+00 1.745907164289775437e+00
1.066666666666666652e+00 1.824392356075719590e+00
1.066666666666666652e+00 1.969033797817616005e+00
1.066666666666666652e+00 2.058099219413918490e+00
1.066666666666666652e+00 2.113093294662149901e+00
1.066666666666666652e+00 2.191110404028023595e+00
1.066666666666666652e+00 5.845450427444802699e-01
1.066666666666666652e+00 6.422375207963852972e-01
1.066666666666666652e+00 6.896451642533349968e-01
1.066666666666666652e+00 8.270163099972762666e-01
1.066666666666666652e+00 8.369192525247513004e-01
1.066666666666666652e+00 1.006619414671064305e+00
1.066666666666666652e+00 1.155910113786177362e+00
1.066666666666666652e+00 1.328754258650690190e+00
1.066666666666666652e+00 1.567922875043137765e+00
1.066666666666666652e+00 1.583361000436440236e+00
1.066666666666666652e+00 1.685133801319153690e+00
1.066666666666666652e+00 1.877109975349071647e+00
1.066666666666666652e+00 2.015079007571586089e+00
1.066666666666666652e+00 2.064055173105515451e+00
1.066666666666666652e+00 2.116641985767387268e+00
1.066666666666666652e+00 2.139981594682069499e+00
1.066666666666666652e+00 6.094908175295756791e-01
1.066666666666666652e+00 6.396736648401883940e-01
1.066666666666666652e+00 7.991498221369113253e-01
1.066666666666666652e+00 1.108057334601852517e+00
1.066666666666666652e+00 1.173264476718600235e+00
1.066666666666666652e+00 1.512491474377497980e+00
1.066666666666666652e+00 1.544228772799726812e+00
1.066666666666666652e+00 1.604971807547400431e+00
1.066666666666666652e+00 1.700217701605566845e+00
1.066666666666666652e+00 1.740590229007750622e+00
1.066666666666666652e+00 1.840606924577485870e+00
1.066666666666666652e+00 1.962471825590881735e+00
1.066666666666666652e+00 2.049287392571073951e+00
1.066666666666666652e+00 2.128815639758215639e+00
1.066666666666666652e+00 2.186902601731901541e+00
1.066666666666666652e+00 1.199204623676735082e+00
1.066666666666666652e+00 1.279612174741458830e+00
1.066666666666666652e+00 1.368363612035523147e+00
1.066666666666666652e+00 1.506674498068719004e+00
1.066666666666666652e+00 1.557219920264486746e+00
1.066666666666666652e+00 1.834945139638080036e+00
1.066666666666666652e+00 1.874877412666876353e+00
1.066666666666666652e+00 1.921989276661832946e+00
1.066666666666666652e+00 1.981353452778222390e+00
1.066666666666666652e+00 1.990917666900372751e+00
1.066666666666666652e+00 2.054868193018705824e+00
1.066666666666666652e+00 2.114989723892136908e+00
1.066666666666666652e+00 2.134591946590006728e+00
1.066666666666666652e+00 2.221757857624709231e+00
1.066666666666666652e+00 2.286048237935858651e+00
1.066666666666666652e+00 1.197709457607345485e+00
1.066666666666666652e+00 1.280984512745391157e+00
1.066666666666666652e+00 1.369100889214280414e+00
1.066666666666666652e+00 1.504261762208557229e+00
1.066666666666666652e+00 1.559099845669635442e+00
1.066666666666666652e+00 1.836033017074697682e+00
1.066666666666666652e+00 1.870912482951979428e+00
1.066666666666666652e+00 1.928950265710284384e+00
1.066666666666666652e+00 1.980199203092411153e+00
1.066666666666666652e+00 1.989707084055424957e+00
1.066666666666666652e+00 2.054619040315543543e+00
1.066666666666666652e+00 2.109752856361012618e+00
1.066666666666666652e+00 2.135281000584029698e+00
1.066666666666666652e+00 2.227555065887116825e+00
1.066666666666666652e+00 2.289412689606507456e+00
1.066666666666666652e+00 5.869023070414698395e-01
1.066666666666666652e+00 6.417103790672342711e-01
1.066666666666666652e+00 6.867744673321851678e-01
1.066666666666666652e+00 8.280959149616364812e-01
1.066666666666666652e+00 8.376307078815727891e-01
1.066666666666666652e+00 1.003187026968845430e+00
1.066666666666666652e+00 1.164640875814058063e+00
1.066666666666666652e+00 1.319951064693640319e+00
1.066666666666666652e+00 1.569296722608271466e+00
1.066666666666666652e+00 1.586578965704546818e+00
1.066666666666666652e+00 1.677584859310996990e+00
1.066666666666666652e+00 1.888949789463566731e+00
1.066666666666666652e+00 2.013626846842981877e+00
1.066666666666666652e+00 2.062096473330228719e+00
1.066666666666666652e+00 2.112789507625734586e+00
1.066666666666666652e+00 5.832904450879254910e-01
1.066666666666666652e+00 6.410843590749379928e-01
1.066666666666666652e+00 6.935924033066953598e-01
1.066666666666666652e+00 8.253536531498468776e-01
1.066666666666666652e+00 8.367305227508552434e-01
1.066666666666666652e+00 1.009862201045194752e+00
1.066666666666666652e+00 1.148269284682470470e+00
1.066666666666666652e+00 1.336136983183479288e+00
1.066666666666666652e+00 1.568228813580731185e+00
1.066666666666666652e+00 1.577919434132553533e+00
1.066666666666666652e+00 1.692317498372318596e+00
1.066666666666666652e+00 1.865903945356762961e+00
1.066666666666666652e+00 2.017673014625898986e+00
1.066666666666666652e+00 2.068055318493293271e+00
1.066666666666666652e+00 2.121196399847178782e+00
1.066666666666666652e+00 7.942115492820676081e-01
1.066666666666666652e+00 9.002689832994121844e-01
1.066666666666666652e+00 9.531037334094207836e-01
1.066666666666666652e+00 1.083985717691490436e+00
1.066666666666666652e+00 1.122372142972665188e+00
1.066666666666666652e+00 1.564003439659444439e+00
1.066666666666666652e+00 1.611907441714464539e+00
1.066666666666666652e+00 1.660708465955366364e+00
1.066666666666666652e+00 1.711241920988072707e+00
1.066666666666666652e+00 1.734617169466957876e+00
1.066666666666666652e+00 1.814184908492933346e+00
1.066666666666666652e+00 1.971297067455651586e+00
1.066666666666666652e+00 2.086531794215062519e+00
1.066666666666666652e+00 2.238525304006429906e+00
1.066666666666666652e+00 2.260488268799662137e+00
1.066666666666666652e+00 6.095186395665450618e-01
1.066666666666666652e+00 6.397946613058422827e-01
1.066666666666666652e+00 7.980202768953574832e-01
1.066666666666666652e+00 1.112024481338551141e+00
1.066666666666666652e+00 1.169663017052670284e+00
1.066666666666666652e+00 1.506481254821778748e+00
1.066666666666666652e+00 1.550511538262867361e+00
1.066666666666666652e+00 1.609141744248773875e+00
1.066666666666666652e+00 1.699077286446311064e+00
1.066666666666666652e+00 1.742707834178929716e+00
1.066666666666666652e+00 1.830782982290173777e+00
1.066666666666666652e+00 1.968084415950329458e+00
1.066666666666666652e+00 2.052525965053860091e+00
1.066666666666666652e+00 2.122144988941187194e+00
1.066666666666666652e+00 2.189242866678256405e+00
1.066666666666666652e+00 7.952434352120008043e-01
1.066666666666666652e+00 8.971351199411969901e-01
1.066666666666666652e+00 9.555950386558151877e-01
1.066666666666666652e+00 1.081753728235867129e+00
1.066666666666666652e+00 1.124149270227718489e+00
1.066666666666666652e+00 1.563824366496163520e+00
1.066666666666666652e+00 1.610892736067512487e+00
1.066666666666666652e+00 1.664357529108116296e+00
1.066666666666666652e+00 1.707378411606924828e+00
1.066666666666666652e+00 1.737700662827194265e+00
1.066666666666666652e+00 1.811959712650434540e+00
1.066666666666666652e+00 1.978121218197458120e+00
1.066666666666666652e+00 2.077108013327517710e+00
1.066666666666666652e+00 2.230625507802159291e+00
1.066666666666666652e+00 2.274100632759456175e+00
1.066666666666666652e+00 6.095186387562705477e-01
1.066666666666666652e+00 6.397946593575909446e-01
1.066666666666666652e+00 7.980202782956098417e-01
1.066666666666666652e+00 1.112024483212536552e+00
1.066666666666666652e+00 1.169663019225225753e+00
1.066666666666666652e+00 1.506481255654648521e+00
1.066666666666666652e+00 1.550511537709695631e+00
1.066666666666666652e+00 1.609141742546228215e+00
1.066666666666666652e+00 1.699077285184131370e+00
1.066666666666666652e+00 1.742707832303324267e+00
1.066666666666666652e+00 1.830782982065841225e+00
1.066666666666666652e+00 1.968084418197861396e+00
1.066666666666666652e+00 2.052525964236139089e+00
1.066666666666666652e+00 2.122144988518186892e+00
1.066666666666666652e+00 2.189242865863121779e+00
1.066666666666666652e+00 7.952434383062723100e-01
1.066666666666666652e+00 8.971351226758201847e-01
1.066666666666666652e+00 9.555950421608088163e-01
1.066666666666666652e+00 1.081753730206997943e+00
1.066666666666666652e+00 1.124149273581252828e+00
1.066666666666666652e+00 1.563824364901421404e+00
1.066666666666666652e+00 1.610892736669683245e+00
1.066666666666666652e+00 1.664357523448671827e+00
1.066666666666666652e+00 1.707378407944162291e+00
1.066666666666666652e+00 1.737700657810933080e+00
1.066666666666666652e+00 1.811959713886068357e+00
1.066666666666666652e+00 1.978121223185837607e+00
1.066666666666666652e+00 2.077108015357026716e+00
1.066666666666666652e+00 2.230625509181777488e+00
1.066666666666666652e+00 2.274100631496025926e+00
1.066666666666666652e+00 5.869022948558892949e-01
1.066666666666666652e+00 6.417103718713121907e-01
1.066666666666666652e+00 6.867744634724886055e-01
1.066666666666666652e+00 8.280959013503093047e-01
1.066666666666666652e+00 8.376306978827585681e-01
1.066666666666666652e+00 1.003187021672715673e+00
1.066666666666666652e+00 1.164640876692260463e+00
1.066666666666666652e+00 1.319951057185761556e+00
1.066666666666666652e+00 1.569296719002778673e+00
1.066666666666666652e+00 1.586578963917617102e+00
1.066666666666666652e+00 1.677584851078847805e+00
1.066666666666666652e+00 1.888949786587346580e+00
1.066666666666666652e+00 2.013626851785261351e+00
1.066666666666666652e+00 2.062096474045176819e+00
1.066666666666666652e+00 2.112789508277160166e+00
1.066666666666666652e+00 5.832904523954027809e-01
1.066666666666666652e+00 6.410843672831845197e-01
1.066666666666666652e+00 6.935924041525822759e-01
1.066666666666666652e+00 8.253536689128679882e-01
1.066666666666666652e+00 8.367305342134443435e-01
1.066666666666666652e+00 1.009862208579278331e+00
1.066666666666666652e+00 1.148269288317493420e+00
1.066666666666666652e+00 1.336136988868901199e+00
1.066666666666666652e+00 1.568228813622823736e+00
1.066666666666666652e+00 1.577919436455033519e+00
1.066666666666666652e+00 1.692317506687714967e+00
1.066666666666666652e+00 1.865903947682568287e+00
1.066666666666666652e+00 2.017673009517949367e+00
1.066666666666666652e+00 2.068055318714527857e+00
1.066666666666666652e+00 2.121196399574102998e+00
1.066666666666666652e+00 2.136466782738324355e+00
1.066666666666666652e+00 7.942115469924146964e-01
1.066666666666666652e+00 9.002689809594528469e-01
1.066666666666666652e+00 9.531037306657879071e-01
1.066666666666666652e+00 1.083985715154142326e+00
1.066666666666666652e+00 1.122372137911838763e+00
1.066666666666666652e+00 1.564003441747644274e+00
1.066666666666666652e+00 1.611907441125509877e+00
1.066666666666666652e+00 1.660708470231355705e+00
1.066666666666666652e+00 1.711241924207087095e+00
1.066666666666666652e+00 1.734617174970225051e+00
1.066666666666666652e+00 1.814184905672050263e+00
1.066666666666666652e+00 1.971297061590860267e+00
1.066666666666666652e+00 2.086531793539023738e+00
1.066666666666666652e+00 2.238525304640830882e+00
1.066666666666666652e+00 2.260488266042386840e+00
1.066666666666666652e+00 1.197709460430019135e+00
1.066666666666666652e+00 1.280984516687993846e+00
1.066666666666666652e+00 1.369100893793444129e+00
1.066666666666666652e+00 1.504261763889331860e+00
1.066666666666666652e+00 1.559099850059396886e+00
1.066666666666666652e+00 1.836033019575523895e+00
1.066666666666666652e+00 1.870912484477287308e+00
1.066666666666666652e+00 1.928950264247362156e+00
1.066666666666666652e+00 1.980199204837305160e+00
1.066666666666666652e+00 1.989707087939109442e+00
1.066666666666666652e+00 2.054619038583382462e+00
1.066666666666666652e+00 2.109752855477523781e+00
1.066666666666666652e+00 2.135281004623919898e+00
1.066666666666666652e+00 2.227555066767678227e+00
1.066666666666666652e+00 2.289412688131591267e+00
1.066666666666666652e+00 6.143392433705514577e-01
1.066666666666666652e+00 6.358980938746583433e-01
1.066666666666666652e+00 7.955801171727898691e-01
1.066666666666666652e+00 1.117919754107845165e+00
1.066666666666666652e+00 1.164775597755323133e+00
1.066666666666666652e+00 1.499561769634198072e+00
1.066666666666666652e+00 1.555580636451082910e+00
1.066666666666666652e+00 1.616547393129906141e+00
1.066666666666666652e+00 1.696029545627339985e+00
1.066666666666666652e+00 1.745907167929061643e+00
1.066666666666666652e+00 1.824392357174446033e+00
1.066666666666666652e+00 1.969033795499768758e+00
1.066666666666666652e+00 2.058099221823482594e+00
1.066666666666666652e+00 2.113093297742381083e+00
1.066666666666666652e+00 2.191110404744478046e+00
1.066666666666666652e+00 5.845450422522162626e-01
1.066666666666666652e+00 6.422375195616325527e-01
1.066666666666666652e+00 6.896451646585148865e-01
1.066666666666666652e+00 8.270163095388056718e-01
1.066666666666666652e+00 8.369192529477231801e-01
1.066666666666666652e+00 1.006619415964138398e+00
1.066666666666666652e+00 1.155910117017953098e+00
1.066666666666666652e+00 1.328754258878802830e+00
1.066666666666666652e+00 1.567922874026152158e+00
1.066666666666666652e+00 1.583361000567748533e+00
1.066666666666666652e+00 1.685133800810007187e+00
1.066666666666666652e+00 1.877109975720770763e+00
1.066666666666666652e+00 2.015079007365130792e+00
1.066666666666666652e+00 2.064055172927197646e+00
1.066666666666666652e+00 2.116641986979686862e+00
1.066666666666666652e+00 6.094908109347443315e-01
1.066666666666666652e+00 6.396736589022395947e-01
1.066666666666666652e+00 7.991498112359920469e-01
1.066666666666666652e+00 1.108057321812850660e+00
1.066666666666666652e+00 1.173264469007932576e+00
1.066666666666666652e+00 1.512491469956984247e+00
1.066666666666666652e+00 1.544228770712123833e+00
1.066666666666666652e+00 1.604971811296678652e+00
1.066666666666666652e+00 1.700217699540473859e+00
1.066666666666666652e+00 1.740590226127352480e+00
1.066666666666666652e+00 1.840606924171908076e+00
1.066666666666666652e+00 1.962471826745769476e+00
1.066666666666666652e+00 2.049287392527389784e+00
1.066666666666666652e+00 2.128815637053833143e+00
1.066666666666666652e+00 2.186902601315495076e+00
1.066666666666666652e+00 1.199204620195843063e+00
1.066666666666666652e+00 1.279612171464719950e+00
1.066666666666666652e+00 1.368363607687854255e+00
1.066666666666666652e+00 1.506674495625844656e+00
1.066666666666666652e+00 1.557219914276458894e+00
1.066666666666666652e+00 1.834945136650162567e+00
1.066666666666666652e+00 1.874877414121385755e+00
1.066666666666666652e+00 1.921989277682570219e+00
1.066666666666666652e+00 1.981353449144336309e+00
1.066666666666666652e+00 1.990917663733881682e+00
1.066666666666666652e+00 2.054868194034071394e+00
1.066666666666666652e+00 2.114989724529522164e+00
1.066666666666666652e+00 2.134591942071267567e+00
1.066666666666666652e+00 2.221757854516823727e+00
1.066666666666666652e+00 2.286048238206575434e+00
1.066666666666666652e+00 1.196267831139408599e+00
1.066666666666666652e+00 1.282694403202384592e+00
1.066666666666666652e+00 1.369041664884349530e+00
1.066666666666666652e+00 1.503373943139933999e+00
1.066666666666666652e+00 1.559952049038258792e+00
1.066666666666666652e+00 1.836146664111140581e+00
1.066666666666666652e+00 1.867996233784992910e+00
1.066666666666666652e+00 1.933542009548887108e+00
1.066666666666666652e+00 1.983141025010780822e+00
1.066666666666666652e+00 1.985790724597222834e+00
1.066666666666666652e+00 2.055224759574940663e+00
1.066666666666666652e+00 2.107247152788346511e+00
1.066666666666666652e+00 2.135138247799858391e+00
1.066666666666666652e+00 2.229811817889469694e+00
1.066666666666666652e+00 2.288709036791630069e+00
1.066666666666666652e+00 7.956606513166946115e-01
1.066666666666666652e+00 8.961446035309847957e-01
1.066666666666666652e+00 9.565369707495960938e-01
1.066666666666666652e+00 1.080329533120732322e+00
1.066666666666666652e+00 1.125098032858318220e+00
1.066666666666666652e+00 1.562974840522912245e+00
1.066666666666666652e+00 1.611042075005229890e+00
1.066666666666666652e+00 1.666308432925518446e+00
1.066666666666666652e+00 1.704929538444474701e+00
1.066666666666666652e+00 1.739569761588313668e+00
1.066666666666666652e+00 1.811287975595291755e+00
1.066666666666666652e+00 1.982347958182771208e+00
1.066666666666666652e+00 2.070938961402163159e+00
1.066666666666666652e+00 2.227813756589114291e+00
1.066666666666666652e+00 2.280337456292670595e+00
1.066666666666666652e+00 7.936080162351402123e-01
1.066666666666666652e+00 9.024738666189762171e-01
1.066666666666666652e+00 9.514838792293858205e-01
1.066666666666666652e+00 1.084751750067084686e+00
1.066666666666666652e+00 1.121584239961805451e+00
1.066666666666666652e+00 1.563349527342012379e+00
1.066666666666666652e+00 1.613029176173228052e+00
1.066666666666666652e+00 1.658998852227142606e+00
1.066666666666666652e+00 1.712588373581013457e+00
1.066666666666666652e+00 1.733505146243061290e+00
1.066666666666666652e+00 1.815741898217794414e+00
1.066666666666666652e+00 1.968415158731033898e+00
1.066666666666666652e+00 2.090098805830422179e+00
1.066666666666666652e+00 2.245516816169498497e+00
1.066666666666666652e+00 2.251364483762529289e+00
1.066666666666666652e+00 1.199185809667881131e+00
1.066666666666666652e+00 1.280038545020602214e+00
1.066666666666666652e+00 1.367559886256970003e+00
1.066666666666666652e+00 1.508182570126990640e+00
1.066666666666666652e+00 1.556212743056875070e+00
1.066666666666666652e+00 1.833799589128119578e+00
1.066666666666666652e+00 1.875656854977989951e+00
1.066666666666666652e+00 1.920326291170255217e+00
1.066666666666666652e+00 1.981735925821624278e+00
1.066666666666666652e+00 1.991816707492972682e+00
1.066666666666666652e+00 2.055208057575214298e+00
1.066666666666666652e+00 2.120123098487709967e+00
1.066666666666666652e+00 2.131709606869918616e+00
1.066666666666666652e+00 2.218350476458425646e+00
1.066666666666666652e+00 2.282615283154228791e+00
1.066666666666666652e+00 5.085515213636426779e-04
1.066666666666666652e+00 1.786303118620935493e-03
1.066666666666666652e+00 1.059969889912792951e-01
1.066666666666666652e+00 1.582857157174828444e-01
1.066666666666666652e+00 2.427643059553474814e-01
1.066666666666666652e+00 2.571403490174191120e-01
1.066666666666666652e+00 2.603826745438766466e-01
1.066666666666666652e+00 3.353127619737392706e-01
1.066666666666666652e+00 3.756686484165356887e-01
1.066666666666666652e+00 3.767033083558715134e-01
1.066666666666666652e+00 8.104136891446387381e-01
1.066666666666666652e+00 1.178111573914264909e+00
1.066666666666666652e+00 1.213335669185227061e+00
1.066666666666666652e+00 1.232133164860243824e+00
1.066666666666666652e+00 1.402297373033007943e+00
1.133333333333333304e+00 6.076265955013298026e-01
1.133333333333333304e+00 6.417716912565367693e-01
1.133333333333333304e+00 7.963680530469048335e-01
1.133333333333333304e+00 1.120053278977110267e+00
1.133333333333333304e+00 1.162088823387847469e+00
1.133333333333333304e+00 1.493499720960841159e+00
1.133333333333333304e+00 1.560494786540544965e+00
1.133333333333333304e+00 1.625652549350775189e+00
1.133333333333333304e+00 1.691277867510933675e+00
1.133333333333333304e+00 1.745546531401402035e+00
1.133333333333333304e+00 1.823028667288696170e+00
1.133333333333333304e+00 1.969982987962850984e+00
1.133333333333333304e+00 2.058421303076698905e+00
1.133333333333333304e+00 2.107299857518597719e+00
1.133333333333333304e+00 2.193623138240468506e+00
1.133333333333333304e+00 5.837489135753060054e-01
1.133333333333333304e+00 6.417084104611205930e-01
1.133333333333333304e+00 6.902662586087728869e-01
1.133333333333333304e+00 8.270556012382996869e-01
1.133333333333333304e+00 8.366827393372773258e-01
1.133333333333333304e+00 1.006535132354684947e+00
1.133333333333333304e+00 1.154559392373158744e+00
1.133333333333333304e+00 1.332253777395607131e+00
1.133333333333333304e+00 1.563998998530649942e+00
1.133333333333333304e+00 1.586530114016596826e+00
1.133333333333333304e+00 1.688443112453938966e+00
1.133333333333333304e+00 1.873149751030098287e+00
1.133333333333333304e+00 2.013022795907005502e+00
1.133333333333333304e+00 2.063659706051993226e+00
1.133333333333333304e+00 2.115197937282630392e+00
1.133333333333333304e+00 6.014998523867802760e-01
1.133333333333333304e+00 6.459786880092224237e-01
1.133333333333333304e+00 8.029103523826108813e-01
1.133333333333333304e+00 1.102469026150913578e+00
1.133333333333333304e+00 1.177105267269581645e+00
1.133333333333333304e+00 1.516438856796526125e+00
1.133333333333333304e+00 1.539371848583328983e+00
1.133333333333333304e+00 1.605181298799976730e+00
1.133333333333333304e+00 1.699582122862665301e+00
1.133333333333333304e+00 1.736275600679732634e+00
1.133333333333333304e+00 1.853047725772398735e+00
1.133333333333333304e+00 1.956583904577456678e+00
1.133333333333333304e+00 2.043638355911639337e+00
1.133333333333333304e+00 2.134490455262096020e+00
1.133333333333333304e+00 2.186583296089622763e+00
1.133333333333333304e+00 1.200163419763299544e+00
1.133333333333333304e+00 1.278603283960421777e+00
1.133333333333333304e+00 1.366893100020348584e+00
1.133333333333333304e+00 1.509448683325643970e+00
1.133333333333333304e+00 1.555825169165359512e+00
1.133333333333333304e+00 1.833698325683400299e+00
1.133333333333333304e+00 1.874426071456497311e+00
1.133333333333333304e+00 1.921340616622075004e+00
1.133333333333333304e+00 1.980010111827851915e+00
1.133333333333333304e+00 1.995329739563260318e+00
1.133333333333333304e+00 2.054846321262203901e+00
1.133333333333333304e+00 2.108199076612578438e+00
1.133333333333333304e+00 2.141576713989167047e+00
1.133333333333333304e+00 2.220550897451602168e+00
1.133333333333333304e+00 2.282673099974971365e+00
1.133333333333333304e+00 1.197378928660612019e+00
1.133333333333333304e+00 1.281202807982595004e+00
1.133333333333333304e+00 1.368171309698539062e+00
1.133333333333333304e+00 1.504894575939232482e+00
1.133333333333333304e+00 1.559441744909207728e+00
1.133333333333333304e+00 1.835997124877309261e+00
1.133333333333333304e+00 1.867116130011908126e+00
1.133333333333333304e+00 1.934312807629993358e+00
1.133333333333333304e+00 1.975618421257109958e+00
1.133333333333333304e+00 1.995485436853698502e+00
1.133333333333333304e+00 2.053107273458095960e+00
1.133333333333333304e+00 2.102682817740429755e+00
1.133333333333333304e+00 2.139435986395056943e+00
1.133333333333333304e+00 2.231937755518885069e+00
1.133333333333333304e+00 2.285605175144183931e+00
1.133333333333333304e+00 5.893348215716116556e-01
1.133333333333333304e+00 6.386021142196796063e-01
1.133333333333333304e+00 6.863455051429525611e-01
1.133333333333333304e+00 8.284140848498964260e-01
1.133333333333333304e+00 8.385911177962270813e-01
1.133333333333333304e+00 1.000026176697446090e+00
1.133333333333333304e+00 1.171399897495234654e+00
1.133333333333333304e+00 1.314855878298857306e+00
1.133333333333333304e+00 1.568042780194332408e+00
1.133333333333333304e+00 1.590354931210384848e+00
1.133333333333333304e+00 1.673790023123785886e+00
1.133333333333333304e+00 1.895996122712205079e+00
1.133333333333333304e+00 2.011011625142714365e+00
1.133333333333333304e+00 2.062313686895436149e+00
1.133333333333333304e+00 2.109103612919682291e+00
1.133333333333333304e+00 5.824510358368399920e-01
1.133333333333333304e+00 6.384000018807682864e-01
1.133333333333333304e+00 6.981947701974888787e-01
1.133333333333333304e+00 8.234859250934505326e-01
1.133333333333333304e+00 8.367977598764184677e-01
1.133333333333333304e+00 1.012190313631947447e+00
1.133333333333333304e+00 1.141657398307387439e+00
1.133333333333333304e+00 1.344490842200713132e+00
1.133333333333333304e+00 1.563664456871833863e+00
1.133333333333333304e+00 1.576943840080190284e+00
1.133333333333333304e+00 1.701473221222045140e+00
1.133333333333333304e+00 1.852875910747826538e+00
1.133333333333333304e+00 2.019154288555824905e+00
1.133333333333333304e+00 2.073336176287426724e+00
1.133333333333333304e+00 2.123190416160525729e+00
1.133333333333333304e+00 2.133991263494522173e+00
1.133333333333333304e+00 7.948023542679720777e-01
1.133333333333333304e+00 9.008339671190412901e-01
1.133333333333333304e+00 9.508481725884507796e-01
1.133333333333333304e+00 1.086252359388453215e+00
1.133333333333333304e+00 1.121028975968073382e+00
1.133333333333333304e+00 1.565311725341928195e+00
1.133333333333333304e+00 1.610552473022409004e+00
1.133333333333333304e+00 1.659884903870420203e+00
1.133333333333333304e+00 1.711930125522087565e+00
1.133333333333333304e+00 1.734338025119001259e+00
1.133333333333333304e+00 1.816053773070535726e+00
1.133333333333333304e+00 1.965977590964087085e+00
1.133333333333333304e+00 2.094451261400280373e+00
1.133333333333333304e+00 2.226548642519333043e+00
1.133333333333333304e+00 2.265749649316546765e+00
1.133333333333333304e+00 5.989178707670532731e-01
1.133333333333333304e+00 6.480034045780769247e-01
1.133333333333333304e+00 8.022163928479812967e-01
1.133333333333333304e+00 1.107919638252781169e+00
1.133333333333333304e+00 1.171674809969459830e+00
1.133333333333333304e+00 1.507388413655945669e+00
1.133333333333333304e+00 1.551316292915970507e+00
1.133333333333333304e+00 1.609534995376776578e+00
1.133333333333333304e+00 1.699025872171404217e+00
1.133333333333333304e+00 1.738992766560045311e+00
1.133333333333333304e+00 1.831175036411565316e+00
1.133333333333333304e+00 1.972281258049690678e+00
1.133333333333333304e+00 2.047610087890802788e+00
1.133333333333333304e+00 2.124523894089094256e+00
1.133333333333333304e+00 2.190954482327839514e+00
1.133333333333333304e+00 7.967491179306875893e-01
1.133333333333333304e+00 8.949633100972960165e-01
1.133333333333333304e+00 9.554678467275437015e-01
1.133333333333333304e+00 1.082035940327273238e+00
1.133333333333333304e+00 1.124432545894819668e+00
1.133333333333333304e+00 1.565076706540736495e+00
1.133333333333333304e+00 1.608585289343920977e+00
1.133333333333333304e+00 1.666653173852296277e+00
1.133333333333333304e+00 1.705159430867269066e+00
1.133333333333333304e+00 1.739655912531929971e+00
1.133333333333333304e+00 1.811767640018217662e+00
1.133333333333333304e+00 1.978203816860030884e+00
1.133333333333333304e+00 2.077317607962015700e+00
1.133333333333333304e+00 2.219191912540196654e+00
1.133333333333333304e+00 2.284195717941230441e+00
1.133333333333333304e+00 5.989178698299895132e-01
1.133333333333333304e+00 6.480034024181122732e-01
1.133333333333333304e+00 8.022163941970745782e-01
1.133333333333333304e+00 1.107919641419243817e+00
1.133333333333333304e+00 1.171674811662086313e+00
1.133333333333333304e+00 1.507388415308611229e+00
1.133333333333333304e+00 1.551316291543940906e+00
1.133333333333333304e+00 1.609534993941281300e+00
1.133333333333333304e+00 1.699025870894558921e+00
1.133333333333333304e+00 1.738992764274200908e+00
1.133333333333333304e+00 1.831175035885109992e+00
1.133333333333333304e+00 1.972281260977098327e+00
1.133333333333333304e+00 2.047610086586303169e+00
1.133333333333333304e+00 2.124523893264978369e+00
1.133333333333333304e+00 2.190954481775435170e+00
1.133333333333333304e+00 7.967491213908601821e-01
1.133333333333333304e+00 8.949633133522354456e-01
1.133333333333333304e+00 9.554678507855669523e-01
1.133333333333333304e+00 1.082035942938574635e+00
1.133333333333333304e+00 1.124432549636793510e+00
1.133333333333333304e+00 1.565076704480645731e+00
1.133333333333333304e+00 1.608585289713687416e+00
1.133333333333333304e+00 1.666653167206760600e+00
1.133333333333333304e+00 1.705159426616660312e+00
1.133333333333333304e+00 1.739655906777272776e+00
1.133333333333333304e+00 1.811767641334853352e+00
1.133333333333333304e+00 1.978203821765305293e+00
1.133333333333333304e+00 2.077317610948114179e+00
1.133333333333333304e+00 2.219191913154332951e+00
1.133333333333333304e+00 2.284195716712901003e+00
1.133333333333333304e+00 5.893348071350885675e-01
1.133333333333333304e+00 6.386021080291186536e-01
1.133333333333333304e+00 6.863454988026376213e-01
1.133333333333333304e+00 8.284140701314868238e-01
1.133333333333333304e+00 8.385911049500975878e-01
1.133333333333333304e+00 1.000026170833251626e+00
1.133333333333333304e+00 1.171399898784130755e+00
1.133333333333333304e+00 1.314855869466811100e+00
1.133333333333333304e+00 1.568042776208244504e+00
1.133333333333333304e+00 1.590354928563584735e+00
1.133333333333333304e+00 1.673790014051945718e+00
1.133333333333333304e+00 1.895996118734842639e+00
1.133333333333333304e+00 2.011011631255968268e+00
1.133333333333333304e+00 2.062313687895965586e+00
1.133333333333333304e+00 2.109103613723988246e+00
1.133333333333333304e+00 5.824510441415498008e-01
1.133333333333333304e+00 6.384000115733954317e-01
1.133333333333333304e+00 6.981947714294847174e-01
1.133333333333333304e+00 8.234859429114465001e-01
1.133333333333333304e+00 8.367977731116980067e-01
1.133333333333333304e+00 1.012190322154907562e+00
1.133333333333333304e+00 1.141657402745806849e+00
1.133333333333333304e+00 1.344490848692458940e+00
1.133333333333333304e+00 1.563664456438175421e+00
1.133333333333333304e+00 1.576943843786892785e+00
1.133333333333333304e+00 1.701473230798143277e+00
1.133333333333333304e+00 1.852875913491118354e+00
1.133333333333333304e+00 2.019154283293261187e+00
1.133333333333333304e+00 2.073336175727092723e+00
1.133333333333333304e+00 2.123190415707597367e+00
1.133333333333333304e+00 7.948023517356261891e-01
1.133333333333333304e+00 9.008339645171190568e-01
1.133333333333333304e+00 9.508481697470188010e-01
1.133333333333333304e+00 1.086252355955735993e+00
1.133333333333333304e+00 1.121028970205969699e+00
1.133333333333333304e+00 1.565311728034629368e+00
1.133333333333333304e+00 1.610552472584657835e+00
1.133333333333333304e+00 1.659884908587457630e+00
1.133333333333333304e+00 1.711930129744871465e+00
1.133333333333333304e+00 1.734338031388347190e+00
1.133333333333333304e+00 1.816053769685197494e+00
1.133333333333333304e+00 1.965977584569657211e+00
1.133333333333333304e+00 2.094451260618484412e+00
1.133333333333333304e+00 2.226548644350827999e+00
1.133333333333333304e+00 2.265749644843111810e+00
1.133333333333333304e+00 1.197378931538338520e+00
1.133333333333333304e+00 1.281202812325602736e+00
1.133333333333333304e+00 1.368171314480349565e+00
1.133333333333333304e+00 1.504894577930286914e+00
1.133333333333333304e+00 1.559441749920296161e+00
1.133333333333333304e+00 1.835997127362333003e+00
1.133333333333333304e+00 1.867116131999665640e+00
1.133333333333333304e+00 1.934312807164872083e+00
1.133333333333333304e+00 1.975618423244810629e+00
1.133333333333333304e+00 1.995485440640607067e+00
1.133333333333333304e+00 2.053107271419605695e+00
1.133333333333333304e+00 2.102682817049213782e+00
1.133333333333333304e+00 2.139435991080404165e+00
1.133333333333333304e+00 2.231937756139245721e+00
1.133333333333333304e+00 2.285605173024691794e+00
1.133333333333333304e+00 6.076266041561950715e-01
1.133333333333333304e+00 6.417717024993407904e-01
1.133333333333333304e+00 7.963680602633473882e-01
1.133333333333333304e+00 1.120053288909190314e+00
1.133333333333333304e+00 1.162088829810926427e+00
1.133333333333333304e+00 1.493499722273242014e+00
1.133333333333333304e+00 1.560494795002995261e+00
1.133333333333333304e+00 1.625652548024902444e+00
1.133333333333333304e+00 1.691277875079606474e+00
1.133333333333333304e+00 1.745546535836751900e+00
1.133333333333333304e+00 1.823028668668513319e+00
1.133333333333333304e+00 1.969982986360093946e+00
1.133333333333333304e+00 2.058421306779990800e+00
1.133333333333333304e+00 2.107299860535590597e+00
1.133333333333333304e+00 2.193623138902523806e+00
1.133333333333333304e+00 5.837489135479358993e-01
1.133333333333333304e+00 6.417084086160969036e-01
1.133333333333333304e+00 6.902662592617332393e-01
1.133333333333333304e+00 8.270556001521356393e-01
1.133333333333333304e+00 8.366827399110263741e-01
1.133333333333333304e+00 1.006535134323371494e+00
1.133333333333333304e+00 1.154559396011933359e+00
1.133333333333333304e+00 1.332253777759461855e+00
1.133333333333333304e+00 1.563998997394321577e+00
1.133333333333333304e+00 1.586530114045416440e+00
1.133333333333333304e+00 1.688443111204861680e+00
1.133333333333333304e+00 1.873149752484835062e+00
1.133333333333333304e+00 2.013022795964047873e+00
1.133333333333333304e+00 2.063659705793099874e+00
1.133333333333333304e+00 2.115197939051824960e+00
1.133333333333333304e+00 2.140006743610967987e+00
1.133333333333333304e+00 6.014998445771766455e-01
1.133333333333333304e+00 6.459786809961940435e-01
1.133333333333333304e+00 8.029103402468820150e-01
1.133333333333333304e+00 1.102469010962636276e+00
1.133333333333333304e+00 1.177105258323877024e+00
1.133333333333333304e+00 1.516438853185292146e+00
1.133333333333333304e+00 1.539371845220387058e+00
1.133333333333333304e+00 1.605181301028125063e+00
1.133333333333333304e+00 1.699582121391784995e+00
1.133333333333333304e+00 1.736275596686908784e+00
1.133333333333333304e+00 1.853047725254526767e+00
1.133333333333333304e+00 1.956583905854472505e+00
1.133333333333333304e+00 2.043638355504498350e+00
1.133333333333333304e+00 2.134490452218841483e+00
1.133333333333333304e+00 2.186583295114786551e+00
1.133333333333333304e+00 1.200163415740149730e+00
1.133333333333333304e+00 1.278603281035316286e+00
1.133333333333333304e+00 1.366893094979076295e+00
1.133333333333333304e+00 1.509448680620579353e+00
1.133333333333333304e+00 1.555825162300038755e+00
1.133333333333333304e+00 1.833698322328729091e+00
1.133333333333333304e+00 1.874426073161004069e+00
1.133333333333333304e+00 1.921340617905315185e+00
1.133333333333333304e+00 1.980010107227201388e+00
1.133333333333333304e+00 1.995329735307194596e+00
1.133333333333333304e+00 2.054846322877040166e+00
1.133333333333333304e+00 2.108199076409761119e+00
1.133333333333333304e+00 2.141576709561434200e+00
1.133333333333333304e+00 2.220550894114211360e+00
1.133333333333333304e+00 2.282673100286871204e+00
1.133333333333333304e+00 1.193471181198560771e+00
1.133333333333333304e+00 1.286295984362283207e+00
1.133333333333333304e+00 1.367157782319765147e+00
1.133333333333333304e+00 1.503877080543503553e+00
1.133333333333333304e+00 1.560847072951588643e+00
1.133333333333333304e+00 1.835849716185322222e+00
1.133333333333333304e+00 1.860160396517187564e+00
1.133333333333333304e+00 1.943828483559599363e+00
1.133333333333333304e+00 1.982478057625911561e+00
1.133333333333333304e+00 1.987782364725916295e+00
1.133333333333333304e+00 2.056032695752378459e+00
1.133333333333333304e+00 2.097135892422016923e+00
1.133333333333333304e+00 2.138975250107165493e+00
1.133333333333333304e+00 2.234999650673927363e+00
1.133333333333333304e+00 2.280616178126621207e+00
1.133333333333333304e+00 7.973117467576287254e-01
1.133333333333333304e+00 8.941866745552147222e-01
1.133333333333333304e+00 9.566835186078890274e-01
1.133333333333333304e+00 1.078782747928954677e+00
1.133333333333333304e+00 1.126341513684025131e+00
1.133333333333333304e+00 1.561962753597583742e+00
1.133333333333333304e+00 1.610231266701049435e+00
1.133333333333333304e+00 1.670549272740629476e+00
1.133333333333333304e+00 1.699737681349660079e+00
1.133333333333333304e+00 1.743585627354860890e+00
1.133333333333333304e+00 1.811297802039206317e+00
1.133333333333333304e+00 1.987588379777633918e+00
1.133333333333333304e+00 2.062928659098616890e+00
1.133333333333333304e+00 2.216745838362754739e+00
1.133333333333333304e+00 2.294021773872515269e+00
1.133333333333333304e+00 7.935005602577120953e-01
1.133333333333333304e+00 9.064277271530727376e-01
1.133333333333333304e+00 9.468779697612887958e-01
1.133333333333333304e+00 1.086886230475528237e+00
1.133333333333333304e+00 1.119854258165759120e+00
1.133333333333333304e+00 1.562571301900220533e+00
1.133333333333333304e+00 1.613847587450948140e+00
1.133333333333333304e+00 1.656907229679774218e+00
1.133333333333333304e+00 1.712912993557040409e+00
1.133333333333333304e+00 1.733579425862131984e+00
1.133333333333333304e+00 1.819901861272512633e+00
1.133333333333333304e+00 1.961309150361302045e+00
1.133333333333333304e+00 2.099198667062552204e+00
1.133333333333333304e+00 2.227085495647742164e+00
1.133333333333333304e+00 2.262637185051431743e+00
1.133333333333333304e+00 1.198553697227737302e+00
1.133333333333333304e+00 1.281699509382093538e+00
1.133333333333333304e+00 1.364546484222074696e+00
1.133333333333333304e+00 1.512887178667256194e+00
1.133333333333333304e+00 1.553742487625697777e+00
1.133333333333333304e+00 1.830001247184753765e+00
1.133333333333333304e+00 1.873675639190622633e+00
1.133333333333333304e+00 1.922226582565969011e+00
1.133333333333333304e+00 1.979543380152534837e+00
1.133333333333333304e+00 1.998252587513547951e+00
1.133333333333333304e+00 2.055795618805518643e+00
1.133333333333333304e+00 2.116232136351669624e+00
1.133333333333333304e+00 2.137777766647161570e+00
1.133333333333333304e+00 2.213257142426044766e+00
1.133333333333333304e+00 2.274767463258569933e+00
1.133333333333333304e+00 1.581481849569854603e-03
1.133333333333333304e+00 4.551116933100729511e-03
1.133333333333333304e+00 1.045084767055470820e-01
1.133333333333333304e+00 1.526948013350875044e-01
1.133333333333333304e+00 2.439778371279430758e-01
1.133333333333333304e+00 2.570071335649686262e-01
1.133333333333333304e+00 2.623011804967632088e-01
1.133333333333333304e+00 3.352209826546754812e-01
1.133333333333333304e+00 3.740308903825564357e-01
1.133333333333333304e+00 3.767289642891000767e-01
1.133333333333333304e+00 8.154335597448891804e-01
1.133333333333333304e+00 1.159396007609814205e+00
1.133333333333333304e+00 1.212895535188238227e+00
1.133333333333333304e+00 1.249256710824795391e+00
1.133333333333333304e+00 1.396922685548474874e+00
1.199999999999999956e+00 5.997404186067853971e-01
1.199999999999999956e+00 6.480145691372172223e-01
1.199999999999999956e+00 7.988201134718337926e-01
1.199999999999999956e+00 1.118896346621909288e+00
1.199999999999999956e+00 1.161946149853406496e+00
1.199999999999999956e+00 1.488413609470313759e+00
1.199999999999999956e+00 1.565281600935946926e+00
1.199999999999999956e+00 1.634197420949305979e+00
1.199999999999999956e+00 1.685787592737170826e+00
1.199999999999999956e+00 1.742798297872127478e+00
1.199999999999999956e+00 1.826859864979553549e+00
1.199999999999999956e+00 1.969377755685229658e+00
1.199999999999999956e+00 2.054342434477916868e+00
1.199999999999999956e+00 2.105495340923226877e+00
1.199999999999999956e+00 2.195906064908768940e+00
1.199999999999999956e+00 5.825937328811221505e-01
1.199999999999999956e+00 6.409361578704704243e-01
1.199999999999999956e+00 6.911703038569783075e-01
1.199999999999999956e+00 8.271377059432154510e-01
1.199999999999999956e+00 8.362759319855115336e-01
1.199999999999999956e+00 1.006437185427472514e+00
1.199999999999999956e+00 1.152647945388736161e+00
1.199999999999999956e+00 1.337394690448093115e+00
1.199999999999999956e+00 1.559276467676369293e+00
1.199999999999999956e+00 1.590076955630848943e+00
1.199999999999999956e+00 1.693686151462003409e+00
1.199999999999999956e+00 1.866881317740194390e+00
1.199999999999999956e+00 2.009850933367772541e+00
1.199999999999999956e+00 2.063332967387964345e+00
1.199999999999999956e+00 2.113344160699995200e+00
1.199999999999999956e+00 5.936752580218751518e-01
1.199999999999999956e+00 6.517000341846710398e-01
1.199999999999999956e+00 8.072347557953492014e-01
1.199999999999999956e+00 1.097456390732645559e+00
1.199999999999999956e+00 1.179985285293355446e+00
1.199999999999999956e+00 1.514034148458819118e+00
1.199999999999999956e+00 1.540205202953359276e+00
1.199999999999999956e+00 1.609119742250015861e+00
1.199999999999999956e+00 1.697496578438233428e+00
1.199999999999999956e+00 1.731696227148603384e+00
1.199999999999999956e+00 1.866833845645999190e+00
1.199999999999999956e+00 1.948846846413090361e+00
1.199999999999999956e+00 2.038276740980080604e+00
1.199999999999999956e+00 2.136970404526778111e+00
1.199999999999999956e+00 2.188245812444591820e+00
1.199999999999999956e+00 1.201055648498567052e+00
1.199999999999999956e+00 1.277606874954528848e+00
1.199999999999999956e+00 1.365000024242391419e+00
1.199999999999999956e+00 1.512827565641401861e+00
1.199999999999999956e+00 1.554264250972920536e+00
1.199999999999999956e+00 1.831621698872709203e+00
1.199999999999999956e+00 1.873713365087752436e+00
1.199999999999999956e+00 1.921978774772668430e+00
1.199999999999999956e+00 1.979961628048727107e+00
1.199999999999999956e+00 1.998808189392065060e+00
1.199999999999999956e+00 2.054667026398306007e+00
1.199999999999999956e+00 2.101549803787861492e+00
1.199999999999999956e+00 2.146962792725901181e+00
1.199999999999999956e+00 2.220251945412570649e+00
1.199999999999999956e+00 2.279952860601838438e+00
1.199999999999999956e+00 1.197391305373656678e+00
1.199999999999999956e+00 1.281111070428011089e+00
1.199999999999999956e+00 1.366506609434253505e+00
1.199999999999999956e+00 1.506666458927725216e+00
1.199999999999999956e+00 1.559290636726615276e+00
1.199999999999999956e+00 1.834949735894980449e+00
1.199999999999999956e+00 1.864152606008502744e+00
1.199999999999999956e+00 1.939367692799180531e+00
1.199999999999999956e+00 1.972156695563285211e+00
1.199999999999999956e+00 2.001222314336985164e+00
1.199999999999999956e+00 2.050072469490316962e+00
1.199999999999999956e+00 2.098477804379427880e+00
1.199999999999999956e+00 2.141485547829262259e+00
1.199999999999999956e+00 2.236552525449184259e+00
1.199999999999999956e+00 2.278591221153874358e+00
1.199999999999999956e+00 5.919269317878956826e-01
1.199999999999999956e+00 6.336133311584148942e-01
1.199999999999999956e+00 6.879845754929476698e-01
1.199999999999999956e+00 8.279820504707515738e-01
1.199999999999999956e+00 8.396660618083160443e-01
1.199999999999999956e+00 9.976183634534265821e-01
1.199999999999999956e+00 1.175189810849559535e+00
1.199999999999999956e+00 1.313455220895832554e+00
1.199999999999999956e+00 1.565944057859184113e+00
1.199999999999999956e+00 1.592750104853138282e+00
1.199999999999999956e+00 1.673016454337385994e+00
1.199999999999999956e+00 1.898455862687541185e+00
1.199999999999999956e+00 2.007987863886285140e+00
1.199999999999999956e+00 2.065444133853162612e+00
1.199999999999999956e+00 2.106987712902594012e+00
1.199999999999999956e+00 5.824546526685594472e-01
1.199999999999999956e+00 6.349663995869434530e-01
1.199999999999999956e+00 7.022922701310676530e-01
1.199999999999999956e+00 8.217615839514849085e-01
1.199999999999999956e+00 8.371595494562029671e-01
1.199999999999999956e+00 1.013084025516093334e+00
1.199999999999999956e+00 1.137631174854561777e+00
1.199999999999999956e+00 1.351362036386973386e+00
1.199999999999999956e+00 1.557865665336663596e+00
1.199999999999999956e+00 1.578009877893947532e+00
1.199999999999999956e+00 1.710005225450828448e+00
1.199999999999999956e+00 1.841317571906188277e+00
1.199999999999999956e+00 2.019786660839258730e+00
1.199999999999999956e+00 2.080170663751289339e+00
1.199999999999999956e+00 2.121555958717749490e+00
1.199999999999999956e+00 2.133869659948203434e+00
1.199999999999999956e+00 7.960514242992928757e-01
1.199999999999999956e+00 9.005269921198078009e-01
1.199999999999999956e+00 9.484500940331201946e-01
1.199999999999999956e+00 1.088904216438891126e+00
1.199999999999999956e+00 1.119548055232939987e+00
1.199999999999999956e+00 1.567306391785137976e+00
1.199999999999999956e+00 1.608108877332426800e+00
1.199999999999999956e+00 1.659887171101786407e+00
1.199999999999999956e+00 1.711330158061912243e+00
1.199999999999999956e+00 1.735270648172360097e+00
1.199999999999999956e+00 1.818161468319573260e+00
1.199999999999999956e+00 1.960554679938809386e+00
1.199999999999999956e+00 2.103327769365677113e+00
1.199999999999999956e+00 2.211682161199320262e+00
1.199999999999999956e+00 2.271472818159082863e+00
1.199999999999999956e+00 5.881652857204358043e-01
1.199999999999999956e+00 6.551440919100173232e-01
1.199999999999999956e+00 8.086140582807104238e-01
1.199999999999999956e+00 1.102063144322812605e+00
1.199999999999999956e+00 1.174324234300797798e+00
1.199999999999999956e+00 1.508681871890814818e+00
1.199999999999999956e+00 1.552501643245392415e+00
1.199999999999999956e+00 1.610318055793101166e+00
1.199999999999999956e+00 1.698920661676339705e+00
1.199999999999999956e+00 1.733578025162046288e+00
1.199999999999999956e+00 1.831644117257354765e+00
1.199999999999999956e+00 1.978123368818671679e+00
1.199999999999999956e+00 2.041869287841905134e+00
1.199999999999999956e+00 2.126529223056678575e+00
1.199999999999999956e+00 2.193739944236824613e+00
1.199999999999999956e+00 7.986687588141023753e-01
1.199999999999999956e+00 8.927394079146608874e-01
1.199999999999999956e+00 9.544831740013819399e-01
1.199999999999999956e+00 1.083197108166388034e+00
1.199999999999999956e+00 1.124247521374087455e+00
1.199999999999999956e+00 1.567227236657174672e+00
1.199999999999999956e+00 1.605328423191991760e+00
1.199999999999999956e+00 1.668752035625971075e+00
1.199999999999999956e+00 1.703181384832134881e+00
1.199999999999999956e+00 1.741500852517134490e+00
1.199999999999999956e+00 1.812235098348281781e+00
1.199999999999999956e+00 1.975858002377719913e+00
1.199999999999999956e+00 2.081266372507002416e+00
1.199999999999999956e+00 2.206975343371340159e+00
1.199999999999999956e+00 2.291650442544806765e+00
1.199999999999999956e+00 5.881652845596931911e-01
1.199999999999999956e+00 6.551440896628832888e-01
1.199999999999999956e+00 8.086140596183497564e-01
1.199999999999999956e+00 1.102063148615371801e+00
1.199999999999999956e+00 1.174324235675726413e+00
1.199999999999999956e+00 1.508681874278465784e+00
1.199999999999999956e+00 1.552501641217219230e+00
1.199999999999999956e+00 1.610318054470383231e+00
1.199999999999999956e+00 1.698920660378433922e+00
1.199999999999999956e+00 1.733578022612817904e+00
1.199999999999999956e+00 1.831644116474336670e+00
1.199999999999999956e+00 1.978123372402535551e+00
1.199999999999999956e+00 2.041869286076888557e+00
1.199999999999999956e+00 2.126529221528130620e+00
1.199999999999999956e+00 2.193739944116600782e+00
1.199999999999999956e+00 7.986687626104185256e-01
1.199999999999999956e+00 8.927394117934568385e-01
1.199999999999999956e+00 9.544831786529073270e-01
1.199999999999999956e+00 1.083197111595808337e+00
1.199999999999999956e+00 1.124247525586469010e+00
1.199999999999999956e+00 1.567227234110191603e+00
1.199999999999999956e+00 1.605328423138672633e+00
1.199999999999999956e+00 1.668752027823671824e+00
1.199999999999999956e+00 1.703181379841026910e+00
1.199999999999999956e+00 1.741500845798469754e+00
1.199999999999999956e+00 1.812235099975680441e+00
1.199999999999999956e+00 1.975858007265088645e+00
1.199999999999999956e+00 2.081266376384178329e+00
1.199999999999999956e+00 2.206975343256601718e+00
1.199999999999999956e+00 2.291650441571988495e+00
1.199999999999999956e+00 5.919269146928627379e-01
1.199999999999999956e+00 6.336133258936627044e-01
1.199999999999999956e+00 6.879845666086339406e-01
1.199999999999999956e+00 8.279820344792483411e-01
1.199999999999999956e+00 8.396660456243125736e-01
1.199999999999999956e+00 9.976183570097987285e-01
1.199999999999999956e+00 1.175189812529168876e+00
1.199999999999999956e+00 1.313455210691046204e+00
1.199999999999999956e+00 1.565944053397402058e+00
1.199999999999999956e+00 1.592750101097067272e+00
1.199999999999999956e+00 1.673016444456408180e+00
1.199999999999999956e+00 1.898455857299978788e+00
1.199999999999999956e+00 2.007987870877400383e+00
1.199999999999999956e+00 2.065444135759804567e+00
1.199999999999999956e+00 2.106987713855261291e+00
1.199999999999999956e+00 2.149257097092032609e+00
1.199999999999999956e+00 5.824546622398258933e-01
1.199999999999999956e+00 6.349664105606791509e-01
1.199999999999999956e+00 7.022922723559190672e-01
1.199999999999999956e+00 8.217616035919093065e-01
1.199999999999999956e+00 8.371595651088341583e-01
1.199999999999999956e+00 1.013084035100717983e+00
1.199999999999999956e+00 1.137631180166323475e+00
1.199999999999999956e+00 1.351362043670917501e+00
1.199999999999999956e+00 1.557865665126314525e+00
1.199999999999999956e+00 1.578009882646057349e+00
1.199999999999999956e+00 1.710005236266766815e+00
1.199999999999999956e+00 1.841317575312046984e+00
1.199999999999999956e+00 2.019786655358274174e+00
1.199999999999999956e+00 2.080170662363457268e+00
1.199999999999999956e+00 2.121555957441870532e+00
1.199999999999999956e+00 2.133869660052880590e+00
1.199999999999999956e+00 7.960514215374416835e-01
1.199999999999999956e+00 9.005269893090144251e-01
1.199999999999999956e+00 9.484500909848350148e-01
1.199999999999999956e+00 1.088904211854980986e+00
1.199999999999999956e+00 1.119548048788885808e+00
1.199999999999999956e+00 1.567306395132192165e+00
1.199999999999999956e+00 1.608108877166671391e+00
1.199999999999999956e+00 1.659887176380436813e+00
1.199999999999999956e+00 1.711330163593288489e+00
1.199999999999999956e+00 1.735270655190021216e+00
1.199999999999999956e+00 1.818161464259731019e+00
1.199999999999999956e+00 1.960554672919784025e+00
1.199999999999999956e+00 2.103327768563417521e+00
1.199999999999999956e+00 2.211682163048152461e+00
1.199999999999999956e+00 2.271472813017595627e+00
1.199999999999999956e+00 1.197391308402558252e+00
1.199999999999999956e+00 1.281111074864725197e+00
1.199999999999999956e+00 1.366506614515287765e+00
1.199999999999999956e+00 1.506666461304149607e+00
1.199999999999999956e+00 1.559290642416641504e+00
1.199999999999999956e+00 1.834949738322279700e+00
1.199999999999999956e+00 1.864152608458795157e+00
1.199999999999999956e+00 1.939367693463083242e+00
1.199999999999999956e+00 1.972156697968244998e+00
1.199999999999999956e+00 2.001222318207538819e+00
1.199999999999999956e+00 2.050072467057049153e+00
1.199999999999999956e+00 2.098477804070000730e+00
1.199999999999999956e+00 2.141485553110925366e+00
1.199999999999999956e+00 2.236552525204132280e+00
1.199999999999999956e+00 2.278591219344662022e+00
1.199999999999999956e+00 5.997404288852123955e-01
1.199999999999999956e+00 6.480145820289351377e-01
1.199999999999999956e+00 7.988201215594301630e-01
1.199999999999999956e+00 1.118896357345533943e+00
1.199999999999999956e+00 1.161946158251680572e+00
1.199999999999999956e+00 1.488413610248954910e+00
1.199999999999999956e+00 1.565281611219973001e+00
1.199999999999999956e+00 1.634197421567961328e+00
1.199999999999999956e+00 1.685787600378461093e+00
1.199999999999999956e+00 1.742798303035328900e+00
1.199999999999999956e+00 1.826859866499603413e+00
1.199999999999999956e+00 1.969377755057763579e+00
1.199999999999999956e+00 2.054342439426562805e+00
1.199999999999999956e+00 2.105495344041742101e+00
1.199999999999999956e+00 2.195906065670868657e+00
1.199999999999999956e+00 5.825937333116257832e-01
1.199999999999999956e+00 6.409361554984229770e-01
1.199999999999999956e+00 6.911703047388755294e-01
1.199999999999999956e+00 8.271377041927507889e-01
1.199999999999999956e+00 8.362759326625734957e-01
1.199999999999999956e+00 1.006437188273110905e+00
1.199999999999999956e+00 1.152647949314740572e+00
1.199999999999999956e+00 1.337394691108016787e+00
1.199999999999999956e+00 1.559276466293255226e+00
1.199999999999999956e+00 1.590076955562892635e+00
1.199999999999999956e+00 1.693686149389378670e+00
1.199999999999999956e+00 1.866881320372044684e+00
1.199999999999999956e+00 2.009850933740352730e+00
1.199999999999999956e+00 2.063332967099739790e+00
1.199999999999999956e+00 2.113344162668596482e+00
1.199999999999999956e+00 5.936752489727723514e-01
1.199999999999999956e+00 6.517000256851304130e-01
1.199999999999999956e+00 8.072347423634766983e-01
1.199999999999999956e+00 1.097456372738832897e+00
1.199999999999999956e+00 1.179985274903430081e+00
1.199999999999999956e+00 1.514034148267285218e+00
1.199999999999999956e+00 1.540205195322243981e+00
1.199999999999999956e+00 1.609119742726903723e+00
1.199999999999999956e+00 1.697496577654163730e+00
1.199999999999999956e+00 1.731696222128050522e+00
1.199999999999999956e+00 1.866833845039423068e+00
1.199999999999999956e+00 1.948846847739389432e+00
1.199999999999999956e+00 2.038276739816893723e+00
1.199999999999999956e+00 2.136970401276641951e+00
1.199999999999999956e+00 2.188245810703307370e+00
1.199999999999999956e+00 1.201055643798611072e+00
1.199999999999999956e+00 1.277606872677154115e+00
1.199999999999999956e+00 1.365000018404685989e+00
1.199999999999999956e+00 1.512827562700863382e+00
1.199999999999999956e+00 1.554264243065887285e+00
1.199999999999999956e+00 1.831621695348957246e+00
1.199999999999999956e+00 1.873713366938517311e+00
1.199999999999999956e+00 1.921978776101894937e+00
1.199999999999999956e+00 1.979961622303619606e+00
1.199999999999999956e+00 1.998808183750981016e+00
1.199999999999999956e+00 2.054667028770666093e+00
1.199999999999999956e+00 2.101549802779402398e+00
1.199999999999999956e+00 2.146962788170014846e+00
1.199999999999999956e+00 2.220251942166726167e+00
1.199999999999999956e+00 2.279952861161660849e+00
1.199999999999999956e+00 1.190527091212175037e+00
1.199999999999999956e+00 1.290683159462133744e+00
1.199999999999999956e+00 1.363719300640724441e+00
1.199999999999999956e+00 1.506292853646499452e+00
1.199999999999999956e+00 1.560812948272342737e+00
1.199999999999999956e+00 1.834321925239748907e+00
1.199999999999999956e+00 1.852865304210723707e+00
1.199999999999999956e+00 1.952452382007891174e+00
1.199999999999999956e+00 1.983281774331146607e+00
1.199999999999999956e+00 1.991463104044726151e+00
1.199999999999999956e+00 2.057062195426198059e+00
1.199999999999999956e+00 2.087526568622593004e+00
1.199999999999999956e+00 2.142415515795903502e+00
1.199999999999999956e+00 2.239232511616393140e+00
1.199999999999999956e+00 2.269366201815358863e+00
1.199999999999999956e+00 7.990425534176495148e-01
1.199999999999999956e+00 8.933192515930556965e-01
1.199999999999999956e+00 9.552970650778718209e-01
1.199999999999999956e+00 1.077960585116642278e+00
1.199999999999999956e+00 1.127051592226393950e+00
1.199999999999999956e+00 1.560644033652636153e+00
1.199999999999999956e+00 1.609736748834365017e+00
1.199999999999999956e+00 1.674266403056350327e+00
1.199999999999999956e+00 1.694767885266912799e+00
1.199999999999999956e+00 1.747359537848439004e+00
1.199999999999999956e+00 1.812732452215328749e+00
1.199999999999999956e+00 1.989611101404818783e+00
1.199999999999999956e+00 2.058581712373808159e+00
1.199999999999999956e+00 2.206524510747527756e+00
1.199999999999999956e+00 2.303124665932330117e+00
1.199999999999999956e+00 7.940474006475426449e-01
1.199999999999999956e+00 9.105821095193959991e-01
1.199999999999999956e+00 9.413476985258171226e-01
1.199999999999999956e+00 1.088322218153024323e+00
1.199999999999999956e+00 1.118678417114750800e+00
1.199999999999999956e+00 1.561287996598167638e+00
1.199999999999999956e+00 1.614337152677052245e+00
1.199999999999999956e+00 1.656173286554690094e+00
1.199999999999999956e+00 1.710755326672966703e+00
1.199999999999999956e+00 1.735990923147056719e+00
1.199999999999999956e+00 1.824700058650137180e+00
1.199999999999999956e+00 1.954901408507595306e+00
1.199999999999999956e+00 2.107150486797593203e+00
1.199999999999999956e+00 2.209157469493504777e+00
1.199999999999999956e+00 2.272739811755116079e+00
1.199999999999999956e+00 1.196622547325631558e+00
1.199999999999999956e+00 1.285221801655580975e+00
1.199999999999999956e+00 1.360543582151535702e+00
1.199999999999999956e+00 1.518469021160285592e+00
1.199999999999999956e+00 1.551003940487476029e+00
1.199999999999999956e+00 1.824365493897062152e+00
1.199999999999999956e+00 1.870581938399624278e+00
1.199999999999999956e+00 1.928135688293536987e+00
1.199999999999999956e+00 1.977452622322658726e+00
1.199999999999999956e+00 2.004769220505664862e+00
1.199999999999999956e+00 2.056380441432537509e+00
1.199999999999999956e+00 2.110291316956477203e+00
1.199999999999999956e+00 2.143857322993255821e+00
1.199999999999999956e+00 2.209478249458442178e+00
1.199999999999999956e+00 2.267335340006951583e+00
1.199999999999999956e+00 3.024315547349942790e-03
1.199999999999999956e+00 9.188429785154994534e-03
1.199999999999999956e+00 1.019092466746940318e-01
1.199999999999999956e+00 1.448855405929236895e-01
1.199999999999999956e+00 2.450666968471182372e-01
1.199999999999999956e+00 2.568160061381661308e-01
1.199999999999999956e+00 2.655418776330691344e-01
1.199999999999999956e+00 3.348848134988031688e-01
1.199999999999999956e+00 3.717127679988436739e-01
1.199999999999999956e+00 3.767179967051390577e-01
1.199999999999999956e+00 8.231392604184861739e-01
1.199999999999999956e+00 1.139443806110335800e+00
1.199999999999999956e+00 1.212230065628432385e+00
1.199999999999999956e+00 1.266932202379280170e+00
1.199999999999999956e+00 1.389329269967504388e+00
1.266666666666666829e+00 5.922358781700722830e-01
1.266666666666666829e+00 6.533607385229629472e-01
1.266666666666666829e+00 8.025406836414958889e-01
1.266666666666666829e+00 1.114715206530974001e+00
1.266666666666666829e+00 1.164275546944992357e+00
1.266666666666666829e+00 1.484631333650469287e+00
1.266666666666666829e+00 1.569699485931124627e+00
1.266666666666666829e+00 1.640239430616759364e+00
1.266666666666666829e+00 1.681142833027166716e+00
1.266666666666666829e+00 1.738277772046529890e+00
1.266666666666666829e+00 1.835214975635068413e+00
1.266666666666666829e+00 1.966952795998054171e+00
1.266666666666666829e+00 2.047113571791470576e+00
1.266666666666666829e+00 2.107253489614379305e+00
1.266666666666666829e+00 2.197847595716808655e+00
1.266666666666666829e+00 5.812930344634139601e-01
1.266666666666666829e+00 6.400576814006910809e-01
1.266666666666666829e+00 6.921949056402922906e-01
1.266666666666666829e+00 8.272555290879779477e-01
1.266666666666666829e+00 8.357371406884510634e-01
1.266666666666666829e+00 1.006360500625333998e+00
1.266666666666666829e+00 1.150557758652723805e+00
1.266666666666666829e+00 1.343297365494692031e+00
1.266666666666666829e+00 1.554437573677034834e+00
1.266666666666666829e+00 1.593460526162999713e+00
1.266666666666666829e+00 1.700365835392688041e+00
1.266666666666666829e+00 1.858928954977159265e+00
1.266666666666666829e+00 2.006054242592909986e+00
1.266666666666666829e+00 2.063277135225064285e+00
1.266666666666666829e+00 2.111566217336900309e+00
1.266666666666666829e+00 2.139005044343349482e+00
1.266666666666666829e+00 2.217737428085513329e+00
1.266666666666666829e+00 5.868915772345246751e-01
1.266666666666666829e+00 6.563099009396182737e-01
1.266666666666666829e+00 8.113977739114091037e-01
1.266666666666666829e+00 1.093617669325453789e+00
1.266666666666666829e+00 1.181671342347556219e+00
1.266666666666666829e+00 1.506871518178201086e+00
1.266666666666666829e+00 1.546009629245759243e+00
1.266666666666666829e+00 1.615572801115490620e+00
1.266666666666666829e+00 1.694210336843440246e+00
1.266666666666666829e+00 1.727493001629653691e+00
1.266666666666666829e+00 1.880903265322245943e+00
1.266666666666666829e+00 1.939536103758456420e+00
1.266666666666666829e+00 2.033671385548018407e+00
1.266666666666666829e+00 2.136335383141897637e+00
1.266666666666666829e+00 2.191486967068584590e+00
1.266666666666666829e+00 1.201701132239151093e+00
1.266666666666666829e+00 1.276853907609535099e+00
1.266666666666666829e+00 1.362982703232688664e+00
1.266666666666666829e+00 1.516293015731548621e+00
1.266666666666666829e+00 1.552740327712285762e+00
1.266666666666666829e+00 1.828904517826430265e+00
1.266666666666666829e+00 1.873322741245516454e+00
1.266666666666666829e+00 1.923723516488564655e+00
1.266666666666666829e+00 1.980293776269775208e+00
1.266666666666666829e+00 2.001387556124683442e+00
1.266666666666666829e+00 2.053393092335255687e+00
1.266666666666666829e+00 2.097656402191461211e+00
1.266666666666666829e+00 2.148922445148883753e+00
1.266666666666666829e+00 2.220821715597793400e+00
1.266666666666666829e+00 2.278658121894551414e+00
1.266666666666666829e+00 1.197746465583833242e+00
1.266666666666666829e+00 1.280736899048520172e+00
1.266666666666666829e+00 1.364403079136280894e+00
1.266666666666666829e+00 1.509333230523708380e+00
1.266666666666666829e+00 1.558587918050875487e+00
1.266666666666666829e+00 1.832521717825812857e+00
1.266666666666666829e+00 1.863184162349540429e+00
1.266666666666666829e+00 1.943160981527995546e+00
1.266666666666666829e+00 1.970258437982522537e+00
1.266666666666666829e+00 2.005313559224333630e+00
1.266666666666666829e+00 2.046507822158190493e+00
1.266666666666666829e+00 2.098050693001795253e+00
1.266666666666666829e+00 2.140760965620501111e+00
1.266666666666666829e+00 2.239773346605772986e+00
1.266666666666666829e+00 2.273123008987937510e+00
1.266666666666666829e+00 5.943959603240500655e-01
1.266666666666666829e+00 6.278299918746768071e-01
1.266666666666666829e+00 6.910087764901220453e-01
1.266666666666666829e+00 8.269579623309084582e-01
1.266666666666666829e+00 8.405907722996062148e-01
1.266666666666666829e+00 9.962849133226256981e-01
1.266666666666666829e+00 1.175186319339246666e+00
1.266666666666666829e+00 1.316262110536058572e+00
1.266666666666666829e+00 1.562965751445574369e+00
1.266666666666666829e+00 1.593810328954418765e+00
1.266666666666666829e+00 1.675280875674985737e+00
1.266666666666666829e+00 1.895650111762620327e+00
1.266666666666666829e+00 2.005372169609842103e+00
1.266666666666666829e+00 2.071175579527931632e+00
1.266666666666666829e+00 2.106970108393198871e+00
1.266666666666666829e+00 2.151623428926058068e+00
1.266666666666666829e+00 5.834030351042827078e-01
1.266666666666666829e+00 6.311738390846812763e-01
1.266666666666666829e+00 7.052383981344689801e-01
1.266666666666666829e+00 8.204925347250195955e-01
1.266666666666666829e+00 8.377816989745667797e-01
1.266666666666666829e+00 1.012276888877721603e+00
1.266666666666666829e+00 1.136763448158603751e+00
1.266666666666666829e+00 1.355699237360681764e+00
1.266666666666666829e+00 1.552795640939422128e+00
1.266666666666666829e+00 1.580017364073057706e+00
1.266666666666666829e+00 1.715900325677722549e+00
1.266666666666666829e+00 1.833645998877074135e+00
1.266666666666666829e+00 2.019165629382797533e+00
1.266666666666666829e+00 2.088540526151035692e+00
1.266666666666666829e+00 2.117618283302874715e+00
1.266666666666666829e+00 7.977885905368680142e-01
1.266666666666666829e+00 8.992793063142130450e-01
1.266666666666666829e+00 9.464110902335107767e-01
1.266666666666666829e+00 1.091504129244668775e+00
1.266666666666666829e+00 1.118152930661494793e+00
1.266666666666666829e+00 1.569879720067291373e+00
1.266666666666666829e+00 1.604773436904253003e+00
1.266666666666666829e+00 1.660711301885896773e+00
1.266666666666666829e+00 1.709680582411209571e+00
1.266666666666666829e+00 1.737115297289449245e+00
1.266666666666666829e+00 1.820139017721857044e+00
1.266666666666666829e+00 1.955883091006597851e+00
1.266666666666666829e+00 2.112463294779558964e+00
1.266666666666666829e+00 2.196132346238101718e+00
1.266666666666666829e+00 2.275907906405478798e+00
1.266666666666666829e+00 5.785881905991629992e-01
1.266666666666666829e+00 6.604805830865245753e-01
1.266666666666666829e+00 8.162614636577245619e-01
1.266666666666666829e+00 1.095470645433465506e+00
1.266666666666666829e+00 1.177032720086032214e+00
1.266666666666666829e+00 1.510101956419504177e+00
1.266666666666666829e+00 1.553844061726550763e+00
1.266666666666666829e+00 1.611591938720380313e+00
1.266666666666666829e+00 1.698645884040900000e+00
1.266666666666666829e+00 1.727463523910387266e+00
1.266666666666666829e+00 1.832059040396302407e+00
1.266666666666666829e+00 1.983980155396665168e+00
1.266666666666666829e+00 2.037435524829021460e+00
1.266666666666666829e+00 2.127103953632484945e+00
1.266666666666666829e+00 2.197253057783797203e+00
1.266666666666666829e+00 8.006947015676928459e-01
1.266666666666666829e+00 8.908070469819620030e-01
1.266666666666666829e+00 9.528487444779614179e-01
1.266666666666666829e+00 1.085064190501014991e+00
1.266666666666666829e+00 1.123575933715898145e+00
1.266666666666666829e+00 1.570191468567116999e+00
1.266666666666666829e+00 1.601421167497761644e+00
1.266666666666666829e+00 1.670242121203841634e+00
1.266666666666666829e+00 1.701668909275042552e+00
1.266666666666666829e+00 1.743038481718969024e+00
1.266666666666666829e+00 1.813369740470960778e+00
1.266666666666666829e+00 1.971639638281487805e+00
1.266666666666666829e+00 2.088548962503892881e+00
1.266666666666666829e+00 2.194710514353005237e+00
1.266666666666666829e+00 2.295182086536954102e+00
1.266666666666666829e+00 5.785881891772817198e-01
1.266666666666666829e+00 6.604805808460412209e-01
1.266666666666666829e+00 8.162614650903492475e-01
1.266666666666666829e+00 1.095470650532178070e+00
1.266666666666666829e+00 1.177032721377742064e+00
1.266666666666666829e+00 1.510101959272589056e+00
1.266666666666666829e+00 1.553844059385170340e+00
1.266666666666666829e+00 1.611591937235118621e+00
1.266666666666666829e+00 1.698645882706131260e+00
1.266666666666666829e+00 1.727463521293771009e+00
1.266666666666666829e+00 1.832059039483624474e+00
1.266666666666666829e+00 1.983980159511389729e+00
1.266666666666666829e+00 2.037435522644557295e+00
1.266666666666666829e+00 2.127103951286613892e+00
1.266666666666666829e+00 2.197253058156746874e+00
1.266666666666666829e+00 8.006947056742887980e-01
1.266666666666666829e+00 8.908070516066572964e-01
1.266666666666666829e+00 9.528487497578908005e-01
1.266666666666666829e+00 1.085064194926559367e+00
1.266666666666666829e+00 1.123575938522321849e+00
1.266666666666666829e+00 1.570191465530768937e+00
1.266666666666666829e+00 1.601421166776077598e+00
1.266666666666666829e+00 1.670242112101249177e+00
1.266666666666666829e+00 1.701668903357557383e+00
1.266666666666666829e+00 1.743038473686709722e+00
1.266666666666666829e+00 1.813369742706044008e+00
1.266666666666666829e+00 1.971639643368376937e+00
1.266666666666666829e+00 2.088548967004868473e+00
1.266666666666666829e+00 2.194710513524313455e+00
1.266666666666666829e+00 2.295182086404537358e+00
1.266666666666666829e+00 5.943959402005134507e-01
1.266666666666666829e+00 6.278299871046897351e-01
1.266666666666666829e+00 6.910087653200776003e-01
1.266666666666666829e+00 8.269579446211707818e-01
1.266666666666666829e+00 8.405907524534654840e-01
1.266666666666666829e+00 9.962849062515317655e-01
1.266666666666666829e+00 1.175186321242676968e+00
1.266666666666666829e+00 1.316262099014295472e+00
1.266666666666666829e+00 1.562965746387703803e+00
1.266666666666666829e+00 1.593810323942818741e+00
1.266666666666666829e+00 1.675280864915322354e+00
1.266666666666666829e+00 1.895650104774091460e+00
1.266666666666666829e+00 2.005372177179481241e+00
1.266666666666666829e+00 2.071175582899485335e+00
1.266666666666666829e+00 2.106970109396769431e+00
1.266666666666666829e+00 5.834030463263957245e-01
1.266666666666666829e+00 6.311738511688531617e-01
1.266666666666666829e+00 7.052384019273745253e-01
1.266666666666666829e+00 8.204925560127946937e-01
1.266666666666666829e+00 8.377817176614144046e-01
1.266666666666666829e+00 1.012276899621753046e+00
1.266666666666666829e+00 1.136763454366302994e+00
1.266666666666666829e+00 1.355699245392344210e+00
1.266666666666666829e+00 1.552795641365975143e+00
1.266666666666666829e+00 1.580017369918579107e+00
1.266666666666666829e+00 1.715900337500471551e+00
1.266666666666666829e+00 1.833646003429720395e+00
1.266666666666666829e+00 2.019165623453119451e+00
1.266666666666666829e+00 2.088540524155746425e+00
1.266666666666666829e+00 2.117618280755152682e+00
1.266666666666666829e+00 7.977885875756953737e-01
1.266666666666666829e+00 8.992793033665975599e-01
1.266666666666666829e+00 9.464110867902206792e-01
1.266666666666666829e+00 1.091504123262467374e+00
1.266666666666666829e+00 1.118152923555612688e+00
1.266666666666666829e+00 1.569879724117328124e+00
1.266666666666666829e+00 1.604773437166073791e+00
1.266666666666666829e+00 1.660711307897173583e+00
1.266666666666666829e+00 1.709680589339143353e+00
1.266666666666666829e+00 1.737115305235562346e+00
1.266666666666666829e+00 1.820139012958890135e+00
1.266666666666666829e+00 1.955883083225018026e+00
1.266666666666666829e+00 2.112463294148511750e+00
1.266666666666666829e+00 2.196132347663677820e+00
1.266666666666666829e+00 2.275907900878820556e+00
1.266666666666666829e+00 1.197746468902749939e+00
1.266666666666666829e+00 1.280736903158469886e+00
1.266666666666666829e+00 1.364403084686301781e+00
1.266666666666666829e+00 1.509333233339305025e+00
1.266666666666666829e+00 1.558587924474863939e+00
1.266666666666666829e+00 1.832521720385614117e+00
1.266666666666666829e+00 1.863184165059522002e+00
1.266666666666666829e+00 1.943160983094259109e+00
1.266666666666666829e+00 1.970258440972457947e+00
1.266666666666666829e+00 2.005313563970389623e+00
1.266666666666666829e+00 2.046507819085775282e+00
1.266666666666666829e+00 2.098050693026294766e+00
1.266666666666666829e+00 2.140760971581642025e+00
1.266666666666666829e+00 2.239773344531187149e+00
1.266666666666666829e+00 2.273123008458355798e+00
1.266666666666666829e+00 5.922358901534323650e-01
1.266666666666666829e+00 6.533607534589123134e-01
1.266666666666666829e+00 8.025406925691811466e-01
1.266666666666666829e+00 1.114715218524253260e+00
1.266666666666666829e+00 1.164275557458609001e+00
1.266666666666666829e+00 1.484631333811762488e+00
1.266666666666666829e+00 1.569699498455577213e+00
1.266666666666666829e+00 1.640239434245557959e+00
1.266666666666666829e+00 1.681142840561477669e+00
1.266666666666666829e+00 1.738277777666127122e+00
1.266666666666666829e+00 1.835214977072638476e+00
1.266666666666666829e+00 1.966952796553385951e+00
1.266666666666666829e+00 2.047113577588163480e+00
1.266666666666666829e+00 2.107253493339811712e+00
1.266666666666666829e+00 2.197847596845463158e+00
1.266666666666666829e+00 5.812930353097556235e-01
1.266666666666666829e+00 6.400576787250713551e-01
1.266666666666666829e+00 6.921949066828858577e-01
1.266666666666666829e+00 8.272555267213874686e-01
1.266666666666666829e+00 8.357371413251541981e-01
1.266666666666666829e+00 1.006360504523087229e+00
1.266666666666666829e+00 1.150557762747098423e+00
1.266666666666666829e+00 1.343297366631645673e+00
1.266666666666666829e+00 1.554437571934073503e+00
1.266666666666666829e+00 1.593460525964445651e+00
1.266666666666666829e+00 1.700365832520105869e+00
1.266666666666666829e+00 1.858928958693496725e+00
1.266666666666666829e+00 2.006054243283216465e+00
1.266666666666666829e+00 2.063277135023355413e+00
1.266666666666666829e+00 2.111566219178854453e+00
1.266666666666666829e+00 5.868915668564795851e-01
1.266666666666666829e+00 6.563098905596973509e-01
1.266666666666666829e+00 8.113977590435865750e-01
1.266666666666666829e+00 1.093617648128088149e+00
1.266666666666666829e+00 1.181671330262417996e+00
1.266666666666666829e+00 1.506871520219846161e+00
1.266666666666666829e+00 1.546009617912460499e+00
1.266666666666666829e+00 1.615572799891481282e+00
1.266666666666666829e+00 1.694210336339267542e+00
1.266666666666666829e+00 1.727492996105439715e+00
1.266666666666666829e+00 1.880903264685883869e+00
1.266666666666666829e+00 1.939536104929146632e+00
1.266666666666666829e+00 2.033671383242477759e+00
1.266666666666666829e+00 2.136335379620618369e+00
1.266666666666666829e+00 2.191486964551842220e+00
1.266666666666666829e+00 1.201701126783348172e+00
1.266666666666666829e+00 1.276853906203740507e+00
1.266666666666666829e+00 1.362982696551881645e+00
1.266666666666666829e+00 1.516293012607150104e+00
1.266666666666666829e+00 1.552740318571125044e+00
1.266666666666666829e+00 1.828904514223324895e+00
1.266666666666666829e+00 1.873322743252003875e+00
1.266666666666666829e+00 1.923723517569413843e+00
1.266666666666666829e+00 1.980293769158265604e+00
1.266666666666666829e+00 2.001387548786880188e+00
1.266666666666666829e+00 2.053393095734350027e+00
1.266666666666666829e+00 2.097656400340497385e+00
1.266666666666666829e+00 2.148922440238067111e+00
1.266666666666666829e+00 2.220821712856178465e+00
1.266666666666666829e+00 2.278658122948598930e+00
1.266666666666666829e+00 1.187922340681240030e+00
1.266666666666666829e+00 1.295326248166077221e+00
1.266666666666666829e+00 1.359186649227069665e+00
1.266666666666666829e+00 1.510287303654251900e+00
1.266666666666666829e+00 1.559703597080869031e+00
1.266666666666666829e+00 1.829954196595252824e+00
1.266666666666666829e+00 1.849131385168192310e+00
1.266666666666666829e+00 1.958441707285572875e+00
1.266666666666666829e+00 1.982984862775140300e+00
1.266666666666666829e+00 1.998301981083045575e+00
1.266666666666666829e+00 2.057522737425301784e+00
1.266666666666666829e+00 2.079990036844151291e+00
1.266666666666666829e+00 2.145394905947995312e+00
1.266666666666666829e+00 2.242197979873822078e+00
1.266666666666666829e+00 2.257709727178990988e+00
1.266666666666666829e+00 8.005358825360247010e-01
1.266666666666666829e+00 8.937481904548860712e-01
1.266666666666666829e+00 9.525949063974223918e-01
1.266666666666666829e+00 1.077920818766443745e+00
1.266666666666666829e+00 1.127175002094759293e+00
1.266666666666666829e+00 1.559238089253454973e+00
1.266666666666666829e+00 1.609637132750151522e+00
1.266666666666666829e+00 1.676335742473668233e+00
1.266666666666666829e+00 1.691162569125367554e+00
1.266666666666666829e+00 1.750416723726601731e+00
1.266666666666666829e+00 1.815471107611131174e+00
1.266666666666666829e+00 1.986762545496304710e+00
1.266666666666666829e+00 2.060034469302507887e+00
1.266666666666666829e+00 2.197236845087871870e+00
1.266666666666666829e+00 2.306815384428574589e+00
1.266666666666666829e+00 7.951669475732217052e-01
1.266666666666666829e+00 9.144503978973546054e-01
1.266666666666666829e+00 9.355945857121525933e-01
1.266666666666666829e+00 1.088647439207562684e+00
1.266666666666666829e+00 1.118435005932525428e+00
1.266666666666666829e+00 1.559761757531447302e+00
1.266666666666666829e+00 1.614414739186742054e+00
1.266666666666666829e+00 1.656753686568578132e+00
1.266666666666666829e+00 1.707463445267109137e+00
1.266666666666666829e+00 1.739505257639081037e+00
1.266666666666666829e+00 1.829263336283048602e+00
1.266666666666666829e+00 1.949988583632062955e+00
1.266666666666666829e+00 2.113137960612732513e+00
1.266666666666666829e+00 2.192846647846067754e+00
1.266666666666666829e+00 2.281086166289782113e+00
1.266666666666666829e+00 1.193879428086177086e+00
1.266666666666666829e+00 1.290042786957911858e+00
1.266666666666666829e+00 1.356047619235624779e+00
1.266666666666666829e+00 1.524384001321152482e+00
1.266666666666666829e+00 1.548023022432886364e+00
1.266666666666666829e+00 1.818127651404722656e+00
1.266666666666666829e+00 1.867764470101803909e+00
1.266666666666666829e+00 1.935968289594001135e+00
1.266666666666666829e+00 1.975629106210107011e+00
1.266666666666666829e+00 2.010495792608224974e+00
1.266666666666666829e+00 2.056628496455573440e+00
1.266666666666666829e+00 2.103783735516259412e+00
1.266666666666666829e+00 2.148425422550161557e+00
1.266666666666666829e+00 2.207677168532342193e+00
1.266666666666666829e+00 2.261097499970816216e+00
1.266666666666666829e+00 4.691538632243918983e-03
1.266666666666666829e+00 1.533192976719988110e-02
1.266666666666666829e+00 9.800518904503974227e-02
1.266666666666666829e+00 1.365015852836393151e-01
1.266666666666666829e+00 2.456719203500199455e-01
1.266666666666666829e+00 2.566025978706534261e-01
1.266666666666666829e+00 2.697103351919452052e-01
1.266666666666666829e+00 3.340884779775308289e-01
1.266666666666666829e+00 3.692466618553851276e-01
1.266666666666666829e+00 3.766374222520028070e-01
1.266666666666666829e+00 8.325281440364733498e-01
1.266666666666666829e+00 1.120272632930465306e+00
1.266666666666666829e+00 1.211440416161735811e+00
1.266666666666666829e+00 1.283746832909770319e+00
1.266666666666666829e+00 1.380548108720887512e+00
1.333333333333333259e+00 5.858239639356384032e-01
1.333333333333333259e+00 6.574975559938707192e-01
1.333333333333333259e+00 8.069006181511895193e-01
1.333333333333333259e+00 1.108861039746784627e+00
1.333333333333333259e+00 1.168008525273734222e+00
1.333333333333333259e+00 1.482412873648513596e+00
1.333333333333333259e+00 1.572937076834961090e+00
1.333333333333333259e+00 1.642664220388837748e+00
1.333333333333333259e+00 1.678773904193832323e+00
1.333333333333333259e+00 1.733012837659288152e+00
1.333333333333333259e+00 1.846935476972305423e+00
1.333333333333333259e+00 1.962255078260142227e+00
1.333333333333333259e+00 2.039313109009867730e+00
1.333333333333333259e+00 2.110955193159838927e+00
1.333333333333333259e+00 2.199410384685847930e+00
1.333333333333333259e+00 5.800747385059992212e-01
1.333333333333333259e+00 6.392235592710449055e-01
1.333333333333333259e+00 6.931638702558018394e-01
1.333333333333333259e+00 8.273753938852337342e-01
1.333333333333333259e+00 8.351689465380047750e-01
1.333333333333333259e+00 1.006319784513181048e+00
1.333333333333333259e+00 1.148653410062905778e+00
1.333333333333333259e+00 1.348965517383163615e+00
1.333333333333333259e+00 1.550045279378679197e+00
1.333333333333333259e+00 1.596340981905683520e+00
1.333333333333333259e+00 1.707612079654211357e+00
1.333333333333333259e+00 1.850373414996568044e+00
1.333333333333333259e+00 2.002324741742143033e+00
1.333333333333333259e+00 2.063480917382605639e+00
1.333333333333333259e+00 2.110199750932480356e+00
1.333333333333333259e+00 5.816662738531874766e-01
1.333333333333333259e+00 6.596472414033200948e-01
1.333333333333333259e+00 8.146692112128732788e-01
1.333333333333333259e+00 1.091455008088502154e+00
1.333333333333333259e+00 1.182062534426648881e+00
1.333333333333333259e+00 1.499003238568008101e+00
1.333333333333333259e+00 1.553351702467239193e+00
1.333333333333333259e+00 1.623165131811276751e+00
1.333333333333333259e+00 1.690034235066406154e+00
1.333333333333333259e+00 1.724304792105897377e+00
1.333333333333333259e+00 1.893416555082495734e+00
1.333333333333333259e+00 1.930049509946485387e+00
1.333333333333333259e+00 2.030141241913781869e+00
1.333333333333333259e+00 2.133531856711329056e+00
1.333333333333333259e+00 2.195178435539020256e+00
1.333333333333333259e+00 1.201951999961579531e+00
1.333333333333333259e+00 1.276539747054016516e+00
1.333333333333333259e+00 1.361149295328743847e+00
1.333333333333333259e+00 1.519176683233268932e+00
1.333333333333333259e+00 1.551601364625611268e+00
1.333333333333333259e+00 1.826197902002576257e+00
1.333333333333333259e+00 1.872922174234247450e+00
1.333333333333333259e+00 1.926837625546255595e+00
1.333333333333333259e+00 1.979958747251458817e+00
1.333333333333333259e+00 2.003340883815127427e+00
1.333333333333333259e+00 2.050434805656664139e+00
1.333333333333333259e+00 2.097925377228534671e+00
1.333333333333333259e+00 2.146876617307015067e+00
1.333333333333333259e+00 2.222458821705060927e+00
1.333333333333333259e+00 2.278722058298967568e+00
1.333333333333333259e+00 1.198405065942068859e+00
1.333333333333333259e+00 1.280107931848277758e+00
1.333333333333333259e+00 1.362256281506518008e+00
1.333333333333333259e+00 1.512542814650970513e+00
1.333333333333333259e+00 1.557325682260199073e+00
1.333333333333333259e+00 1.829272238318850441e+00
1.333333333333333259e+00 1.864084351875874290e+00
1.333333333333333259e+00 1.945068878529269796e+00
1.333333333333333259e+00 1.969945156850883450e+00
1.333333333333333259e+00 2.006739306816513135e+00
1.333333333333333259e+00 2.044034055179338338e+00
1.333333333333333259e+00 2.101001396613241923e+00
1.333333333333333259e+00 2.137484338135493545e+00
1.333333333333333259e+00 2.239522246100762004e+00
1.333333333333333259e+00 2.272554626417161217e+00
1.333333333333333259e+00 5.962306675729962535e-01
1.333333333333333259e+00 6.225205832768381242e-01
1.333333333333333259e+00 6.947267126032841134e-01
1.333333333333333259e+00 8.255298343584058784e-01
1.333333333333333259e+00 8.411684042206672984e-01
1.333333333333333259e+00 9.962108242126817004e-01
1.333333333333333259e+00 1.171619939651208142e+00
1.333333333333333259e+00 1.322686385780258433e+00
1.333333333333333259e+00 1.559295755146393958e+00
1.333333333333333259e+00 1.593716785263751490e+00
1.333333333333333259e+00 1.680295096400300281e+00
1.333333333333333259e+00 1.887748260119138877e+00
1.333333333333333259e+00 2.004226081739972187e+00
1.333333333333333259e+00 2.078334113995623511e+00
1.333333333333333259e+00 2.109223822685606820e+00
1.333333333333333259e+00 5.853247857062626736e-01
1.333333333333333259e+00 6.272986079834197426e-01
1.333333333333333259e+00 7.066733263571336465e-01
1.333333333333333259e+00 8.198997615914151993e-01
1.333333333333333259e+00 8.386006684517894882e-01
1.333333333333333259e+00 1.009943298406341228e+00
1.333333333333333259e+00 1.139030197034372804e+00
1.333333333333333259e+00 1.356746431888382176e+00
1.333333333333333259e+00 1.549456010818744289e+00
1.333333333333333259e+00 1.582571016762386762e+00
1.333333333333333259e+00 1.717109518403759694e+00
1.333333333333333259e+00 1.832217476506656340e+00
1.333333333333333259e+00 2.017204321785385446e+00
1.333333333333333259e+00 2.097517161208656944e+00
1.333333333333333259e+00 2.113560984006170429e+00
1.333333333333333259e+00 7.997619461399381180e-01
1.333333333333333259e+00 8.971925089471142201e-01
1.333333333333333259e+00 9.451442180090054990e-01
1.333333333333333259e+00 1.093506081182255230e+00
1.333333333333333259e+00 1.117187664009293258e+00
1.333333333333333259e+00 1.572908278127954418e+00
1.333333333333333259e+00 1.600785075920754252e+00
1.333333333333333259e+00 1.662263056442554898e+00
1.333333333333333259e+00 1.707486601042973007e+00
1.333333333333333259e+00 1.739325400935996413e+00
1.333333333333333259e+00 1.821523734636343761e+00
1.333333333333333259e+00 1.952736691465389640e+00
1.333333333333333259e+00 2.121189132448904502e+00
1.333333333333333259e+00 2.180852925801644915e+00
1.333333333333333259e+00 2.279216164568424574e+00
1.333333333333333259e+00 5.708892215112655322e-01
1.333333333333333259e+00 6.640659950730594119e-01
1.333333333333333259e+00 8.238682787212212588e-01
1.333333333333333259e+00 1.089180726875582650e+00
1.333333333333333259e+00 1.179379710527001635e+00
1.333333333333333259e+00 1.511393171633130805e+00
1.333333333333333259e+00 1.555084368149351803e+00
1.333333333333333259e+00 1.613297329573526895e+00
1.333333333333333259e+00 1.697981645788445348e+00
1.333333333333333259e+00 1.721847365455431600e+00
1.333333333333333259e+00 1.832362474187931412e+00
1.333333333333333259e+00 1.988120434349383459e+00
1.333333333333333259e+00 2.035782923072900985e+00
1.333333333333333259e+00 2.126194111433477474e+00
1.333333333333333259e+00 2.200843042048944653e+00
1.333333333333333259e+00 8.024519550882018848e-01
1.333333333333333259e+00 8.895441979904319396e-01
1.333333333333333259e+00 9.508376748354123720e-01
1.333333333333333259e+00 1.087394077800155401e+00
1.333333333333333259e+00 1.122442856255503330e+00
1.333333333333333259e+00 1.573771948220354489e+00
1.333333333333333259e+00 1.597232615371268594e+00
1.333333333333333259e+00 1.670790479931895334e+00
1.333333333333333259e+00 1.700828681850794055e+00
1.333333333333333259e+00 1.744088987293366699e+00
1.333333333333333259e+00 1.815112325718217789e+00
1.333333333333333259e+00 1.966384590584908665e+00
1.333333333333333259e+00 2.098414037575707880e+00
1.333333333333333259e+00 2.182935076906602490e+00
1.333333333333333259e+00 2.294793649125836055e+00
1.333333333333333259e+00 5.708892198234138959e-01
1.333333333333333259e+00 6.640659929351215851e-01
1.333333333333333259e+00 8.238682804447421404e-01
1.333333333333333259e+00 1.089180732339769975e+00
1.333333333333333259e+00 1.179379711997995628e+00
1.333333333333333259e+00 1.511393174557468910e+00
1.333333333333333259e+00 1.555084365900455623e+00
1.333333333333333259e+00 1.613297327602055020e+00
1.333333333333333259e+00 1.697981644389670919e+00
1.333333333333333259e+00 1.721847363035578837e+00
1.333333333333333259e+00 1.832362473312713291e+00
1.333333333333333259e+00 1.988120438657034583e+00
1.333333333333333259e+00 2.035782920619766401e+00
1.333333333333333259e+00 2.126194108438369312e+00
1.333333333333333259e+00 2.200843042809339067e+00
1.333333333333333259e+00 8.024519594771106767e-01
1.333333333333333259e+00 8.895442034930169939e-01
1.333333333333333259e+00 9.508376807773970540e-01
1.333333333333333259e+00 1.087394083379621179e+00
1.333333333333333259e+00 1.122442861845939888e+00
1.333333333333333259e+00 1.573771944726587435e+00
1.333333333333333259e+00 1.597232613661219602e+00
1.333333333333333259e+00 1.670790469461422845e+00
1.333333333333333259e+00 1.700828674746759361e+00
1.333333333333333259e+00 1.744088977507232130e+00
1.333333333333333259e+00 1.815112328854439738e+00
1.333333333333333259e+00 1.966384596160850151e+00
1.333333333333333259e+00 2.098414042262191970e+00
1.333333333333333259e+00 2.182935075458885876e+00
1.333333333333333259e+00 2.294793650265120277e+00
1.333333333333333259e+00 5.962306444776288572e-01
1.333333333333333259e+00 6.225205781243516867e-01
1.333333333333333259e+00 6.947266994724543565e-01
1.333333333333333259e+00 8.255298143388927201e-01
1.333333333333333259e+00 8.411683804094138850e-01
1.333333333333333259e+00 9.962108163973653063e-01
1.333333333333333259e+00 1.171619941567200840e+00
1.333333333333333259e+00 1.322686372971986657e+00
1.333333333333333259e+00 1.559295749401968578e+00
1.333333333333333259e+00 1.593716778920196475e+00
1.333333333333333259e+00 1.680295084559304541e+00
1.333333333333333259e+00 1.887748251471037975e+00
1.333333333333333259e+00 2.004226089734288507e+00
1.333333333333333259e+00 2.078334119085155862e+00
1.333333333333333259e+00 2.109223823572051515e+00
1.333333333333333259e+00 5.853247991679211282e-01
1.333333333333333259e+00 6.272986209415307712e-01
1.333333333333333259e+00 7.066733322352831692e-01
1.333333333333333259e+00 8.198997844503139731e-01
1.333333333333333259e+00 8.386006907768432939e-01
1.333333333333333259e+00 1.009943310453905951e+00
1.333333333333333259e+00 1.139030204102311927e+00
1.333333333333333259e+00 1.356746440630132611e+00
1.333333333333333259e+00 1.549456012290079343e+00
1.333333333333333259e+00 1.582571023828251100e+00
1.333333333333333259e+00 1.717109530778230919e+00
1.333333333333333259e+00 1.832217482929678454e+00
1.333333333333333259e+00 2.017204315055380448e+00
1.333333333333333259e+00 2.097517159478201165e+00
1.333333333333333259e+00 2.113560979487942859e+00
1.333333333333333259e+00 2.135782155279571271e+00
1.333333333333333259e+00 2.188396765281936496e+00
1.333333333333333259e+00 7.997619430356905923e-01
1.333333333333333259e+00 8.971925059003922343e-01
1.333333333333333259e+00 9.451442139393009256e-01
1.333333333333333259e+00 1.093506073645471588e+00
1.333333333333333259e+00 1.117187656176497512e+00
1.333333333333333259e+00 1.572908282920508327e+00
1.333333333333333259e+00 1.600785076805976814e+00
1.333333333333333259e+00 1.662263063385097439e+00
1.333333333333333259e+00 1.707486609319232684e+00
1.333333333333333259e+00 1.739325410098132352e+00
1.333333333333333259e+00 1.821523729266147029e+00
1.333333333333333259e+00 1.952736682743108076e+00
1.333333333333333259e+00 2.121189132442594882e+00
1.333333333333333259e+00 2.180852926204465803e+00
1.333333333333333259e+00 2.279216158833264672e+00
1.333333333333333259e+00 1.198405069712890736e+00
1.333333333333333259e+00 1.280107935127915653e+00
1.333333333333333259e+00 1.362256287751108630e+00
1.333333333333333259e+00 1.512542817932086336e+00
1.333333333333333259e+00 1.557325689470474117e+00
1.333333333333333259e+00 1.829272241377168484e+00
1.333333333333333259e+00 1.864084354519633280e+00
1.333333333333333259e+00 1.945068880314295257e+00
1.333333333333333259e+00 1.969945160632931902e+00
1.333333333333333259e+00 2.006739313886356513e+00
1.333333333333333259e+00 2.044034050978694950e+00
1.333333333333333259e+00 2.101001396870998406e+00
1.333333333333333259e+00 2.137484344806154013e+00
1.333333333333333259e+00 2.239522242159296184e+00
1.333333333333333259e+00 2.272554627015125561e+00
1.333333333333333259e+00 5.858239777577693985e-01
1.333333333333333259e+00 6.574975733087455865e-01
1.333333333333333259e+00 8.069006279369830281e-01
1.333333333333333259e+00 1.108861053784863770e+00
1.333333333333333259e+00 1.168008537852955442e+00
1.333333333333333259e+00 1.482412873120694030e+00
1.333333333333333259e+00 1.572937092277754800e+00
1.333333333333333259e+00 1.642664227205898442e+00
1.333333333333333259e+00 1.678773912236380284e+00
1.333333333333333259e+00 1.733012843514444512e+00
1.333333333333333259e+00 1.846935478032861511e+00
1.333333333333333259e+00 1.962255080079984282e+00
1.333333333333333259e+00 2.039313115355810169e+00
1.333333333333333259e+00 2.110955197924937465e+00
1.333333333333333259e+00 2.199410386594223610e+00
1.333333333333333259e+00 5.800747396934866629e-01
1.333333333333333259e+00 6.392235566425483739e-01
1.333333333333333259e+00 6.931638713604684199e-01
1.333333333333333259e+00 8.273753910058303518e-01
1.333333333333333259e+00 8.351689469139103039e-01
1.333333333333333259e+00 1.006319789591969993e+00
1.333333333333333259e+00 1.148653414232995829e+00
1.333333333333333259e+00 1.348965519165915339e+00
1.333333333333333259e+00 1.550045277219538775e+00
1.333333333333333259e+00 1.596340981492744504e+00
1.333333333333333259e+00 1.707612076245851540e+00
1.333333333333333259e+00 1.850373419364956362e+00
1.333333333333333259e+00 2.002324742733776475e+00
1.333333333333333259e+00 2.063480917414040050e+00
1.333333333333333259e+00 2.110199752434766651e+00
1.333333333333333259e+00 5.816662620217130097e-01
1.333333333333333259e+00 6.596472287409653745e-01
1.333333333333333259e+00 8.146691946355701930e-01
1.333333333333333259e+00 1.091454983331885842e+00
1.333333333333333259e+00 1.182062520347216150e+00
1.333333333333333259e+00 1.499003241592077984e+00
1.333333333333333259e+00 1.553351688027646560e+00
1.333333333333333259e+00 1.623165129127329465e+00
1.333333333333333259e+00 1.690034233930788332e+00
1.333333333333333259e+00 1.724304786933117839e+00
1.333333333333333259e+00 1.893416554691128795e+00
1.333333333333333259e+00 1.930049510432411353e+00
1.333333333333333259e+00 2.030141238084638644e+00
1.333333333333333259e+00 2.133531852720238930e+00
1.333333333333333259e+00 2.195178432446141414e+00
1.333333333333333259e+00 1.201951993783694661e+00
1.333333333333333259e+00 1.276539746579629764e+00
1.333333333333333259e+00 1.361149287845506706e+00
1.333333333333333259e+00 1.519176679962043863e+00
1.333333333333333259e+00 1.551601354094486851e+00
1.333333333333333259e+00 1.826197898213393955e+00
1.333333333333333259e+00 1.872922176563236007e+00
1.333333333333333259e+00 1.926837626045255547e+00
1.333333333333333259e+00 1.979958738493650117e+00
1.333333333333333259e+00 2.003340874384974768e+00
1.333333333333333259e+00 2.050434810521494455e+00
1.333333333333333259e+00 2.097925374487459749e+00
1.333333333333333259e+00 2.146876611835580206e+00
1.333333333333333259e+00 2.222458819885019921e+00
1.333333333333333259e+00 2.278722060049290121e+00
1.333333333333333259e+00 1.186014758634343025e+00
1.333333333333333259e+00 1.299694514465073780e+00
1.333333333333333259e+00 1.354215370091395698e+00
1.333333333333333259e+00 1.515379031139332255e+00
1.333333333333333259e+00 1.557477607484457849e+00
1.333333333333333259e+00 1.823219534719243029e+00
1.333333333333333259e+00 1.849436233263816121e+00
1.333333333333333259e+00 1.962506152583472385e+00
1.333333333333333259e+00 1.980918565766074835e+00
1.333333333333333259e+00 2.006341504351098592e+00
1.333333333333333259e+00 2.056346367744140480e+00
1.333333333333333259e+00 2.076452603389839169e+00
1.333333333333333259e+00 2.147917676617254301e+00
1.333333333333333259e+00 2.242141538022195846e+00
1.333333333333333259e+00 2.248500866900570827e+00
1.333333333333333259e+00 8.014940636388985240e-01
1.333333333333333259e+00 8.956201117571538362e-01
1.333333333333333259e+00 9.488868535768801848e-01
1.333333333333333259e+00 1.078626607917954061e+00
1.333333333333333259e+00 1.126710106128172129e+00
1.333333333333333259e+00 1.557956403780167420e+00
1.333333333333333259e+00 1.609943940201816304e+00
1.333333333333333259e+00 1.675367141660046855e+00
1.333333333333333259e+00 1.690415643546032243e+00
1.333333333333333259e+00 1.752335268522273282e+00
1.333333333333333259e+00 1.819322740767603364e+00
1.333333333333333259e+00 1.979516303024382751e+00
1.333333333333333259e+00 2.067249782549566817e+00
1.333333333333333259e+00 2.188895584315133647e+00
1.333333333333333259e+00 2.306411239546520164e+00
1.333333333333333259e+00 7.966946583505034596e-01
1.333333333333333259e+00 9.165462444185550339e-01
1.333333333333333259e+00 9.313818399426736505e-01
1.333333333333333259e+00 1.087791849481817508e+00
1.333333333333333259e+00 1.119200413838655095e+00
1.333333333333333259e+00 1.558297446630660943e+00
1.333333333333333259e+00 1.614077849209365922e+00
1.333333333333333259e+00 1.658461083972184724e+00
1.333333333333333259e+00 1.703932719774968518e+00
1.333333333333333259e+00 1.743271116467468573e+00
1.333333333333333259e+00 1.832517270568104095e+00
1.333333333333333259e+00 1.947563620826286979e+00
1.333333333333333259e+00 2.115632713429960177e+00
1.333333333333333259e+00 2.179906993122330050e+00
1.333333333333333259e+00 2.287638155562291331e+00
1.333333333333333259e+00 1.190905483362058703e+00
1.333333333333333259e+00 1.295391621195705056e+00
1.333333333333333259e+00 1.351624851505278002e+00
1.333333333333333259e+00 1.529944247237892796e+00
1.333333333333333259e+00 1.544987405751470533e+00
1.333333333333333259e+00 1.812861748345511614e+00
1.333333333333333259e+00 1.865071911219388312e+00
1.333333333333333259e+00 1.944615660178044436e+00
1.333333333333333259e+00 1.974134377875515156e+00
1.333333333333333259e+00 2.014847290707081129e+00
1.333333333333333259e+00 2.056305572460416897e+00
1.333333333333333259e+00 2.097158331081260485e+00
1.333333333333333259e+00 2.151234848811697020e+00
1.333333333333333259e+00 2.208345598165607271e+00
1.333333333333333259e+00 2.256289855019815604e+00
1.333333333333333259e+00 6.324943868463606123e-03
1.333333333333333259e+00 2.241403624421423046e-02
1.333333333333333259e+00 9.270370148635720398e-02
1.333333333333333259e+00 1.291786136562507181e-01
1.333333333333333259e+00 2.458783466539955498e-01
1.333333333333333259e+00 2.564053612548491401e-01
1.333333333333333259e+00 2.740823744801730300e-01
1.333333333333333259e+00 3.327398919451525217e-01
1.333333333333333259e+00 3.671740560933471897e-01
1.333333333333333259e+00 3.764870338908679059e-01
1.333333333333333259e+00 8.421779019817847711e-01
1.333333333333333259e+00 1.103409847581644954e+00
1.333333333333333259e+00 1.210659742762089763e+00
1.333333333333333259e+00 1.299051396962937588e+00
1.333333333333333259e+00 1.371329043315853369e+00
1.400000000000000133e+00 5.809692072466248192e-01
1.400000000000000133e+00 6.603787345516423102e-01
1.400000000000000133e+00 8.111417304054668875e-01
1.400000000000000133e+00 1.102699263614709935e+00
1.400000000000000133e+00 1.172125473197922929e+00
1.400000000000000133e+00 1.481959849460082523e+00
1.400000000000000133e+00 1.573920633602313046e+00
1.400000000000000133e+00 1.642174683338254226e+00
1.400000000000000133e+00 1.678585312195281176e+00
1.400000000000000133e+00 1.728093523365174633e+00
1.400000000000000133e+00 1.860791007098868022e+00
1.400000000000000133e+00 1.954922221997833276e+00
1.400000000000000133e+00 2.032952858937022711e+00
1.400000000000000133e+00 2.115459601964317926e+00
1.400000000000000133e+00 2.200497035451718375e+00
1.400000000000000133e+00 5.791399622135600112e-01
1.400000000000000133e+00 6.385744823855077357e-01
1.400000000000000133e+00 6.939152049847621129e-01
1.400000000000000133e+00 8.274600690645286249e-01
1.400000000000000133e+00 8.347042974485816558e-01
1.400000000000000133e+00 1.006308093573238693e+00
1.400000000000000133e+00 1.147223984088242332e+00
1.400000000000000133e+00 1.353427043257539708e+00
1.400000000000000133e+00 1.546672311475532524e+00
1.400000000000000133e+00 1.598439760934638798e+00
1.400000000000000133e+00 1.714065339609220473e+00
1.400000000000000133e+00 1.842836373381459225e+00
1.400000000000000133e+00 1.999373235225334611e+00
1.400000000000000133e+00 2.063777527826061942e+00
1.400000000000000133e+00 2.109370744466900760e+00
1.400000000000000133e+00 5.783356055842716614e-01
1.400000000000000133e+00 6.616904204902027686e-01
1.400000000000000133e+00 8.164480795674364799e-01
1.400000000000000133e+00 1.091316559905521899e+00
1.400000000000000133e+00 1.181161254088891610e+00
1.400000000000000133e+00 1.492100571433525147e+00
1.400000000000000133e+00 1.560750405403325658e+00
1.400000000000000133e+00 1.630497391665414852e+00
1.400000000000000133e+00 1.685627304705377583e+00
1.400000000000000133e+00 1.722589485035740609e+00
1.400000000000000133e+00 1.898064978193019670e+00
1.400000000000000133e+00 1.926493805773787926e+00
1.400000000000000133e+00 2.027956690865863720e+00
1.400000000000000133e+00 2.129534064965781681e+00
1.400000000000000133e+00 2.198275167296486643e+00
1.400000000000000133e+00 1.201745494835705586e+00
1.400000000000000133e+00 1.276744013062540262e+00
1.400000000000000133e+00 1.359792024901821605e+00
1.400000000000000133e+00 1.520750114837369438e+00
1.400000000000000133e+00 1.551294909362837871e+00
1.400000000000000133e+00 1.824218796810527010e+00
1.400000000000000133e+00 1.871999372350330759e+00
1.400000000000000133e+00 1.931373603632181357e+00
1.400000000000000133e+00 1.978406219203208138e+00
1.400000000000000133e+00 2.004742290239647673e+00
1.400000000000000133e+00 2.046819363131021419e+00
1.400000000000000133e+00 2.101680814887942006e+00
1.400000000000000133e+00 2.141522918037310319e+00
1.400000000000000133e+00 2.225158514642799901e+00
1.400000000000000133e+00 2.279423456562597039e+00
1.400000000000000133e+00 1.199283301025587889e+00
1.400000000000000133e+00 1.279267077076582382e+00
1.400000000000000133e+00 1.360473734155362990e+00
1.400000000000000133e+00 1.515854389164331906e+00
1.400000000000000133e+00 1.555603301615633427e+00
1.400000000000000133e+00 1.826226490041534589e+00
[truncated: 1,036,705 more chars]
