# Supplementary material for: Parafermions in moiré minibands
Source: Nat Commun. 2025 Feb 19;16:1770. doi: 10.1038/s41467-025-57035-x (PMC11839918; doi:10.1038/s41467-025-57035-x)
Supplement: Supplementary file 3 — Source Data [file 41467_2025_57035_MOESM3_ESM.zip › Fig1f.txt]

# Particle-entanglement spectrum (PES) with N_A=5 for 3/5 filling, gamma=3.75, in a 25 sites system. 1st column: momentum sectors. 2nd column: PES
1.000000000000000000e+00 2.463290110828330626e+01
1.000000000000000000e+00 2.462436713406362898e+01
1.000000000000000000e+00 2.456873276704178721e+01
1.000000000000000000e+00 2.453790012716578062e+01
1.000000000000000000e+00 2.435134690383379663e+01
1.000000000000000000e+00 2.339905935428179617e+01
1.000000000000000000e+00 2.338216785803072639e+01
1.000000000000000000e+00 2.335044254503418060e+01
1.000000000000000000e+00 2.334639122248562870e+01
1.000000000000000000e+00 2.325773526084932641e+01
1.000000000000000000e+00 2.270143689542249987e+01
1.000000000000000000e+00 2.265979450948753282e+01
1.000000000000000000e+00 2.259782437788106080e+01
1.000000000000000000e+00 2.255533655621091427e+01
1.000000000000000000e+00 2.250507250912616186e+01
1.000000000000000000e+00 2.239193277354067746e+01
1.000000000000000000e+00 2.238682974704698125e+01
1.000000000000000000e+00 2.231726958478432010e+01
1.000000000000000000e+00 2.229828063582223763e+01
1.000000000000000000e+00 2.229460248868468497e+01
1.000000000000000000e+00 2.224771237891582132e+01
1.000000000000000000e+00 2.224677630604974965e+01
1.000000000000000000e+00 2.224459116451198426e+01
1.000000000000000000e+00 2.223986839725576203e+01
1.000000000000000000e+00 2.223305561775406503e+01
1.000000000000000000e+00 2.222260997788522374e+01
1.000000000000000000e+00 2.220967662169191570e+01
1.000000000000000000e+00 2.220583932324661802e+01
1.000000000000000000e+00 2.220256133360548745e+01
1.000000000000000000e+00 2.220057731257813316e+01
1.000000000000000000e+00 2.219719465545358261e+01
1.000000000000000000e+00 2.218920458744355173e+01
1.000000000000000000e+00 2.218063862514149065e+01
1.000000000000000000e+00 2.217281299716314891e+01
1.000000000000000000e+00 2.216793560179624478e+01
1.000000000000000000e+00 2.215755152546070406e+01
1.000000000000000000e+00 2.215301303044403980e+01
1.000000000000000000e+00 2.214950312558147871e+01
1.000000000000000000e+00 2.214236873895595181e+01
1.000000000000000000e+00 2.213212186947732363e+01
1.000000000000000000e+00 2.212970432718764613e+01
1.000000000000000000e+00 2.212569733951748674e+01
1.000000000000000000e+00 2.211915544074980033e+01
1.000000000000000000e+00 2.211208833139817287e+01
1.000000000000000000e+00 2.210642394104296926e+01
1.000000000000000000e+00 2.209925081281928883e+01
1.000000000000000000e+00 2.209570622291685282e+01
1.000000000000000000e+00 2.208895451144143607e+01
1.000000000000000000e+00 2.207841755061087952e+01
1.000000000000000000e+00 2.207396671657357246e+01
1.000000000000000000e+00 2.207349287103105340e+01
1.000000000000000000e+00 2.206650361548773276e+01
1.000000000000000000e+00 2.206057145057492619e+01
1.000000000000000000e+00 2.205756254754663104e+01
1.000000000000000000e+00 2.205012658450143448e+01
1.000000000000000000e+00 2.204370399439964245e+01
1.000000000000000000e+00 2.203806678527026364e+01
1.000000000000000000e+00 2.203018816005063840e+01
1.000000000000000000e+00 2.202981093646276278e+01
1.000000000000000000e+00 2.202300579722283658e+01
1.000000000000000000e+00 2.202233552476009137e+01
1.000000000000000000e+00 2.201814342031629224e+01
1.000000000000000000e+00 2.200591324012019356e+01
1.000000000000000000e+00 2.200293229435344600e+01
1.000000000000000000e+00 2.199299552648416167e+01
1.000000000000000000e+00 2.198523726074781948e+01
1.000000000000000000e+00 2.198414372097251146e+01
1.000000000000000000e+00 2.196900116635076117e+01
1.000000000000000000e+00 2.195768443680480075e+01
1.000000000000000000e+00 2.195276530090955447e+01
1.000000000000000000e+00 2.193697156585565011e+01
1.000000000000000000e+00 2.191083757210039096e+01
1.000000000000000000e+00 2.186060263444480256e+01
1.000000000000000000e+00 2.177032354669833225e+01
1.000000000000000000e+00 2.161065709507229116e+01
1.000000000000000000e+00 2.110252546926717443e+01
1.000000000000000000e+00 2.108538858217427503e+01
1.000000000000000000e+00 2.104324000708730935e+01
1.000000000000000000e+00 2.098498795021037822e+01
1.000000000000000000e+00 2.092157943094146688e+01
1.000000000000000000e+00 2.091647163403045440e+01
1.000000000000000000e+00 2.089950760200259339e+01
1.000000000000000000e+00 2.089369477447779033e+01
1.000000000000000000e+00 2.088429695281578446e+01
1.000000000000000000e+00 2.087604919913822599e+01
1.000000000000000000e+00 2.085048429082194588e+01
1.000000000000000000e+00 2.084823426255838541e+01
1.000000000000000000e+00 2.083813018891424562e+01
1.000000000000000000e+00 2.083745728420216992e+01
1.000000000000000000e+00 2.083379161110237021e+01
1.000000000000000000e+00 2.081678476092159968e+01
1.000000000000000000e+00 2.080834618724449570e+01
1.000000000000000000e+00 2.080504967041780517e+01
1.000000000000000000e+00 2.079728426992211610e+01
1.000000000000000000e+00 2.079345749384709308e+01
1.000000000000000000e+00 2.078830019587136135e+01
1.000000000000000000e+00 2.078496977646175736e+01
1.000000000000000000e+00 2.078056641426157469e+01
1.000000000000000000e+00 2.076865153443600320e+01
1.000000000000000000e+00 2.076746651099904994e+01
1.000000000000000000e+00 2.076310859946877585e+01
1.000000000000000000e+00 2.075915042115023468e+01
1.000000000000000000e+00 2.074360496548392518e+01
1.000000000000000000e+00 2.073944852538221895e+01
1.000000000000000000e+00 2.073665548486471266e+01
1.000000000000000000e+00 2.073472446167437866e+01
1.000000000000000000e+00 2.072650917874933896e+01
1.000000000000000000e+00 2.072043960555645725e+01
1.000000000000000000e+00 2.071687073366925702e+01
1.000000000000000000e+00 2.070865972857960458e+01
1.000000000000000000e+00 2.070444425299193014e+01
1.000000000000000000e+00 2.069981949291757672e+01
1.000000000000000000e+00 2.068772562044069474e+01
1.000000000000000000e+00 2.068564946876540134e+01
1.000000000000000000e+00 2.068150773190030023e+01
1.000000000000000000e+00 2.067671604352527126e+01
1.000000000000000000e+00 2.067408081047614843e+01
1.000000000000000000e+00 2.066938322674112527e+01
1.000000000000000000e+00 2.066764082039291850e+01
1.000000000000000000e+00 2.066159157116685563e+01
1.000000000000000000e+00 2.065251402052064478e+01
1.000000000000000000e+00 2.063789184679665212e+01
1.000000000000000000e+00 2.063253229714635850e+01
1.000000000000000000e+00 2.062464398646459784e+01
1.000000000000000000e+00 2.061908553110889031e+01
1.000000000000000000e+00 2.061638990643005087e+01
1.000000000000000000e+00 2.060580356624357634e+01
1.000000000000000000e+00 2.059819746669712259e+01
1.000000000000000000e+00 2.059034142785074906e+01
1.000000000000000000e+00 2.058428244025023091e+01
1.000000000000000000e+00 2.058291637152042597e+01
1.000000000000000000e+00 2.058021706211890134e+01
1.000000000000000000e+00 2.057265180945494976e+01
1.000000000000000000e+00 2.055888407781280236e+01
1.000000000000000000e+00 2.055420368489550498e+01
1.000000000000000000e+00 2.054937202949403385e+01
1.000000000000000000e+00 2.054222482152552587e+01
1.000000000000000000e+00 2.053814039080819498e+01
1.000000000000000000e+00 2.053287753668784887e+01
1.000000000000000000e+00 2.052544279173745068e+01
1.000000000000000000e+00 2.050546223379489419e+01
1.000000000000000000e+00 2.050105798574085014e+01
1.000000000000000000e+00 2.048773866960096157e+01
1.000000000000000000e+00 2.048187486806657631e+01
1.000000000000000000e+00 2.047970826051437143e+01
1.000000000000000000e+00 2.047438776087885515e+01
1.000000000000000000e+00 2.046902656524267172e+01
1.000000000000000000e+00 2.046668034403013792e+01
1.000000000000000000e+00 2.046273912114000737e+01
1.000000000000000000e+00 2.045908944866123846e+01
1.000000000000000000e+00 2.045131253854532360e+01
1.000000000000000000e+00 2.044864374408568253e+01
1.000000000000000000e+00 2.044510734085368853e+01
1.000000000000000000e+00 2.043973942612428729e+01
1.000000000000000000e+00 2.043847884946091753e+01
1.000000000000000000e+00 2.043706365438134398e+01
1.000000000000000000e+00 2.043334460361418436e+01
1.000000000000000000e+00 2.042529246453824854e+01
1.000000000000000000e+00 2.042404120418555635e+01
1.000000000000000000e+00 2.041960903939452976e+01
1.000000000000000000e+00 2.041857868286340860e+01
1.000000000000000000e+00 2.041589891390426459e+01
1.000000000000000000e+00 2.041082137370926475e+01
1.000000000000000000e+00 2.041029376860246813e+01
1.000000000000000000e+00 2.040407194499216459e+01
1.000000000000000000e+00 2.039732707869023898e+01
1.000000000000000000e+00 2.039642038834102067e+01
1.000000000000000000e+00 2.039413656891898796e+01
1.000000000000000000e+00 2.039072555216023019e+01
1.000000000000000000e+00 2.038664085671820558e+01
1.000000000000000000e+00 2.037967887958343738e+01
1.000000000000000000e+00 2.037472792003116595e+01
1.000000000000000000e+00 2.036600866097195706e+01
1.000000000000000000e+00 2.035874632774309845e+01
1.000000000000000000e+00 2.035412478988780549e+01
1.000000000000000000e+00 2.034344896810472392e+01
1.000000000000000000e+00 2.033962086131939984e+01
1.000000000000000000e+00 2.033599404348687756e+01
1.000000000000000000e+00 2.033220811067268130e+01
1.000000000000000000e+00 2.032721173375557555e+01
1.000000000000000000e+00 2.032318720621527319e+01
1.000000000000000000e+00 2.031601322856105440e+01
1.000000000000000000e+00 2.031113732062734556e+01
1.000000000000000000e+00 2.030940638011892929e+01
1.000000000000000000e+00 2.030318803827598373e+01
1.000000000000000000e+00 2.029711680482793668e+01
1.000000000000000000e+00 2.029592738857025580e+01
1.000000000000000000e+00 2.029196512143433395e+01
1.000000000000000000e+00 2.028464842563094095e+01
1.000000000000000000e+00 2.028111173692186142e+01
1.000000000000000000e+00 2.027942632318849192e+01
1.000000000000000000e+00 2.027630192689827737e+01
1.000000000000000000e+00 2.027405272616207554e+01
1.000000000000000000e+00 2.026823828172833686e+01
1.000000000000000000e+00 2.026666274983424643e+01
1.000000000000000000e+00 2.026124029288298090e+01
1.000000000000000000e+00 2.025810217110982947e+01
1.000000000000000000e+00 2.025747008501885560e+01
1.000000000000000000e+00 2.025070066025024573e+01
1.000000000000000000e+00 2.024677385795906659e+01
1.000000000000000000e+00 2.024616298772465584e+01
1.000000000000000000e+00 2.024041275748941970e+01
1.000000000000000000e+00 2.023903446228759861e+01
1.000000000000000000e+00 2.023226249144124012e+01
1.000000000000000000e+00 2.023110800977951840e+01
1.000000000000000000e+00 2.022692417394294040e+01
1.000000000000000000e+00 2.022494278566271930e+01
1.000000000000000000e+00 2.022214388834392196e+01
1.000000000000000000e+00 2.021740444368414202e+01
1.000000000000000000e+00 2.021494629297479406e+01
1.000000000000000000e+00 2.021074126255816239e+01
1.000000000000000000e+00 2.020652859090595044e+01
1.000000000000000000e+00 2.020408315444422342e+01
1.000000000000000000e+00 2.020150830736637104e+01
1.000000000000000000e+00 2.019863284981054719e+01
1.000000000000000000e+00 2.019819295179506824e+01
1.000000000000000000e+00 2.019413953196826128e+01
1.000000000000000000e+00 2.018932552430178262e+01
1.000000000000000000e+00 2.018691339696120934e+01
1.000000000000000000e+00 2.018288273237959629e+01
1.000000000000000000e+00 2.018102769041073685e+01
1.000000000000000000e+00 2.017609478621126939e+01
1.000000000000000000e+00 2.017563692955419086e+01
1.000000000000000000e+00 2.017165361711960259e+01
1.000000000000000000e+00 2.016717532500108945e+01
1.000000000000000000e+00 2.016459803984593790e+01
1.000000000000000000e+00 2.016335760937029065e+01
1.000000000000000000e+00 2.016152619059191409e+01
1.000000000000000000e+00 2.015765646063336902e+01
1.000000000000000000e+00 2.015584086640351558e+01
1.000000000000000000e+00 2.015192401137963074e+01
1.000000000000000000e+00 2.014988363895502133e+01
1.000000000000000000e+00 2.014716739722999961e+01
1.000000000000000000e+00 2.014512321251573468e+01
1.000000000000000000e+00 2.013992713597786732e+01
1.000000000000000000e+00 2.013831718682932248e+01
1.000000000000000000e+00 2.013707229372795027e+01
1.000000000000000000e+00 2.013406490108663860e+01
1.000000000000000000e+00 2.012615645742098636e+01
1.000000000000000000e+00 2.012528239040030797e+01
1.000000000000000000e+00 2.012300584256366420e+01
1.000000000000000000e+00 2.012046666022851937e+01
1.000000000000000000e+00 2.011802241484047116e+01
1.000000000000000000e+00 2.011701346127798118e+01
1.000000000000000000e+00 2.011184742649620105e+01
1.000000000000000000e+00 2.010943846735052887e+01
1.000000000000000000e+00 2.010742947202145103e+01
1.000000000000000000e+00 2.010546362479734483e+01
1.000000000000000000e+00 2.010187274638691335e+01
1.000000000000000000e+00 2.010030808132067648e+01
1.000000000000000000e+00 2.009767801902058082e+01
1.000000000000000000e+00 2.009642810204629626e+01
1.000000000000000000e+00 2.009179681905844106e+01
1.000000000000000000e+00 2.008908361855838365e+01
1.000000000000000000e+00 2.008777558866646729e+01
1.000000000000000000e+00 2.008491701778020300e+01
1.000000000000000000e+00 2.008167656542537216e+01
1.000000000000000000e+00 2.008024558191251430e+01
1.000000000000000000e+00 2.007733389024648929e+01
1.000000000000000000e+00 2.007440398688368433e+01
1.000000000000000000e+00 2.007206593840107089e+01
1.000000000000000000e+00 2.006892097435414968e+01
1.000000000000000000e+00 2.006553391776747475e+01
1.000000000000000000e+00 2.006407391250287731e+01
1.000000000000000000e+00 2.006273910434498831e+01
1.000000000000000000e+00 2.005972879700187050e+01
1.000000000000000000e+00 2.005887937802409482e+01
1.000000000000000000e+00 2.005721975868819840e+01
1.000000000000000000e+00 2.005436425902074049e+01
1.000000000000000000e+00 2.005120246666178119e+01
1.000000000000000000e+00 2.004976405282275920e+01
1.000000000000000000e+00 2.004603580457367684e+01
1.000000000000000000e+00 2.004546818227220939e+01
1.000000000000000000e+00 2.004066171332222979e+01
1.000000000000000000e+00 2.003708348175508291e+01
1.000000000000000000e+00 2.003580768696070535e+01
1.000000000000000000e+00 2.003123293229877788e+01
1.000000000000000000e+00 2.002425688358367140e+01
1.000000000000000000e+00 2.002176403589625409e+01
1.000000000000000000e+00 2.002107575304973963e+01
1.000000000000000000e+00 2.001914144895367542e+01
1.000000000000000000e+00 2.001843247203282061e+01
1.000000000000000000e+00 2.001496338864913938e+01
1.000000000000000000e+00 2.001335127040173134e+01
1.000000000000000000e+00 2.001176211580123265e+01
1.000000000000000000e+00 2.000871755165267984e+01
1.000000000000000000e+00 2.000148222560162026e+01
1.000000000000000000e+00 1.999968293782010420e+01
1.000000000000000000e+00 1.999703979137473198e+01
1.000000000000000000e+00 1.999133347510787218e+01
1.000000000000000000e+00 1.999000046634223438e+01
1.000000000000000000e+00 1.998664526810803821e+01
1.000000000000000000e+00 1.998233795045014816e+01
1.000000000000000000e+00 1.998223145984592719e+01
1.000000000000000000e+00 1.997925992152449126e+01
1.000000000000000000e+00 1.997424640990518441e+01
1.000000000000000000e+00 1.997141908408108435e+01
1.000000000000000000e+00 1.997065071384577450e+01
1.000000000000000000e+00 1.996813778760744640e+01
1.000000000000000000e+00 1.996434983461901425e+01
1.000000000000000000e+00 1.996145975051175014e+01
1.000000000000000000e+00 1.995945607355276152e+01
1.000000000000000000e+00 1.995589815465429240e+01
1.000000000000000000e+00 1.995431470674117591e+01
1.000000000000000000e+00 1.995183961921629034e+01
1.000000000000000000e+00 1.995047797301209513e+01
1.000000000000000000e+00 1.994940574312758130e+01
1.000000000000000000e+00 1.994676322911611877e+01
1.000000000000000000e+00 1.994154162073296632e+01
1.000000000000000000e+00 1.993928789475216945e+01
1.000000000000000000e+00 1.993397644449465034e+01
1.000000000000000000e+00 1.993025067000897721e+01
1.000000000000000000e+00 1.992853186536963506e+01
1.000000000000000000e+00 1.992614411621256920e+01
1.000000000000000000e+00 1.992455875229114071e+01
1.000000000000000000e+00 1.992366643681850391e+01
1.000000000000000000e+00 1.992092902961296375e+01
1.000000000000000000e+00 1.991775673892314202e+01
1.000000000000000000e+00 1.991383474453619939e+01
1.000000000000000000e+00 1.991120560040937804e+01
1.000000000000000000e+00 1.990962236462054591e+01
1.000000000000000000e+00 1.990381447329622233e+01
1.000000000000000000e+00 1.990336596778232803e+01
1.000000000000000000e+00 1.989813637548335379e+01
1.000000000000000000e+00 1.989533094747137199e+01
1.000000000000000000e+00 1.989327786821070987e+01
1.000000000000000000e+00 1.989065506063852595e+01
1.000000000000000000e+00 1.988899396450621637e+01
1.000000000000000000e+00 1.988628925451153151e+01
1.000000000000000000e+00 1.988190711505768249e+01
1.000000000000000000e+00 1.987980725686341898e+01
1.000000000000000000e+00 1.987686043221190246e+01
1.000000000000000000e+00 1.987375499785578015e+01
1.000000000000000000e+00 1.987254527578186014e+01
1.000000000000000000e+00 1.986580847600384558e+01
1.000000000000000000e+00 1.986279670493286886e+01
1.000000000000000000e+00 1.986124339122943994e+01
1.000000000000000000e+00 1.985939900876597619e+01
1.000000000000000000e+00 1.985895819598539092e+01
1.000000000000000000e+00 1.985714217185849861e+01
1.000000000000000000e+00 1.985463629729222390e+01
1.000000000000000000e+00 1.984692981256514344e+01
1.000000000000000000e+00 1.984548467287440943e+01
1.000000000000000000e+00 1.984104344231352712e+01
1.000000000000000000e+00 1.983943807399726111e+01
1.000000000000000000e+00 1.983647516645390141e+01
1.000000000000000000e+00 1.983384052500423422e+01
1.000000000000000000e+00 1.983087715681527285e+01
1.000000000000000000e+00 1.982892912614444825e+01
1.000000000000000000e+00 1.982745314149218174e+01
1.000000000000000000e+00 1.982599800129088052e+01
1.000000000000000000e+00 1.982269567958229217e+01
1.000000000000000000e+00 1.982065708584604735e+01
1.000000000000000000e+00 1.981869846345779251e+01
1.000000000000000000e+00 1.981553611118247105e+01
1.000000000000000000e+00 1.981105056856887003e+01
1.000000000000000000e+00 1.980899860953462621e+01
1.000000000000000000e+00 1.980465056130310231e+01
1.000000000000000000e+00 1.980027424696785232e+01
1.000000000000000000e+00 1.979951385318237556e+01
1.000000000000000000e+00 1.979598440884202759e+01
1.000000000000000000e+00 1.979426866767071047e+01
1.000000000000000000e+00 1.979179496237121683e+01
1.000000000000000000e+00 1.978999516995258290e+01
1.000000000000000000e+00 1.978847114179672673e+01
1.000000000000000000e+00 1.978748802373673499e+01
1.000000000000000000e+00 1.978530155562997805e+01
1.000000000000000000e+00 1.978155909345836960e+01
1.000000000000000000e+00 1.978050453725884239e+01
1.000000000000000000e+00 1.977853189676257273e+01
1.000000000000000000e+00 1.977315434748082623e+01
1.000000000000000000e+00 1.977164700575605139e+01
1.000000000000000000e+00 1.976983724140069043e+01
1.000000000000000000e+00 1.976720988238373522e+01
1.000000000000000000e+00 1.976676470213331527e+01
1.000000000000000000e+00 1.976446593809238905e+01
1.000000000000000000e+00 1.975954482961455483e+01
1.000000000000000000e+00 1.975910657382409852e+01
1.000000000000000000e+00 1.975731625839280525e+01
1.000000000000000000e+00 1.975385200915166806e+01
1.000000000000000000e+00 1.974999609163283054e+01
1.000000000000000000e+00 1.974781769400530962e+01
1.000000000000000000e+00 1.974707043394703021e+01
1.000000000000000000e+00 1.974473530055564297e+01
1.000000000000000000e+00 1.974066671618740543e+01
1.000000000000000000e+00 1.973873042314415116e+01
1.000000000000000000e+00 1.973749988593822735e+01
1.000000000000000000e+00 1.973633969720524206e+01
1.000000000000000000e+00 1.973416870134813195e+01
1.000000000000000000e+00 1.973208374443131063e+01
1.000000000000000000e+00 1.972804642486956439e+01
1.000000000000000000e+00 1.972626685542434899e+01
1.000000000000000000e+00 1.972161584226607545e+01
1.000000000000000000e+00 1.972075725217511888e+01
1.000000000000000000e+00 1.971943985838900204e+01
1.000000000000000000e+00 1.971575348185081111e+01
1.000000000000000000e+00 1.971323375751869023e+01
1.000000000000000000e+00 1.970832365441743406e+01
1.000000000000000000e+00 1.970769679363860405e+01
1.000000000000000000e+00 1.970692240766026515e+01
1.000000000000000000e+00 1.970450818129279114e+01
1.000000000000000000e+00 1.970328380214182218e+01
1.000000000000000000e+00 1.969902559478763138e+01
1.000000000000000000e+00 1.969840648057985177e+01
1.000000000000000000e+00 1.969660428337655844e+01
1.000000000000000000e+00 1.969214352632696929e+01
1.000000000000000000e+00 1.969042411539029303e+01
1.000000000000000000e+00 1.968955975359794053e+01
1.000000000000000000e+00 1.968623162151942552e+01
1.000000000000000000e+00 1.968447434845230504e+01
1.000000000000000000e+00 1.968273025560795375e+01
1.000000000000000000e+00 1.968124529307389281e+01
1.000000000000000000e+00 1.967854534094195174e+01
1.000000000000000000e+00 1.967506830599608847e+01
1.000000000000000000e+00 1.967095804071441378e+01
1.000000000000000000e+00 1.967046973594817416e+01
1.000000000000000000e+00 1.966748434035121917e+01
1.000000000000000000e+00 1.966274704211695479e+01
1.000000000000000000e+00 1.966227187086852268e+01
1.000000000000000000e+00 1.965758236444338536e+01
1.000000000000000000e+00 1.965506701669625755e+01
1.000000000000000000e+00 1.965454002998819050e+01
1.000000000000000000e+00 1.964992063817174639e+01
1.000000000000000000e+00 1.964848580687588964e+01
1.000000000000000000e+00 1.964650762849460364e+01
1.000000000000000000e+00 1.964591238541434848e+01
1.000000000000000000e+00 1.964244635636019964e+01
1.000000000000000000e+00 1.964188599490622877e+01
1.000000000000000000e+00 1.964137437936388864e+01
1.000000000000000000e+00 1.963909629756926378e+01
1.000000000000000000e+00 1.963569668175545857e+01
1.000000000000000000e+00 1.963417595698422602e+01
1.000000000000000000e+00 1.963225761488195431e+01
1.000000000000000000e+00 1.963103462263642740e+01
1.000000000000000000e+00 1.963020478066731656e+01
1.000000000000000000e+00 1.962781908108879136e+01
1.000000000000000000e+00 1.962563770856466050e+01
1.000000000000000000e+00 1.962487117744113974e+01
1.000000000000000000e+00 1.962301582522282928e+01
1.000000000000000000e+00 1.962143740519556800e+01
1.000000000000000000e+00 1.962031763451963684e+01
1.000000000000000000e+00 1.961793594054135070e+01
1.000000000000000000e+00 1.961669036975875713e+01
1.000000000000000000e+00 1.961426579309626206e+01
1.000000000000000000e+00 1.961378894038646692e+01
1.000000000000000000e+00 1.961128665471415999e+01
1.000000000000000000e+00 1.960999596101925846e+01
1.000000000000000000e+00 1.960878246783818568e+01
1.000000000000000000e+00 1.960773619838935033e+01
1.000000000000000000e+00 1.960576749710779509e+01
1.000000000000000000e+00 1.960415786798093762e+01
1.000000000000000000e+00 1.960095168626281037e+01
1.000000000000000000e+00 1.959960923205633421e+01
1.000000000000000000e+00 1.959883118497561227e+01
1.000000000000000000e+00 1.959560029590837971e+01
1.000000000000000000e+00 1.959412403392440538e+01
1.000000000000000000e+00 1.959276743867262027e+01
1.000000000000000000e+00 1.959106389637654644e+01
1.000000000000000000e+00 1.958914278184630930e+01
1.000000000000000000e+00 1.958639771987660794e+01
1.000000000000000000e+00 1.958484864138670645e+01
1.000000000000000000e+00 1.958344692905434670e+01
1.000000000000000000e+00 1.958100990801128560e+01
1.000000000000000000e+00 1.957821833334081063e+01
1.000000000000000000e+00 1.957792319341556464e+01
1.000000000000000000e+00 1.957424205900904113e+01
1.000000000000000000e+00 1.957158503592135901e+01
1.000000000000000000e+00 1.957050572100194330e+01
1.000000000000000000e+00 1.956916061962165188e+01
1.000000000000000000e+00 1.956753085412469062e+01
1.000000000000000000e+00 1.956455764334930691e+01
1.000000000000000000e+00 1.956321804087617977e+01
1.000000000000000000e+00 1.956123745419538196e+01
1.000000000000000000e+00 1.955944467815628585e+01
1.000000000000000000e+00 1.955835779300761601e+01
1.000000000000000000e+00 1.955690800010723507e+01
1.000000000000000000e+00 1.955555461838590148e+01
1.000000000000000000e+00 1.955360628200983442e+01
1.000000000000000000e+00 1.955009576168930963e+01
1.000000000000000000e+00 1.954924308092529373e+01
1.000000000000000000e+00 1.954849187003245703e+01
1.000000000000000000e+00 1.954620594886833373e+01
1.000000000000000000e+00 1.954470273642565914e+01
1.000000000000000000e+00 1.954336856683262269e+01
1.000000000000000000e+00 1.954209520178638115e+01
1.000000000000000000e+00 1.954046784028640005e+01
1.000000000000000000e+00 1.953845265463108305e+01
1.000000000000000000e+00 1.953678483259602316e+01
1.000000000000000000e+00 1.953423309832176358e+01
1.000000000000000000e+00 1.953314953259574338e+01
1.000000000000000000e+00 1.953081677262264293e+01
1.000000000000000000e+00 1.952893879937662192e+01
1.000000000000000000e+00 1.952684447426484127e+01
1.000000000000000000e+00 1.952456053124496549e+01
1.000000000000000000e+00 1.952406936876914756e+01
1.000000000000000000e+00 1.952060553230162654e+01
1.000000000000000000e+00 1.951989750357333619e+01
1.000000000000000000e+00 1.951830264835298578e+01
1.000000000000000000e+00 1.951727984406822358e+01
1.000000000000000000e+00 1.951670857717090968e+01
1.000000000000000000e+00 1.951521616219110911e+01
1.000000000000000000e+00 1.951378394477563916e+01
1.000000000000000000e+00 1.951164805791888313e+01
1.000000000000000000e+00 1.951040433187541012e+01
1.000000000000000000e+00 1.950844141058613346e+01
1.000000000000000000e+00 1.950500016206464338e+01
1.000000000000000000e+00 1.950480238075468264e+01
1.000000000000000000e+00 1.950326054556970945e+01
1.000000000000000000e+00 1.950054089726395645e+01
1.000000000000000000e+00 1.949844573824161742e+01
1.000000000000000000e+00 1.949774378792773533e+01
1.000000000000000000e+00 1.949539641396872724e+01
1.000000000000000000e+00 1.949280826299587943e+01
1.000000000000000000e+00 1.949186015937570815e+01
1.000000000000000000e+00 1.949003156888909061e+01
1.000000000000000000e+00 1.948795601010502310e+01
1.000000000000000000e+00 1.948559760923479089e+01
1.000000000000000000e+00 1.948450913206953672e+01
1.000000000000000000e+00 1.948246430420158504e+01
1.000000000000000000e+00 1.947920792565371428e+01
1.000000000000000000e+00 1.947733394490793302e+01
1.000000000000000000e+00 1.947640911975737410e+01
1.000000000000000000e+00 1.947581009829199061e+01
1.000000000000000000e+00 1.947384374601570300e+01
1.000000000000000000e+00 1.947325177241428662e+01
1.000000000000000000e+00 1.947151171724372887e+01
1.000000000000000000e+00 1.946962703422233076e+01
1.000000000000000000e+00 1.946758607745517011e+01
1.000000000000000000e+00 1.946508676682411476e+01
1.000000000000000000e+00 1.946408661083531655e+01
1.000000000000000000e+00 1.946379940770039951e+01
1.000000000000000000e+00 1.946088984141471201e+01
1.000000000000000000e+00 1.945864860357449899e+01
1.000000000000000000e+00 1.945757419324522530e+01
1.000000000000000000e+00 1.945444127842270277e+01
1.000000000000000000e+00 1.945311572612391871e+01
1.000000000000000000e+00 1.945216250794959123e+01
1.000000000000000000e+00 1.945090390714854323e+01
1.000000000000000000e+00 1.944864245546077797e+01
1.000000000000000000e+00 1.944693796495525717e+01
1.000000000000000000e+00 1.944534634629072656e+01
1.000000000000000000e+00 1.944334925843758199e+01
1.000000000000000000e+00 1.944252707815865122e+01
1.000000000000000000e+00 1.944055952068248772e+01
1.000000000000000000e+00 1.943763029467391235e+01
1.000000000000000000e+00 1.943466088899468858e+01
1.000000000000000000e+00 1.943346558576874017e+01
1.000000000000000000e+00 1.943005902216212633e+01
1.000000000000000000e+00 1.942947399372758710e+01
1.000000000000000000e+00 1.942654493048078379e+01
1.000000000000000000e+00 1.942499787913600429e+01
1.000000000000000000e+00 1.942297284321070450e+01
1.000000000000000000e+00 1.942059893347785149e+01
1.000000000000000000e+00 1.941960958427574369e+01
1.000000000000000000e+00 1.941730622786041494e+01
1.000000000000000000e+00 1.941521856749119834e+01
1.000000000000000000e+00 1.941382784458734534e+01
1.000000000000000000e+00 1.941255135949606014e+01
1.000000000000000000e+00 1.941113349249050657e+01
1.000000000000000000e+00 1.940983828211837903e+01
1.000000000000000000e+00 1.940843823350109076e+01
1.000000000000000000e+00 1.940706338176869394e+01
1.000000000000000000e+00 1.940588102105099111e+01
1.000000000000000000e+00 1.940443446680171391e+01
1.000000000000000000e+00 1.940421611270046753e+01
1.000000000000000000e+00 1.940111414775270759e+01
1.000000000000000000e+00 1.939954066293360313e+01
1.000000000000000000e+00 1.939850136365499722e+01
1.000000000000000000e+00 1.939711695913169365e+01
1.000000000000000000e+00 1.939526514297363491e+01
1.000000000000000000e+00 1.939473491249709625e+01
1.000000000000000000e+00 1.939344574346446137e+01
1.000000000000000000e+00 1.939191220894137402e+01
1.000000000000000000e+00 1.939157918709712192e+01
1.000000000000000000e+00 1.938925702517492766e+01
1.000000000000000000e+00 1.938744113085462217e+01
1.000000000000000000e+00 1.938667993286308899e+01
1.000000000000000000e+00 1.938522418684748416e+01
1.000000000000000000e+00 1.938394378365730830e+01
1.000000000000000000e+00 1.938235806835033870e+01
1.000000000000000000e+00 1.938155374316227864e+01
1.000000000000000000e+00 1.938036067594243050e+01
1.000000000000000000e+00 1.937854504388885601e+01
1.000000000000000000e+00 1.937740445073472273e+01
1.000000000000000000e+00 1.937646555910808388e+01
1.000000000000000000e+00 1.937544271544081553e+01
1.000000000000000000e+00 1.937271562704250272e+01
1.000000000000000000e+00 1.937230335356733946e+01
1.000000000000000000e+00 1.936999392431129863e+01
1.000000000000000000e+00 1.936895589133242268e+01
1.000000000000000000e+00 1.936811411217405521e+01
1.000000000000000000e+00 1.936776138671113401e+01
1.000000000000000000e+00 1.936644072357915647e+01
1.000000000000000000e+00 1.936387782994931328e+01
1.000000000000000000e+00 1.936247537401774466e+01
1.000000000000000000e+00 1.936161136535628913e+01
1.000000000000000000e+00 1.935996907123260513e+01
1.000000000000000000e+00 1.935914494580646661e+01
1.000000000000000000e+00 1.935759098828654601e+01
1.000000000000000000e+00 1.935646486080512929e+01
1.000000000000000000e+00 1.935416449510254466e+01
1.000000000000000000e+00 1.935335273618142793e+01
1.000000000000000000e+00 1.935105923734420230e+01
1.000000000000000000e+00 1.934904218088247063e+01
1.000000000000000000e+00 1.934863094617602641e+01
1.000000000000000000e+00 1.934729533953738922e+01
1.000000000000000000e+00 1.934630335540649071e+01
1.000000000000000000e+00 1.934541285433769886e+01
1.000000000000000000e+00 1.934507009008834899e+01
1.000000000000000000e+00 1.934330561314747143e+01
1.000000000000000000e+00 1.934309963767134377e+01
1.000000000000000000e+00 1.934019686115710002e+01
1.000000000000000000e+00 1.933956649936931882e+01
1.000000000000000000e+00 1.933731562744548782e+01
1.000000000000000000e+00 1.933600461186063413e+01
1.000000000000000000e+00 1.933424282061324817e+01
1.000000000000000000e+00 1.933403465041757840e+01
1.000000000000000000e+00 1.933227269243693769e+01
1.000000000000000000e+00 1.932971712184886215e+01
1.000000000000000000e+00 1.932833161156405311e+01
1.000000000000000000e+00 1.932716159037610026e+01
1.000000000000000000e+00 1.932699936115670525e+01
1.000000000000000000e+00 1.932603841105268216e+01
1.000000000000000000e+00 1.932337234783041779e+01
1.000000000000000000e+00 1.932306557321516749e+01
1.000000000000000000e+00 1.932128786147335830e+01
1.000000000000000000e+00 1.931959806290769777e+01
1.000000000000000000e+00 1.931919177148182598e+01
1.000000000000000000e+00 1.931813307633105836e+01
1.000000000000000000e+00 1.931711960455378474e+01
1.000000000000000000e+00 1.931659467149152931e+01
1.000000000000000000e+00 1.931555408871977164e+01
1.000000000000000000e+00 1.931447853608737120e+01
1.000000000000000000e+00 1.931322351775349588e+01
1.000000000000000000e+00 1.931233982073123556e+01
1.000000000000000000e+00 1.931070726734263232e+01
1.000000000000000000e+00 1.930992998491587898e+01
1.000000000000000000e+00 1.930822116363295748e+01
1.000000000000000000e+00 1.930636440329977077e+01
1.000000000000000000e+00 1.930596783765907176e+01
1.000000000000000000e+00 1.930576751692699844e+01
1.000000000000000000e+00 1.930438127894585065e+01
1.000000000000000000e+00 1.930368779949710500e+01
1.000000000000000000e+00 1.930154874153037170e+01
1.000000000000000000e+00 1.930028223819187616e+01
1.000000000000000000e+00 1.929977795881414337e+01
1.000000000000000000e+00 1.929887916724267782e+01
1.000000000000000000e+00 1.929751096149099610e+01
1.000000000000000000e+00 1.929671859661804234e+01
1.000000000000000000e+00 1.929562722702068456e+01
1.000000000000000000e+00 1.929546387956671083e+01
1.000000000000000000e+00 1.929370392488864283e+01
1.000000000000000000e+00 1.929185332019219956e+01
1.000000000000000000e+00 1.929158389322590850e+01
1.000000000000000000e+00 1.928978842842941077e+01
1.000000000000000000e+00 1.928872828999506339e+01
1.000000000000000000e+00 1.928795335978274039e+01
1.000000000000000000e+00 1.928648638576273555e+01
1.000000000000000000e+00 1.928627314712002061e+01
1.000000000000000000e+00 1.928478661080834655e+01
1.000000000000000000e+00 1.928363441580843585e+01
1.000000000000000000e+00 1.928134593312486089e+01
1.000000000000000000e+00 1.928109296203997758e+01
1.000000000000000000e+00 1.928010512827139067e+01
1.000000000000000000e+00 1.927910042133380486e+01
1.000000000000000000e+00 1.927845619115912967e+01
1.000000000000000000e+00 1.927641903971803572e+01
1.000000000000000000e+00 1.927592738334842792e+01
1.000000000000000000e+00 1.927414858557937904e+01
1.000000000000000000e+00 1.927080292612172130e+01
1.000000000000000000e+00 1.927017579087933186e+01
1.000000000000000000e+00 1.926935616904285808e+01
1.000000000000000000e+00 1.926824232285139260e+01
1.000000000000000000e+00 1.926774103176192554e+01
1.000000000000000000e+00 1.926520091845760163e+01
1.000000000000000000e+00 1.926445007816089827e+01
1.000000000000000000e+00 1.926369637275145408e+01
1.000000000000000000e+00 1.926269592985372370e+01
1.000000000000000000e+00 1.926039986220721545e+01
1.000000000000000000e+00 1.925962629821954408e+01
1.000000000000000000e+00 1.925921532581148909e+01
1.000000000000000000e+00 1.925871751444848456e+01
1.000000000000000000e+00 1.925478141511472430e+01
1.000000000000000000e+00 1.925460813392793824e+01
1.000000000000000000e+00 1.925268470719895220e+01
1.000000000000000000e+00 1.925247958878863841e+01
1.000000000000000000e+00 1.924962870174694629e+01
1.000000000000000000e+00 1.924878561898091789e+01
1.000000000000000000e+00 1.924737429618341267e+01
1.000000000000000000e+00 1.924612073939401924e+01
1.000000000000000000e+00 1.924416273791579357e+01
1.000000000000000000e+00 1.924266615372241418e+01
1.000000000000000000e+00 1.924217613155922280e+01
1.000000000000000000e+00 1.924007534099595773e+01
1.000000000000000000e+00 1.923762061084907415e+01
1.000000000000000000e+00 1.923656192976868695e+01
1.000000000000000000e+00 1.923612378059341310e+01
1.000000000000000000e+00 1.923489478985002066e+01
1.000000000000000000e+00 1.923435040355877490e+01
1.000000000000000000e+00 1.923196882093574800e+01
1.000000000000000000e+00 1.923040689484425059e+01
1.000000000000000000e+00 1.922958800607946372e+01
1.000000000000000000e+00 1.922714191454660693e+01
1.000000000000000000e+00 1.922552770820699664e+01
1.000000000000000000e+00 1.922467068020732839e+01
1.000000000000000000e+00 1.922004382611189754e+01
1.000000000000000000e+00 1.921897106102409225e+01
1.000000000000000000e+00 1.921764457116275082e+01
1.000000000000000000e+00 1.921652518111475061e+01
1.000000000000000000e+00 1.921639579111710106e+01
1.000000000000000000e+00 1.921545721871421364e+01
1.000000000000000000e+00 1.921331382603605675e+01
1.000000000000000000e+00 1.921134002251555728e+01
1.000000000000000000e+00 1.921028209465766778e+01
1.000000000000000000e+00 1.920810984630992024e+01
1.000000000000000000e+00 1.920576289385357072e+01
1.000000000000000000e+00 1.920090409362646966e+01
1.000000000000000000e+00 1.920064901375430111e+01
1.000000000000000000e+00 1.919968602013863901e+01
1.000000000000000000e+00 1.919826827186316009e+01
1.000000000000000000e+00 1.919604640685065178e+01
1.000000000000000000e+00 1.919430614952836578e+01
1.000000000000000000e+00 1.919186622344323112e+01
1.000000000000000000e+00 1.919106578279742337e+01
1.000000000000000000e+00 1.919058209631161205e+01
1.000000000000000000e+00 1.918904301045033378e+01
1.000000000000000000e+00 1.918686783172777410e+01
1.000000000000000000e+00 1.918432314177900011e+01
1.000000000000000000e+00 1.918226442573478607e+01
1.000000000000000000e+00 1.918132596141644441e+01
1.000000000000000000e+00 1.918015017971848835e+01
1.000000000000000000e+00 1.917887023158450077e+01
1.000000000000000000e+00 1.917840089599424758e+01
1.000000000000000000e+00 1.917696538132663520e+01
1.000000000000000000e+00 1.917631666484788511e+01
1.000000000000000000e+00 1.917471127567688072e+01
1.000000000000000000e+00 1.917230070790918361e+01
1.000000000000000000e+00 1.917081293754691984e+01
1.000000000000000000e+00 1.916996913512049261e+01
1.000000000000000000e+00 1.916799918427018667e+01
1.000000000000000000e+00 1.916609665237377769e+01
1.000000000000000000e+00 1.916483130199186746e+01
1.000000000000000000e+00 1.916363404115212532e+01
1.000000000000000000e+00 1.916197607856727103e+01
1.000000000000000000e+00 1.916063817811364700e+01
1.000000000000000000e+00 1.915997011156022722e+01
1.000000000000000000e+00 1.915859716260199619e+01
1.000000000000000000e+00 1.915700587302387348e+01
1.000000000000000000e+00 1.915566056524751559e+01
1.000000000000000000e+00 1.915420649462727809e+01
1.000000000000000000e+00 1.915281308984940978e+01
1.000000000000000000e+00 1.915141706620921624e+01
1.000000000000000000e+00 1.915091098246039181e+01
1.000000000000000000e+00 1.914984884327829562e+01
1.000000000000000000e+00 1.914919698078924526e+01
1.000000000000000000e+00 1.914717974385032662e+01
1.000000000000000000e+00 1.914406160083567698e+01
1.000000000000000000e+00 1.914232031104873499e+01
1.000000000000000000e+00 1.914200389661498392e+01
1.000000000000000000e+00 1.913938137171351528e+01
1.000000000000000000e+00 1.913895245344371077e+01
1.000000000000000000e+00 1.913725626614296260e+01
1.000000000000000000e+00 1.913538582855809267e+01
1.000000000000000000e+00 1.913476312236101151e+01
1.000000000000000000e+00 1.913330872989277154e+01
1.000000000000000000e+00 1.913220182832027305e+01
1.000000000000000000e+00 1.913068573043464582e+01
1.000000000000000000e+00 1.913014356788737302e+01
1.000000000000000000e+00 1.912770179668964232e+01
1.000000000000000000e+00 1.912633793585815312e+01
1.000000000000000000e+00 1.912587319540635633e+01
1.000000000000000000e+00 1.912476739406437432e+01
1.000000000000000000e+00 1.912340176079771581e+01
1.000000000000000000e+00 1.912156646644650948e+01
1.000000000000000000e+00 1.912020939852835255e+01
1.000000000000000000e+00 1.911950389556081831e+01
1.000000000000000000e+00 1.911840685433374176e+01
1.000000000000000000e+00 1.911800773820418087e+01
1.000000000000000000e+00 1.911706234085993117e+01
1.000000000000000000e+00 1.911573054129458882e+01
1.000000000000000000e+00 1.911406170684769634e+01
1.000000000000000000e+00 1.911243156194672466e+01
1.000000000000000000e+00 1.911172501622801079e+01
1.000000000000000000e+00 1.911103938118828438e+01
1.000000000000000000e+00 1.911025881333808485e+01
1.000000000000000000e+00 1.910940794659135733e+01
1.000000000000000000e+00 1.910853478717017140e+01
1.000000000000000000e+00 1.910644451470932381e+01
1.000000000000000000e+00 1.910555906750125743e+01
1.000000000000000000e+00 1.910422143940436257e+01
1.000000000000000000e+00 1.910284882043728061e+01
1.000000000000000000e+00 1.910238090341941231e+01
1.000000000000000000e+00 1.910174021373083164e+01
1.000000000000000000e+00 1.910030614640249169e+01
1.000000000000000000e+00 1.909882107614946989e+01
1.000000000000000000e+00 1.909736401328210675e+01
1.000000000000000000e+00 1.909707474927464688e+01
1.000000000000000000e+00 1.909645950241133150e+01
1.000000000000000000e+00 1.909606355876968564e+01
1.000000000000000000e+00 1.909556086827435806e+01
1.000000000000000000e+00 1.909457909644801887e+01
1.000000000000000000e+00 1.909355943700430913e+01
1.000000000000000000e+00 1.909286421559056279e+01
1.000000000000000000e+00 1.909104673228378601e+01
1.000000000000000000e+00 1.909019578339852785e+01
1.000000000000000000e+00 1.908966811550411435e+01
1.000000000000000000e+00 1.908870439008050113e+01
1.000000000000000000e+00 1.908643045647363223e+01
1.000000000000000000e+00 1.908595978034962570e+01
1.000000000000000000e+00 1.908557778723139364e+01
1.000000000000000000e+00 1.908455224190592858e+01
1.000000000000000000e+00 1.908313290002883633e+01
1.000000000000000000e+00 1.908239499239766346e+01
1.000000000000000000e+00 1.908101991607899706e+01
1.000000000000000000e+00 1.908046440895176588e+01
1.000000000000000000e+00 1.907959593122593844e+01
1.000000000000000000e+00 1.907862139383934874e+01
1.000000000000000000e+00 1.907834955812050026e+01
1.000000000000000000e+00 1.907756928202705993e+01
1.000000000000000000e+00 1.907618439141283773e+01
1.000000000000000000e+00 1.907370583324771829e+01
1.000000000000000000e+00 1.907343684473860534e+01
1.000000000000000000e+00 1.907181628128413919e+01
1.000000000000000000e+00 1.907131513437493453e+01
1.000000000000000000e+00 1.907116022227345553e+01
1.000000000000000000e+00 1.906925555011519791e+01
1.000000000000000000e+00 1.906848279437805616e+01
1.000000000000000000e+00 1.906768794079592411e+01
1.000000000000000000e+00 1.906700460885675597e+01
1.000000000000000000e+00 1.906566989053794003e+01
1.000000000000000000e+00 1.906399905882716794e+01
1.000000000000000000e+00 1.906359156823883438e+01
1.000000000000000000e+00 1.906286749101990097e+01
1.000000000000000000e+00 1.906251030567065641e+01
1.000000000000000000e+00 1.906128814969288143e+01
1.000000000000000000e+00 1.906060127271671334e+01
1.000000000000000000e+00 1.905911715153132135e+01
1.000000000000000000e+00 1.905807305300794496e+01
1.000000000000000000e+00 1.905760910208951131e+01
1.000000000000000000e+00 1.905584923145897136e+01
1.000000000000000000e+00 1.905558992795734241e+01
1.000000000000000000e+00 1.905449891400779450e+01
1.000000000000000000e+00 1.905271122914068371e+01
1.000000000000000000e+00 1.905242342794082333e+01
1.000000000000000000e+00 1.905155883659268667e+01
1.000000000000000000e+00 1.904956222732798921e+01
1.000000000000000000e+00 1.904934549886259276e+01
1.000000000000000000e+00 1.904796122792804525e+01
1.000000000000000000e+00 1.904723319264211412e+01
1.000000000000000000e+00 1.904678562819488619e+01
1.000000000000000000e+00 1.904588209523511821e+01
1.000000000000000000e+00 1.904463316095456804e+01
1.000000000000000000e+00 1.904359102335310894e+01
1.000000000000000000e+00 1.904248733609542654e+01
1.000000000000000000e+00 1.904113554849840284e+01
1.000000000000000000e+00 1.904054752008083895e+01
1.000000000000000000e+00 1.903881803247644555e+01
1.000000000000000000e+00 1.903826809248797503e+01
1.000000000000000000e+00 1.903797725629953774e+01
1.000000000000000000e+00 1.903676830577628820e+01
1.000000000000000000e+00 1.903604605908400060e+01
1.000000000000000000e+00 1.903581892439451551e+01
1.000000000000000000e+00 1.903521716266452657e+01
1.000000000000000000e+00 1.903435032411752914e+01
1.000000000000000000e+00 1.903303064476148165e+01
1.000000000000000000e+00 1.903224266697634093e+01
1.000000000000000000e+00 1.903151502990536414e+01
1.000000000000000000e+00 1.903079494277999473e+01
1.000000000000000000e+00 1.902979819327186561e+01
1.000000000000000000e+00 1.902955201937338003e+01
1.000000000000000000e+00 1.902832426630845220e+01
1.000000000000000000e+00 1.902721133246886964e+01
1.000000000000000000e+00 1.902617841595798964e+01
1.000000000000000000e+00 1.902482387705805067e+01
1.000000000000000000e+00 1.902409912397154912e+01
1.000000000000000000e+00 1.902356714221136258e+01
1.000000000000000000e+00 1.902286812952391415e+01
1.000000000000000000e+00 1.902230982579633434e+01
1.000000000000000000e+00 1.902138395258461401e+01
1.000000000000000000e+00 1.902095951335412138e+01
1.000000000000000000e+00 1.902043918350573648e+01
1.000000000000000000e+00 1.901893587196629554e+01
1.000000000000000000e+00 1.901818486751384540e+01
1.000000000000000000e+00 1.901783831862048402e+01
1.000000000000000000e+00 1.901642419039203347e+01
1.000000000000000000e+00 1.901564640976460652e+01
1.000000000000000000e+00 1.901515994850619862e+01
1.000000000000000000e+00 1.901480612976854445e+01
1.000000000000000000e+00 1.901426133459833068e+01
1.000000000000000000e+00 1.901377549528351807e+01
1.000000000000000000e+00 1.901303333668873918e+01
1.000000000000000000e+00 1.901224897585418105e+01
1.000000000000000000e+00 1.901196086726148593e+01
1.000000000000000000e+00 1.901142475198867032e+01
1.000000000000000000e+00 1.900916769776743109e+01
1.000000000000000000e+00 1.900912968533954839e+01
1.000000000000000000e+00 1.900791284976486395e+01
1.000000000000000000e+00 1.900762678225052582e+01
1.000000000000000000e+00 1.900641974494675424e+01
1.000000000000000000e+00 1.900558116426076083e+01
1.000000000000000000e+00 1.900499365954189201e+01
1.000000000000000000e+00 1.900459470576214116e+01
1.000000000000000000e+00 1.900436429485926126e+01
1.000000000000000000e+00 1.900254592690827593e+01
1.000000000000000000e+00 1.900178808182862866e+01
1.000000000000000000e+00 1.900129847341140987e+01
1.000000000000000000e+00 1.900044199157867553e+01
1.000000000000000000e+00 1.899922349004966549e+01
1.000000000000000000e+00 1.899829999866827990e+01
1.000000000000000000e+00 1.899793390191236853e+01
1.000000000000000000e+00 1.899749873150829416e+01
1.000000000000000000e+00 1.899697228100412616e+01
1.000000000000000000e+00 1.899585017641995321e+01
1.000000000000000000e+00 1.899577410538171307e+01
1.000000000000000000e+00 1.899460297781889295e+01
1.000000000000000000e+00 1.899456381668367655e+01
1.000000000000000000e+00 1.899309989278862787e+01
1.000000000000000000e+00 1.899287483566092050e+01
1.000000000000000000e+00 1.899260917105053181e+01
1.000000000000000000e+00 1.899148318414821546e+01
1.000000000000000000e+00 1.899120177200632398e+01
1.000000000000000000e+00 1.898982559523397740e+01
1.000000000000000000e+00 1.898909075801125468e+01
1.000000000000000000e+00 1.898855245079895226e+01
1.000000000000000000e+00 1.898777060259296334e+01
1.000000000000000000e+00 1.898704132180417048e+01
1.000000000000000000e+00 1.898655983974523309e+01
1.000000000000000000e+00 1.898632363206962737e+01
1.000000000000000000e+00 1.898485956763082783e+01
1.000000000000000000e+00 1.898435909025041113e+01
1.000000000000000000e+00 1.898358003100343439e+01
1.000000000000000000e+00 1.898209147018608434e+01
1.000000000000000000e+00 1.898158108825097656e+01
1.000000000000000000e+00 1.898113938936010570e+01
1.000000000000000000e+00 1.898008729364260105e+01
1.000000000000000000e+00 1.897996088457922781e+01
1.000000000000000000e+00 1.897917839076806956e+01
1.000000000000000000e+00 1.897839565526693306e+01
1.000000000000000000e+00 1.897772179900160339e+01
1.000000000000000000e+00 1.897731471963216876e+01
1.000000000000000000e+00 1.897668269392570650e+01
1.000000000000000000e+00 1.897613344451365691e+01
1.000000000000000000e+00 1.897569528931693483e+01
1.000000000000000000e+00 1.897487978416221210e+01
1.000000000000000000e+00 1.897476595724470982e+01
1.000000000000000000e+00 1.897384545894167829e+01
1.000000000000000000e+00 1.897285439114590488e+01
1.000000000000000000e+00 1.897158627750675919e+01
1.000000000000000000e+00 1.897137101328251418e+01
1.000000000000000000e+00 1.897059786325186082e+01
1.000000000000000000e+00 1.897021764467106308e+01
1.000000000000000000e+00 1.896906516544300558e+01
1.000000000000000000e+00 1.896859947844544081e+01
1.000000000000000000e+00 1.896749492094452094e+01
1.000000000000000000e+00 1.896731023100595337e+01
1.000000000000000000e+00 1.896676276248991755e+01
1.000000000000000000e+00 1.896601804343909592e+01
1.000000000000000000e+00 1.896493597890789928e+01
1.000000000000000000e+00 1.896451430520519921e+01
1.000000000000000000e+00 1.896406831856340958e+01
1.000000000000000000e+00 1.896333721031315278e+01
1.000000000000000000e+00 1.896306527223777749e+01
1.000000000000000000e+00 1.896216879192799709e+01
1.000000000000000000e+00 1.896153146522639332e+01
1.000000000000000000e+00 1.896094174196582927e+01
1.000000000000000000e+00 1.896046046284033082e+01
1.000000000000000000e+00 1.896036165872216372e+01
1.000000000000000000e+00 1.895967535265044290e+01
1.000000000000000000e+00 1.895911640382800911e+01
1.000000000000000000e+00 1.895823126452386020e+01
1.000000000000000000e+00 1.895782413722040260e+01
1.000000000000000000e+00 1.895748137478548756e+01
1.000000000000000000e+00 1.895651850108498238e+01
1.000000000000000000e+00 1.895597820383190779e+01
1.000000000000000000e+00 1.895499532896212358e+01
1.000000000000000000e+00 1.895461926462754931e+01
1.000000000000000000e+00 1.895391573840992905e+01
1.000000000000000000e+00 1.895338785463154707e+01
1.000000000000000000e+00 1.895317523662385994e+01
1.000000000000000000e+00 1.895256723216876438e+01
1.000000000000000000e+00 1.895164685238048108e+01
1.000000000000000000e+00 1.895098182306093193e+01
1.000000000000000000e+00 1.895068818387396092e+01
1.000000000000000000e+00 1.894987657127743219e+01
1.000000000000000000e+00 1.894962726275844034e+01
1.000000000000000000e+00 1.894868274751933512e+01
1.000000000000000000e+00 1.894809072825538010e+01
1.000000000000000000e+00 1.894759495357678603e+01
1.000000000000000000e+00 1.894628991115103389e+01
1.000000000000000000e+00 1.894590569504307709e+01
1.000000000000000000e+00 1.894549352928077113e+01
1.000000000000000000e+00 1.894508315256614850e+01
1.000000000000000000e+00 1.894371834360432416e+01
1.000000000000000000e+00 1.894324547634225908e+01
1.000000000000000000e+00 1.894223321782810388e+01
1.000000000000000000e+00 1.894184222118551730e+01
1.000000000000000000e+00 1.894108491669997107e+01
1.000000000000000000e+00 1.894030159468455210e+01
1.000000000000000000e+00 1.893942829557170171e+01
1.000000000000000000e+00 1.893877866784501052e+01
1.000000000000000000e+00 1.893815207598538919e+01
1.000000000000000000e+00 1.893793816748636516e+01
1.000000000000000000e+00 1.893741417204141797e+01
1.000000000000000000e+00 1.893652019404235176e+01
1.000000000000000000e+00 1.893593086142580972e+01
1.000000000000000000e+00 1.893540735347423620e+01
1.000000000000000000e+00 1.893497709335820645e+01
1.000000000000000000e+00 1.893395596617429533e+01
1.000000000000000000e+00 1.893354140193595470e+01
1.000000000000000000e+00 1.893322421479487616e+01
1.000000000000000000e+00 1.893283856550804600e+01
1.000000000000000000e+00 1.893211942186664132e+01
1.000000000000000000e+00 1.893201932047117353e+01
1.000000000000000000e+00 1.893086220327398195e+01
1.000000000000000000e+00 1.892994683003536593e+01
1.000000000000000000e+00 1.892936235748654994e+01
1.000000000000000000e+00 1.892829910572189789e+01
1.000000000000000000e+00 1.892774289287574518e+01
1.000000000000000000e+00 1.892740979591780359e+01
1.000000000000000000e+00 1.892692463807389558e+01
1.000000000000000000e+00 1.892567311672239327e+01
1.000000000000000000e+00 1.892533395929714857e+01
1.000000000000000000e+00 1.892411064361238004e+01
1.000000000000000000e+00 1.892398721035061371e+01
1.000000000000000000e+00 1.892345808328306589e+01
1.000000000000000000e+00 1.892296513560142301e+01
1.000000000000000000e+00 1.892210034143332820e+01
1.000000000000000000e+00 1.892139205467200114e+01
1.000000000000000000e+00 1.892111084498682771e+01
1.000000000000000000e+00 1.892013018486967013e+01
1.000000000000000000e+00 1.892008606220208833e+01
1.000000000000000000e+00 1.891957466797868292e+01
1.000000000000000000e+00 1.891902397840589600e+01
1.000000000000000000e+00 1.891793980750086135e+01
1.000000000000000000e+00 1.891688161214591446e+01
1.000000000000000000e+00 1.891632698751387309e+01
1.000000000000000000e+00 1.891606840509372489e+01
1.000000000000000000e+00 1.891539805227994364e+01
1.000000000000000000e+00 1.891408116789233063e+01
1.000000000000000000e+00 1.891377356086341166e+01
1.000000000000000000e+00 1.891339138481477988e+01
1.000000000000000000e+00 1.891269993568266017e+01
1.000000000000000000e+00 1.891206921861497392e+01
1.000000000000000000e+00 1.891154353444788683e+01
1.000000000000000000e+00 1.891098178372677907e+01
1.000000000000000000e+00 1.891003952221206319e+01
1.000000000000000000e+00 1.890940354813371016e+01
1.000000000000000000e+00 1.890797308172233926e+01
1.000000000000000000e+00 1.890771415151865753e+01
1.000000000000000000e+00 1.890711500674525070e+01
1.000000000000000000e+00 1.890687808289693095e+01
1.000000000000000000e+00 1.890674862230995146e+01
1.000000000000000000e+00 1.890562345424383039e+01
1.000000000000000000e+00 1.890501200496442991e+01
1.000000000000000000e+00 1.890464598418636299e+01
1.000000000000000000e+00 1.890375933870204506e+01
1.000000000000000000e+00 1.890312307207449294e+01
1.000000000000000000e+00 1.890250841905761447e+01
1.000000000000000000e+00 1.890169765393310897e+01
1.000000000000000000e+00 1.890127767537638448e+01
1.000000000000000000e+00 1.890109218238429278e+01
1.000000000000000000e+00 1.890001332816984814e+01
1.000000000000000000e+00 1.889942972971676838e+01
1.000000000000000000e+00 1.889924918477459670e+01
1.000000000000000000e+00 1.889845815316209610e+01
1.000000000000000000e+00 1.889801397108110592e+01
1.000000000000000000e+00 1.889717232140969827e+01
1.000000000000000000e+00 1.889673735986346514e+01
1.000000000000000000e+00 1.889640432760853628e+01
1.000000000000000000e+00 1.889611569931418344e+01
1.000000000000000000e+00 1.889495773617032270e+01
1.000000000000000000e+00 1.889477048239366397e+01
1.000000000000000000e+00 1.889345874147566562e+01
1.000000000000000000e+00 1.889307679623189529e+01
1.000000000000000000e+00 1.889267706143996861e+01
1.000000000000000000e+00 1.889194034528622979e+01
1.000000000000000000e+00 1.889110219648330968e+01
1.000000000000000000e+00 1.889066960529156702e+01
1.000000000000000000e+00 1.889041568331946053e+01
1.000000000000000000e+00 1.888896605751524049e+01
1.000000000000000000e+00 1.888856126877750441e+01
1.000000000000000000e+00 1.888816369273599705e+01
1.000000000000000000e+00 1.888773226114230042e+01
1.000000000000000000e+00 1.888722823316782495e+01
1.000000000000000000e+00 1.888657183047459398e+01
1.000000000000000000e+00 1.888643445710105340e+01
1.000000000000000000e+00 1.888542389118652309e+01
1.000000000000000000e+00 1.888459141490002580e+01
1.000000000000000000e+00 1.888390587586202329e+01
1.000000000000000000e+00 1.888341058595739597e+01
1.000000000000000000e+00 1.888209993964792233e+01
1.000000000000000000e+00 1.888185341445819532e+01
1.000000000000000000e+00 1.888147425341280794e+01
1.000000000000000000e+00 1.888088742318175406e+01
1.000000000000000000e+00 1.888039679895506850e+01
1.000000000000000000e+00 1.887912577627335864e+01
1.000000000000000000e+00 1.887878391737203998e+01
1.000000000000000000e+00 1.887811067289837652e+01
1.000000000000000000e+00 1.887755234073731003e+01
1.000000000000000000e+00 1.887678952201966354e+01
1.000000000000000000e+00 1.887657736345818194e+01
1.000000000000000000e+00 1.887627900928725566e+01
1.000000000000000000e+00 1.887568293896690363e+01
1.000000000000000000e+00 1.887539169315487086e+01
1.000000000000000000e+00 1.887476187289029994e+01
1.000000000000000000e+00 1.887402501208568140e+01
1.000000000000000000e+00 1.887394556372049337e+01
1.000000000000000000e+00 1.887331077468921947e+01
1.000000000000000000e+00 1.887240261470541824e+01
1.000000000000000000e+00 1.887178844196724370e+01
1.000000000000000000e+00 1.887099985546933922e+01
1.000000000000000000e+00 1.887032236341954672e+01
1.000000000000000000e+00 1.887017770580735743e+01
1.000000000000000000e+00 1.886952046770907643e+01
1.000000000000000000e+00 1.886897047986000331e+01
1.000000000000000000e+00 1.886832301163728332e+01
1.000000000000000000e+00 1.886789396996203649e+01
1.000000000000000000e+00 1.886758406883603811e+01
1.000000000000000000e+00 1.886640837113422009e+01
1.000000000000000000e+00 1.886597846455070382e+01
1.000000000000000000e+00 1.886585113851147355e+01
1.000000000000000000e+00 1.886458757117916463e+01
1.000000000000000000e+00 1.886425165381141511e+01
1.000000000000000000e+00 1.886376309952122199e+01
1.000000000000000000e+00 1.886323344060724594e+01
1.000000000000000000e+00 1.886243671318488424e+01
1.000000000000000000e+00 1.886223582279866662e+01
1.000000000000000000e+00 1.886157755614268439e+01
1.000000000000000000e+00 1.886144664711888552e+01
1.000000000000000000e+00 1.886094850799702982e+01
1.000000000000000000e+00 1.886036640495827044e+01
1.000000000000000000e+00 1.885951025341587339e+01
1.000000000000000000e+00 1.885886701720382774e+01
1.000000000000000000e+00 1.885833998411359147e+01
1.000000000000000000e+00 1.885744356042778591e+01
1.000000000000000000e+00 1.885707869504124545e+01
1.000000000000000000e+00 1.885645464109525093e+01
1.000000000000000000e+00 1.885592922835304464e+01
1.000000000000000000e+00 1.885561568071179295e+01
1.000000000000000000e+00 1.885469547178350780e+01
1.000000000000000000e+00 1.885413786699497152e+01
1.000000000000000000e+00 1.885345729797500880e+01
1.000000000000000000e+00 1.885317651779568848e+01
1.000000000000000000e+00 1.885268343769045529e+01
1.000000000000000000e+00 1.885235941291954020e+01
1.000000000000000000e+00 1.885165196043686464e+01
1.000000000000000000e+00 1.885036065956062856e+01
1.000000000000000000e+00 1.885017256343929404e+01
1.000000000000000000e+00 1.884947413065715338e+01
1.000000000000000000e+00 1.884889628523608351e+01
1.000000000000000000e+00 1.884812572661943975e+01
1.000000000000000000e+00 1.884772254720786933e+01
1.000000000000000000e+00 1.884706880630887937e+01
1.000000000000000000e+00 1.884653825199803734e+01
1.000000000000000000e+00 1.884617023067566066e+01
1.000000000000000000e+00 1.884514221875779683e+01
1.000000000000000000e+00 1.884472773824179725e+01
1.000000000000000000e+00 1.884401568056037490e+01
1.000000000000000000e+00 1.884352638193355745e+01
1.000000000000000000e+00 1.884276080505523865e+01
1.000000000000000000e+00 1.884265793262228428e+01
1.000000000000000000e+00 1.884192347853468519e+01
1.000000000000000000e+00 1.884130344046157646e+01
1.000000000000000000e+00 1.884036709761408801e+01
1.000000000000000000e+00 1.883997571494091261e+01
1.000000000000000000e+00 1.883955427506149860e+01
1.000000000000000000e+00 1.883946025726411122e+01
1.000000000000000000e+00 1.883836861208879299e+01
1.000000000000000000e+00 1.883821700118869558e+01
1.000000000000000000e+00 1.883733858264683647e+01
1.000000000000000000e+00 1.883703707159146035e+01
1.000000000000000000e+00 1.883634403232709786e+01
1.000000000000000000e+00 1.883563688593574170e+01
1.000000000000000000e+00 1.883510905899608900e+01
1.000000000000000000e+00 1.883443911739167476e+01
1.000000000000000000e+00 1.883408375286294145e+01
1.000000000000000000e+00 1.883279833831456074e+01
1.000000000000000000e+00 1.883210901041285723e+01
1.000000000000000000e+00 1.883170578854511845e+01
1.000000000000000000e+00 1.883144145473114506e+01
1.000000000000000000e+00 1.883104991714816379e+01
1.000000000000000000e+00 1.883021506283434476e+01
1.000000000000000000e+00 1.882935732270471618e+01
1.000000000000000000e+00 1.882854692518396078e+01
1.000000000000000000e+00 1.882826851239779842e+01
1.000000000000000000e+00 1.882818089796741035e+01
1.000000000000000000e+00 1.882771669935601011e+01
1.000000000000000000e+00 1.882697292431350178e+01
1.000000000000000000e+00 1.882615312926085238e+01
1.000000000000000000e+00 1.882525353837656468e+01
1.000000000000000000e+00 1.882490631155584282e+01
1.000000000000000000e+00 1.882457439910636410e+01
1.000000000000000000e+00 1.882352473990236064e+01
1.000000000000000000e+00 1.882325602609417459e+01
1.000000000000000000e+00 1.882252162567709064e+01
1.000000000000000000e+00 1.882178119482872347e+01
1.000000000000000000e+00 1.882153528639523898e+01
1.000000000000000000e+00 1.882051213384680821e+01
1.000000000000000000e+00 1.881993487255736497e+01
1.000000000000000000e+00 1.881966137139853501e+01
1.000000000000000000e+00 1.881923375663195586e+01
1.000000000000000000e+00 1.881811949438321463e+01
1.000000000000000000e+00 1.881692531575512106e+01
1.000000000000000000e+00 1.881662963602598992e+01
1.000000000000000000e+00 1.881610680328994434e+01
1.000000000000000000e+00 1.881508961589139162e+01
1.000000000000000000e+00 1.881465928866947834e+01
1.000000000000000000e+00 1.881443612815317579e+01
1.000000000000000000e+00 1.881406961369930286e+01
1.000000000000000000e+00 1.881327209841590431e+01
1.000000000000000000e+00 1.881226478459206675e+01
1.000000000000000000e+00 1.881208540155948938e+01
1.000000000000000000e+00 1.881152882889122679e+01
1.000000000000000000e+00 1.881053981200133762e+01
1.000000000000000000e+00 1.881025970621094245e+01
1.000000000000000000e+00 1.880959274409124049e+01
1.000000000000000000e+00 1.880906697273804795e+01
1.000000000000000000e+00 1.880843090334924383e+01
1.000000000000000000e+00 1.880775859642523073e+01
1.000000000000000000e+00 1.880735912631469375e+01
1.000000000000000000e+00 1.880683082111465154e+01
1.000000000000000000e+00 1.880651219232055738e+01
1.000000000000000000e+00 1.880459576894489260e+01
1.000000000000000000e+00 1.880431766887568656e+01
1.000000000000000000e+00 1.880353925585019326e+01
1.000000000000000000e+00 1.880296394822592987e+01
1.000000000000000000e+00 1.880231513230947016e+01
1.000000000000000000e+00 1.880198918343355530e+01
1.000000000000000000e+00 1.880121493685804523e+01
1.000000000000000000e+00 1.880075604675408130e+01
1.000000000000000000e+00 1.879994465834476713e+01
1.000000000000000000e+00 1.879940933480718002e+01
1.000000000000000000e+00 1.879919780977225230e+01
1.000000000000000000e+00 1.879844438700390086e+01
1.000000000000000000e+00 1.879722001292658007e+01
1.000000000000000000e+00 1.879655795144454800e+01
1.000000000000000000e+00 1.879566532846051174e+01
1.000000000000000000e+00 1.879482595296712688e+01
1.000000000000000000e+00 1.879456238578366012e+01
1.000000000000000000e+00 1.879430672142430581e+01
1.000000000000000000e+00 1.879320583355848129e+01
1.000000000000000000e+00 1.879266798728592747e+01
1.000000000000000000e+00 1.879215149870647394e+01
1.000000000000000000e+00 1.879160299122979438e+01
1.000000000000000000e+00 1.879113350391858361e+01
1.000000000000000000e+00 1.879089063250131986e+01
1.000000000000000000e+00 1.879075687065069644e+01
1.000000000000000000e+00 1.879029104097915948e+01
1.000000000000000000e+00 1.878949606766873259e+01
1.000000000000000000e+00 1.878914121334214116e+01
1.000000000000000000e+00 1.878843743954272227e+01
1.000000000000000000e+00 1.878780991877262707e+01
1.000000000000000000e+00 1.878778124320984233e+01
1.000000000000000000e+00 1.878725475012666735e+01
1.000000000000000000e+00 1.878658176452498196e+01
1.000000000000000000e+00 1.878591021458457888e+01
1.000000000000000000e+00 1.878558110372030043e+01
1.000000000000000000e+00 1.878422350965004739e+01
1.000000000000000000e+00 1.878352110568134492e+01
1.000000000000000000e+00 1.878314150955367978e+01
1.000000000000000000e+00 1.878225864824254998e+01
1.000000000000000000e+00 1.878056478347553693e+01
1.000000000000000000e+00 1.877959818993682717e+01
1.000000000000000000e+00 1.877945746565041674e+01
1.000000000000000000e+00 1.877910279188430209e+01
1.000000000000000000e+00 1.877754291008032794e+01
1.000000000000000000e+00 1.877745208201295313e+01
1.000000000000000000e+00 1.877697928042531927e+01
1.000000000000000000e+00 1.877634551264918983e+01
1.000000000000000000e+00 1.877514966358472748e+01
1.000000000000000000e+00 1.877488399672302322e+01
1.000000000000000000e+00 1.877389798502581897e+01
1.000000000000000000e+00 1.877329174394650124e+01
1.000000000000000000e+00 1.877314174042331274e+01
1.000000000000000000e+00 1.877272308174440596e+01
1.000000000000000000e+00 1.877216734841064394e+01
1.000000000000000000e+00 1.877160485866400563e+01
1.000000000000000000e+00 1.877111375621890588e+01
1.000000000000000000e+00 1.877000038999034714e+01
1.000000000000000000e+00 1.876926906627339164e+01
1.000000000000000000e+00 1.876832183249317865e+01
1.000000000000000000e+00 1.876766123143178788e+01
1.000000000000000000e+00 1.876743460175683964e+01
1.000000000000000000e+00 1.876712304159444855e+01
1.000000000000000000e+00 1.876669037771533510e+01
1.000000000000000000e+00 1.876576594814249432e+01
1.000000000000000000e+00 1.876496467954108383e+01
1.000000000000000000e+00 1.876467001785731270e+01
1.000000000000000000e+00 1.876402359882776238e+01
1.000000000000000000e+00 1.876294053578257603e+01
1.000000000000000000e+00 1.876219065144774589e+01
1.000000000000000000e+00 1.876184623704255117e+01
1.000000000000000000e+00 1.876108354587646687e+01
1.000000000000000000e+00 1.876017079707319013e+01
1.000000000000000000e+00 1.875945973010554013e+01
1.000000000000000000e+00 1.875922940433001074e+01
1.000000000000000000e+00 1.875859891988526584e+01
1.000000000000000000e+00 1.875828901766287515e+01
1.000000000000000000e+00 1.875800502303680872e+01
1.000000000000000000e+00 1.875676868399597197e+01
1.000000000000000000e+00 1.875643414976908829e+01
1.000000000000000000e+00 1.875537524950949830e+01
1.000000000000000000e+00 1.875499772074974913e+01
1.000000000000000000e+00 1.875436613250451856e+01
1.000000000000000000e+00 1.875288693921231697e+01
1.000000000000000000e+00 1.875231818246365734e+01
1.000000000000000000e+00 1.875188253044619202e+01
1.000000000000000000e+00 1.875149936019095165e+01
1.000000000000000000e+00 1.875132471317823857e+01
1.000000000000000000e+00 1.875066184280851544e+01
1.000000000000000000e+00 1.874978613318998555e+01
1.000000000000000000e+00 1.874925543916713622e+01
1.000000000000000000e+00 1.874796430103269174e+01
1.000000000000000000e+00 1.874743466563844052e+01
1.000000000000000000e+00 1.874681436859019712e+01
1.000000000000000000e+00 1.874658527500253058e+01
1.000000000000000000e+00 1.874592849912497527e+01
1.000000000000000000e+00 1.874469881721871189e+01
1.000000000000000000e+00 1.874457245936061511e+01
1.000000000000000000e+00 1.874396264982902238e+01
1.000000000000000000e+00 1.874308428029437934e+01
1.000000000000000000e+00 1.874287794492632031e+01
1.000000000000000000e+00 1.874181916096654277e+01
1.000000000000000000e+00 1.874149313485206747e+01
1.000000000000000000e+00 1.874082551219419557e+01
1.000000000000000000e+00 1.874038413125123270e+01
1.000000000000000000e+00 1.873898925415139516e+01
1.000000000000000000e+00 1.873868537431878067e+01
1.000000000000000000e+00 1.873814927380180961e+01
1.000000000000000000e+00 1.873700342334533175e+01
1.000000000000000000e+00 1.873649210457308456e+01
1.000000000000000000e+00 1.873552451131805796e+01
1.000000000000000000e+00 1.873476148381182327e+01
1.000000000000000000e+00 1.873381293959002036e+01
1.000000000000000000e+00 1.873336140779412418e+01
1.000000000000000000e+00 1.873290887399198112e+01
1.000000000000000000e+00 1.873224540267586491e+01
1.000000000000000000e+00 1.873159706452879192e+01
1.000000000000000000e+00 1.873132525637544887e+01
1.000000000000000000e+00 1.873057211606887051e+01
1.000000000000000000e+00 1.872949045185364980e+01
1.000000000000000000e+00 1.872916595141635909e+01
1.000000000000000000e+00 1.872826706380704920e+01
1.000000000000000000e+00 1.872752681098896232e+01
1.000000000000000000e+00 1.872739579684186495e+01
1.000000000000000000e+00 1.872698002896166614e+01
1.000000000000000000e+00 1.872659494006173020e+01
1.000000000000000000e+00 1.872626619004133630e+01
1.000000000000000000e+00 1.872442456681940470e+01
1.000000000000000000e+00 1.872405378319548674e+01
1.000000000000000000e+00 1.872311837390040878e+01
1.000000000000000000e+00 1.872253902039873097e+01
1.000000000000000000e+00 1.872196866662862647e+01
1.000000000000000000e+00 1.872144757519809843e+01
1.000000000000000000e+00 1.872036879792875297e+01
1.000000000000000000e+00 1.872002587081073699e+01
1.000000000000000000e+00 1.871961734731336335e+01
1.000000000000000000e+00 1.871822011037172473e+01
1.000000000000000000e+00 1.871789391401826919e+01
1.000000000000000000e+00 1.871729908168734369e+01
1.000000000000000000e+00 1.871695334015557677e+01
1.000000000000000000e+00 1.871531342737904069e+01
1.000000000000000000e+00 1.871448539062047800e+01
1.000000000000000000e+00 1.871431376922674872e+01
1.000000000000000000e+00 1.871315883464610508e+01
1.000000000000000000e+00 1.871264989165032588e+01
1.000000000000000000e+00 1.871152271141885848e+01
1.000000000000000000e+00 1.871091669103847721e+01
1.000000000000000000e+00 1.871039396454898807e+01
1.000000000000000000e+00 1.870980124503003594e+01
1.000000000000000000e+00 1.870904636958768563e+01
1.000000000000000000e+00 1.870862016899592106e+01
1.000000000000000000e+00 1.870838492017395538e+01
1.000000000000000000e+00 1.870779908816542658e+01
1.000000000000000000e+00 1.870664946921051097e+01
1.000000000000000000e+00 1.870588334350443205e+01
1.000000000000000000e+00 1.870534319230917575e+01
1.000000000000000000e+00 1.870526296355866691e+01
1.000000000000000000e+00 1.870378182466839334e+01
1.000000000000000000e+00 1.870341695284831474e+01
1.000000000000000000e+00 1.870221924774170930e+01
1.000000000000000000e+00 1.870187513171547167e+01
1.000000000000000000e+00 1.870046875275827603e+01
1.000000000000000000e+00 1.869934779117458845e+01
1.000000000000000000e+00 1.869910920823583567e+01
1.000000000000000000e+00 1.869857085694539833e+01
1.000000000000000000e+00 1.869739762247907322e+01
1.000000000000000000e+00 1.869727604286288170e+01
1.000000000000000000e+00 1.869635918886732995e+01
1.000000000000000000e+00 1.869586387344523359e+01
1.000000000000000000e+00 1.869514255846695150e+01
1.000000000000000000e+00 1.869454428918461986e+01
1.000000000000000000e+00 1.869374317770351013e+01
1.000000000000000000e+00 1.869292385214249563e+01
1.000000000000000000e+00 1.869287747424711554e+01
1.000000000000000000e+00 1.869192664596046072e+01
1.000000000000000000e+00 1.869102631383581326e+01
1.000000000000000000e+00 1.869066899542618643e+01
1.000000000000000000e+00 1.869001131573587671e+01
1.000000000000000000e+00 1.868955221414753964e+01
1.000000000000000000e+00 1.868897844564239463e+01
1.000000000000000000e+00 1.868797406589197863e+01
1.000000000000000000e+00 1.868751699380865361e+01
1.000000000000000000e+00 1.868603773066508467e+01
1.000000000000000000e+00 1.868583758888480162e+01
1.000000000000000000e+00 1.868440334358240662e+01
1.000000000000000000e+00 1.868373821337625174e+01
1.000000000000000000e+00 1.868336961864155654e+01
1.000000000000000000e+00 1.868294033497780404e+01
1.000000000000000000e+00 1.868198545851210923e+01
1.000000000000000000e+00 1.868163079209513455e+01
1.000000000000000000e+00 1.868121289605440438e+01
1.000000000000000000e+00 1.868089599384275701e+01
1.000000000000000000e+00 1.867971282622723805e+01
1.000000000000000000e+00 1.867911248028963911e+01
1.000000000000000000e+00 1.867799783299415850e+01
1.000000000000000000e+00 1.867618185843958045e+01
1.000000000000000000e+00 1.867608713953307031e+01
1.000000000000000000e+00 1.867573181894286094e+01
1.000000000000000000e+00 1.867437205712773007e+01
1.000000000000000000e+00 1.867400374366149407e+01
1.000000000000000000e+00 1.867338278144180919e+01
1.000000000000000000e+00 1.867270017067667354e+01
1.000000000000000000e+00 1.867177493142445854e+01
1.000000000000000000e+00 1.867099762682009256e+01
1.000000000000000000e+00 1.867007919943489824e+01
1.000000000000000000e+00 1.866960284171686624e+01
1.000000000000000000e+00 1.866873661362059877e+01
1.000000000000000000e+00 1.866803646005751460e+01
1.000000000000000000e+00 1.866703299909766756e+01
1.000000000000000000e+00 1.866685092522482492e+01
1.000000000000000000e+00 1.866619063720049709e+01
1.000000000000000000e+00 1.866459140988045107e+01
1.000000000000000000e+00 1.866426268534280553e+01
1.000000000000000000e+00 1.866311078092804010e+01
1.000000000000000000e+00 1.866227990060479058e+01
1.000000000000000000e+00 1.866156060842474318e+01
1.000000000000000000e+00 1.866027047556445240e+01
1.000000000000000000e+00 1.865991446321877234e+01
1.000000000000000000e+00 1.865883204308463306e+01
1.000000000000000000e+00 1.865734660268478962e+01
1.000000000000000000e+00 1.865716898469500507e+01
1.000000000000000000e+00 1.865640341419889836e+01
1.000000000000000000e+00 1.865600939272987446e+01
1.000000000000000000e+00 1.865518446812582809e+01
1.000000000000000000e+00 1.865483835682263347e+01
1.000000000000000000e+00 1.865371695377633543e+01
1.000000000000000000e+00 1.865354071562152072e+01
1.000000000000000000e+00 1.865253273277905066e+01
1.000000000000000000e+00 1.865213682506857396e+01
1.000000000000000000e+00 1.865141177710312448e+01
1.000000000000000000e+00 1.865110693214655413e+01
1.000000000000000000e+00 1.864956309737588214e+01
1.000000000000000000e+00 1.864866702922004649e+01
1.000000000000000000e+00 1.864748774743556936e+01
1.000000000000000000e+00 1.864708300379761141e+01
1.000000000000000000e+00 1.864635853632013252e+01
1.000000000000000000e+00 1.864613699808056069e+01
1.000000000000000000e+00 1.864545768910327794e+01
1.000000000000000000e+00 1.864518538149508942e+01
1.000000000000000000e+00 1.864485286599420277e+01
1.000000000000000000e+00 1.864397938546950328e+01
1.000000000000000000e+00 1.864270080206290103e+01
1.000000000000000000e+00 1.864180766488791008e+01
1.000000000000000000e+00 1.864144823976777232e+01
1.000000000000000000e+00 1.864047028158415387e+01
1.000000000000000000e+00 1.863957182295623838e+01
1.000000000000000000e+00 1.863870257226007254e+01
1.000000000000000000e+00 1.863849452778073257e+01
1.000000000000000000e+00 1.863814576249541943e+01
1.000000000000000000e+00 1.863662303792343877e+01
1.000000000000000000e+00 1.863579061388216829e+01
1.000000000000000000e+00 1.863512432759129567e+01
1.000000000000000000e+00 1.863441386251353293e+01
1.000000000000000000e+00 1.863265298509815793e+01
1.000000000000000000e+00 1.863241545145684341e+01
1.000000000000000000e+00 1.863142577886032569e+01
1.000000000000000000e+00 1.863111917442297383e+01
1.000000000000000000e+00 1.863071172101225059e+01
1.000000000000000000e+00 1.863003228203407957e+01
1.000000000000000000e+00 1.862868460679138849e+01
1.000000000000000000e+00 1.862841317357864668e+01
1.000000000000000000e+00 1.862800414197936050e+01
1.000000000000000000e+00 1.862708195689560853e+01
1.000000000000000000e+00 1.862594235572432311e+01
1.000000000000000000e+00 1.862581152549889651e+01
1.000000000000000000e+00 1.862481006087815771e+01
1.000000000000000000e+00 1.862449498929387204e+01
1.000000000000000000e+00 1.862296130707293429e+01
1.000000000000000000e+00 1.862242430109266422e+01
1.000000000000000000e+00 1.862113335212405474e+01
1.000000000000000000e+00 1.862033048165869786e+01
1.000000000000000000e+00 1.862011178245653298e+01
1.000000000000000000e+00 1.861918002361750979e+01
1.000000000000000000e+00 1.861889396451235612e+01
1.000000000000000000e+00 1.861816149775303231e+01
1.000000000000000000e+00 1.861765787560008434e+01
1.000000000000000000e+00 1.861734315244961735e+01
1.000000000000000000e+00 1.861656021382977144e+01
1.000000000000000000e+00 1.861587015620246888e+01
1.000000000000000000e+00 1.861416439633511288e+01
1.000000000000000000e+00 1.861325222186644268e+01
1.000000000000000000e+00 1.861224588434660632e+01
1.000000000000000000e+00 1.861142152597610888e+01
1.000000000000000000e+00 1.861093237449494353e+01
1.000000000000000000e+00 1.861026252865223896e+01
1.000000000000000000e+00 1.860976561891564174e+01
1.000000000000000000e+00 1.860958551260526761e+01
1.000000000000000000e+00 1.860845485630034091e+01
1.000000000000000000e+00 1.860777160514924944e+01
1.000000000000000000e+00 1.860684443685045508e+01
1.000000000000000000e+00 1.860589703790493488e+01
1.000000000000000000e+00 1.860527238995000232e+01
1.000000000000000000e+00 1.860503813024889652e+01
1.000000000000000000e+00 1.860417648593139006e+01
1.000000000000000000e+00 1.860347689272600746e+01
1.000000000000000000e+00 1.860297482025449156e+01
1.000000000000000000e+00 1.860166328510132772e+01
1.000000000000000000e+00 1.860119287853341774e+01
1.000000000000000000e+00 1.860040250291065789e+01
1.000000000000000000e+00 1.859963759128016036e+01
1.000000000000000000e+00 1.859908157941814721e+01
1.000000000000000000e+00 1.859842586235155082e+01
1.000000000000000000e+00 1.859755255805310981e+01
1.000000000000000000e+00 1.859645687588637841e+01
1.000000000000000000e+00 1.859542835285356333e+01
1.000000000000000000e+00 1.859436236054502700e+01
1.000000000000000000e+00 1.859400826368512583e+01
1.000000000000000000e+00 1.859321546762937771e+01
1.000000000000000000e+00 1.859213209835945690e+01
1.000000000000000000e+00 1.859141295503801672e+01
1.000000000000000000e+00 1.859074123113940047e+01
1.000000000000000000e+00 1.858969261742443990e+01
1.000000000000000000e+00 1.858920506113776483e+01
1.000000000000000000e+00 1.858787694432551874e+01
1.000000000000000000e+00 1.858733965516998055e+01
1.000000000000000000e+00 1.858656887767702415e+01
1.000000000000000000e+00 1.858634262485611899e+01
1.000000000000000000e+00 1.858477426796175891e+01
1.000000000000000000e+00 1.858443511158715467e+01
1.000000000000000000e+00 1.858344484284070930e+01
1.000000000000000000e+00 1.858308561340736986e+01
1.000000000000000000e+00 1.858193244100380781e+01
1.000000000000000000e+00 1.858183773273449191e+01
1.000000000000000000e+00 1.858086731396637958e+01
1.000000000000000000e+00 1.857957195651479054e+01
1.000000000000000000e+00 1.857904775291554245e+01
1.000000000000000000e+00 1.857794012025191321e+01
1.000000000000000000e+00 1.857748543872756386e+01
1.000000000000000000e+00 1.857608334751437695e+01
1.000000000000000000e+00 1.857528275436699161e+01
1.000000000000000000e+00 1.857483317378312648e+01
1.000000000000000000e+00 1.857454122680163522e+01
1.000000000000000000e+00 1.857360040583058236e+01
1.000000000000000000e+00 1.857252200488538918e+01
1.000000000000000000e+00 1.857132330181656599e+01
1.000000000000000000e+00 1.857080208852358894e+01
1.000000000000000000e+00 1.856972726718717936e+01
1.000000000000000000e+00 1.856808652740266652e+01
1.000000000000000000e+00 1.856778245791523574e+01
1.000000000000000000e+00 1.856701992666693357e+01
1.000000000000000000e+00 1.856648479983515543e+01
1.000000000000000000e+00 1.856582059542594010e+01
1.000000000000000000e+00 1.856429666047124982e+01
1.000000000000000000e+00 1.856365035339651826e+01
1.000000000000000000e+00 1.856271969208609818e+01
1.000000000000000000e+00 1.856219990571749534e+01
1.000000000000000000e+00 1.856138743987880702e+01
1.000000000000000000e+00 1.856069801821885079e+01
1.000000000000000000e+00 1.855998443181140800e+01
1.000000000000000000e+00 1.855863628888078409e+01
1.000000000000000000e+00 1.855810222117882802e+01
1.000000000000000000e+00 1.855630958107376216e+01
1.000000000000000000e+00 1.855602442224688886e+01
1.000000000000000000e+00 1.855526572474940039e+01
1.000000000000000000e+00 1.855476570212758247e+01
1.000000000000000000e+00 1.855367040616645014e+01
1.000000000000000000e+00 1.855302424266005445e+01
1.000000000000000000e+00 1.855210054425495159e+01
1.000000000000000000e+00 1.855164662163475597e+01
1.000000000000000000e+00 1.855054935520887227e+01
1.000000000000000000e+00 1.855010342411376101e+01
1.000000000000000000e+00 1.854875695024179194e+01
1.000000000000000000e+00 1.854840599584992233e+01
1.000000000000000000e+00 1.854789024281048881e+01
1.000000000000000000e+00 1.854709953181646043e+01
1.000000000000000000e+00 1.854690926075206647e+01
1.000000000000000000e+00 1.854518645352326089e+01
1.000000000000000000e+00 1.854451284072478856e+01
1.000000000000000000e+00 1.854338791260600416e+01
1.000000000000000000e+00 1.854281754473729293e+01
1.000000000000000000e+00 1.854206803483227972e+01
1.000000000000000000e+00 1.854078275488320315e+01
1.000000000000000000e+00 1.854036151494851836e+01
1.000000000000000000e+00 1.853966079701990566e+01
1.000000000000000000e+00 1.853886654331565254e+01
1.000000000000000000e+00 1.853804988607986104e+01
1.000000000000000000e+00 1.853734188465589128e+01
1.000000000000000000e+00 1.853635055755921357e+01
1.000000000000000000e+00 1.853562363525455225e+01
1.000000000000000000e+00 1.853487916355102527e+01
1.000000000000000000e+00 1.853423451602710159e+01
1.000000000000000000e+00 1.853348245114809245e+01
1.000000000000000000e+00 1.853242738793052524e+01
1.000000000000000000e+00 1.853221473309295320e+01
1.000000000000000000e+00 1.853128245995803169e+01
1.000000000000000000e+00 1.853010190100999921e+01
1.000000000000000000e+00 1.852934896553288624e+01
1.000000000000000000e+00 1.852901283902219021e+01
1.000000000000000000e+00 1.852798909253537119e+01
1.000000000000000000e+00 1.852733331057276445e+01
1.000000000000000000e+00 1.852661704395208631e+01
1.000000000000000000e+00 1.852646740721020890e+01
1.000000000000000000e+00 1.852539047437510078e+01
1.000000000000000000e+00 1.852485131403112106e+01
1.000000000000000000e+00 1.852419086734362708e+01
1.000000000000000000e+00 1.852368633195388270e+01
1.000000000000000000e+00 1.852224303599203026e+01
1.000000000000000000e+00 1.852170342816230431e+01
1.000000000000000000e+00 1.852065621074946478e+01
1.000000000000000000e+00 1.852022068396343712e+01
1.000000000000000000e+00 1.851974789637102248e+01
1.000000000000000000e+00 1.851894197303606049e+01
1.000000000000000000e+00 1.851812993604447399e+01
1.000000000000000000e+00 1.851781285262818244e+01
1.000000000000000000e+00 1.851692780804858529e+01
1.000000000000000000e+00 1.851634465139176555e+01
1.000000000000000000e+00 1.851592080944744723e+01
1.000000000000000000e+00 1.851495992740226981e+01
1.000000000000000000e+00 1.851368290130368166e+01
1.000000000000000000e+00 1.851320863057999233e+01
1.000000000000000000e+00 1.851231743811259989e+01
1.000000000000000000e+00 1.851187581434504636e+01
1.000000000000000000e+00 1.851040295743711539e+01
1.000000000000000000e+00 1.850930465488021071e+01
1.000000000000000000e+00 1.850830657062358142e+01
1.000000000000000000e+00 1.850795142597099385e+01
1.000000000000000000e+00 1.850708502461472094e+01
1.000000000000000000e+00 1.850582833925342285e+01
1.000000000000000000e+00 1.850549886647075581e+01
1.000000000000000000e+00 1.850500632265645606e+01
1.000000000000000000e+00 1.850418994407574402e+01
1.000000000000000000e+00 1.850346453146927672e+01
1.000000000000000000e+00 1.850208728925974455e+01
1.000000000000000000e+00 1.850181348977235629e+01
1.000000000000000000e+00 1.850151613589303423e+01
1.000000000000000000e+00 1.850009295391253517e+01
1.000000000000000000e+00 1.849995732370408774e+01
1.000000000000000000e+00 1.849933701981073497e+01
1.000000000000000000e+00 1.849858280128840349e+01
1.000000000000000000e+00 1.849786257636027287e+01
1.000000000000000000e+00 1.849756055777441333e+01
1.000000000000000000e+00 1.849641591463063151e+01
1.000000000000000000e+00 1.849619520926606953e+01
1.000000000000000000e+00 1.849376827104200061e+01
1.000000000000000000e+00 1.849353269259665566e+01
1.000000000000000000e+00 1.849336270994908915e+01
1.000000000000000000e+00 1.849279193561796930e+01
1.000000000000000000e+00 1.849253749341773201e+01
1.000000000000000000e+00 1.849163632457148765e+01
1.000000000000000000e+00 1.849022347587779080e+01
1.000000000000000000e+00 1.848966645279707066e+01
1.000000000000000000e+00 1.848880038006966231e+01
1.000000000000000000e+00 1.848849585246238192e+01
1.000000000000000000e+00 1.848806178128498701e+01
1.000000000000000000e+00 1.848794087843193168e+01
1.000000000000000000e+00 1.848670540502829596e+01
1.000000000000000000e+00 1.848529708100703317e+01
1.000000000000000000e+00 1.848503770208354169e+01
1.000000000000000000e+00 1.848309162504423497e+01
1.000000000000000000e+00 1.848283928818520749e+01
1.000000000000000000e+00 1.848259728607891716e+01
1.000000000000000000e+00 1.848196531760042660e+01
1.000000000000000000e+00 1.848154150748367641e+01
1.000000000000000000e+00 1.848075982279415896e+01
1.000000000000000000e+00 1.847984411726595155e+01
1.000000000000000000e+00 1.847939146987409487e+01
1.000000000000000000e+00 1.847872405645411220e+01
1.000000000000000000e+00 1.847719417910511197e+01
1.000000000000000000e+00 1.847688039084769329e+01
1.000000000000000000e+00 1.847631194951305744e+01
1.000000000000000000e+00 1.847539808899896485e+01
1.000000000000000000e+00 1.847506903774312548e+01
1.000000000000000000e+00 1.847487130333818683e+01
1.000000000000000000e+00 1.847314691361225414e+01
1.000000000000000000e+00 1.847250466668618785e+01
1.000000000000000000e+00 1.847239525562178386e+01
1.000000000000000000e+00 1.847111283953279326e+01
1.000000000000000000e+00 1.847074442382784198e+01
1.000000000000000000e+00 1.847013102133860585e+01
1.000000000000000000e+00 1.846973819541256034e+01
1.000000000000000000e+00 1.846867201557206428e+01
1.000000000000000000e+00 1.846771546773647898e+01
1.000000000000000000e+00 1.846715586501235151e+01
1.000000000000000000e+00 1.846661801609851139e+01
1.000000000000000000e+00 1.846618636720719664e+01
1.000000000000000000e+00 1.846587639173769091e+01
1.000000000000000000e+00 1.846428871432753027e+01
1.000000000000000000e+00 1.846298498085069539e+01
1.000000000000000000e+00 1.846263018987620796e+01
1.000000000000000000e+00 1.846194072290531452e+01
1.000000000000000000e+00 1.846113390513334096e+01
1.000000000000000000e+00 1.846052309291037474e+01
1.000000000000000000e+00 1.845979444054471941e+01
1.000000000000000000e+00 1.845951250039048475e+01
1.000000000000000000e+00 1.845918646693755605e+01
1.000000000000000000e+00 1.845848934257486462e+01
1.000000000000000000e+00 1.845752221488031708e+01
1.000000000000000000e+00 1.845674109519694994e+01
1.000000000000000000e+00 1.845635517727420094e+01
1.000000000000000000e+00 1.845599758045668892e+01
1.000000000000000000e+00 1.845523195291481855e+01
1.000000000000000000e+00 1.845474206597866740e+01
1.000000000000000000e+00 1.845423809047747454e+01
1.000000000000000000e+00 1.845383695633297094e+01
1.000000000000000000e+00 1.845345032849239786e+01
1.000000000000000000e+00 1.845297769613072347e+01
1.000000000000000000e+00 1.845193895308229415e+01
1.000000000000000000e+00 1.845008040361003054e+01
1.000000000000000000e+00 1.844991194782138777e+01
1.000000000000000000e+00 1.844888692225673310e+01
1.000000000000000000e+00 1.844803577408807271e+01
1.000000000000000000e+00 1.844718920918996830e+01
1.000000000000000000e+00 1.844659619464268374e+01
1.000000000000000000e+00 1.844635333674924738e+01
1.000000000000000000e+00 1.844565444032232548e+01
1.000000000000000000e+00 1.844452174758573193e+01
1.000000000000000000e+00 1.844395052505165111e+01
1.000000000000000000e+00 1.844368842281629028e+01
1.000000000000000000e+00 1.844318344806517018e+01
1.000000000000000000e+00 1.844252743471075107e+01
1.000000000000000000e+00 1.844208687097495414e+01
1.000000000000000000e+00 1.844137492214079899e+01
1.000000000000000000e+00 1.844068328885879993e+01
1.000000000000000000e+00 1.844045495850754079e+01
1.000000000000000000e+00 1.843925496588949997e+01
1.000000000000000000e+00 1.843889184789163593e+01
1.000000000000000000e+00 1.843836891827512758e+01
1.000000000000000000e+00 1.843800407512754447e+01
1.000000000000000000e+00 1.843736551398169254e+01
1.000000000000000000e+00 1.843665660534662010e+01
1.000000000000000000e+00 1.843584735250441753e+01
1.000000000000000000e+00 1.843508633104369210e+01
1.000000000000000000e+00 1.843419632775070482e+01
1.000000000000000000e+00 1.843275658022280439e+01
1.000000000000000000e+00 1.843226918671540204e+01
1.000000000000000000e+00 1.843160527745963506e+01
1.000000000000000000e+00 1.843088675676099797e+01
1.000000000000000000e+00 1.843072669583309775e+01
1.000000000000000000e+00 1.843014682793598880e+01
1.000000000000000000e+00 1.842877341475179520e+01
1.000000000000000000e+00 1.842826801219153765e+01
1.000000000000000000e+00 1.842806063903713465e+01
1.000000000000000000e+00 1.842689659456481266e+01
1.000000000000000000e+00 1.842642672666399406e+01
1.000000000000000000e+00 1.842594230243080844e+01
1.000000000000000000e+00 1.842530561151005841e+01
1.000000000000000000e+00 1.842485930194285260e+01
1.000000000000000000e+00 1.842394972607213433e+01
1.000000000000000000e+00 1.842338097967554233e+01
1.000000000000000000e+00 1.842291564632700940e+01
1.000000000000000000e+00 1.842255237593590067e+01
1.000000000000000000e+00 1.842200589327625337e+01
1.000000000000000000e+00 1.842118417406905095e+01
1.000000000000000000e+00 1.842072930465158720e+01
1.000000000000000000e+00 1.841935413934307775e+01
1.000000000000000000e+00 1.841838690931404088e+01
1.000000000000000000e+00 1.841803629579062118e+01
1.000000000000000000e+00 1.841737277251647953e+01
1.000000000000000000e+00 1.841667576727344624e+01
1.000000000000000000e+00 1.841638733125630267e+01
1.000000000000000000e+00 1.841576826756906371e+01
1.000000000000000000e+00 1.841493092770031481e+01
1.000000000000000000e+00 1.841442728326838818e+01
1.000000000000000000e+00 1.841403852043928424e+01
1.000000000000000000e+00 1.841343311114543724e+01
1.000000000000000000e+00 1.841259487419677399e+01
1.000000000000000000e+00 1.841213570510654307e+01
1.000000000000000000e+00 1.841172444026813793e+01
1.000000000000000000e+00 1.841149696003589398e+01
1.000000000000000000e+00 1.841069604869141685e+01
1.000000000000000000e+00 1.840961483695133794e+01
1.000000000000000000e+00 1.840938911988195059e+01
1.000000000000000000e+00 1.840861555288425677e+01
1.000000000000000000e+00 1.840856558038059632e+01
1.000000000000000000e+00 1.840714972120972348e+01
1.000000000000000000e+00 1.840686668406963022e+01
1.000000000000000000e+00 1.840517302145401146e+01
1.000000000000000000e+00 1.840499593525976607e+01
1.000000000000000000e+00 1.840461864119379243e+01
1.000000000000000000e+00 1.840421055001195327e+01
1.000000000000000000e+00 1.840335611627018508e+01
1.000000000000000000e+00 1.840290146962862039e+01
1.000000000000000000e+00 1.840197493594428835e+01
1.000000000000000000e+00 1.840149084168694671e+01
1.000000000000000000e+00 1.840091567508515524e+01
1.000000000000000000e+00 1.839948496040112502e+01
1.000000000000000000e+00 1.839925594303836931e+01
1.000000000000000000e+00 1.839900149331752033e+01
1.000000000000000000e+00 1.839792590065716738e+01
1.000000000000000000e+00 1.839764887269573990e+01
1.000000000000000000e+00 1.839683022971212267e+01
1.000000000000000000e+00 1.839647783980078444e+01
1.000000000000000000e+00 1.839555723113243246e+01
1.000000000000000000e+00 1.839474275752840882e+01
1.000000000000000000e+00 1.839457259489410745e+01
1.000000000000000000e+00 1.839370431152840268e+01
1.000000000000000000e+00 1.839322114475744385e+01
1.000000000000000000e+00 1.839264693765667502e+01
1.000000000000000000e+00 1.839126320697239692e+01
1.000000000000000000e+00 1.839052061181779507e+01
1.000000000000000000e+00 1.839015230235472487e+01
1.000000000000000000e+00 1.838935480959709068e+01
1.000000000000000000e+00 1.838923529738289275e+01
1.000000000000000000e+00 1.838819467764150417e+01
1.000000000000000000e+00 1.838708006021538921e+01
1.000000000000000000e+00 1.838673645691234526e+01
1.000000000000000000e+00 1.838640113178742297e+01
1.000000000000000000e+00 1.838491567325144160e+01
1.000000000000000000e+00 1.838438318995961041e+01
1.000000000000000000e+00 1.838408299049192252e+01
1.000000000000000000e+00 1.838337662649086823e+01
1.000000000000000000e+00 1.838300883280386344e+01
1.000000000000000000e+00 1.838153872712318204e+01
1.000000000000000000e+00 1.838075928375377188e+01
1.000000000000000000e+00 1.838059948309950897e+01
1.000000000000000000e+00 1.838022859500400941e+01
1.000000000000000000e+00 1.838001753767393254e+01
1.000000000000000000e+00 1.837910302964947462e+01
1.000000000000000000e+00 1.837848580385000830e+01
1.000000000000000000e+00 1.837710093463742922e+01
1.000000000000000000e+00 1.837663013356774755e+01
1.000000000000000000e+00 1.837590466684129709e+01
1.000000000000000000e+00 1.837529507563651165e+01
1.000000000000000000e+00 1.837431809455425480e+01
1.000000000000000000e+00 1.837392602484568016e+01
1.000000000000000000e+00 1.837261226694409899e+01
1.000000000000000000e+00 1.837245229286453352e+01
1.000000000000000000e+00 1.837166255334408049e+01
1.000000000000000000e+00 1.837122979684160384e+01
1.000000000000000000e+00 1.837039493945072977e+01
1.000000000000000000e+00 1.837034212224975249e+01
1.000000000000000000e+00 1.836952593056048855e+01
1.000000000000000000e+00 1.836872928974186436e+01
1.000000000000000000e+00 1.836810197941875344e+01
1.000000000000000000e+00 1.836798106322855162e+01
1.000000000000000000e+00 1.836670609145561528e+01
1.000000000000000000e+00 1.836631955838682373e+01
1.000000000000000000e+00 1.836608863584487139e+01
1.000000000000000000e+00 1.836466486784758700e+01
1.000000000000000000e+00 1.836412400339217044e+01
1.000000000000000000e+00 1.836318340302130281e+01
1.000000000000000000e+00 1.836239145287560603e+01
1.000000000000000000e+00 1.836229966501279520e+01
1.000000000000000000e+00 1.836136195563511109e+01
1.000000000000000000e+00 1.836082705467724452e+01
1.000000000000000000e+00 1.835932089289350344e+01
1.000000000000000000e+00 1.835885630830357940e+01
1.000000000000000000e+00 1.835791456118002429e+01
1.000000000000000000e+00 1.835767100887105840e+01
1.000000000000000000e+00 1.835719465425134800e+01
1.000000000000000000e+00 1.835574555450529388e+01
1.000000000000000000e+00 1.835557264177763059e+01
1.000000000000000000e+00 1.835528927559531809e+01
1.000000000000000000e+00 1.835455720055278306e+01
1.000000000000000000e+00 1.835418431165651398e+01
1.000000000000000000e+00 1.835354237799735344e+01
1.000000000000000000e+00 1.835318488313752283e+01
1.000000000000000000e+00 1.835223482404123985e+01
1.000000000000000000e+00 1.835083806400414375e+01
1.000000000000000000e+00 1.835041351447411628e+01
1.000000000000000000e+00 1.834984635031404565e+01
1.000000000000000000e+00 1.834969131569934575e+01
1.000000000000000000e+00 1.834881714670600061e+01
1.000000000000000000e+00 1.834801637603175095e+01
1.000000000000000000e+00 1.834713907184671910e+01
1.000000000000000000e+00 1.834560806594023319e+01
1.000000000000000000e+00 1.834508179433824537e+01
1.000000000000000000e+00 1.834495042593198377e+01
1.000000000000000000e+00 1.834449362664377148e+01
1.000000000000000000e+00 1.834319059805048724e+01
1.000000000000000000e+00 1.834280699339650766e+01
1.000000000000000000e+00 1.834203314512713945e+01
1.000000000000000000e+00 1.834159054499708930e+01
1.000000000000000000e+00 1.834094756767637335e+01
1.000000000000000000e+00 1.834042273138879509e+01
1.000000000000000000e+00 1.833972828277359213e+01
1.000000000000000000e+00 1.833904521312874891e+01
1.000000000000000000e+00 1.833894870115055298e+01
1.000000000000000000e+00 1.833803276899499579e+01
1.000000000000000000e+00 1.833741680002690444e+01
1.000000000000000000e+00 1.833683847257497490e+01
1.000000000000000000e+00 1.833610990903631333e+01
1.000000000000000000e+00 1.833568659776200960e+01
1.000000000000000000e+00 1.833442919076112787e+01
1.000000000000000000e+00 1.833356923618458012e+01
1.000000000000000000e+00 1.833284197845189922e+01
1.000000000000000000e+00 1.833166577662275998e+01
1.000000000000000000e+00 1.833145442814390336e+01
1.000000000000000000e+00 1.833098247940595016e+01
1.000000000000000000e+00 1.833060587171653566e+01
1.000000000000000000e+00 1.832946614786441586e+01
1.000000000000000000e+00 1.832923601911859635e+01
1.000000000000000000e+00 1.832791127254049002e+01
1.000000000000000000e+00 1.832710962432418356e+01
1.000000000000000000e+00 1.832677000761459141e+01
1.000000000000000000e+00 1.832601241976157525e+01
1.000000000000000000e+00 1.832577015908873008e+01
1.000000000000000000e+00 1.832452755062201888e+01
1.000000000000000000e+00 1.832439878908217779e+01
1.000000000000000000e+00 1.832316670745045428e+01
1.000000000000000000e+00 1.832288600927890343e+01
1.000000000000000000e+00 1.832195826177157727e+01
1.000000000000000000e+00 1.832138889738683574e+01
1.000000000000000000e+00 1.832035230422910033e+01
1.000000000000000000e+00 1.831994375418686971e+01
1.000000000000000000e+00 1.831922165161076776e+01
1.000000000000000000e+00 1.831849146971594067e+01
1.000000000000000000e+00 1.831823266704705588e+01
1.000000000000000000e+00 1.831710629023550041e+01
1.000000000000000000e+00 1.831683790422359692e+01
1.000000000000000000e+00 1.831597200538648806e+01
1.000000000000000000e+00 1.831551043070601992e+01
1.000000000000000000e+00 1.831447303977570940e+01
1.000000000000000000e+00 1.831387338090294037e+01
1.000000000000000000e+00 1.831323182281271755e+01
1.000000000000000000e+00 1.831167427700448158e+01
1.000000000000000000e+00 1.831095111846910228e+01
1.000000000000000000e+00 1.831076249057810656e+01
1.000000000000000000e+00 1.831016090382068739e+01
1.000000000000000000e+00 1.830947813385107281e+01
1.000000000000000000e+00 1.830878537406149320e+01
1.000000000000000000e+00 1.830867583820961642e+01
1.000000000000000000e+00 1.830797385919882103e+01
1.000000000000000000e+00 1.830727869506318228e+01
1.000000000000000000e+00 1.830652923430510626e+01
1.000000000000000000e+00 1.830583397639401966e+01
1.000000000000000000e+00 1.830515052739694681e+01
1.000000000000000000e+00 1.830353034876672069e+01
1.000000000000000000e+00 1.830330794315748832e+01
1.000000000000000000e+00 1.830220549017794696e+01
1.000000000000000000e+00 1.830162776624075605e+01
1.000000000000000000e+00 1.830088789097449009e+01
1.000000000000000000e+00 1.830056329826559036e+01
1.000000000000000000e+00 1.830024193920034747e+01
1.000000000000000000e+00 1.829974473003097657e+01
1.000000000000000000e+00 1.829872309117167006e+01
1.000000000000000000e+00 1.829794309386616291e+01
1.000000000000000000e+00 1.829726232250721196e+01
1.000000000000000000e+00 1.829651021244931997e+01
1.000000000000000000e+00 1.829537295608965053e+01
1.000000000000000000e+00 1.829520644525234729e+01
1.000000000000000000e+00 1.829400756010088003e+01
1.000000000000000000e+00 1.829372855263210695e+01
1.000000000000000000e+00 1.829336453437618459e+01
1.000000000000000000e+00 1.829268083785470367e+01
1.000000000000000000e+00 1.829204098498485465e+01
1.000000000000000000e+00 1.829114558975835791e+01
1.000000000000000000e+00 1.829056069996731893e+01
1.000000000000000000e+00 1.828911508919987128e+01
1.000000000000000000e+00 1.828817865550680466e+01
1.000000000000000000e+00 1.828750902343272600e+01
1.000000000000000000e+00 1.828702481971646421e+01
1.000000000000000000e+00 1.828643110915610492e+01
1.000000000000000000e+00 1.828587166659542618e+01
1.000000000000000000e+00 1.828497425045177138e+01
1.000000000000000000e+00 1.828444475772620592e+01
1.000000000000000000e+00 1.828409221894185421e+01
1.000000000000000000e+00 1.828323294851393044e+01
1.000000000000000000e+00 1.828225746969637200e+01
1.000000000000000000e+00 1.828145214202006485e+01
1.000000000000000000e+00 1.828088519102697518e+01
1.000000000000000000e+00 1.827997629937470592e+01
1.000000000000000000e+00 1.827935150871826409e+01
1.000000000000000000e+00 1.827842214994469217e+01
1.000000000000000000e+00 1.827779956138174811e+01
1.000000000000000000e+00 1.827668027932960371e+01
1.000000000000000000e+00 1.827585029600821542e+01
1.000000000000000000e+00 1.827466219921486967e+01
1.000000000000000000e+00 1.827435326912742042e+01
1.000000000000000000e+00 1.827335587612919099e+01
1.000000000000000000e+00 1.827307397249509435e+01
1.000000000000000000e+00 1.827231674175094867e+01
1.000000000000000000e+00 1.827144010078322012e+01
1.000000000000000000e+00 1.827110896413932650e+01
1.000000000000000000e+00 1.827071562246074521e+01
1.000000000000000000e+00 1.827005314742943298e+01
1.000000000000000000e+00 1.826963825617945858e+01
1.000000000000000000e+00 1.826856423351010505e+01
1.000000000000000000e+00 1.826817046093587393e+01
1.000000000000000000e+00 1.826737206387220169e+01
1.000000000000000000e+00 1.826636193262410401e+01
1.000000000000000000e+00 1.826487621705225095e+01
1.000000000000000000e+00 1.826417766071863014e+01
1.000000000000000000e+00 1.826392030602849914e+01
1.000000000000000000e+00 1.826339236251786957e+01
1.000000000000000000e+00 1.826290362046142235e+01
1.000000000000000000e+00 1.826220279786966216e+01
1.000000000000000000e+00 1.826165639105091998e+01
1.000000000000000000e+00 1.826035056361398290e+01
1.000000000000000000e+00 1.825986642540498650e+01
1.000000000000000000e+00 1.825891479014247665e+01
1.000000000000000000e+00 1.825805421526083094e+01
1.000000000000000000e+00 1.825737447435846050e+01
1.000000000000000000e+00 1.825695801562709164e+01
1.000000000000000000e+00 1.825623880330503823e+01
1.000000000000000000e+00 1.825501522072666560e+01
1.000000000000000000e+00 1.825410375880769465e+01
1.000000000000000000e+00 1.825255574662379843e+01
1.000000000000000000e+00 1.825224309346099005e+01
1.000000000000000000e+00 1.825178091679013193e+01
1.000000000000000000e+00 1.825005295449678400e+01
1.000000000000000000e+00 1.824942784212008817e+01
1.000000000000000000e+00 1.824908048954500828e+01
1.000000000000000000e+00 1.824757052322324924e+01
1.000000000000000000e+00 1.824688578228531100e+01
1.000000000000000000e+00 1.824572983977151353e+01
1.000000000000000000e+00 1.824553024915822874e+01
1.000000000000000000e+00 1.824396539335931777e+01
1.000000000000000000e+00 1.824122538259360482e+01
1.000000000000000000e+00 1.824054112444626696e+01
1.000000000000000000e+00 1.824007889720369135e+01
1.000000000000000000e+00 1.823891908758756486e+01
1.000000000000000000e+00 1.823712462606612306e+01
1.000000000000000000e+00 1.823618916681238389e+01
1.000000000000000000e+00 1.823482951981522149e+01
1.000000000000000000e+00 1.823373003068617848e+01
1.000000000000000000e+00 1.823234919161412648e+01
1.000000000000000000e+00 1.823145628780268979e+01
1.000000000000000000e+00 1.823121787869898824e+01
1.000000000000000000e+00 1.822924743997160490e+01
1.000000000000000000e+00 1.822844836608633301e+01
1.000000000000000000e+00 1.822805370602352681e+01
1.000000000000000000e+00 1.822655208739721289e+01
1.000000000000000000e+00 1.822526873826056715e+01
1.000000000000000000e+00 1.822446728739997823e+01
1.000000000000000000e+00 1.822265533065369425e+01
1.000000000000000000e+00 1.822211472166213753e+01
1.000000000000000000e+00 1.822141125305168075e+01
1.000000000000000000e+00 1.822033901098534159e+01
1.000000000000000000e+00 1.821835075392652925e+01
1.000000000000000000e+00 1.821819111564045457e+01
1.000000000000000000e+00 1.821718357655392495e+01
1.000000000000000000e+00 1.821572623501709032e+01
1.000000000000000000e+00 1.821424039074127421e+01
1.000000000000000000e+00 1.821249139019733576e+01
1.000000000000000000e+00 1.821185864288803558e+01
1.000000000000000000e+00 1.821135475974237394e+01
1.000000000000000000e+00 1.820954873615220748e+01
1.000000000000000000e+00 1.820901520166652077e+01
1.000000000000000000e+00 1.820809962358818623e+01
1.000000000000000000e+00 1.820768087763266152e+01
1.000000000000000000e+00 1.820530994805859493e+01
1.000000000000000000e+00 1.820289741741698464e+01
1.000000000000000000e+00 1.820172988472379316e+01
1.000000000000000000e+00 1.820109887194496423e+01
1.000000000000000000e+00 1.819934754725368009e+01
1.000000000000000000e+00 1.819895032554919112e+01
1.000000000000000000e+00 1.819696352270856821e+01
1.000000000000000000e+00 1.819651284288234194e+01
1.000000000000000000e+00 1.819536116759955391e+01
1.000000000000000000e+00 1.819464102189830967e+01
1.000000000000000000e+00 1.819360349153859246e+01
1.000000000000000000e+00 1.819294530411858801e+01
1.000000000000000000e+00 1.819249093834411823e+01
1.000000000000000000e+00 1.819156871210837423e+01
1.000000000000000000e+00 1.818931472711428654e+01
1.000000000000000000e+00 1.818851601400870166e+01
1.000000000000000000e+00 1.818766538359117391e+01
1.000000000000000000e+00 1.818571371410555315e+01
1.000000000000000000e+00 1.818421040770142838e+01
1.000000000000000000e+00 1.818299859319298051e+01
1.000000000000000000e+00 1.818202387611137638e+01
1.000000000000000000e+00 1.817997918536347157e+01
1.000000000000000000e+00 1.817892463755309151e+01
1.000000000000000000e+00 1.817700631105049425e+01
1.000000000000000000e+00 1.817559403622394143e+01
1.000000000000000000e+00 1.817451259985873691e+01
1.000000000000000000e+00 1.817382558668277781e+01
1.000000000000000000e+00 1.817293501055301164e+01
1.000000000000000000e+00 1.816952629179687762e+01
1.000000000000000000e+00 1.816879429766509446e+01
1.000000000000000000e+00 1.816710904865753662e+01
1.000000000000000000e+00 1.816635506206565864e+01
1.000000000000000000e+00 1.816422847683393016e+01
1.000000000000000000e+00 1.816350787335223060e+01
1.000000000000000000e+00 1.816036004141413684e+01
1.000000000000000000e+00 1.815981114450402956e+01
1.000000000000000000e+00 1.815851726421458068e+01
1.000000000000000000e+00 1.815748689290058948e+01
1.000000000000000000e+00 1.815525012485109357e+01
1.000000000000000000e+00 1.814972132601692678e+01
1.000000000000000000e+00 1.814768361624673076e+01
1.000000000000000000e+00 1.814733998267350401e+01
1.000000000000000000e+00 1.814163386440296577e+01
1.000000000000000000e+00 1.813877129910589048e+01
1.000000000000000000e+00 1.813774763266549428e+01
1.000000000000000000e+00 1.813545985346729950e+01
1.000000000000000000e+00 1.813436516811519894e+01
1.000000000000000000e+00 1.812581865673287851e+01
1.000000000000000000e+00 1.812299839696835591e+01
1.000000000000000000e+00 1.812166035303885181e+01
1.000000000000000000e+00 1.811995125978683063e+01
1.000000000000000000e+00 1.811757920732533478e+01
1.000000000000000000e+00 1.811634667732401383e+01
1.000000000000000000e+00 1.811510223369692696e+01
1.000000000000000000e+00 1.811408174726843967e+01
1.000000000000000000e+00 1.811386714993378177e+01
1.000000000000000000e+00 1.810872501499338938e+01
1.000000000000000000e+00 1.810667663248270287e+01
1.000000000000000000e+00 1.810208959511716387e+01
1.000000000000000000e+00 1.810142909077834972e+01
1.000000000000000000e+00 1.809980603153986678e+01
1.000000000000000000e+00 1.809472828537398925e+01
1.000000000000000000e+00 1.809233876502376859e+01
1.000000000000000000e+00 1.809083929219934106e+01
1.000000000000000000e+00 1.808173213588735351e+01
1.000000000000000000e+00 1.808034035921000537e+01
1.000000000000000000e+00 1.807625293090179852e+01
1.000000000000000000e+00 1.806879570877126184e+01
1.000000000000000000e+00 1.806388706200650773e+01
1.000000000000000000e+00 1.805785754427635226e+01
1.000000000000000000e+00 1.805439273829971825e+01
1.000000000000000000e+00 1.805127281572914200e+01
1.000000000000000000e+00 1.804940487976046981e+01
2.000000000000000000e+00 2.462788657893629107e+01
2.000000000000000000e+00 2.462427365522923139e+01
2.000000000000000000e+00 2.456855972805458421e+01
2.000000000000000000e+00 2.454061683360486157e+01
2.000000000000000000e+00 2.435309426744662176e+01
2.000000000000000000e+00 2.339358604836349542e+01
2.000000000000000000e+00 2.338528040504139582e+01
2.000000000000000000e+00 2.335168671314900024e+01
2.000000000000000000e+00 2.334524190213737072e+01
2.000000000000000000e+00 2.325800288987288056e+01
2.000000000000000000e+00 2.270303660299486026e+01
2.000000000000000000e+00 2.265794598011959948e+01
2.000000000000000000e+00 2.259757825776497597e+01
2.000000000000000000e+00 2.254532296034299677e+01
2.000000000000000000e+00 2.251166531855263031e+01
2.000000000000000000e+00 2.239093441794195272e+01
2.000000000000000000e+00 2.238673656584934690e+01
2.000000000000000000e+00 2.231917933969935319e+01
2.000000000000000000e+00 2.230273063444704462e+01
2.000000000000000000e+00 2.229500379452023751e+01
2.000000000000000000e+00 2.225091272469761705e+01
2.000000000000000000e+00 2.224467175007012543e+01
2.000000000000000000e+00 2.223812331231447459e+01
2.000000000000000000e+00 2.223369709233850600e+01
2.000000000000000000e+00 2.223137208879272464e+01
2.000000000000000000e+00 2.221811363245987536e+01
2.000000000000000000e+00 2.220928155730481279e+01
2.000000000000000000e+00 2.220713751828586524e+01
2.000000000000000000e+00 2.220686027165555387e+01
2.000000000000000000e+00 2.220310399531754442e+01
2.000000000000000000e+00 2.220093269958947246e+01
2.000000000000000000e+00 2.218617836700961021e+01
2.000000000000000000e+00 2.217761667235217615e+01
2.000000000000000000e+00 2.217438833734532011e+01
2.000000000000000000e+00 2.216057654339523353e+01
2.000000000000000000e+00 2.215905522638997738e+01
2.000000000000000000e+00 2.215571845524528172e+01
2.000000000000000000e+00 2.215297310033530920e+01
2.000000000000000000e+00 2.214457060991345827e+01
2.000000000000000000e+00 2.213928453560300724e+01
2.000000000000000000e+00 2.213185398426767847e+01
2.000000000000000000e+00 2.212638090190150209e+01
2.000000000000000000e+00 2.211982058792553119e+01
2.000000000000000000e+00 2.211432927684417393e+01
2.000000000000000000e+00 2.210480112174714407e+01
2.000000000000000000e+00 2.209961980128448999e+01
2.000000000000000000e+00 2.209419022917059650e+01
2.000000000000000000e+00 2.208427357429622973e+01
2.000000000000000000e+00 2.207973132671977012e+01
2.000000000000000000e+00 2.207090594955737473e+01
2.000000000000000000e+00 2.206691282508833041e+01
2.000000000000000000e+00 2.206486507242258099e+01
2.000000000000000000e+00 2.205731090760101765e+01
2.000000000000000000e+00 2.205346617821525612e+01
2.000000000000000000e+00 2.205270060679607624e+01
2.000000000000000000e+00 2.204950370217931166e+01
2.000000000000000000e+00 2.204081246885718315e+01
2.000000000000000000e+00 2.203463546200552869e+01
2.000000000000000000e+00 2.203180999720595068e+01
2.000000000000000000e+00 2.202764250068346286e+01
2.000000000000000000e+00 2.202187213336068439e+01
2.000000000000000000e+00 2.201165939840914376e+01
2.000000000000000000e+00 2.200959242491486378e+01
2.000000000000000000e+00 2.200278857065265825e+01
2.000000000000000000e+00 2.200014149098897676e+01
2.000000000000000000e+00 2.198603591256233258e+01
2.000000000000000000e+00 2.197416065052420464e+01
2.000000000000000000e+00 2.196981240485618869e+01
2.000000000000000000e+00 2.195459330515532415e+01
2.000000000000000000e+00 2.194870645520726882e+01
2.000000000000000000e+00 2.194284869916779712e+01
2.000000000000000000e+00 2.191296099522053353e+01
2.000000000000000000e+00 2.185411821524060016e+01
2.000000000000000000e+00 2.177568297645046869e+01
2.000000000000000000e+00 2.161007925451755796e+01
2.000000000000000000e+00 2.110357006938390967e+01
2.000000000000000000e+00 2.108033495852849981e+01
2.000000000000000000e+00 2.104853260648041058e+01
2.000000000000000000e+00 2.097854600072674103e+01
2.000000000000000000e+00 2.092767386433204635e+01
2.000000000000000000e+00 2.091917395451659445e+01
2.000000000000000000e+00 2.089778734458086973e+01
2.000000000000000000e+00 2.088952219914027708e+01
2.000000000000000000e+00 2.088256257322489873e+01
2.000000000000000000e+00 2.087599578890991836e+01
2.000000000000000000e+00 2.085036970839712112e+01
2.000000000000000000e+00 2.084884218600865324e+01
2.000000000000000000e+00 2.083794445109999671e+01
2.000000000000000000e+00 2.083473306223019250e+01
2.000000000000000000e+00 2.083065166560845327e+01
2.000000000000000000e+00 2.082157164064926036e+01
2.000000000000000000e+00 2.081726438969372239e+01
2.000000000000000000e+00 2.080371318634126254e+01
2.000000000000000000e+00 2.079962671353607462e+01
2.000000000000000000e+00 2.079248159327940471e+01
2.000000000000000000e+00 2.078637149445106047e+01
2.000000000000000000e+00 2.078417216482505836e+01
2.000000000000000000e+00 2.077495007033773433e+01
2.000000000000000000e+00 2.076962280536074346e+01
2.000000000000000000e+00 2.076623548666583119e+01
2.000000000000000000e+00 2.075942147553992356e+01
2.000000000000000000e+00 2.075518897603685176e+01
2.000000000000000000e+00 2.074418666728893257e+01
2.000000000000000000e+00 2.074094175514446192e+01
2.000000000000000000e+00 2.073565868325222539e+01
2.000000000000000000e+00 2.073138665591313412e+01
2.000000000000000000e+00 2.072971562815909863e+01
2.000000000000000000e+00 2.072738848438796921e+01
2.000000000000000000e+00 2.071899699495681801e+01
2.000000000000000000e+00 2.071396483073789696e+01
2.000000000000000000e+00 2.070752099594377071e+01
2.000000000000000000e+00 2.070208455669942893e+01
2.000000000000000000e+00 2.069350168759844522e+01
2.000000000000000000e+00 2.069081153033615550e+01
2.000000000000000000e+00 2.068497365072341765e+01
2.000000000000000000e+00 2.068135716874572338e+01
2.000000000000000000e+00 2.067262772457644360e+01
2.000000000000000000e+00 2.066969986195105236e+01
2.000000000000000000e+00 2.066159348547381569e+01
2.000000000000000000e+00 2.065316040283350674e+01
2.000000000000000000e+00 2.064358124984500265e+01
2.000000000000000000e+00 2.064017479118115261e+01
2.000000000000000000e+00 2.063305830140622277e+01
2.000000000000000000e+00 2.062594484018087471e+01
2.000000000000000000e+00 2.061256159513358099e+01
2.000000000000000000e+00 2.060774146823413489e+01
2.000000000000000000e+00 2.060392207511072726e+01
2.000000000000000000e+00 2.060096442527689220e+01
2.000000000000000000e+00 2.058940271382593323e+01
2.000000000000000000e+00 2.058697147614741496e+01
2.000000000000000000e+00 2.058079904831402729e+01
2.000000000000000000e+00 2.057519464146205834e+01
2.000000000000000000e+00 2.057081436925467699e+01
2.000000000000000000e+00 2.056190504172800360e+01
2.000000000000000000e+00 2.056007297555882474e+01
2.000000000000000000e+00 2.055446924796577335e+01
2.000000000000000000e+00 2.054559990750684406e+01
2.000000000000000000e+00 2.054190915228771530e+01
2.000000000000000000e+00 2.053825797214209459e+01
2.000000000000000000e+00 2.051857852902696777e+01
2.000000000000000000e+00 2.050953993135942710e+01
2.000000000000000000e+00 2.050289405383187002e+01
2.000000000000000000e+00 2.049671413862938607e+01
2.000000000000000000e+00 2.048451272723407257e+01
2.000000000000000000e+00 2.047558533487060473e+01
2.000000000000000000e+00 2.047501806018403059e+01
2.000000000000000000e+00 2.047042658488489764e+01
2.000000000000000000e+00 2.046716194241726328e+01
2.000000000000000000e+00 2.045914620337688916e+01
2.000000000000000000e+00 2.045560359006855222e+01
2.000000000000000000e+00 2.045238652808981783e+01
2.000000000000000000e+00 2.044795508949636798e+01
2.000000000000000000e+00 2.044315607689753023e+01
2.000000000000000000e+00 2.044226113466310224e+01
2.000000000000000000e+00 2.043667112070962233e+01
2.000000000000000000e+00 2.043608853357469357e+01
2.000000000000000000e+00 2.043298525039615754e+01
2.000000000000000000e+00 2.042968287212957534e+01
2.000000000000000000e+00 2.042354136493741379e+01
2.000000000000000000e+00 2.042140928366976382e+01
2.000000000000000000e+00 2.041546009174663112e+01
2.000000000000000000e+00 2.041226775797747806e+01
2.000000000000000000e+00 2.041030801379759296e+01
2.000000000000000000e+00 2.040546724339520068e+01
2.000000000000000000e+00 2.040302871152319497e+01
2.000000000000000000e+00 2.040012962033419086e+01
2.000000000000000000e+00 2.039886637310410578e+01
2.000000000000000000e+00 2.039316490923568281e+01
2.000000000000000000e+00 2.038950679973464020e+01
2.000000000000000000e+00 2.038569724106816849e+01
2.000000000000000000e+00 2.038371551263412584e+01
2.000000000000000000e+00 2.037420367837123081e+01
2.000000000000000000e+00 2.036841316433678273e+01
2.000000000000000000e+00 2.035695038594117534e+01
2.000000000000000000e+00 2.034853960442315568e+01
2.000000000000000000e+00 2.034592586220077948e+01
2.000000000000000000e+00 2.034304293836495603e+01
2.000000000000000000e+00 2.033105520299187674e+01
2.000000000000000000e+00 2.032827519147480544e+01
2.000000000000000000e+00 2.032504322002227326e+01
2.000000000000000000e+00 2.031917701610124993e+01
2.000000000000000000e+00 2.031713351008246704e+01
2.000000000000000000e+00 2.031249067503518901e+01
2.000000000000000000e+00 2.030918537655963974e+01
2.000000000000000000e+00 2.030549410247667197e+01
2.000000000000000000e+00 2.030268443319762639e+01
2.000000000000000000e+00 2.029500035485945375e+01
2.000000000000000000e+00 2.029110418822190809e+01
2.000000000000000000e+00 2.028433340529200635e+01
2.000000000000000000e+00 2.028091236690388399e+01
2.000000000000000000e+00 2.027969996052494039e+01
2.000000000000000000e+00 2.027735681568388770e+01
2.000000000000000000e+00 2.027068626840179277e+01
2.000000000000000000e+00 2.026928575844788583e+01
2.000000000000000000e+00 2.026435128023520704e+01
2.000000000000000000e+00 2.026230808458154087e+01
2.000000000000000000e+00 2.025689605326991583e+01
2.000000000000000000e+00 2.025643029664655970e+01
2.000000000000000000e+00 2.025037257606659580e+01
2.000000000000000000e+00 2.024987570209663090e+01
2.000000000000000000e+00 2.024709121428773884e+01
2.000000000000000000e+00 2.024357962768383956e+01
2.000000000000000000e+00 2.023636437547788347e+01
2.000000000000000000e+00 2.023170575514842184e+01
2.000000000000000000e+00 2.022790038494509801e+01
2.000000000000000000e+00 2.022703556718951745e+01
2.000000000000000000e+00 2.022379143166545390e+01
2.000000000000000000e+00 2.022038347271118397e+01
2.000000000000000000e+00 2.021707033840225876e+01
2.000000000000000000e+00 2.021668211801202020e+01
2.000000000000000000e+00 2.021289910620354746e+01
2.000000000000000000e+00 2.020899579386112421e+01
2.000000000000000000e+00 2.020472625586645066e+01
2.000000000000000000e+00 2.020267032073690316e+01
2.000000000000000000e+00 2.019766956977604622e+01
2.000000000000000000e+00 2.019744269558074024e+01
2.000000000000000000e+00 2.019586005436018539e+01
2.000000000000000000e+00 2.019322253046828664e+01
2.000000000000000000e+00 2.018882863631133162e+01
2.000000000000000000e+00 2.018685137618378533e+01
2.000000000000000000e+00 2.018301237395690606e+01
2.000000000000000000e+00 2.018106693214241432e+01
2.000000000000000000e+00 2.017719408182232144e+01
2.000000000000000000e+00 2.017347869068295196e+01
2.000000000000000000e+00 2.017196798851568218e+01
2.000000000000000000e+00 2.016804813057174073e+01
2.000000000000000000e+00 2.016552046492273931e+01
2.000000000000000000e+00 2.016209810617050024e+01
2.000000000000000000e+00 2.015961391171400408e+01
2.000000000000000000e+00 2.015709452816483349e+01
2.000000000000000000e+00 2.015278267964329117e+01
2.000000000000000000e+00 2.015081736815811908e+01
2.000000000000000000e+00 2.014776315163187803e+01
2.000000000000000000e+00 2.014578508850196670e+01
2.000000000000000000e+00 2.014339059163382473e+01
2.000000000000000000e+00 2.014084221869183722e+01
2.000000000000000000e+00 2.013584299837335223e+01
2.000000000000000000e+00 2.013463206001806327e+01
2.000000000000000000e+00 2.012971027908880828e+01
2.000000000000000000e+00 2.012583562554325312e+01
2.000000000000000000e+00 2.012314875713104456e+01
2.000000000000000000e+00 2.012048692536796679e+01
2.000000000000000000e+00 2.011935951797617150e+01
2.000000000000000000e+00 2.011727708969873518e+01
2.000000000000000000e+00 2.011602714898263145e+01
2.000000000000000000e+00 2.011193733093134739e+01
2.000000000000000000e+00 2.010815135348864757e+01
2.000000000000000000e+00 2.010590442042305526e+01
2.000000000000000000e+00 2.010173908351745098e+01
2.000000000000000000e+00 2.009819709924659037e+01
2.000000000000000000e+00 2.009643284842156064e+01
2.000000000000000000e+00 2.009444073349934001e+01
2.000000000000000000e+00 2.009344503940088345e+01
2.000000000000000000e+00 2.008619414682422288e+01
2.000000000000000000e+00 2.008543250914780032e+01
2.000000000000000000e+00 2.008394629210763327e+01
2.000000000000000000e+00 2.008163278254309247e+01
2.000000000000000000e+00 2.008004234943260968e+01
2.000000000000000000e+00 2.007846161096624016e+01
2.000000000000000000e+00 2.007387183965949262e+01
2.000000000000000000e+00 2.006991975661561511e+01
2.000000000000000000e+00 2.006795899215016021e+01
2.000000000000000000e+00 2.006629347487010051e+01
2.000000000000000000e+00 2.006269385803707905e+01
2.000000000000000000e+00 2.005876653736075355e+01
2.000000000000000000e+00 2.005763665279473784e+01
2.000000000000000000e+00 2.005614695245270696e+01
2.000000000000000000e+00 2.005519335851612084e+01
2.000000000000000000e+00 2.005252067210912514e+01
2.000000000000000000e+00 2.005023619762823017e+01
2.000000000000000000e+00 2.004906223047220948e+01
2.000000000000000000e+00 2.004562715608024348e+01
2.000000000000000000e+00 2.004353594161707619e+01
2.000000000000000000e+00 2.004252185695689548e+01
2.000000000000000000e+00 2.004142010720594413e+01
2.000000000000000000e+00 2.003485277605276593e+01
2.000000000000000000e+00 2.002849304382033679e+01
2.000000000000000000e+00 2.002565429577460066e+01
2.000000000000000000e+00 2.002325466401619636e+01
2.000000000000000000e+00 2.002153153934304086e+01
2.000000000000000000e+00 2.002059287757875339e+01
2.000000000000000000e+00 2.001730825616577647e+01
2.000000000000000000e+00 2.001584454358186704e+01
2.000000000000000000e+00 2.001112411931418222e+01
2.000000000000000000e+00 2.001060108840768947e+01
2.000000000000000000e+00 2.000224830682471833e+01
2.000000000000000000e+00 2.000085560435998033e+01
2.000000000000000000e+00 2.000018109989819592e+01
2.000000000000000000e+00 1.999299655978305879e+01
2.000000000000000000e+00 1.999102119331693217e+01
2.000000000000000000e+00 1.998903518525881395e+01
2.000000000000000000e+00 1.998602664651244964e+01
2.000000000000000000e+00 1.998302004042722047e+01
2.000000000000000000e+00 1.997965557520301871e+01
2.000000000000000000e+00 1.997710833954350917e+01
2.000000000000000000e+00 1.997303264427533165e+01
2.000000000000000000e+00 1.997237708553200974e+01
2.000000000000000000e+00 1.997076282920109236e+01
2.000000000000000000e+00 1.996785539386101860e+01
2.000000000000000000e+00 1.996541412168060958e+01
2.000000000000000000e+00 1.996296667597004060e+01
2.000000000000000000e+00 1.996179174385047261e+01
2.000000000000000000e+00 1.996076633233472108e+01
2.000000000000000000e+00 1.995495393506986304e+01
2.000000000000000000e+00 1.995259162450182089e+01
2.000000000000000000e+00 1.994872749001063994e+01
2.000000000000000000e+00 1.994537725831935759e+01
2.000000000000000000e+00 1.994416148158938640e+01
2.000000000000000000e+00 1.994037495251392755e+01
2.000000000000000000e+00 1.993873248151240318e+01
2.000000000000000000e+00 1.993736851896854034e+01
2.000000000000000000e+00 1.993258570155002118e+01
2.000000000000000000e+00 1.993011345875801510e+01
2.000000000000000000e+00 1.992840517706915904e+01
2.000000000000000000e+00 1.992548072503520729e+01
2.000000000000000000e+00 1.992306867896337508e+01
2.000000000000000000e+00 1.991992216241760261e+01
2.000000000000000000e+00 1.991918262174709753e+01
2.000000000000000000e+00 1.991629994567990281e+01
2.000000000000000000e+00 1.991435158374222780e+01
2.000000000000000000e+00 1.991029743038907185e+01
2.000000000000000000e+00 1.990601012967704619e+01
2.000000000000000000e+00 1.990149480303131213e+01
2.000000000000000000e+00 1.989822751899202657e+01
2.000000000000000000e+00 1.989498287357784889e+01
2.000000000000000000e+00 1.989279231057674480e+01
2.000000000000000000e+00 1.989129211706358902e+01
2.000000000000000000e+00 1.988832299695120653e+01
2.000000000000000000e+00 1.988492482780201698e+01
2.000000000000000000e+00 1.988299443327326443e+01
2.000000000000000000e+00 1.987977402705978847e+01
2.000000000000000000e+00 1.987805977941112090e+01
2.000000000000000000e+00 1.987725558538980053e+01
2.000000000000000000e+00 1.987628120511347518e+01
2.000000000000000000e+00 1.987302950642694199e+01
2.000000000000000000e+00 1.986593276189147872e+01
2.000000000000000000e+00 1.986531679318168031e+01
2.000000000000000000e+00 1.986040601245836257e+01
2.000000000000000000e+00 1.985789131234760774e+01
2.000000000000000000e+00 1.985233986363605752e+01
2.000000000000000000e+00 1.984865719687697450e+01
2.000000000000000000e+00 1.984831785214006672e+01
2.000000000000000000e+00 1.984432301942647570e+01
2.000000000000000000e+00 1.984156994719418421e+01
2.000000000000000000e+00 1.983869686226601914e+01
2.000000000000000000e+00 1.983679216184732041e+01
2.000000000000000000e+00 1.983485194026367182e+01
2.000000000000000000e+00 1.983076171080290351e+01
2.000000000000000000e+00 1.982755589630683701e+01
2.000000000000000000e+00 1.982722416950527489e+01
2.000000000000000000e+00 1.982485504210304583e+01
2.000000000000000000e+00 1.981992084880000604e+01
2.000000000000000000e+00 1.981935692220093514e+01
2.000000000000000000e+00 1.981624564097594643e+01
2.000000000000000000e+00 1.981519406033207531e+01
2.000000000000000000e+00 1.980927020499856184e+01
2.000000000000000000e+00 1.980751479193127551e+01
2.000000000000000000e+00 1.980459584573240406e+01
2.000000000000000000e+00 1.979936487066897399e+01
2.000000000000000000e+00 1.979832643330115260e+01
2.000000000000000000e+00 1.979640936309807486e+01
2.000000000000000000e+00 1.979542127465409251e+01
2.000000000000000000e+00 1.979294893969478508e+01
2.000000000000000000e+00 1.979193496502786687e+01
2.000000000000000000e+00 1.978713145828622189e+01
2.000000000000000000e+00 1.978664201914070020e+01
2.000000000000000000e+00 1.978469122820355963e+01
2.000000000000000000e+00 1.978130786935480145e+01
2.000000000000000000e+00 1.978123218062052402e+01
2.000000000000000000e+00 1.977812971500723549e+01
2.000000000000000000e+00 1.977562881228978142e+01
2.000000000000000000e+00 1.977437123843463596e+01
2.000000000000000000e+00 1.977087695695222536e+01
2.000000000000000000e+00 1.976882992465577971e+01
2.000000000000000000e+00 1.976693868981653068e+01
2.000000000000000000e+00 1.976455344331541397e+01
2.000000000000000000e+00 1.976014001149005139e+01
2.000000000000000000e+00 1.975630075211144643e+01
2.000000000000000000e+00 1.975424392556183761e+01
2.000000000000000000e+00 1.975225655382439172e+01
2.000000000000000000e+00 1.974834010500276804e+01
2.000000000000000000e+00 1.974562556448458039e+01
2.000000000000000000e+00 1.974545753355736366e+01
2.000000000000000000e+00 1.974367133475720593e+01
2.000000000000000000e+00 1.973959012384218070e+01
2.000000000000000000e+00 1.973796572402996574e+01
2.000000000000000000e+00 1.973531051455066176e+01
2.000000000000000000e+00 1.973466946591134885e+01
2.000000000000000000e+00 1.973265155578807750e+01
2.000000000000000000e+00 1.973054123316454778e+01
2.000000000000000000e+00 1.972727028980485997e+01
2.000000000000000000e+00 1.972473613548206828e+01
2.000000000000000000e+00 1.972288360709000798e+01
2.000000000000000000e+00 1.972093368710666539e+01
2.000000000000000000e+00 1.971905870176736641e+01
2.000000000000000000e+00 1.971735166125755612e+01
2.000000000000000000e+00 1.971523766036145275e+01
2.000000000000000000e+00 1.971120427760823191e+01
2.000000000000000000e+00 1.971013468694724580e+01
2.000000000000000000e+00 1.970819975532954871e+01
2.000000000000000000e+00 1.970429173969902337e+01
2.000000000000000000e+00 1.970226128946379518e+01
2.000000000000000000e+00 1.969916431978850468e+01
2.000000000000000000e+00 1.969657227703546809e+01
2.000000000000000000e+00 1.969593037438737682e+01
2.000000000000000000e+00 1.969441925820591877e+01
2.000000000000000000e+00 1.969180067774122733e+01
2.000000000000000000e+00 1.968915304411045497e+01
2.000000000000000000e+00 1.968682291633090031e+01
2.000000000000000000e+00 1.968560637952904813e+01
2.000000000000000000e+00 1.968292743993165317e+01
2.000000000000000000e+00 1.968187245563481724e+01
2.000000000000000000e+00 1.967828801242180958e+01
2.000000000000000000e+00 1.967660156299672991e+01
2.000000000000000000e+00 1.967217326354788653e+01
2.000000000000000000e+00 1.967060253621285426e+01
2.000000000000000000e+00 1.966748582099437570e+01
2.000000000000000000e+00 1.966627236116009314e+01
2.000000000000000000e+00 1.966333982197047447e+01
2.000000000000000000e+00 1.965941129231661222e+01
2.000000000000000000e+00 1.965851046240058508e+01
2.000000000000000000e+00 1.965646052965202983e+01
2.000000000000000000e+00 1.965474661560379843e+01
2.000000000000000000e+00 1.965003789147983326e+01
2.000000000000000000e+00 1.964781726557825081e+01
2.000000000000000000e+00 1.964639296315986883e+01
2.000000000000000000e+00 1.964424817767172016e+01
2.000000000000000000e+00 1.964302942971638544e+01
2.000000000000000000e+00 1.964145084759049098e+01
2.000000000000000000e+00 1.964059866514040920e+01
2.000000000000000000e+00 1.963632465826271556e+01
2.000000000000000000e+00 1.963462897981461097e+01
2.000000000000000000e+00 1.963135583640879034e+01
2.000000000000000000e+00 1.962958565725812221e+01
2.000000000000000000e+00 1.962734692468298192e+01
2.000000000000000000e+00 1.962585227867121418e+01
2.000000000000000000e+00 1.962455433731825138e+01
2.000000000000000000e+00 1.962403566920495379e+01
2.000000000000000000e+00 1.962232140479835607e+01
2.000000000000000000e+00 1.962191056968844194e+01
2.000000000000000000e+00 1.961893067631859822e+01
2.000000000000000000e+00 1.961765164614045887e+01
2.000000000000000000e+00 1.961611140029479117e+01
2.000000000000000000e+00 1.961515706178107976e+01
2.000000000000000000e+00 1.961442545203528098e+01
2.000000000000000000e+00 1.961095538284167006e+01
2.000000000000000000e+00 1.960979565518911727e+01
2.000000000000000000e+00 1.960758506370467202e+01
2.000000000000000000e+00 1.960619179126274858e+01
2.000000000000000000e+00 1.960481728247993516e+01
2.000000000000000000e+00 1.960294797325602190e+01
2.000000000000000000e+00 1.960127181250312489e+01
2.000000000000000000e+00 1.959935489233167871e+01
2.000000000000000000e+00 1.959743439294416234e+01
2.000000000000000000e+00 1.959576392193744709e+01
2.000000000000000000e+00 1.959534318088619997e+01
2.000000000000000000e+00 1.959427385357481910e+01
2.000000000000000000e+00 1.959040213972595978e+01
2.000000000000000000e+00 1.958832976000011072e+01
2.000000000000000000e+00 1.958717746472387589e+01
2.000000000000000000e+00 1.958541150628541061e+01
2.000000000000000000e+00 1.958133432349479364e+01
2.000000000000000000e+00 1.957964227425063442e+01
2.000000000000000000e+00 1.957780817551039121e+01
2.000000000000000000e+00 1.957622600020585679e+01
2.000000000000000000e+00 1.957514479696738618e+01
2.000000000000000000e+00 1.957157685772433808e+01
2.000000000000000000e+00 1.957051170447407884e+01
2.000000000000000000e+00 1.956864626548719599e+01
2.000000000000000000e+00 1.956742076306203160e+01
2.000000000000000000e+00 1.956547454314007339e+01
2.000000000000000000e+00 1.956486322921522358e+01
2.000000000000000000e+00 1.956292815032835009e+01
2.000000000000000000e+00 1.956127289737670338e+01
2.000000000000000000e+00 1.956016812541232497e+01
2.000000000000000000e+00 1.955728119982506641e+01
2.000000000000000000e+00 1.955664233166024246e+01
2.000000000000000000e+00 1.955341521790007064e+01
2.000000000000000000e+00 1.955191133753322674e+01
2.000000000000000000e+00 1.954941617386871400e+01
2.000000000000000000e+00 1.954870006469460364e+01
2.000000000000000000e+00 1.954656137848418851e+01
2.000000000000000000e+00 1.954156723865160927e+01
2.000000000000000000e+00 1.954112308450244129e+01
2.000000000000000000e+00 1.954049382018015280e+01
2.000000000000000000e+00 1.953942315174871425e+01
2.000000000000000000e+00 1.953758906900715431e+01
2.000000000000000000e+00 1.953538933076568895e+01
2.000000000000000000e+00 1.953389370575069606e+01
2.000000000000000000e+00 1.953354639658271452e+01
2.000000000000000000e+00 1.953144290959055596e+01
2.000000000000000000e+00 1.952931495028545328e+01
2.000000000000000000e+00 1.952798775559519129e+01
2.000000000000000000e+00 1.952464498733512599e+01
2.000000000000000000e+00 1.952291466551131904e+01
2.000000000000000000e+00 1.952178742751009466e+01
2.000000000000000000e+00 1.952008882045226201e+01
2.000000000000000000e+00 1.951886249628527281e+01
2.000000000000000000e+00 1.951696123390356163e+01
2.000000000000000000e+00 1.951421887073378514e+01
2.000000000000000000e+00 1.951245863767273647e+01
2.000000000000000000e+00 1.951144865982314158e+01
2.000000000000000000e+00 1.951025805763699594e+01
2.000000000000000000e+00 1.950916254947919626e+01
2.000000000000000000e+00 1.950825846693353327e+01
2.000000000000000000e+00 1.950516563151915150e+01
2.000000000000000000e+00 1.950382588441467746e+01
2.000000000000000000e+00 1.950290652316472162e+01
2.000000000000000000e+00 1.950175262971193746e+01
2.000000000000000000e+00 1.949970069430040098e+01
2.000000000000000000e+00 1.949657863880974773e+01
2.000000000000000000e+00 1.949516488749436505e+01
2.000000000000000000e+00 1.949301350713091807e+01
2.000000000000000000e+00 1.949169656375074311e+01
2.000000000000000000e+00 1.949022041335695832e+01
2.000000000000000000e+00 1.948954620451836917e+01
2.000000000000000000e+00 1.948739870470563673e+01
2.000000000000000000e+00 1.948578213623428468e+01
2.000000000000000000e+00 1.948473863899000591e+01
2.000000000000000000e+00 1.948062598249252275e+01
2.000000000000000000e+00 1.947816704253590103e+01
2.000000000000000000e+00 1.947668838264494440e+01
2.000000000000000000e+00 1.947457065854886693e+01
2.000000000000000000e+00 1.947368496880145372e+01
2.000000000000000000e+00 1.947058029118031897e+01
2.000000000000000000e+00 1.946975557881565777e+01
2.000000000000000000e+00 1.946649817171863006e+01
2.000000000000000000e+00 1.946575427580159712e+01
2.000000000000000000e+00 1.946351786616959600e+01
2.000000000000000000e+00 1.946228254271663971e+01
2.000000000000000000e+00 1.945934000334338876e+01
2.000000000000000000e+00 1.945896658649786204e+01
2.000000000000000000e+00 1.945689873691174654e+01
2.000000000000000000e+00 1.945622308935643829e+01
2.000000000000000000e+00 1.945550312417459438e+01
2.000000000000000000e+00 1.945283207315974394e+01
2.000000000000000000e+00 1.945067330158214602e+01
2.000000000000000000e+00 1.944913911334737833e+01
2.000000000000000000e+00 1.944777133815392034e+01
2.000000000000000000e+00 1.944715201677566441e+01
2.000000000000000000e+00 1.944356029092068638e+01
2.000000000000000000e+00 1.944208082021983586e+01
2.000000000000000000e+00 1.944101778217526544e+01
2.000000000000000000e+00 1.944049778864213707e+01
2.000000000000000000e+00 1.943654509061071778e+01
2.000000000000000000e+00 1.943585718608650481e+01
2.000000000000000000e+00 1.943230542494957902e+01
2.000000000000000000e+00 1.943024743385478459e+01
2.000000000000000000e+00 1.942852788904927763e+01
2.000000000000000000e+00 1.942593134224328111e+01
2.000000000000000000e+00 1.942439891597913615e+01
2.000000000000000000e+00 1.942224977718126055e+01
2.000000000000000000e+00 1.941960930757457149e+01
2.000000000000000000e+00 1.941893467986657740e+01
2.000000000000000000e+00 1.941778580486744232e+01
2.000000000000000000e+00 1.941582654439084621e+01
2.000000000000000000e+00 1.941444763142515484e+01
2.000000000000000000e+00 1.941279975334027696e+01
2.000000000000000000e+00 1.941135808901457693e+01
2.000000000000000000e+00 1.940961422757075283e+01
2.000000000000000000e+00 1.940870503200592978e+01
2.000000000000000000e+00 1.940866566381571801e+01
2.000000000000000000e+00 1.940704522736763948e+01
2.000000000000000000e+00 1.940492624066700600e+01
2.000000000000000000e+00 1.940252445850403973e+01
2.000000000000000000e+00 1.940195083157632538e+01
2.000000000000000000e+00 1.939998936302507460e+01
2.000000000000000000e+00 1.939918873891023310e+01
2.000000000000000000e+00 1.939709216046658824e+01
2.000000000000000000e+00 1.939460090935461878e+01
2.000000000000000000e+00 1.939331758487491086e+01
2.000000000000000000e+00 1.939272531949163536e+01
2.000000000000000000e+00 1.939076333189506229e+01
2.000000000000000000e+00 1.939043297271059529e+01
2.000000000000000000e+00 1.938901329614923696e+01
2.000000000000000000e+00 1.938826499342763654e+01
2.000000000000000000e+00 1.938673288060237354e+01
2.000000000000000000e+00 1.938594675324322125e+01
2.000000000000000000e+00 1.938479502121687048e+01
2.000000000000000000e+00 1.938305593441336683e+01
2.000000000000000000e+00 1.938161278740918902e+01
2.000000000000000000e+00 1.938112181696582326e+01
2.000000000000000000e+00 1.937915301767502640e+01
2.000000000000000000e+00 1.937714964989746136e+01
2.000000000000000000e+00 1.937643650077641411e+01
2.000000000000000000e+00 1.937453045541928986e+01
2.000000000000000000e+00 1.937243713034477821e+01
2.000000000000000000e+00 1.937199365260809714e+01
2.000000000000000000e+00 1.936893075979277157e+01
2.000000000000000000e+00 1.936877590530371407e+01
2.000000000000000000e+00 1.936762334097475602e+01
2.000000000000000000e+00 1.936685724841732537e+01
2.000000000000000000e+00 1.936459261192288039e+01
2.000000000000000000e+00 1.936336553175972597e+01
2.000000000000000000e+00 1.936269239751818461e+01
2.000000000000000000e+00 1.936107066109909880e+01
2.000000000000000000e+00 1.936051761602678667e+01
2.000000000000000000e+00 1.935969801316536731e+01
2.000000000000000000e+00 1.935739662950559037e+01
2.000000000000000000e+00 1.935560290145791740e+01
2.000000000000000000e+00 1.935292268328742082e+01
2.000000000000000000e+00 1.935249083613063092e+01
2.000000000000000000e+00 1.935097682423893062e+01
2.000000000000000000e+00 1.935060836984497357e+01
2.000000000000000000e+00 1.934989326589818148e+01
2.000000000000000000e+00 1.934898381953399493e+01
2.000000000000000000e+00 1.934781373840187513e+01
2.000000000000000000e+00 1.934593375901093992e+01
2.000000000000000000e+00 1.934358147593946597e+01
2.000000000000000000e+00 1.934290503981480924e+01
2.000000000000000000e+00 1.933985222247395797e+01
2.000000000000000000e+00 1.933942889478185378e+01
2.000000000000000000e+00 1.933803785855186419e+01
2.000000000000000000e+00 1.933521185743212456e+01
2.000000000000000000e+00 1.933454797485618215e+01
2.000000000000000000e+00 1.933252674792191073e+01
2.000000000000000000e+00 1.933141842240773656e+01
2.000000000000000000e+00 1.933029819661451043e+01
2.000000000000000000e+00 1.932949891871828996e+01
2.000000000000000000e+00 1.932891723501341019e+01
2.000000000000000000e+00 1.932699262280664954e+01
2.000000000000000000e+00 1.932614885015494721e+01
2.000000000000000000e+00 1.932518042668719360e+01
2.000000000000000000e+00 1.932352865068318692e+01
2.000000000000000000e+00 1.932224486259791618e+01
2.000000000000000000e+00 1.932131598453779375e+01
2.000000000000000000e+00 1.931951150586089838e+01
2.000000000000000000e+00 1.931895317357929542e+01
2.000000000000000000e+00 1.931767775759598038e+01
2.000000000000000000e+00 1.931690905814396331e+01
2.000000000000000000e+00 1.931643722641639016e+01
2.000000000000000000e+00 1.931433240244460237e+01
2.000000000000000000e+00 1.931328789842550364e+01
2.000000000000000000e+00 1.931203740228236754e+01
2.000000000000000000e+00 1.931163029699955658e+01
2.000000000000000000e+00 1.931031912197931533e+01
2.000000000000000000e+00 1.930994171888472266e+01
2.000000000000000000e+00 1.930744867318588831e+01
2.000000000000000000e+00 1.930585336455747480e+01
2.000000000000000000e+00 1.930465840120607979e+01
2.000000000000000000e+00 1.930419515282199683e+01
2.000000000000000000e+00 1.930356313207231622e+01
2.000000000000000000e+00 1.930326801120815006e+01
2.000000000000000000e+00 1.930278780705215524e+01
2.000000000000000000e+00 1.930126241936008569e+01
2.000000000000000000e+00 1.929916898696792416e+01
2.000000000000000000e+00 1.929756185874724395e+01
2.000000000000000000e+00 1.929690040039107046e+01
2.000000000000000000e+00 1.929653329530880868e+01
2.000000000000000000e+00 1.929404920900268294e+01
2.000000000000000000e+00 1.929336066334830946e+01
2.000000000000000000e+00 1.929196313545722319e+01
2.000000000000000000e+00 1.929134589149188983e+01
2.000000000000000000e+00 1.929083984880366032e+01
2.000000000000000000e+00 1.928995968519706139e+01
2.000000000000000000e+00 1.928874282756553171e+01
2.000000000000000000e+00 1.928688823454768908e+01
2.000000000000000000e+00 1.928585566690445319e+01
2.000000000000000000e+00 1.928500419288818435e+01
2.000000000000000000e+00 1.928367887729269370e+01
2.000000000000000000e+00 1.928351540804269604e+01
2.000000000000000000e+00 1.928184836636093280e+01
2.000000000000000000e+00 1.928084390117445679e+01
2.000000000000000000e+00 1.928001249352545088e+01
2.000000000000000000e+00 1.927859857266919974e+01
2.000000000000000000e+00 1.927626210686233321e+01
2.000000000000000000e+00 1.927530452861809351e+01
2.000000000000000000e+00 1.927468111327585021e+01
2.000000000000000000e+00 1.927394493097440176e+01
2.000000000000000000e+00 1.927200007481032173e+01
2.000000000000000000e+00 1.927074486805568299e+01
2.000000000000000000e+00 1.926980966954744545e+01
2.000000000000000000e+00 1.926837396277695902e+01
2.000000000000000000e+00 1.926680092636795294e+01
2.000000000000000000e+00 1.926606135736614078e+01
2.000000000000000000e+00 1.926523360189988310e+01
2.000000000000000000e+00 1.926466249774139428e+01
2.000000000000000000e+00 1.926253699313720702e+01
2.000000000000000000e+00 1.926089203565239671e+01
2.000000000000000000e+00 1.925983969395242923e+01
2.000000000000000000e+00 1.925850551133844490e+01
2.000000000000000000e+00 1.925605605822659783e+01
2.000000000000000000e+00 1.925478961755187157e+01
2.000000000000000000e+00 1.925322446184522462e+01
2.000000000000000000e+00 1.925181851493429264e+01
2.000000000000000000e+00 1.925028029871630864e+01
2.000000000000000000e+00 1.924964734915788611e+01
2.000000000000000000e+00 1.924776280150924990e+01
2.000000000000000000e+00 1.924684180115231413e+01
2.000000000000000000e+00 1.924414313476549054e+01
2.000000000000000000e+00 1.924297311614880002e+01
2.000000000000000000e+00 1.924146251930315898e+01
2.000000000000000000e+00 1.923998413912670102e+01
2.000000000000000000e+00 1.923812637612331500e+01
2.000000000000000000e+00 1.923465485529517238e+01
2.000000000000000000e+00 1.923399352660742423e+01
2.000000000000000000e+00 1.923320726762846178e+01
2.000000000000000000e+00 1.923219513318795038e+01
2.000000000000000000e+00 1.923186688493668228e+01
2.000000000000000000e+00 1.922831223215842655e+01
2.000000000000000000e+00 1.922637837545627804e+01
2.000000000000000000e+00 1.922426897928233913e+01
2.000000000000000000e+00 1.922409007794141189e+01
2.000000000000000000e+00 1.922277174787967624e+01
2.000000000000000000e+00 1.922124995315816776e+01
2.000000000000000000e+00 1.921952291782858424e+01
2.000000000000000000e+00 1.921704378744251684e+01
2.000000000000000000e+00 1.921586661821040920e+01
2.000000000000000000e+00 1.921301471680434503e+01
2.000000000000000000e+00 1.921182732843002583e+01
2.000000000000000000e+00 1.921161089516216336e+01
2.000000000000000000e+00 1.920796475079726306e+01
2.000000000000000000e+00 1.920709519735519066e+01
2.000000000000000000e+00 1.920635041019726330e+01
2.000000000000000000e+00 1.920324559830765665e+01
2.000000000000000000e+00 1.920264474011753819e+01
2.000000000000000000e+00 1.920060383305974128e+01
2.000000000000000000e+00 1.919916812397529782e+01
2.000000000000000000e+00 1.919679140930317374e+01
2.000000000000000000e+00 1.919585259340360039e+01
2.000000000000000000e+00 1.919421409472197482e+01
2.000000000000000000e+00 1.919219896492080224e+01
2.000000000000000000e+00 1.919058891098543285e+01
2.000000000000000000e+00 1.918930248940736050e+01
2.000000000000000000e+00 1.918726331634298887e+01
2.000000000000000000e+00 1.918587402926058871e+01
2.000000000000000000e+00 1.918465542332474172e+01
2.000000000000000000e+00 1.918454149781513962e+01
2.000000000000000000e+00 1.918155430177182197e+01
2.000000000000000000e+00 1.917953568726234437e+01
2.000000000000000000e+00 1.917798941904389309e+01
2.000000000000000000e+00 1.917585849579943158e+01
2.000000000000000000e+00 1.917405327423256267e+01
2.000000000000000000e+00 1.917233383748722630e+01
2.000000000000000000e+00 1.917162694671710810e+01
2.000000000000000000e+00 1.917055824151631072e+01
2.000000000000000000e+00 1.916920913814027116e+01
2.000000000000000000e+00 1.916729836598815595e+01
2.000000000000000000e+00 1.916570715561644178e+01
2.000000000000000000e+00 1.916454291541068500e+01
2.000000000000000000e+00 1.916311643607848225e+01
2.000000000000000000e+00 1.916213018200760843e+01
2.000000000000000000e+00 1.916039322022103875e+01
2.000000000000000000e+00 1.915930071579846583e+01
2.000000000000000000e+00 1.915763638978345185e+01
2.000000000000000000e+00 1.915579329374449458e+01
2.000000000000000000e+00 1.915519871179895972e+01
2.000000000000000000e+00 1.915424768097698660e+01
2.000000000000000000e+00 1.915238047902164809e+01
2.000000000000000000e+00 1.915150721185061400e+01
2.000000000000000000e+00 1.915021095407171359e+01
2.000000000000000000e+00 1.914775470335060348e+01
2.000000000000000000e+00 1.914706650708389546e+01
2.000000000000000000e+00 1.914649610627600396e+01
2.000000000000000000e+00 1.914486004134169050e+01
2.000000000000000000e+00 1.914383045945957207e+01
2.000000000000000000e+00 1.914265784795077252e+01
2.000000000000000000e+00 1.914102379275598054e+01
2.000000000000000000e+00 1.913962836061531902e+01
2.000000000000000000e+00 1.913827601593051853e+01
2.000000000000000000e+00 1.913746339819865483e+01
2.000000000000000000e+00 1.913657472608149490e+01
2.000000000000000000e+00 1.913522504989484219e+01
2.000000000000000000e+00 1.913367873748016024e+01
2.000000000000000000e+00 1.913220792207307142e+01
2.000000000000000000e+00 1.913133067202715054e+01
2.000000000000000000e+00 1.913009200081456740e+01
2.000000000000000000e+00 1.912968629321357028e+01
2.000000000000000000e+00 1.912688563084840254e+01
2.000000000000000000e+00 1.912610552659310770e+01
2.000000000000000000e+00 1.912478697873847722e+01
2.000000000000000000e+00 1.912317807362259359e+01
2.000000000000000000e+00 1.912237178088906120e+01
2.000000000000000000e+00 1.912208497575453947e+01
2.000000000000000000e+00 1.912097528777174915e+01
2.000000000000000000e+00 1.911879935775397144e+01
2.000000000000000000e+00 1.911802251011950915e+01
2.000000000000000000e+00 1.911678030109350956e+01
2.000000000000000000e+00 1.911515964346935448e+01
2.000000000000000000e+00 1.911374228713915713e+01
2.000000000000000000e+00 1.911295706682373918e+01
2.000000000000000000e+00 1.911234165903750437e+01
2.000000000000000000e+00 1.911133694291481788e+01
2.000000000000000000e+00 1.910991871707972933e+01
2.000000000000000000e+00 1.910916646001577490e+01
2.000000000000000000e+00 1.910860773828247261e+01
2.000000000000000000e+00 1.910736920876904321e+01
2.000000000000000000e+00 1.910608318772811742e+01
2.000000000000000000e+00 1.910538083886285676e+01
2.000000000000000000e+00 1.910451467193711750e+01
2.000000000000000000e+00 1.910398533384589825e+01
2.000000000000000000e+00 1.910270123293405220e+01
2.000000000000000000e+00 1.910129259305681160e+01
2.000000000000000000e+00 1.910057870430221172e+01
2.000000000000000000e+00 1.910021955797796878e+01
2.000000000000000000e+00 1.909971900345373896e+01
2.000000000000000000e+00 1.909808800783638461e+01
2.000000000000000000e+00 1.909786572863528775e+01
2.000000000000000000e+00 1.909595923094337877e+01
2.000000000000000000e+00 1.909463364239136851e+01
2.000000000000000000e+00 1.909380109990552654e+01
2.000000000000000000e+00 1.909290828591183597e+01
2.000000000000000000e+00 1.909242746108980171e+01
2.000000000000000000e+00 1.909224052996362175e+01
2.000000000000000000e+00 1.909057348196117232e+01
2.000000000000000000e+00 1.908890342221144820e+01
2.000000000000000000e+00 1.908773154752541501e+01
2.000000000000000000e+00 1.908697257977981465e+01
2.000000000000000000e+00 1.908624199595177728e+01
2.000000000000000000e+00 1.908509800669334311e+01
2.000000000000000000e+00 1.908474558602530280e+01
2.000000000000000000e+00 1.908385532517487704e+01
2.000000000000000000e+00 1.908333645503878273e+01
2.000000000000000000e+00 1.908270701534246427e+01
2.000000000000000000e+00 1.908084960047623468e+01
2.000000000000000000e+00 1.907897754326834061e+01
2.000000000000000000e+00 1.907845391435501270e+01
2.000000000000000000e+00 1.907772203624859486e+01
2.000000000000000000e+00 1.907741330312464001e+01
2.000000000000000000e+00 1.907592139608140513e+01
2.000000000000000000e+00 1.907511109037265484e+01
2.000000000000000000e+00 1.907342514804561162e+01
2.000000000000000000e+00 1.907271049234858040e+01
2.000000000000000000e+00 1.907225429641855641e+01
2.000000000000000000e+00 1.907090101270954818e+01
2.000000000000000000e+00 1.907009661421177782e+01
2.000000000000000000e+00 1.906893605459563190e+01
2.000000000000000000e+00 1.906829389479152326e+01
2.000000000000000000e+00 1.906684047218087130e+01
2.000000000000000000e+00 1.906667858972593166e+01
2.000000000000000000e+00 1.906606612791548017e+01
2.000000000000000000e+00 1.906413328121108464e+01
2.000000000000000000e+00 1.906329605701737506e+01
2.000000000000000000e+00 1.906160542983595718e+01
2.000000000000000000e+00 1.906059016580374532e+01
2.000000000000000000e+00 1.906010541564977245e+01
2.000000000000000000e+00 1.905868197406978481e+01
2.000000000000000000e+00 1.905748758001407595e+01
2.000000000000000000e+00 1.905696974105810426e+01
2.000000000000000000e+00 1.905629311504308987e+01
2.000000000000000000e+00 1.905587490857189081e+01
2.000000000000000000e+00 1.905503019860160308e+01
2.000000000000000000e+00 1.905348693009016259e+01
2.000000000000000000e+00 1.905208727923916356e+01
2.000000000000000000e+00 1.905119141923864490e+01
2.000000000000000000e+00 1.904965281300979285e+01
2.000000000000000000e+00 1.904913677310919695e+01
2.000000000000000000e+00 1.904855484712355462e+01
2.000000000000000000e+00 1.904747600354852466e+01
2.000000000000000000e+00 1.904672064658029029e+01
2.000000000000000000e+00 1.904556823631665807e+01
2.000000000000000000e+00 1.904530750591233357e+01
2.000000000000000000e+00 1.904385746475059094e+01
2.000000000000000000e+00 1.904304031134741138e+01
2.000000000000000000e+00 1.904129405220204063e+01
2.000000000000000000e+00 1.904021730674608648e+01
2.000000000000000000e+00 1.903970299904388241e+01
2.000000000000000000e+00 1.903917495907359125e+01
2.000000000000000000e+00 1.903884113719873028e+01
2.000000000000000000e+00 1.903779547862498589e+01
2.000000000000000000e+00 1.903719976268045855e+01
2.000000000000000000e+00 1.903620035267122645e+01
2.000000000000000000e+00 1.903568759845737901e+01
2.000000000000000000e+00 1.903410583680063795e+01
2.000000000000000000e+00 1.903327183359742847e+01
2.000000000000000000e+00 1.903307846513908430e+01
2.000000000000000000e+00 1.903195510551650571e+01
2.000000000000000000e+00 1.903044272132195402e+01
2.000000000000000000e+00 1.902978878030402399e+01
2.000000000000000000e+00 1.902953380590640009e+01
2.000000000000000000e+00 1.902776478936776883e+01
2.000000000000000000e+00 1.902701362980273103e+01
2.000000000000000000e+00 1.902620596894828608e+01
2.000000000000000000e+00 1.902495966306473107e+01
2.000000000000000000e+00 1.902467473279989107e+01
2.000000000000000000e+00 1.902397856767142059e+01
2.000000000000000000e+00 1.902352118810308568e+01
2.000000000000000000e+00 1.902304139147712903e+01
2.000000000000000000e+00 1.902218542314988170e+01
2.000000000000000000e+00 1.902138739912423659e+01
2.000000000000000000e+00 1.902080804091410826e+01
2.000000000000000000e+00 1.901980757403575240e+01
2.000000000000000000e+00 1.901848617907714001e+01
2.000000000000000000e+00 1.901814624502473805e+01
2.000000000000000000e+00 1.901762723319691872e+01
2.000000000000000000e+00 1.901661203117657095e+01
2.000000000000000000e+00 1.901548983411696625e+01
2.000000000000000000e+00 1.901531368901395780e+01
2.000000000000000000e+00 1.901442083330747934e+01
2.000000000000000000e+00 1.901311634258129146e+01
2.000000000000000000e+00 1.901270058219828840e+01
2.000000000000000000e+00 1.901227852477560631e+01
2.000000000000000000e+00 1.901160060069012303e+01
2.000000000000000000e+00 1.901081443799271398e+01
2.000000000000000000e+00 1.900931683119465987e+01
2.000000000000000000e+00 1.900869466687958820e+01
2.000000000000000000e+00 1.900844077966235801e+01
2.000000000000000000e+00 1.900829649462626136e+01
2.000000000000000000e+00 1.900755600486915498e+01
2.000000000000000000e+00 1.900707646821805952e+01
2.000000000000000000e+00 1.900562115237604033e+01
2.000000000000000000e+00 1.900478206157644578e+01
2.000000000000000000e+00 1.900420785061277940e+01
2.000000000000000000e+00 1.900336767662620474e+01
2.000000000000000000e+00 1.900242715434272966e+01
2.000000000000000000e+00 1.900155701261421726e+01
2.000000000000000000e+00 1.900077637720185919e+01
2.000000000000000000e+00 1.900053891842321008e+01
2.000000000000000000e+00 1.900007017158675637e+01
2.000000000000000000e+00 1.899916391924039871e+01
2.000000000000000000e+00 1.899844305475553341e+01
2.000000000000000000e+00 1.899786470701688046e+01
2.000000000000000000e+00 1.899678053851750903e+01
2.000000000000000000e+00 1.899595403998920418e+01
2.000000000000000000e+00 1.899556455534548860e+01
2.000000000000000000e+00 1.899467593959551692e+01
2.000000000000000000e+00 1.899434125110725446e+01
2.000000000000000000e+00 1.899372754901769866e+01
2.000000000000000000e+00 1.899316884241103764e+01
2.000000000000000000e+00 1.899246932880327776e+01
2.000000000000000000e+00 1.899184409126495154e+01
2.000000000000000000e+00 1.899128657238972906e+01
2.000000000000000000e+00 1.898949357056329035e+01
2.000000000000000000e+00 1.898918634975505881e+01
2.000000000000000000e+00 1.898852687623615765e+01
2.000000000000000000e+00 1.898763661995209162e+01
2.000000000000000000e+00 1.898709500455930765e+01
2.000000000000000000e+00 1.898681842491385297e+01
2.000000000000000000e+00 1.898601707129837379e+01
2.000000000000000000e+00 1.898445773415389581e+01
2.000000000000000000e+00 1.898380519005435119e+01
2.000000000000000000e+00 1.898301579922911486e+01
2.000000000000000000e+00 1.898229690316061280e+01
2.000000000000000000e+00 1.898202366546706088e+01
2.000000000000000000e+00 1.898078163726410494e+01
2.000000000000000000e+00 1.897982035949411639e+01
2.000000000000000000e+00 1.897938340872206808e+01
2.000000000000000000e+00 1.897924663959871339e+01
2.000000000000000000e+00 1.897828604518357309e+01
2.000000000000000000e+00 1.897742785768858909e+01
2.000000000000000000e+00 1.897717451730916949e+01
2.000000000000000000e+00 1.897644132468933620e+01
2.000000000000000000e+00 1.897552842042150445e+01
2.000000000000000000e+00 1.897422767619736916e+01
2.000000000000000000e+00 1.897364322839547057e+01
2.000000000000000000e+00 1.897306477017909643e+01
2.000000000000000000e+00 1.897257292928334138e+01
2.000000000000000000e+00 1.897204310581284759e+01
2.000000000000000000e+00 1.897092202814491202e+01
2.000000000000000000e+00 1.897039238232549252e+01
2.000000000000000000e+00 1.897009315219490944e+01
2.000000000000000000e+00 1.896977579443343842e+01
2.000000000000000000e+00 1.896886318889949408e+01
2.000000000000000000e+00 1.896868749732761117e+01
2.000000000000000000e+00 1.896750309415883962e+01
2.000000000000000000e+00 1.896712527538095827e+01
2.000000000000000000e+00 1.896657301168323073e+01
2.000000000000000000e+00 1.896577711437286595e+01
2.000000000000000000e+00 1.896559713125582292e+01
2.000000000000000000e+00 1.896493010991190076e+01
2.000000000000000000e+00 1.896439806733051370e+01
2.000000000000000000e+00 1.896392185806588770e+01
2.000000000000000000e+00 1.896315673027543625e+01
2.000000000000000000e+00 1.896241739603413734e+01
2.000000000000000000e+00 1.896147398944603069e+01
2.000000000000000000e+00 1.896070168199306849e+01
2.000000000000000000e+00 1.896018494950984845e+01
2.000000000000000000e+00 1.895988269558401029e+01
2.000000000000000000e+00 1.895943131315616270e+01
2.000000000000000000e+00 1.895861598535392289e+01
2.000000000000000000e+00 1.895760052970100418e+01
2.000000000000000000e+00 1.895701421393789943e+01
2.000000000000000000e+00 1.895625228502721171e+01
2.000000000000000000e+00 1.895589736844278406e+01
2.000000000000000000e+00 1.895509317200876609e+01
2.000000000000000000e+00 1.895498900543475784e+01
2.000000000000000000e+00 1.895413102470794087e+01
2.000000000000000000e+00 1.895335923509871634e+01
2.000000000000000000e+00 1.895321362260732556e+01
2.000000000000000000e+00 1.895238663643782928e+01
2.000000000000000000e+00 1.895143690506982637e+01
2.000000000000000000e+00 1.895057333106600339e+01
2.000000000000000000e+00 1.894990454774631061e+01
2.000000000000000000e+00 1.894946045281702496e+01
2.000000000000000000e+00 1.894901294823520033e+01
2.000000000000000000e+00 1.894816247982279123e+01
2.000000000000000000e+00 1.894807340915049920e+01
2.000000000000000000e+00 1.894701046413032230e+01
2.000000000000000000e+00 1.894644379960488578e+01
2.000000000000000000e+00 1.894537373460743268e+01
2.000000000000000000e+00 1.894481315579874092e+01
2.000000000000000000e+00 1.894394944515228829e+01
2.000000000000000000e+00 1.894361094664880341e+01
2.000000000000000000e+00 1.894275027579901405e+01
2.000000000000000000e+00 1.894235792183663847e+01
2.000000000000000000e+00 1.894154852570848746e+01
2.000000000000000000e+00 1.894083395465057862e+01
2.000000000000000000e+00 1.894000223131159544e+01
2.000000000000000000e+00 1.893922251911468280e+01
2.000000000000000000e+00 1.893798207261052724e+01
2.000000000000000000e+00 1.893759098228756343e+01
2.000000000000000000e+00 1.893713241050101459e+01
2.000000000000000000e+00 1.893699886207016903e+01
2.000000000000000000e+00 1.893626454746679855e+01
2.000000000000000000e+00 1.893513792000552698e+01
2.000000000000000000e+00 1.893486957103106860e+01
2.000000000000000000e+00 1.893403913755698653e+01
2.000000000000000000e+00 1.893305449836696397e+01
2.000000000000000000e+00 1.893245866057709392e+01
2.000000000000000000e+00 1.893203221026810823e+01
2.000000000000000000e+00 1.893159312070342182e+01
2.000000000000000000e+00 1.893113913268529558e+01
2.000000000000000000e+00 1.893029939028224007e+01
2.000000000000000000e+00 1.892962369491679553e+01
2.000000000000000000e+00 1.892936466571385878e+01
2.000000000000000000e+00 1.892889399103905390e+01
2.000000000000000000e+00 1.892751804023759732e+01
2.000000000000000000e+00 1.892712553942305931e+01
2.000000000000000000e+00 1.892651017680528369e+01
2.000000000000000000e+00 1.892530139441765868e+01
2.000000000000000000e+00 1.892515193837803267e+01
2.000000000000000000e+00 1.892483874816900524e+01
2.000000000000000000e+00 1.892346524520478823e+01
2.000000000000000000e+00 1.892295692650770533e+01
2.000000000000000000e+00 1.892233121503956284e+01
2.000000000000000000e+00 1.892124754842112466e+01
2.000000000000000000e+00 1.892091290376041002e+01
2.000000000000000000e+00 1.892012442464133670e+01
2.000000000000000000e+00 1.891977001051996510e+01
2.000000000000000000e+00 1.891868316835213193e+01
2.000000000000000000e+00 1.891866258856596161e+01
2.000000000000000000e+00 1.891810071559137185e+01
2.000000000000000000e+00 1.891735921818438371e+01
2.000000000000000000e+00 1.891673751166140605e+01
2.000000000000000000e+00 1.891564927692636999e+01
2.000000000000000000e+00 1.891495382197605579e+01
2.000000000000000000e+00 1.891458616118811520e+01
2.000000000000000000e+00 1.891348103788744339e+01
2.000000000000000000e+00 1.891310056799988359e+01
2.000000000000000000e+00 1.891249337699114363e+01
2.000000000000000000e+00 1.891217595028843235e+01
2.000000000000000000e+00 1.891111548948426702e+01
2.000000000000000000e+00 1.891009145521415746e+01
2.000000000000000000e+00 1.890963869020276533e+01
2.000000000000000000e+00 1.890900585145577750e+01
2.000000000000000000e+00 1.890832128169837745e+01
2.000000000000000000e+00 1.890716879848551812e+01
2.000000000000000000e+00 1.890701687837852774e+01
2.000000000000000000e+00 1.890679320708596123e+01
2.000000000000000000e+00 1.890633022296325905e+01
2.000000000000000000e+00 1.890582985926868886e+01
2.000000000000000000e+00 1.890528899464636226e+01
2.000000000000000000e+00 1.890447834684129091e+01
2.000000000000000000e+00 1.890404556933240698e+01
2.000000000000000000e+00 1.890354495878462160e+01
2.000000000000000000e+00 1.890209988687866982e+01
2.000000000000000000e+00 1.890195821092604334e+01
2.000000000000000000e+00 1.890112573879322966e+01
2.000000000000000000e+00 1.890054239753929011e+01
2.000000000000000000e+00 1.890034384834669368e+01
2.000000000000000000e+00 1.889965966029108202e+01
2.000000000000000000e+00 1.889923214955089747e+01
2.000000000000000000e+00 1.889828426202674549e+01
2.000000000000000000e+00 1.889758152605809016e+01
2.000000000000000000e+00 1.889686897216695627e+01
2.000000000000000000e+00 1.889640664913858359e+01
2.000000000000000000e+00 1.889581606059049435e+01
2.000000000000000000e+00 1.889542628411104275e+01
2.000000000000000000e+00 1.889427641674033254e+01
2.000000000000000000e+00 1.889392666648478425e+01
2.000000000000000000e+00 1.889317713693941059e+01
2.000000000000000000e+00 1.889294393103789815e+01
2.000000000000000000e+00 1.889204142350305915e+01
2.000000000000000000e+00 1.889179928950993315e+01
2.000000000000000000e+00 1.889069177752059758e+01
2.000000000000000000e+00 1.889035326531854153e+01
2.000000000000000000e+00 1.888953873924928217e+01
2.000000000000000000e+00 1.888923259479220818e+01
2.000000000000000000e+00 1.888847987434029818e+01
2.000000000000000000e+00 1.888825405930479562e+01
2.000000000000000000e+00 1.888772602685848057e+01
2.000000000000000000e+00 1.888689510839808250e+01
2.000000000000000000e+00 1.888580315378457186e+01
2.000000000000000000e+00 1.888570760640541835e+01
2.000000000000000000e+00 1.888496484776009154e+01
2.000000000000000000e+00 1.888384177436297051e+01
2.000000000000000000e+00 1.888349835103948493e+01
2.000000000000000000e+00 1.888347466849102219e+01
2.000000000000000000e+00 1.888234631921000428e+01
2.000000000000000000e+00 1.888219669135837719e+01
2.000000000000000000e+00 1.888146841722802804e+01
2.000000000000000000e+00 1.888038317275912092e+01
2.000000000000000000e+00 1.888008402355168869e+01
2.000000000000000000e+00 1.887988268344748377e+01
2.000000000000000000e+00 1.887942502422108149e+01
2.000000000000000000e+00 1.887858854093067507e+01
2.000000000000000000e+00 1.887753633370691020e+01
2.000000000000000000e+00 1.887682780644943392e+01
2.000000000000000000e+00 1.887642144944734568e+01
2.000000000000000000e+00 1.887596905657949975e+01
2.000000000000000000e+00 1.887535464850166633e+01
2.000000000000000000e+00 1.887490997795480041e+01
2.000000000000000000e+00 1.887461787693318627e+01
2.000000000000000000e+00 1.887388979520685339e+01
2.000000000000000000e+00 1.887378114776196014e+01
2.000000000000000000e+00 1.887315344450143328e+01
2.000000000000000000e+00 1.887281678414543507e+01
2.000000000000000000e+00 1.887189299081251193e+01
2.000000000000000000e+00 1.887148866817322812e+01
2.000000000000000000e+00 1.887108432937166569e+01
2.000000000000000000e+00 1.887052945200133891e+01
2.000000000000000000e+00 1.886961273519002091e+01
2.000000000000000000e+00 1.886853504888227206e+01
2.000000000000000000e+00 1.886844856699873674e+01
2.000000000000000000e+00 1.886813208576506895e+01
2.000000000000000000e+00 1.886749938428154039e+01
2.000000000000000000e+00 1.886701910579146002e+01
2.000000000000000000e+00 1.886613637751753814e+01
2.000000000000000000e+00 1.886542605600357092e+01
2.000000000000000000e+00 1.886467890203038067e+01
2.000000000000000000e+00 1.886432496992075514e+01
2.000000000000000000e+00 1.886359068397337779e+01
2.000000000000000000e+00 1.886299016657289940e+01
2.000000000000000000e+00 1.886280945411240850e+01
2.000000000000000000e+00 1.886184468078616305e+01
2.000000000000000000e+00 1.886166923913473781e+01
2.000000000000000000e+00 1.886039616239533601e+01
2.000000000000000000e+00 1.885999938648914664e+01
2.000000000000000000e+00 1.885972240146517365e+01
2.000000000000000000e+00 1.885879078970489786e+01
2.000000000000000000e+00 1.885839831290661195e+01
2.000000000000000000e+00 1.885744385093102693e+01
2.000000000000000000e+00 1.885713454432902125e+01
2.000000000000000000e+00 1.885625598519940027e+01
2.000000000000000000e+00 1.885517132020181919e+01
2.000000000000000000e+00 1.885507357568971187e+01
2.000000000000000000e+00 1.885372917768349410e+01
2.000000000000000000e+00 1.885347635046553094e+01
2.000000000000000000e+00 1.885292860984713670e+01
2.000000000000000000e+00 1.885196574355019195e+01
2.000000000000000000e+00 1.885180318053620141e+01
2.000000000000000000e+00 1.885116089729813638e+01
2.000000000000000000e+00 1.885060897981296435e+01
2.000000000000000000e+00 1.884993788596932163e+01
2.000000000000000000e+00 1.884920928923400041e+01
2.000000000000000000e+00 1.884892096979102760e+01
2.000000000000000000e+00 1.884855902170956554e+01
2.000000000000000000e+00 1.884811701727612743e+01
2.000000000000000000e+00 1.884743705970209504e+01
2.000000000000000000e+00 1.884678472690618278e+01
2.000000000000000000e+00 1.884614805692998729e+01
2.000000000000000000e+00 1.884580254813237588e+01
2.000000000000000000e+00 1.884576232725219924e+01
2.000000000000000000e+00 1.884521501518161557e+01
2.000000000000000000e+00 1.884451966303374704e+01
2.000000000000000000e+00 1.884379940238245865e+01
2.000000000000000000e+00 1.884272005495832758e+01
2.000000000000000000e+00 1.884233731109164722e+01
2.000000000000000000e+00 1.884183653505507294e+01
2.000000000000000000e+00 1.884097042002805722e+01
2.000000000000000000e+00 1.884070877423276258e+01
2.000000000000000000e+00 1.884022403603900031e+01
2.000000000000000000e+00 1.883984876735631886e+01
2.000000000000000000e+00 1.883895231809194470e+01
2.000000000000000000e+00 1.883841942486102283e+01
2.000000000000000000e+00 1.883780201144498534e+01
2.000000000000000000e+00 1.883737887860295146e+01
2.000000000000000000e+00 1.883661816519879295e+01
2.000000000000000000e+00 1.883593473243633909e+01
2.000000000000000000e+00 1.883526495549652680e+01
2.000000000000000000e+00 1.883508734933296225e+01
2.000000000000000000e+00 1.883431494352375424e+01
2.000000000000000000e+00 1.883287574512924323e+01
2.000000000000000000e+00 1.883270079734650082e+01
2.000000000000000000e+00 1.883223116138219311e+01
2.000000000000000000e+00 1.883180977581019988e+01
2.000000000000000000e+00 1.883056092583267471e+01
2.000000000000000000e+00 1.883037115424667718e+01
2.000000000000000000e+00 1.882974774482488556e+01
2.000000000000000000e+00 1.882915585243493339e+01
2.000000000000000000e+00 1.882864221590978104e+01
2.000000000000000000e+00 1.882760356029241322e+01
2.000000000000000000e+00 1.882710195696666844e+01
2.000000000000000000e+00 1.882692551077555976e+01
2.000000000000000000e+00 1.882666841398233615e+01
2.000000000000000000e+00 1.882584764975941027e+01
2.000000000000000000e+00 1.882448604821460592e+01
2.000000000000000000e+00 1.882419347675605437e+01
2.000000000000000000e+00 1.882331367810374800e+01
2.000000000000000000e+00 1.882299863088704228e+01
2.000000000000000000e+00 1.882230278889757713e+01
2.000000000000000000e+00 1.882225217278349660e+01
2.000000000000000000e+00 1.882115570047119135e+01
2.000000000000000000e+00 1.882051919809996932e+01
2.000000000000000000e+00 1.882023074161967813e+01
2.000000000000000000e+00 1.881973683819799348e+01
2.000000000000000000e+00 1.881926822098364127e+01
2.000000000000000000e+00 1.881795178051484285e+01
2.000000000000000000e+00 1.881773206619985217e+01
2.000000000000000000e+00 1.881682104498114683e+01
2.000000000000000000e+00 1.881639349565501362e+01
2.000000000000000000e+00 1.881574610399014347e+01
2.000000000000000000e+00 1.881518330248300686e+01
2.000000000000000000e+00 1.881465711792816720e+01
2.000000000000000000e+00 1.881367280467731362e+01
2.000000000000000000e+00 1.881305258633576472e+01
2.000000000000000000e+00 1.881289346301893062e+01
2.000000000000000000e+00 1.881212299315261660e+01
2.000000000000000000e+00 1.881181254839199823e+01
2.000000000000000000e+00 1.881160486247797792e+01
2.000000000000000000e+00 1.881107583020233420e+01
2.000000000000000000e+00 1.880964681328412169e+01
2.000000000000000000e+00 1.880943494065032695e+01
2.000000000000000000e+00 1.880907572185761012e+01
2.000000000000000000e+00 1.880815808557905910e+01
2.000000000000000000e+00 1.880760295188333941e+01
2.000000000000000000e+00 1.880662278832008383e+01
2.000000000000000000e+00 1.880608834278356767e+01
2.000000000000000000e+00 1.880531658106321302e+01
2.000000000000000000e+00 1.880501514239632854e+01
2.000000000000000000e+00 1.880465780224331596e+01
2.000000000000000000e+00 1.880428400552493429e+01
2.000000000000000000e+00 1.880358834011963154e+01
2.000000000000000000e+00 1.880274428014739030e+01
2.000000000000000000e+00 1.880190701466818126e+01
2.000000000000000000e+00 1.880163397414587578e+01
2.000000000000000000e+00 1.880112177449355215e+01
2.000000000000000000e+00 1.880096673228096904e+01
2.000000000000000000e+00 1.880046734823025645e+01
2.000000000000000000e+00 1.879954804616353314e+01
2.000000000000000000e+00 1.879852654105392062e+01
2.000000000000000000e+00 1.879821569230322709e+01
2.000000000000000000e+00 1.879745192313104596e+01
2.000000000000000000e+00 1.879683679451513711e+01
2.000000000000000000e+00 1.879632687503018929e+01
2.000000000000000000e+00 1.879558188038858901e+01
2.000000000000000000e+00 1.879507844795065452e+01
2.000000000000000000e+00 1.879471509927961748e+01
2.000000000000000000e+00 1.879372501192925071e+01
2.000000000000000000e+00 1.879321409806770049e+01
2.000000000000000000e+00 1.879246701416002452e+01
2.000000000000000000e+00 1.879202936539572377e+01
2.000000000000000000e+00 1.879103889899014135e+01
2.000000000000000000e+00 1.879024679965606026e+01
2.000000000000000000e+00 1.878959185167595081e+01
2.000000000000000000e+00 1.878934670461785217e+01
2.000000000000000000e+00 1.878868544213797165e+01
2.000000000000000000e+00 1.878839901167163617e+01
2.000000000000000000e+00 1.878758809379075245e+01
2.000000000000000000e+00 1.878647628162954319e+01
2.000000000000000000e+00 1.878606249968385455e+01
2.000000000000000000e+00 1.878492650313773282e+01
2.000000000000000000e+00 1.878438640293826012e+01
2.000000000000000000e+00 1.878399076102210330e+01
2.000000000000000000e+00 1.878368277806882602e+01
2.000000000000000000e+00 1.878280852483444718e+01
2.000000000000000000e+00 1.878180036162697775e+01
2.000000000000000000e+00 1.878157832725363363e+01
2.000000000000000000e+00 1.878086657074755195e+01
2.000000000000000000e+00 1.878055730743151486e+01
2.000000000000000000e+00 1.877995121633179920e+01
2.000000000000000000e+00 1.877910816291741369e+01
2.000000000000000000e+00 1.877866892377536345e+01
2.000000000000000000e+00 1.877859142244374624e+01
2.000000000000000000e+00 1.877828695862019259e+01
2.000000000000000000e+00 1.877693478278652250e+01
2.000000000000000000e+00 1.877631712643739803e+01
2.000000000000000000e+00 1.877581602356015722e+01
2.000000000000000000e+00 1.877480442361616397e+01
2.000000000000000000e+00 1.877472555109686780e+01
2.000000000000000000e+00 1.877398305704488735e+01
2.000000000000000000e+00 1.877269453471077654e+01
2.000000000000000000e+00 1.877248098648930252e+01
2.000000000000000000e+00 1.877246677825621646e+01
2.000000000000000000e+00 1.877150611207184383e+01
2.000000000000000000e+00 1.877131915998526424e+01
2.000000000000000000e+00 1.877061992964805626e+01
2.000000000000000000e+00 1.876947396093460441e+01
2.000000000000000000e+00 1.876894835702387709e+01
2.000000000000000000e+00 1.876831925233709697e+01
2.000000000000000000e+00 1.876728662480930865e+01
2.000000000000000000e+00 1.876699513794568830e+01
2.000000000000000000e+00 1.876655165809118131e+01
2.000000000000000000e+00 1.876606846988197574e+01
2.000000000000000000e+00 1.876508606849614935e+01
2.000000000000000000e+00 1.876468906535997405e+01
2.000000000000000000e+00 1.876403125973423158e+01
2.000000000000000000e+00 1.876249798448813166e+01
2.000000000000000000e+00 1.876230015595474399e+01
2.000000000000000000e+00 1.876135494132311976e+01
2.000000000000000000e+00 1.876082074855192872e+01
2.000000000000000000e+00 1.876025603365015471e+01
2.000000000000000000e+00 1.875954001228746293e+01
2.000000000000000000e+00 1.875952317031719829e+01
2.000000000000000000e+00 1.875929539082884645e+01
2.000000000000000000e+00 1.875851889728045663e+01
2.000000000000000000e+00 1.875811363688796973e+01
2.000000000000000000e+00 1.875716405247258578e+01
2.000000000000000000e+00 1.875623242968576676e+01
2.000000000000000000e+00 1.875597894083542982e+01
2.000000000000000000e+00 1.875551107494497671e+01
2.000000000000000000e+00 1.875511108050603681e+01
2.000000000000000000e+00 1.875377035917431812e+01
2.000000000000000000e+00 1.875302621396719971e+01
2.000000000000000000e+00 1.875179861590779140e+01
2.000000000000000000e+00 1.875154087608096631e+01
2.000000000000000000e+00 1.875097778722817310e+01
2.000000000000000000e+00 1.875063750112785144e+01
2.000000000000000000e+00 1.874973740567308766e+01
2.000000000000000000e+00 1.874931656846487726e+01
2.000000000000000000e+00 1.874869435573478427e+01
2.000000000000000000e+00 1.874790162828815809e+01
2.000000000000000000e+00 1.874765594593522167e+01
2.000000000000000000e+00 1.874677264133169885e+01
2.000000000000000000e+00 1.874575376794633641e+01
2.000000000000000000e+00 1.874523167715130967e+01
2.000000000000000000e+00 1.874459688786806311e+01
2.000000000000000000e+00 1.874396888036655895e+01
2.000000000000000000e+00 1.874314429582549124e+01
2.000000000000000000e+00 1.874288827567625049e+01
2.000000000000000000e+00 1.874233056609510939e+01
2.000000000000000000e+00 1.874127894238255365e+01
2.000000000000000000e+00 1.874076288458788042e+01
2.000000000000000000e+00 1.874028914355137232e+01
2.000000000000000000e+00 1.873883993985725382e+01
2.000000000000000000e+00 1.873844332299226068e+01
2.000000000000000000e+00 1.873751228090772258e+01
2.000000000000000000e+00 1.873729580371123760e+01
2.000000000000000000e+00 1.873712065524234305e+01
2.000000000000000000e+00 1.873604571042610445e+01
2.000000000000000000e+00 1.873548220081577398e+01
2.000000000000000000e+00 1.873502771886976248e+01
2.000000000000000000e+00 1.873418510620055955e+01
2.000000000000000000e+00 1.873392901208345762e+01
2.000000000000000000e+00 1.873350277334413150e+01
2.000000000000000000e+00 1.873229554288798582e+01
2.000000000000000000e+00 1.873155134592240145e+01
2.000000000000000000e+00 1.873077603767739774e+01
2.000000000000000000e+00 1.873021865961626276e+01
2.000000000000000000e+00 1.872979581084676326e+01
2.000000000000000000e+00 1.872865691626185125e+01
2.000000000000000000e+00 1.872823259926527584e+01
2.000000000000000000e+00 1.872781258876869259e+01
2.000000000000000000e+00 1.872700261789449883e+01
2.000000000000000000e+00 1.872678468700579657e+01
2.000000000000000000e+00 1.872641837658379416e+01
2.000000000000000000e+00 1.872586747851100952e+01
2.000000000000000000e+00 1.872561316963292910e+01
2.000000000000000000e+00 1.872430335276693825e+01
2.000000000000000000e+00 1.872353120321127307e+01
2.000000000000000000e+00 1.872283897209728210e+01
2.000000000000000000e+00 1.872270666982019094e+01
2.000000000000000000e+00 1.872206703631217906e+01
2.000000000000000000e+00 1.872145976087147190e+01
2.000000000000000000e+00 1.872069564971279121e+01
2.000000000000000000e+00 1.871974405547573284e+01
2.000000000000000000e+00 1.871945648355561787e+01
2.000000000000000000e+00 1.871847836175048840e+01
2.000000000000000000e+00 1.871746774238069122e+01
2.000000000000000000e+00 1.871674078371104244e+01
2.000000000000000000e+00 1.871602707517681807e+01
2.000000000000000000e+00 1.871581784277839589e+01
2.000000000000000000e+00 1.871486444992982712e+01
2.000000000000000000e+00 1.871363820577760606e+01
2.000000000000000000e+00 1.871345613193271973e+01
2.000000000000000000e+00 1.871253157010482226e+01
2.000000000000000000e+00 1.871214042097494357e+01
2.000000000000000000e+00 1.871178593925791489e+01
2.000000000000000000e+00 1.871076322135720105e+01
2.000000000000000000e+00 1.871008205665473056e+01
2.000000000000000000e+00 1.870958726241778436e+01
2.000000000000000000e+00 1.870897257173343675e+01
2.000000000000000000e+00 1.870850029944419290e+01
2.000000000000000000e+00 1.870820077643660184e+01
2.000000000000000000e+00 1.870735770923695540e+01
2.000000000000000000e+00 1.870699990629859855e+01
2.000000000000000000e+00 1.870608332418892772e+01
2.000000000000000000e+00 1.870542718387565628e+01
2.000000000000000000e+00 1.870500977843947155e+01
2.000000000000000000e+00 1.870369917007990068e+01
2.000000000000000000e+00 1.870358720424738053e+01
2.000000000000000000e+00 1.870270881870560231e+01
2.000000000000000000e+00 1.870139631834448934e+01
2.000000000000000000e+00 1.870066049550284859e+01
2.000000000000000000e+00 1.869959325678395956e+01
2.000000000000000000e+00 1.869918217319570530e+01
2.000000000000000000e+00 1.869864019586129089e+01
2.000000000000000000e+00 1.869699210046899651e+01
2.000000000000000000e+00 1.869612758072561576e+01
2.000000000000000000e+00 1.869593410588135995e+01
2.000000000000000000e+00 1.869466682947584601e+01
2.000000000000000000e+00 1.869410371812742611e+01
2.000000000000000000e+00 1.869382318803410925e+01
2.000000000000000000e+00 1.869308715366735640e+01
2.000000000000000000e+00 1.869295490611282773e+01
2.000000000000000000e+00 1.869210722866684549e+01
2.000000000000000000e+00 1.869153734750783968e+01
2.000000000000000000e+00 1.869045194971375068e+01
2.000000000000000000e+00 1.868955862280029123e+01
2.000000000000000000e+00 1.868865319441774275e+01
2.000000000000000000e+00 1.868844484665526551e+01
2.000000000000000000e+00 1.868752582845877086e+01
2.000000000000000000e+00 1.868669745797110693e+01
2.000000000000000000e+00 1.868530541665425559e+01
2.000000000000000000e+00 1.868485798001327325e+01
2.000000000000000000e+00 1.868422881014262060e+01
2.000000000000000000e+00 1.868296751366231234e+01
2.000000000000000000e+00 1.868239383709404322e+01
2.000000000000000000e+00 1.868233743136002545e+01
2.000000000000000000e+00 1.868130047968767116e+01
2.000000000000000000e+00 1.868057153295481143e+01
2.000000000000000000e+00 1.868022553769334237e+01
2.000000000000000000e+00 1.867928406330103286e+01
2.000000000000000000e+00 1.867807375283614491e+01
2.000000000000000000e+00 1.867721942522280187e+01
2.000000000000000000e+00 1.867644900368726013e+01
2.000000000000000000e+00 1.867589714661803413e+01
2.000000000000000000e+00 1.867567574918670559e+01
2.000000000000000000e+00 1.867454973559462061e+01
2.000000000000000000e+00 1.867422096721035274e+01
2.000000000000000000e+00 1.867356548886630563e+01
2.000000000000000000e+00 1.867267666682061744e+01
2.000000000000000000e+00 1.867207658994461994e+01
2.000000000000000000e+00 1.867120930228085385e+01
2.000000000000000000e+00 1.867090266116277064e+01
2.000000000000000000e+00 1.867001982917833303e+01
2.000000000000000000e+00 1.866908026248662722e+01
2.000000000000000000e+00 1.866842641939739167e+01
2.000000000000000000e+00 1.866784839598888723e+01
2.000000000000000000e+00 1.866718940087751122e+01
2.000000000000000000e+00 1.866666703052958454e+01
2.000000000000000000e+00 1.866624889559092182e+01
2.000000000000000000e+00 1.866571292186880981e+01
2.000000000000000000e+00 1.866544301278875295e+01
2.000000000000000000e+00 1.866355378588816194e+01
2.000000000000000000e+00 1.866313269374065698e+01
2.000000000000000000e+00 1.866285179888967960e+01
2.000000000000000000e+00 1.866211436275417768e+01
2.000000000000000000e+00 1.866198036302601437e+01
2.000000000000000000e+00 1.866080537613914814e+01
2.000000000000000000e+00 1.865997515451440236e+01
2.000000000000000000e+00 1.865924227691574089e+01
2.000000000000000000e+00 1.865867165082368473e+01
2.000000000000000000e+00 1.865752986605056662e+01
2.000000000000000000e+00 1.865704903110836099e+01
2.000000000000000000e+00 1.865631879471221666e+01
2.000000000000000000e+00 1.865587960495434316e+01
2.000000000000000000e+00 1.865396625395458230e+01
2.000000000000000000e+00 1.865359815245391317e+01
2.000000000000000000e+00 1.865302998629924502e+01
2.000000000000000000e+00 1.865182820666984398e+01
2.000000000000000000e+00 1.865079657429284765e+01
2.000000000000000000e+00 1.865024940414019738e+01
2.000000000000000000e+00 1.864995839375977482e+01
2.000000000000000000e+00 1.864957388836899099e+01
2.000000000000000000e+00 1.864864362148211185e+01
2.000000000000000000e+00 1.864787964638970053e+01
2.000000000000000000e+00 1.864725814701818507e+01
2.000000000000000000e+00 1.864580016484862313e+01
2.000000000000000000e+00 1.864526768225361764e+01
2.000000000000000000e+00 1.864517586661913739e+01
2.000000000000000000e+00 1.864452331714446842e+01
2.000000000000000000e+00 1.864343750625674545e+01
2.000000000000000000e+00 1.864312337631194794e+01
2.000000000000000000e+00 1.864179695944304527e+01
2.000000000000000000e+00 1.864141122719601640e+01
2.000000000000000000e+00 1.864080257150076037e+01
2.000000000000000000e+00 1.863963107332416413e+01
2.000000000000000000e+00 1.863915490236426820e+01
2.000000000000000000e+00 1.863785202529521712e+01
2.000000000000000000e+00 1.863721838239361261e+01
2.000000000000000000e+00 1.863669168248141617e+01
2.000000000000000000e+00 1.863664199644344421e+01
2.000000000000000000e+00 1.863605848625693540e+01
2.000000000000000000e+00 1.863460456648267183e+01
2.000000000000000000e+00 1.863381425900542965e+01
2.000000000000000000e+00 1.863347042078290627e+01
2.000000000000000000e+00 1.863278576495121897e+01
2.000000000000000000e+00 1.863225226986129002e+01
2.000000000000000000e+00 1.863170511688711528e+01
2.000000000000000000e+00 1.863054634669150289e+01
2.000000000000000000e+00 1.862993697965639939e+01
2.000000000000000000e+00 1.862879998458755537e+01
2.000000000000000000e+00 1.862834425471295674e+01
2.000000000000000000e+00 1.862764609892536427e+01
2.000000000000000000e+00 1.862655290026003740e+01
2.000000000000000000e+00 1.862567708417980583e+01
2.000000000000000000e+00 1.862491140909614984e+01
2.000000000000000000e+00 1.862421910519667279e+01
2.000000000000000000e+00 1.862389172057475051e+01
2.000000000000000000e+00 1.862262917286974684e+01
2.000000000000000000e+00 1.862221347843721375e+01
2.000000000000000000e+00 1.862099898066855275e+01
2.000000000000000000e+00 1.862085726967643495e+01
2.000000000000000000e+00 1.862016871572996379e+01
2.000000000000000000e+00 1.861950089179891066e+01
2.000000000000000000e+00 1.861864408791756986e+01
2.000000000000000000e+00 1.861799244505008843e+01
2.000000000000000000e+00 1.861737886757812532e+01
2.000000000000000000e+00 1.861623880120060193e+01
2.000000000000000000e+00 1.861569989006352799e+01
2.000000000000000000e+00 1.861534139744997418e+01
2.000000000000000000e+00 1.861497554063985760e+01
2.000000000000000000e+00 1.861452654516217109e+01
2.000000000000000000e+00 1.861275823004145025e+01
2.000000000000000000e+00 1.861198558272329606e+01
2.000000000000000000e+00 1.861176946638350316e+01
2.000000000000000000e+00 1.861082187506469054e+01
2.000000000000000000e+00 1.861020143439152363e+01
2.000000000000000000e+00 1.860890876785551384e+01
2.000000000000000000e+00 1.860834321040398365e+01
2.000000000000000000e+00 1.860734808249199546e+01
2.000000000000000000e+00 1.860672908239619261e+01
2.000000000000000000e+00 1.860549452730745301e+01
2.000000000000000000e+00 1.860532155577484303e+01
2.000000000000000000e+00 1.860451962930258674e+01
2.000000000000000000e+00 1.860350946970951469e+01
2.000000000000000000e+00 1.860339608099523900e+01
2.000000000000000000e+00 1.860233166041241404e+01
2.000000000000000000e+00 1.860137778497307792e+01
2.000000000000000000e+00 1.860104286633919557e+01
2.000000000000000000e+00 1.860025677111485720e+01
2.000000000000000000e+00 1.859942068162140671e+01
2.000000000000000000e+00 1.859860714569036233e+01
2.000000000000000000e+00 1.859808651630988763e+01
2.000000000000000000e+00 1.859743785303699326e+01
2.000000000000000000e+00 1.859633858633495507e+01
2.000000000000000000e+00 1.859577329849208382e+01
2.000000000000000000e+00 1.859542321621023220e+01
2.000000000000000000e+00 1.859519870114631246e+01
2.000000000000000000e+00 1.859370846792341325e+01
2.000000000000000000e+00 1.859344953525617328e+01
2.000000000000000000e+00 1.859139559017934573e+01
2.000000000000000000e+00 1.859088707446005984e+01
2.000000000000000000e+00 1.859067436644814464e+01
2.000000000000000000e+00 1.858916223077574159e+01
2.000000000000000000e+00 1.858860207367787254e+01
2.000000000000000000e+00 1.858788854000296453e+01
2.000000000000000000e+00 1.858695638007263895e+01
2.000000000000000000e+00 1.858586406764653987e+01
2.000000000000000000e+00 1.858510315893612841e+01
2.000000000000000000e+00 1.858428275091738158e+01
2.000000000000000000e+00 1.858409884825904257e+01
2.000000000000000000e+00 1.858295142326123894e+01
2.000000000000000000e+00 1.858177724087003568e+01
2.000000000000000000e+00 1.858113234803132841e+01
2.000000000000000000e+00 1.858028083170410127e+01
2.000000000000000000e+00 1.857974872306938252e+01
2.000000000000000000e+00 1.857809059550581665e+01
2.000000000000000000e+00 1.857768362219876934e+01
2.000000000000000000e+00 1.857602461316395903e+01
2.000000000000000000e+00 1.857505410988059680e+01
2.000000000000000000e+00 1.857402839126966754e+01
2.000000000000000000e+00 1.857360158463191624e+01
2.000000000000000000e+00 1.857272225504171104e+01
2.000000000000000000e+00 1.857188339428201473e+01
2.000000000000000000e+00 1.857076199572147601e+01
2.000000000000000000e+00 1.857049327315741039e+01
2.000000000000000000e+00 1.856821323070523277e+01
2.000000000000000000e+00 1.856786627892858377e+01
2.000000000000000000e+00 1.856770141752382486e+01
2.000000000000000000e+00 1.856607434608784857e+01
2.000000000000000000e+00 1.856572889432117535e+01
2.000000000000000000e+00 1.856341839867317134e+01
2.000000000000000000e+00 1.856263699694726910e+01
2.000000000000000000e+00 1.856256531701795964e+01
2.000000000000000000e+00 1.856207988248596052e+01
2.000000000000000000e+00 1.856051869940453258e+01
2.000000000000000000e+00 1.856028470468114122e+01
2.000000000000000000e+00 1.855941288175103310e+01
2.000000000000000000e+00 1.855898162488984227e+01
2.000000000000000000e+00 1.855811372601082709e+01
2.000000000000000000e+00 1.855752695591924351e+01
2.000000000000000000e+00 1.855660669545232722e+01
2.000000000000000000e+00 1.855584998709385047e+01
2.000000000000000000e+00 1.855426253298074002e+01
2.000000000000000000e+00 1.855378507035466029e+01
2.000000000000000000e+00 1.855327509050112411e+01
2.000000000000000000e+00 1.855112425271440202e+01
2.000000000000000000e+00 1.855080781559589553e+01
2.000000000000000000e+00 1.855037693270736554e+01
2.000000000000000000e+00 1.854904969495354550e+01
2.000000000000000000e+00 1.854812451951947594e+01
2.000000000000000000e+00 1.854731239254904906e+01
2.000000000000000000e+00 1.854662652683733626e+01
2.000000000000000000e+00 1.854630621291260084e+01
2.000000000000000000e+00 1.854522181455414653e+01
2.000000000000000000e+00 1.854432156700257295e+01
2.000000000000000000e+00 1.854391727291909220e+01
2.000000000000000000e+00 1.854373769268153538e+01
2.000000000000000000e+00 1.854266726813392907e+01
2.000000000000000000e+00 1.854220567393551633e+01
2.000000000000000000e+00 1.854054433805817581e+01
2.000000000000000000e+00 1.854033103463110521e+01
2.000000000000000000e+00 1.854009653731386109e+01
2.000000000000000000e+00 1.853965244030745652e+01
2.000000000000000000e+00 1.853929971262674670e+01
2.000000000000000000e+00 1.853766990064292131e+01
2.000000000000000000e+00 1.853751951628408889e+01
2.000000000000000000e+00 1.853638397779885949e+01
2.000000000000000000e+00 1.853583786476768935e+01
2.000000000000000000e+00 1.853502486260578763e+01
2.000000000000000000e+00 1.853395713600139771e+01
2.000000000000000000e+00 1.853326898744240125e+01
2.000000000000000000e+00 1.853211312846811154e+01
2.000000000000000000e+00 1.853157839764536519e+01
2.000000000000000000e+00 1.853070946626577609e+01
2.000000000000000000e+00 1.853009124561631538e+01
2.000000000000000000e+00 1.852979883403494554e+01
2.000000000000000000e+00 1.852893274152903302e+01
2.000000000000000000e+00 1.852812282711385805e+01
2.000000000000000000e+00 1.852738695486821641e+01
2.000000000000000000e+00 1.852689186948627409e+01
2.000000000000000000e+00 1.852672831750765781e+01
2.000000000000000000e+00 1.852648130813212646e+01
2.000000000000000000e+00 1.852498448125591324e+01
2.000000000000000000e+00 1.852408995977193840e+01
2.000000000000000000e+00 1.852354990913019606e+01
2.000000000000000000e+00 1.852293821881032798e+01
2.000000000000000000e+00 1.852164120304299288e+01
2.000000000000000000e+00 1.852060365398822483e+01
2.000000000000000000e+00 1.852012080996625443e+01
2.000000000000000000e+00 1.851877557271084385e+01
2.000000000000000000e+00 1.851808536112466186e+01
2.000000000000000000e+00 1.851757621145237920e+01
2.000000000000000000e+00 1.851713463090516854e+01
2.000000000000000000e+00 1.851695353519802723e+01
2.000000000000000000e+00 1.851513302631315838e+01
2.000000000000000000e+00 1.851476378102812248e+01
2.000000000000000000e+00 1.851407817016760404e+01
2.000000000000000000e+00 1.851333879835707208e+01
2.000000000000000000e+00 1.851302018520820880e+01
2.000000000000000000e+00 1.851225940809106163e+01
2.000000000000000000e+00 1.851103904463631977e+01
2.000000000000000000e+00 1.851044345132742563e+01
2.000000000000000000e+00 1.851027305863452455e+01
2.000000000000000000e+00 1.850901898819811819e+01
2.000000000000000000e+00 1.850882306408794875e+01
2.000000000000000000e+00 1.850803672046486881e+01
2.000000000000000000e+00 1.850749121341622683e+01
2.000000000000000000e+00 1.850654167097082237e+01
2.000000000000000000e+00 1.850500094467038537e+01
2.000000000000000000e+00 1.850426413169088491e+01
2.000000000000000000e+00 1.850415845365310830e+01
2.000000000000000000e+00 1.850304753668204683e+01
2.000000000000000000e+00 1.850218701064119387e+01
2.000000000000000000e+00 1.850108750311745354e+01
2.000000000000000000e+00 1.850022631960091601e+01
2.000000000000000000e+00 1.849965309971476657e+01
2.000000000000000000e+00 1.849929481932694131e+01
2.000000000000000000e+00 1.849814341877427282e+01
2.000000000000000000e+00 1.849796571755024388e+01
2.000000000000000000e+00 1.849786436279080348e+01
2.000000000000000000e+00 1.849633841667970557e+01
2.000000000000000000e+00 1.849592543846324944e+01
2.000000000000000000e+00 1.849502877993458227e+01
2.000000000000000000e+00 1.849428572868809439e+01
2.000000000000000000e+00 1.849309062232615020e+01
2.000000000000000000e+00 1.849261842789213262e+01
2.000000000000000000e+00 1.849222474948933836e+01
2.000000000000000000e+00 1.849126039799385524e+01
2.000000000000000000e+00 1.849029010651447180e+01
2.000000000000000000e+00 1.849003345502984530e+01
2.000000000000000000e+00 1.848967950945563743e+01
2.000000000000000000e+00 1.848860771541909997e+01
2.000000000000000000e+00 1.848845761335712723e+01
2.000000000000000000e+00 1.848805242016370798e+01
2.000000000000000000e+00 1.848700318438756085e+01
2.000000000000000000e+00 1.848649059839931397e+01
2.000000000000000000e+00 1.848501601233818192e+01
2.000000000000000000e+00 1.848431094167010258e+01
2.000000000000000000e+00 1.848334604006782911e+01
2.000000000000000000e+00 1.848269144136828857e+01
2.000000000000000000e+00 1.848198269647314262e+01
2.000000000000000000e+00 1.848181634332884116e+01
2.000000000000000000e+00 1.848146673993847244e+01
2.000000000000000000e+00 1.848118237351463833e+01
2.000000000000000000e+00 1.848104784652947075e+01
2.000000000000000000e+00 1.847937762147436302e+01
2.000000000000000000e+00 1.847889123144080514e+01
2.000000000000000000e+00 1.847756763333162056e+01
2.000000000000000000e+00 1.847718648641054173e+01
2.000000000000000000e+00 1.847679020301024622e+01
2.000000000000000000e+00 1.847578321743163343e+01
2.000000000000000000e+00 1.847491683686015307e+01
2.000000000000000000e+00 1.847469689689313910e+01
2.000000000000000000e+00 1.847424624578885144e+01
2.000000000000000000e+00 1.847371836743577234e+01
2.000000000000000000e+00 1.847246266581773710e+01
2.000000000000000000e+00 1.847191582800685339e+01
2.000000000000000000e+00 1.847130696687796814e+01
2.000000000000000000e+00 1.847007050054258315e+01
2.000000000000000000e+00 1.846939003604394003e+01
2.000000000000000000e+00 1.846882281775408430e+01
2.000000000000000000e+00 1.846793064682671570e+01
2.000000000000000000e+00 1.846726272423698134e+01
2.000000000000000000e+00 1.846656407893917162e+01
2.000000000000000000e+00 1.846597331304918654e+01
2.000000000000000000e+00 1.846535262667885036e+01
2.000000000000000000e+00 1.846446067960672011e+01
2.000000000000000000e+00 1.846408577281079388e+01
2.000000000000000000e+00 1.846353567299725285e+01
2.000000000000000000e+00 1.846277067903324465e+01
2.000000000000000000e+00 1.846237814178824976e+01
2.000000000000000000e+00 1.846135210110282543e+01
2.000000000000000000e+00 1.846084679553794317e+01
2.000000000000000000e+00 1.845998977454286916e+01
2.000000000000000000e+00 1.845887741401549320e+01
2.000000000000000000e+00 1.845874276461490382e+01
2.000000000000000000e+00 1.845842213240248952e+01
2.000000000000000000e+00 1.845774709535766434e+01
2.000000000000000000e+00 1.845661593458240901e+01
2.000000000000000000e+00 1.845621651737635460e+01
2.000000000000000000e+00 1.845399870960346433e+01
2.000000000000000000e+00 1.845336993524967184e+01
2.000000000000000000e+00 1.845310076700354429e+01
2.000000000000000000e+00 1.845227767078092285e+01
2.000000000000000000e+00 1.845179306054703972e+01
2.000000000000000000e+00 1.845123908797137346e+01
2.000000000000000000e+00 1.845056112669040260e+01
2.000000000000000000e+00 1.845005799588394169e+01
2.000000000000000000e+00 1.844955559150692892e+01
2.000000000000000000e+00 1.844926391910482621e+01
2.000000000000000000e+00 1.844804494450760757e+01
2.000000000000000000e+00 1.844743309117561125e+01
2.000000000000000000e+00 1.844651523826195216e+01
2.000000000000000000e+00 1.844602146509129170e+01
2.000000000000000000e+00 1.844573842771752936e+01
2.000000000000000000e+00 1.844554591690243583e+01
2.000000000000000000e+00 1.844495107992142735e+01
2.000000000000000000e+00 1.844372292723665652e+01
2.000000000000000000e+00 1.844357262662335017e+01
2.000000000000000000e+00 1.844320163853531014e+01
2.000000000000000000e+00 1.844261996632635103e+01
2.000000000000000000e+00 1.844112224088507901e+01
2.000000000000000000e+00 1.844047863019260092e+01
2.000000000000000000e+00 1.844001782616975049e+01
2.000000000000000000e+00 1.843956593995319082e+01
2.000000000000000000e+00 1.843907105207688346e+01
2.000000000000000000e+00 1.843821764843047717e+01
2.000000000000000000e+00 1.843762818186388941e+01
2.000000000000000000e+00 1.843670561066613089e+01
2.000000000000000000e+00 1.843635510504840624e+01
2.000000000000000000e+00 1.843559384903532106e+01
2.000000000000000000e+00 1.843475665894186477e+01
2.000000000000000000e+00 1.843268479080290234e+01
2.000000000000000000e+00 1.843239424372582391e+01
2.000000000000000000e+00 1.843185058559473433e+01
2.000000000000000000e+00 1.843125648095146474e+01
2.000000000000000000e+00 1.843082984249321754e+01
2.000000000000000000e+00 1.843074554492129025e+01
2.000000000000000000e+00 1.843062617208672194e+01
2.000000000000000000e+00 1.842939283099758185e+01
2.000000000000000000e+00 1.842875565069090271e+01
2.000000000000000000e+00 1.842810685080910815e+01
2.000000000000000000e+00 1.842741583512432513e+01
2.000000000000000000e+00 1.842654107510947270e+01
2.000000000000000000e+00 1.842575681190320580e+01
2.000000000000000000e+00 1.842547848278271871e+01
2.000000000000000000e+00 1.842503991635282290e+01
2.000000000000000000e+00 1.842467123691659125e+01
2.000000000000000000e+00 1.842334241559636965e+01
2.000000000000000000e+00 1.842289048612723334e+01
2.000000000000000000e+00 1.842232742848500138e+01
2.000000000000000000e+00 1.842120704046919855e+01
2.000000000000000000e+00 1.842096320782246366e+01
2.000000000000000000e+00 1.842027183465619800e+01
2.000000000000000000e+00 1.841965250040463431e+01
2.000000000000000000e+00 1.841859231502860084e+01
2.000000000000000000e+00 1.841811614052095436e+01
2.000000000000000000e+00 1.841792854401309754e+01
2.000000000000000000e+00 1.841698521324789439e+01
2.000000000000000000e+00 1.841683148324506902e+01
2.000000000000000000e+00 1.841601439283640218e+01
2.000000000000000000e+00 1.841529858204760828e+01
2.000000000000000000e+00 1.841445379092247947e+01
2.000000000000000000e+00 1.841419720329969678e+01
2.000000000000000000e+00 1.841392357764215149e+01
2.000000000000000000e+00 1.841301675789677716e+01
2.000000000000000000e+00 1.841192432467963513e+01
2.000000000000000000e+00 1.841157809254276856e+01
2.000000000000000000e+00 1.841055733160017027e+01
2.000000000000000000e+00 1.840975791504624226e+01
2.000000000000000000e+00 1.840911179455908453e+01
2.000000000000000000e+00 1.840870447797034970e+01
2.000000000000000000e+00 1.840836929404466815e+01
2.000000000000000000e+00 1.840728861460103261e+01
2.000000000000000000e+00 1.840662978286867357e+01
2.000000000000000000e+00 1.840632933477445121e+01
2.000000000000000000e+00 1.840568149919126739e+01
2.000000000000000000e+00 1.840485278152095461e+01
2.000000000000000000e+00 1.840373630861835252e+01
2.000000000000000000e+00 1.840319553810486042e+01
2.000000000000000000e+00 1.840216494937071801e+01
2.000000000000000000e+00 1.840139224916445215e+01
2.000000000000000000e+00 1.840108815132656872e+01
2.000000000000000000e+00 1.840033227523795389e+01
2.000000000000000000e+00 1.839986551486073552e+01
2.000000000000000000e+00 1.839965913835324685e+01
2.000000000000000000e+00 1.839910054378876225e+01
2.000000000000000000e+00 1.839818808388029225e+01
2.000000000000000000e+00 1.839704644984778881e+01
2.000000000000000000e+00 1.839679647001913665e+01
2.000000000000000000e+00 1.839602656625664778e+01
2.000000000000000000e+00 1.839564020458888294e+01
2.000000000000000000e+00 1.839519480777475735e+01
2.000000000000000000e+00 1.839470087656776798e+01
2.000000000000000000e+00 1.839308219805698030e+01
2.000000000000000000e+00 1.839239460710562923e+01
2.000000000000000000e+00 1.839171898171241537e+01
2.000000000000000000e+00 1.839105677195014366e+01
2.000000000000000000e+00 1.839050345217561144e+01
2.000000000000000000e+00 1.838943352863188707e+01
2.000000000000000000e+00 1.838913546796528209e+01
2.000000000000000000e+00 1.838865743470115177e+01
2.000000000000000000e+00 1.838789198247095769e+01
2.000000000000000000e+00 1.838762561496372427e+01
2.000000000000000000e+00 1.838700225143423594e+01
2.000000000000000000e+00 1.838663505562644218e+01
2.000000000000000000e+00 1.838559845142988536e+01
2.000000000000000000e+00 1.838490803816686991e+01
2.000000000000000000e+00 1.838437846559204658e+01
2.000000000000000000e+00 1.838363198954085576e+01
2.000000000000000000e+00 1.838263678485489550e+01
2.000000000000000000e+00 1.838214738279408067e+01
2.000000000000000000e+00 1.838181747776921426e+01
2.000000000000000000e+00 1.838159342034651189e+01
2.000000000000000000e+00 1.838030466602994295e+01
2.000000000000000000e+00 1.837968947064166159e+01
2.000000000000000000e+00 1.837879055759691127e+01
2.000000000000000000e+00 1.837830524475303662e+01
2.000000000000000000e+00 1.837743498263020214e+01
2.000000000000000000e+00 1.837713522522692955e+01
2.000000000000000000e+00 1.837687862938047800e+01
2.000000000000000000e+00 1.837609497911561363e+01
2.000000000000000000e+00 1.837568093174750317e+01
2.000000000000000000e+00 1.837468079508050778e+01
2.000000000000000000e+00 1.837367977615409131e+01
2.000000000000000000e+00 1.837328166305361066e+01
2.000000000000000000e+00 1.837277953624771598e+01
2.000000000000000000e+00 1.837169049637159901e+01
2.000000000000000000e+00 1.837150998615173236e+01
2.000000000000000000e+00 1.837062720619547207e+01
2.000000000000000000e+00 1.837058530691463787e+01
2.000000000000000000e+00 1.836982907015060817e+01
2.000000000000000000e+00 1.836918685386673289e+01
2.000000000000000000e+00 1.836888539382829677e+01
2.000000000000000000e+00 1.836796137859049693e+01
2.000000000000000000e+00 1.836652425190628080e+01
2.000000000000000000e+00 1.836544515209506301e+01
2.000000000000000000e+00 1.836527918710724805e+01
2.000000000000000000e+00 1.836519184909276348e+01
2.000000000000000000e+00 1.836424887524740157e+01
2.000000000000000000e+00 1.836386572021589103e+01
2.000000000000000000e+00 1.836321716635820067e+01
2.000000000000000000e+00 1.836205877176410795e+01
2.000000000000000000e+00 1.836121632507727242e+01
2.000000000000000000e+00 1.836067168515129566e+01
2.000000000000000000e+00 1.835943438060538568e+01
2.000000000000000000e+00 1.835933363172325983e+01
2.000000000000000000e+00 1.835838563277390278e+01
2.000000000000000000e+00 1.835783318375148099e+01
2.000000000000000000e+00 1.835734891948164105e+01
2.000000000000000000e+00 1.835681385378292418e+01
2.000000000000000000e+00 1.835600431259275567e+01
2.000000000000000000e+00 1.835476934990107267e+01
2.000000000000000000e+00 1.835430861521810897e+01
2.000000000000000000e+00 1.835330335494277065e+01
2.000000000000000000e+00 1.835271646800696033e+01
2.000000000000000000e+00 1.835220479815795258e+01
2.000000000000000000e+00 1.835088509384485178e+01
2.000000000000000000e+00 1.835066596446247189e+01
2.000000000000000000e+00 1.835018565926024081e+01
2.000000000000000000e+00 1.834974599314349675e+01
2.000000000000000000e+00 1.834888958986343255e+01
2.000000000000000000e+00 1.834856789542585176e+01
2.000000000000000000e+00 1.834824303871087636e+01
2.000000000000000000e+00 1.834676196659786385e+01
2.000000000000000000e+00 1.834633378509080259e+01
2.000000000000000000e+00 1.834579970032038787e+01
2.000000000000000000e+00 1.834452196232269827e+01
2.000000000000000000e+00 1.834430020786199478e+01
2.000000000000000000e+00 1.834377019473558690e+01
2.000000000000000000e+00 1.834328079824622293e+01
2.000000000000000000e+00 1.834238703372738044e+01
2.000000000000000000e+00 1.834165968655634416e+01
2.000000000000000000e+00 1.834141595763873767e+01
2.000000000000000000e+00 1.834033426021565916e+01
2.000000000000000000e+00 1.834013569969458857e+01
2.000000000000000000e+00 1.833918302997546235e+01
2.000000000000000000e+00 1.833835275448551272e+01
2.000000000000000000e+00 1.833789406875411743e+01
2.000000000000000000e+00 1.833762673966917944e+01
2.000000000000000000e+00 1.833663449643869114e+01
2.000000000000000000e+00 1.833594356453693308e+01
2.000000000000000000e+00 1.833504997741334819e+01
2.000000000000000000e+00 1.833503120883680992e+01
2.000000000000000000e+00 1.833415071644098759e+01
2.000000000000000000e+00 1.833361368548060710e+01
2.000000000000000000e+00 1.833283269212110511e+01
2.000000000000000000e+00 1.833170195122205115e+01
2.000000000000000000e+00 1.833118577417794626e+01
2.000000000000000000e+00 1.833019715976271158e+01
2.000000000000000000e+00 1.832949347607680224e+01
2.000000000000000000e+00 1.832936911256074808e+01
2.000000000000000000e+00 1.832849225255016279e+01
2.000000000000000000e+00 1.832825960325696002e+01
2.000000000000000000e+00 1.832733813023689251e+01
2.000000000000000000e+00 1.832645432556092402e+01
2.000000000000000000e+00 1.832613468282799118e+01
2.000000000000000000e+00 1.832552214290032211e+01
2.000000000000000000e+00 1.832466216651346613e+01
2.000000000000000000e+00 1.832379130436086356e+01
2.000000000000000000e+00 1.832293026252710888e+01
2.000000000000000000e+00 1.832191173055393563e+01
2.000000000000000000e+00 1.832169676342273235e+01
2.000000000000000000e+00 1.832108961951590942e+01
2.000000000000000000e+00 1.832042449264560702e+01
2.000000000000000000e+00 1.832007327686882547e+01
2.000000000000000000e+00 1.831978590305340049e+01
2.000000000000000000e+00 1.831856568892316162e+01
2.000000000000000000e+00 1.831816064260582522e+01
2.000000000000000000e+00 1.831716836856998754e+01
2.000000000000000000e+00 1.831623461752686310e+01
2.000000000000000000e+00 1.831571519369812151e+01
2.000000000000000000e+00 1.831551725968792965e+01
2.000000000000000000e+00 1.831483992043844111e+01
2.000000000000000000e+00 1.831451311555121109e+01
2.000000000000000000e+00 1.831364601666197700e+01
2.000000000000000000e+00 1.831301323412568038e+01
2.000000000000000000e+00 1.831278647136970861e+01
2.000000000000000000e+00 1.831142268981738752e+01
2.000000000000000000e+00 1.831106935508056566e+01
2.000000000000000000e+00 1.831030119957380720e+01
2.000000000000000000e+00 1.830973027760922633e+01
2.000000000000000000e+00 1.830865466226531879e+01
2.000000000000000000e+00 1.830818079202784432e+01
2.000000000000000000e+00 1.830767134923459949e+01
2.000000000000000000e+00 1.830650541264822806e+01
2.000000000000000000e+00 1.830568241261120477e+01
2.000000000000000000e+00 1.830493390812274512e+01
2.000000000000000000e+00 1.830452810175195211e+01
2.000000000000000000e+00 1.830415246740685475e+01
2.000000000000000000e+00 1.830364694504326550e+01
2.000000000000000000e+00 1.830280025927602239e+01
2.000000000000000000e+00 1.830206787975654947e+01
2.000000000000000000e+00 1.830130454503247961e+01
2.000000000000000000e+00 1.830058237881828020e+01
2.000000000000000000e+00 1.829964808937715759e+01
2.000000000000000000e+00 1.829846447738782089e+01
2.000000000000000000e+00 1.829809722662929516e+01
2.000000000000000000e+00 1.829713826666495180e+01
2.000000000000000000e+00 1.829675576084991562e+01
2.000000000000000000e+00 1.829555266835649618e+01
2.000000000000000000e+00 1.829506727967019941e+01
2.000000000000000000e+00 1.829418994075658489e+01
2.000000000000000000e+00 1.829324893082205250e+01
2.000000000000000000e+00 1.829297345443259815e+01
2.000000000000000000e+00 1.829243303448465952e+01
2.000000000000000000e+00 1.829087754517362896e+01
2.000000000000000000e+00 1.829059832689593534e+01
2.000000000000000000e+00 1.828946640484797115e+01
2.000000000000000000e+00 1.828885073153184848e+01
2.000000000000000000e+00 1.828875386852086038e+01
2.000000000000000000e+00 1.828787746291081007e+01
2.000000000000000000e+00 1.828672393845259236e+01
2.000000000000000000e+00 1.828622202444142530e+01
2.000000000000000000e+00 1.828563205525898283e+01
2.000000000000000000e+00 1.828496776889127062e+01
2.000000000000000000e+00 1.828441100630780980e+01
2.000000000000000000e+00 1.828339203695357895e+01
2.000000000000000000e+00 1.828314833480973434e+01
2.000000000000000000e+00 1.828268104564811480e+01
2.000000000000000000e+00 1.828140053070348614e+01
2.000000000000000000e+00 1.828099898596822470e+01
2.000000000000000000e+00 1.827996572941117748e+01
2.000000000000000000e+00 1.827932829534782044e+01
2.000000000000000000e+00 1.827891536670770378e+01
2.000000000000000000e+00 1.827737562356057310e+01
2.000000000000000000e+00 1.827695318114446366e+01
2.000000000000000000e+00 1.827673247413525459e+01
2.000000000000000000e+00 1.827567679561387948e+01
2.000000000000000000e+00 1.827528190211133108e+01
2.000000000000000000e+00 1.827443303079005332e+01
2.000000000000000000e+00 1.827403135881671048e+01
2.000000000000000000e+00 1.827347105110249714e+01
2.000000000000000000e+00 1.827313146836609548e+01
2.000000000000000000e+00 1.827206625294553177e+01
2.000000000000000000e+00 1.827145042219359183e+01
2.000000000000000000e+00 1.827105585303711166e+01
2.000000000000000000e+00 1.826946553349461766e+01
2.000000000000000000e+00 1.826848544381100936e+01
2.000000000000000000e+00 1.826785102903713565e+01
2.000000000000000000e+00 1.826720325262883549e+01
2.000000000000000000e+00 1.826671450982323464e+01
2.000000000000000000e+00 1.826576760497744445e+01
2.000000000000000000e+00 1.826518592520477569e+01
2.000000000000000000e+00 1.826433547333641272e+01
2.000000000000000000e+00 1.826417379481418024e+01
2.000000000000000000e+00 1.826373466953776870e+01
2.000000000000000000e+00 1.826208804788596041e+01
2.000000000000000000e+00 1.826047786728366873e+01
2.000000000000000000e+00 1.826001250577068546e+01
2.000000000000000000e+00 1.825987305179003428e+01
2.000000000000000000e+00 1.825889190166714116e+01
2.000000000000000000e+00 1.825785922499272473e+01
2.000000000000000000e+00 1.825697621414009220e+01
2.000000000000000000e+00 1.825663794479864777e+01
2.000000000000000000e+00 1.825540590842907207e+01
2.000000000000000000e+00 1.825475737473719562e+01
2.000000000000000000e+00 1.825318746649903545e+01
2.000000000000000000e+00 1.825294109139772303e+01
2.000000000000000000e+00 1.825199532054850238e+01
2.000000000000000000e+00 1.825175016791772720e+01
2.000000000000000000e+00 1.825048299833033383e+01
2.000000000000000000e+00 1.824890787769734146e+01
2.000000000000000000e+00 1.824747996277234208e+01
2.000000000000000000e+00 1.824670136117560304e+01
2.000000000000000000e+00 1.824493365679669665e+01
2.000000000000000000e+00 1.824484811441241661e+01
2.000000000000000000e+00 1.824365004491822972e+01
2.000000000000000000e+00 1.824264243665296448e+01
2.000000000000000000e+00 1.824137743548115864e+01
2.000000000000000000e+00 1.824046870587367764e+01
2.000000000000000000e+00 1.823937844328087365e+01
2.000000000000000000e+00 1.823844255587557228e+01
2.000000000000000000e+00 1.823701479491277055e+01
2.000000000000000000e+00 1.823603716966744415e+01
2.000000000000000000e+00 1.823472065381266205e+01
2.000000000000000000e+00 1.823430109047827585e+01
2.000000000000000000e+00 1.823237370933372503e+01
2.000000000000000000e+00 1.823082420222522160e+01
2.000000000000000000e+00 1.822995285294573620e+01
2.000000000000000000e+00 1.822890900854453378e+01
2.000000000000000000e+00 1.822749696912424611e+01
2.000000000000000000e+00 1.822703803650458809e+01
2.000000000000000000e+00 1.822510807272570688e+01
2.000000000000000000e+00 1.822421429037224883e+01
2.000000000000000000e+00 1.822291639531522378e+01
2.000000000000000000e+00 1.822150842659136671e+01
2.000000000000000000e+00 1.822119686596195720e+01
2.000000000000000000e+00 1.822068555860051831e+01
2.000000000000000000e+00 1.821913339508941476e+01
2.000000000000000000e+00 1.821874527171016211e+01
2.000000000000000000e+00 1.821637289603281928e+01
2.000000000000000000e+00 1.821571429117005181e+01
2.000000000000000000e+00 1.821436512107483097e+01
2.000000000000000000e+00 1.821372514294388267e+01
2.000000000000000000e+00 1.821213726774400143e+01
2.000000000000000000e+00 1.821123989940728904e+01
2.000000000000000000e+00 1.821118492951134726e+01
2.000000000000000000e+00 1.820966206379518582e+01
2.000000000000000000e+00 1.820905921283568674e+01
2.000000000000000000e+00 1.820735857912166011e+01
2.000000000000000000e+00 1.820687496543132511e+01
2.000000000000000000e+00 1.820532393902052348e+01
2.000000000000000000e+00 1.820423671686572931e+01
2.000000000000000000e+00 1.820268808031527641e+01
2.000000000000000000e+00 1.820099153326020414e+01
2.000000000000000000e+00 1.819985548987835244e+01
2.000000000000000000e+00 1.819906578210128956e+01
2.000000000000000000e+00 1.819726090656719464e+01
2.000000000000000000e+00 1.819647562708636457e+01
2.000000000000000000e+00 1.819511996809203325e+01
2.000000000000000000e+00 1.819467761040160880e+01
2.000000000000000000e+00 1.819319563843313858e+01
2.000000000000000000e+00 1.819259676715866547e+01
2.000000000000000000e+00 1.819077078316716367e+01
2.000000000000000000e+00 1.819012585355045530e+01
2.000000000000000000e+00 1.818818720057504379e+01
2.000000000000000000e+00 1.818612243817818452e+01
2.000000000000000000e+00 1.818561240156324388e+01
2.000000000000000000e+00 1.818456803529817023e+01
2.000000000000000000e+00 1.818421787685371882e+01
2.000000000000000000e+00 1.818266764831801652e+01
2.000000000000000000e+00 1.818064829953220141e+01
2.000000000000000000e+00 1.817793274500042600e+01
2.000000000000000000e+00 1.817639137163507002e+01
2.000000000000000000e+00 1.817509247834656705e+01
2.000000000000000000e+00 1.817472571149641425e+01
2.000000000000000000e+00 1.817221913264145172e+01
2.000000000000000000e+00 1.817097233006778012e+01
2.000000000000000000e+00 1.817036948154054343e+01
2.000000000000000000e+00 1.816778487990688618e+01
2.000000000000000000e+00 1.816553717880172769e+01
2.000000000000000000e+00 1.816497640650855416e+01
2.000000000000000000e+00 1.816321033731738055e+01
2.000000000000000000e+00 1.816146296970891427e+01
2.000000000000000000e+00 1.816062145298991126e+01
2.000000000000000000e+00 1.815905550314508332e+01
2.000000000000000000e+00 1.815570641245595951e+01
2.000000000000000000e+00 1.815387586354438554e+01
2.000000000000000000e+00 1.815198154803821495e+01
2.000000000000000000e+00 1.815038657987676274e+01
2.000000000000000000e+00 1.814892562735711934e+01
2.000000000000000000e+00 1.814516161311772180e+01
2.000000000000000000e+00 1.814094145987345996e+01
2.000000000000000000e+00 1.813779311197806621e+01
2.000000000000000000e+00 1.813556938079216962e+01
2.000000000000000000e+00 1.813103955953564039e+01
2.000000000000000000e+00 1.813028568429966469e+01
2.000000000000000000e+00 1.812932507092898504e+01
2.000000000000000000e+00 1.812616728392761800e+01
2.000000000000000000e+00 1.812095388670078222e+01
2.000000000000000000e+00 1.811987300384469179e+01
2.000000000000000000e+00 1.811786795624672308e+01
2.000000000000000000e+00 1.811450971151378297e+01
2.000000000000000000e+00 1.811172281616039470e+01
2.000000000000000000e+00 1.810885114702946908e+01
2.000000000000000000e+00 1.810450336683871697e+01
2.000000000000000000e+00 1.810336452156272102e+01
2.000000000000000000e+00 1.809879474420395340e+01
2.000000000000000000e+00 1.809335364210763686e+01
2.000000000000000000e+00 1.808994239022104011e+01
2.000000000000000000e+00 1.808855731896860064e+01
2.000000000000000000e+00 1.807980702325088984e+01
2.000000000000000000e+00 1.807766270361847205e+01
2.000000000000000000e+00 1.807266600007876534e+01
2.000000000000000000e+00 1.807067649380027774e+01
2.000000000000000000e+00 1.806639787944135378e+01
2.000000000000000000e+00 1.806590465461099981e+01
2.000000000000000000e+00 1.806150363183697394e+01
2.000000000000000000e+00 1.806092022925578178e+01
2.000000000000000000e+00 1.805514703295486001e+01
2.000000000000000000e+00 1.805022953449115874e+01
3.000000000000000000e+00 2.463290109983787346e+01
3.000000000000000000e+00 2.462436713192903426e+01
3.000000000000000000e+00 2.456873273481763320e+01
3.000000000000000000e+00 2.453790016543698371e+01
3.000000000000000000e+00 2.435134690880288844e+01
3.000000000000000000e+00 2.339905932674282596e+01
3.000000000000000000e+00 2.338216786086567112e+01
3.000000000000000000e+00 2.335044255289954762e+01
3.000000000000000000e+00 2.334639123625736445e+01
3.000000000000000000e+00 2.325773526218964449e+01
3.000000000000000000e+00 2.270143690147683557e+01
3.000000000000000000e+00 2.265979449802377488e+01
3.000000000000000000e+00 2.259782440086494404e+01
3.000000000000000000e+00 2.255533648356303544e+01
3.000000000000000000e+00 2.250507256330684669e+01
3.000000000000000000e+00 2.239193277026025797e+01
3.000000000000000000e+00 2.238682974274722781e+01
3.000000000000000000e+00 2.231726958788787485e+01
3.000000000000000000e+00 2.229828064015239875e+01
3.000000000000000000e+00 2.229460249848145992e+01
3.000000000000000000e+00 2.224771240333384270e+01
3.000000000000000000e+00 2.224677627838399019e+01
3.000000000000000000e+00 2.224459118145847469e+01
3.000000000000000000e+00 2.223986841489941213e+01
3.000000000000000000e+00 2.223305560543338899e+01
3.000000000000000000e+00 2.222260997385121328e+01
3.000000000000000000e+00 2.220967662976434553e+01
3.000000000000000000e+00 2.220583927459544071e+01
3.000000000000000000e+00 2.220256135046532009e+01
3.000000000000000000e+00 2.220057727768122646e+01
3.000000000000000000e+00 2.219719465909705747e+01
3.000000000000000000e+00 2.218920460438113551e+01
3.000000000000000000e+00 2.218063863422020177e+01
3.000000000000000000e+00 2.217281302150962219e+01
3.000000000000000000e+00 2.216793558834485367e+01
3.000000000000000000e+00 2.215755150619920144e+01
3.000000000000000000e+00 2.215301307538088693e+01
3.000000000000000000e+00 2.214950310743362749e+01
3.000000000000000000e+00 2.214236873082458601e+01
3.000000000000000000e+00 2.213212184498365076e+01
3.000000000000000000e+00 2.212970434949151155e+01
3.000000000000000000e+00 2.212569732579133586e+01
3.000000000000000000e+00 2.211915543420179375e+01
3.000000000000000000e+00 2.211208833158794462e+01
3.000000000000000000e+00 2.210642398076971205e+01
3.000000000000000000e+00 2.209925078802422860e+01
3.000000000000000000e+00 2.209570618742517212e+01
3.000000000000000000e+00 2.208895451864994186e+01
3.000000000000000000e+00 2.207841754099247922e+01
3.000000000000000000e+00 2.207396671740534444e+01
3.000000000000000000e+00 2.207349288005595156e+01
3.000000000000000000e+00 2.206650362478341521e+01
3.000000000000000000e+00 2.206057146580231176e+01
3.000000000000000000e+00 2.205756254069381583e+01
3.000000000000000000e+00 2.205012657508729390e+01
3.000000000000000000e+00 2.204370397067255993e+01
3.000000000000000000e+00 2.203806684827947393e+01
3.000000000000000000e+00 2.203018816611839625e+01
3.000000000000000000e+00 2.202981091677806091e+01
3.000000000000000000e+00 2.202300578677756349e+01
3.000000000000000000e+00 2.202233551401034717e+01
3.000000000000000000e+00 2.201814343022017795e+01
3.000000000000000000e+00 2.200591322037716324e+01
3.000000000000000000e+00 2.200293229595743583e+01
3.000000000000000000e+00 2.199299556210107554e+01
3.000000000000000000e+00 2.198523722027908534e+01
3.000000000000000000e+00 2.198414372937724792e+01
3.000000000000000000e+00 2.196900115491392214e+01
3.000000000000000000e+00 2.195768445720932860e+01
3.000000000000000000e+00 2.195276528639458391e+01
3.000000000000000000e+00 2.193697157299823886e+01
3.000000000000000000e+00 2.191083756636766111e+01
3.000000000000000000e+00 2.186060264219038984e+01
3.000000000000000000e+00 2.177032354690420490e+01
3.000000000000000000e+00 2.161065709713749428e+01
3.000000000000000000e+00 2.110252544843535816e+01
3.000000000000000000e+00 2.108538858810930705e+01
3.000000000000000000e+00 2.104324004409948401e+01
3.000000000000000000e+00 2.098498792477561281e+01
3.000000000000000000e+00 2.092157935798638491e+01
3.000000000000000000e+00 2.091647171553713846e+01
3.000000000000000000e+00 2.089950763129752431e+01
3.000000000000000000e+00 2.089369477002870923e+01
3.000000000000000000e+00 2.088429692051294850e+01
3.000000000000000000e+00 2.087604920523505925e+01
3.000000000000000000e+00 2.085048424499112230e+01
3.000000000000000000e+00 2.084823425102834094e+01
3.000000000000000000e+00 2.083813016891427239e+01
3.000000000000000000e+00 2.083745727476712162e+01
3.000000000000000000e+00 2.083379158391248964e+01
3.000000000000000000e+00 2.081678476763956809e+01
3.000000000000000000e+00 2.080834626863492431e+01
3.000000000000000000e+00 2.080504972438403399e+01
3.000000000000000000e+00 2.079728430109714310e+01
3.000000000000000000e+00 2.079345747713655257e+01
3.000000000000000000e+00 2.078830022418939549e+01
3.000000000000000000e+00 2.078496976884545333e+01
3.000000000000000000e+00 2.078056641440657515e+01
3.000000000000000000e+00 2.076865155911064065e+01
3.000000000000000000e+00 2.076746656447873818e+01
3.000000000000000000e+00 2.076310862216016062e+01
3.000000000000000000e+00 2.075915037158941701e+01
3.000000000000000000e+00 2.074360493345033163e+01
3.000000000000000000e+00 2.073944850822919150e+01
3.000000000000000000e+00 2.073665545390689857e+01
3.000000000000000000e+00 2.073472447780532946e+01
3.000000000000000000e+00 2.072650917438798857e+01
3.000000000000000000e+00 2.072043961163659986e+01
3.000000000000000000e+00 2.071687068172095891e+01
3.000000000000000000e+00 2.070865971044510090e+01
3.000000000000000000e+00 2.070444422191072675e+01
3.000000000000000000e+00 2.069981946996798072e+01
3.000000000000000000e+00 2.068772560340346800e+01
3.000000000000000000e+00 2.068564948389150970e+01
3.000000000000000000e+00 2.068150775909074213e+01
3.000000000000000000e+00 2.067671604200938162e+01
3.000000000000000000e+00 2.067408080646213975e+01
3.000000000000000000e+00 2.066938320419155772e+01
3.000000000000000000e+00 2.066764081247073293e+01
3.000000000000000000e+00 2.066159157193031604e+01
3.000000000000000000e+00 2.065251402390608249e+01
3.000000000000000000e+00 2.063789179442456856e+01
3.000000000000000000e+00 2.063253230872993527e+01
3.000000000000000000e+00 2.062464396055561267e+01
3.000000000000000000e+00 2.061908553175173253e+01
3.000000000000000000e+00 2.061638985077083319e+01
3.000000000000000000e+00 2.060580353438876244e+01
3.000000000000000000e+00 2.059819742960915079e+01
3.000000000000000000e+00 2.059034143602181288e+01
3.000000000000000000e+00 2.058428247220731322e+01
3.000000000000000000e+00 2.058291636683665260e+01
3.000000000000000000e+00 2.058021708794344207e+01
3.000000000000000000e+00 2.057265188597245142e+01
3.000000000000000000e+00 2.055888406699030213e+01
3.000000000000000000e+00 2.055420372331082390e+01
3.000000000000000000e+00 2.054937204490493841e+01
3.000000000000000000e+00 2.054222480878705070e+01
3.000000000000000000e+00 2.053814038007215714e+01
3.000000000000000000e+00 2.053287753171368379e+01
3.000000000000000000e+00 2.052544282185792568e+01
3.000000000000000000e+00 2.050546218986428215e+01
3.000000000000000000e+00 2.050105798872654717e+01
3.000000000000000000e+00 2.048773868917623631e+01
3.000000000000000000e+00 2.048187487739516754e+01
3.000000000000000000e+00 2.047970824360501396e+01
3.000000000000000000e+00 2.047438780120148394e+01
3.000000000000000000e+00 2.046902657965614480e+01
3.000000000000000000e+00 2.046668034091631583e+01
3.000000000000000000e+00 2.046273913550844981e+01
3.000000000000000000e+00 2.045908948509719139e+01
3.000000000000000000e+00 2.045131254344939720e+01
3.000000000000000000e+00 2.044864375148581459e+01
3.000000000000000000e+00 2.044510733630322008e+01
3.000000000000000000e+00 2.043973943325306664e+01
3.000000000000000000e+00 2.043847883211312322e+01
3.000000000000000000e+00 2.043706364820377530e+01
3.000000000000000000e+00 2.043334462137864094e+01
3.000000000000000000e+00 2.042529245303122565e+01
3.000000000000000000e+00 2.042404121355096436e+01
3.000000000000000000e+00 2.041960899833154386e+01
3.000000000000000000e+00 2.041857869182813801e+01
3.000000000000000000e+00 2.041589887901441003e+01
3.000000000000000000e+00 2.041082138261595702e+01
3.000000000000000000e+00 2.041029375909571542e+01
3.000000000000000000e+00 2.040407192888052279e+01
3.000000000000000000e+00 2.039732706644639393e+01
3.000000000000000000e+00 2.039642039510743388e+01
3.000000000000000000e+00 2.039413658428803444e+01
3.000000000000000000e+00 2.039072553001064136e+01
3.000000000000000000e+00 2.038664085883386079e+01
3.000000000000000000e+00 2.037967886422928387e+01
3.000000000000000000e+00 2.037472790085125496e+01
3.000000000000000000e+00 2.036600865469986488e+01
3.000000000000000000e+00 2.035874632032681220e+01
3.000000000000000000e+00 2.035412479206058478e+01
3.000000000000000000e+00 2.034344896467456820e+01
3.000000000000000000e+00 2.033962087325225454e+01
3.000000000000000000e+00 2.033599406087621375e+01
3.000000000000000000e+00 2.033220811264587624e+01
3.000000000000000000e+00 2.032721170695516122e+01
3.000000000000000000e+00 2.032318720001083889e+01
3.000000000000000000e+00 2.031601320805883759e+01
3.000000000000000000e+00 2.031113731401316969e+01
3.000000000000000000e+00 2.030940637178976615e+01
3.000000000000000000e+00 2.030318804459649584e+01
3.000000000000000000e+00 2.029711678433806554e+01
3.000000000000000000e+00 2.029592736040473255e+01
3.000000000000000000e+00 2.029196512481896164e+01
3.000000000000000000e+00 2.028464846952753575e+01
3.000000000000000000e+00 2.028111172863660272e+01
3.000000000000000000e+00 2.027942629835756350e+01
3.000000000000000000e+00 2.027630191420296413e+01
3.000000000000000000e+00 2.027405272803988368e+01
3.000000000000000000e+00 2.026823830814617011e+01
3.000000000000000000e+00 2.026666274447656235e+01
3.000000000000000000e+00 2.026124030124918818e+01
3.000000000000000000e+00 2.025810216945772879e+01
3.000000000000000000e+00 2.025747007945227907e+01
3.000000000000000000e+00 2.025070064017285532e+01
3.000000000000000000e+00 2.024677385770559113e+01
3.000000000000000000e+00 2.024616302114088384e+01
3.000000000000000000e+00 2.024041273864348156e+01
3.000000000000000000e+00 2.023903445048797423e+01
3.000000000000000000e+00 2.023226249237102792e+01
3.000000000000000000e+00 2.023110800779716101e+01
3.000000000000000000e+00 2.022692415889738626e+01
3.000000000000000000e+00 2.022494273781195773e+01
3.000000000000000000e+00 2.022214390096164038e+01
3.000000000000000000e+00 2.021740443812345234e+01
3.000000000000000000e+00 2.021494630483324073e+01
3.000000000000000000e+00 2.021074124331343924e+01
3.000000000000000000e+00 2.020652860665567374e+01
3.000000000000000000e+00 2.020408313071576956e+01
3.000000000000000000e+00 2.020150830274435094e+01
3.000000000000000000e+00 2.019863284966991301e+01
3.000000000000000000e+00 2.019819296179149504e+01
3.000000000000000000e+00 2.019413951688257924e+01
3.000000000000000000e+00 2.018932554049857231e+01
3.000000000000000000e+00 2.018691339476689350e+01
3.000000000000000000e+00 2.018288273907349861e+01
3.000000000000000000e+00 2.018102768802030056e+01
3.000000000000000000e+00 2.017609479991346788e+01
3.000000000000000000e+00 2.017563693679551307e+01
3.000000000000000000e+00 2.017165362719489252e+01
3.000000000000000000e+00 2.016717532636904409e+01
3.000000000000000000e+00 2.016459803929758010e+01
3.000000000000000000e+00 2.016335760552892964e+01
3.000000000000000000e+00 2.016152619291898773e+01
3.000000000000000000e+00 2.015765647094308122e+01
3.000000000000000000e+00 2.015584087546957903e+01
3.000000000000000000e+00 2.015192400673477735e+01
3.000000000000000000e+00 2.014988364095297513e+01
3.000000000000000000e+00 2.014716736760225047e+01
3.000000000000000000e+00 2.014512318795375023e+01
3.000000000000000000e+00 2.013992712914053129e+01
3.000000000000000000e+00 2.013831716941929884e+01
3.000000000000000000e+00 2.013707226913347270e+01
3.000000000000000000e+00 2.013406491147680200e+01
3.000000000000000000e+00 2.012615648153655457e+01
3.000000000000000000e+00 2.012528240289076820e+01
3.000000000000000000e+00 2.012300584422064631e+01
3.000000000000000000e+00 2.012046662086953575e+01
3.000000000000000000e+00 2.011802241176301465e+01
3.000000000000000000e+00 2.011701345710490330e+01
3.000000000000000000e+00 2.011184742395671066e+01
3.000000000000000000e+00 2.010943847477167523e+01
3.000000000000000000e+00 2.010742947859000651e+01
3.000000000000000000e+00 2.010546363745239518e+01
3.000000000000000000e+00 2.010187275872542401e+01
3.000000000000000000e+00 2.010030808896035737e+01
3.000000000000000000e+00 2.009767801133638798e+01
3.000000000000000000e+00 2.009642811028933096e+01
3.000000000000000000e+00 2.009179683351421986e+01
3.000000000000000000e+00 2.008908360190327613e+01
3.000000000000000000e+00 2.008777556061144054e+01
3.000000000000000000e+00 2.008491701947816566e+01
3.000000000000000000e+00 2.008167657345478574e+01
3.000000000000000000e+00 2.008024558866804554e+01
3.000000000000000000e+00 2.007733388440678723e+01
3.000000000000000000e+00 2.007440397243740193e+01
3.000000000000000000e+00 2.007206596608432747e+01
3.000000000000000000e+00 2.006892098340061992e+01
3.000000000000000000e+00 2.006553393419471476e+01
3.000000000000000000e+00 2.006407390157675152e+01
3.000000000000000000e+00 2.006273912443626273e+01
3.000000000000000000e+00 2.005972878992842823e+01
3.000000000000000000e+00 2.005887937908364194e+01
3.000000000000000000e+00 2.005721977916100940e+01
3.000000000000000000e+00 2.005436425238406173e+01
3.000000000000000000e+00 2.005120245914076804e+01
3.000000000000000000e+00 2.004976406651262977e+01
3.000000000000000000e+00 2.004603581597396555e+01
3.000000000000000000e+00 2.004546814247485642e+01
3.000000000000000000e+00 2.004066171987339473e+01
3.000000000000000000e+00 2.003708349232322306e+01
3.000000000000000000e+00 2.003580769797048688e+01
3.000000000000000000e+00 2.003123292656268362e+01
3.000000000000000000e+00 2.002425689355760241e+01
3.000000000000000000e+00 2.002176406825282129e+01
3.000000000000000000e+00 2.002107576337153461e+01
3.000000000000000000e+00 2.001914145244976240e+01
3.000000000000000000e+00 2.001843247997481612e+01
3.000000000000000000e+00 2.001496338035676104e+01
3.000000000000000000e+00 2.001335124956824885e+01
3.000000000000000000e+00 2.001176211568477825e+01
3.000000000000000000e+00 2.000871752548358629e+01
3.000000000000000000e+00 2.000148223377766499e+01
3.000000000000000000e+00 1.999968294670385660e+01
3.000000000000000000e+00 1.999703976052292020e+01
3.000000000000000000e+00 1.999133347230160140e+01
3.000000000000000000e+00 1.999000045737101416e+01
3.000000000000000000e+00 1.998664526297804045e+01
3.000000000000000000e+00 1.998233796351681235e+01
3.000000000000000000e+00 1.998223147594902827e+01
3.000000000000000000e+00 1.997925992858380084e+01
3.000000000000000000e+00 1.997424638583208889e+01
3.000000000000000000e+00 1.997141909706614982e+01
3.000000000000000000e+00 1.997065071562478167e+01
3.000000000000000000e+00 1.996813779787611765e+01
3.000000000000000000e+00 1.996434981399230324e+01
3.000000000000000000e+00 1.996145974677783386e+01
3.000000000000000000e+00 1.995945606227294533e+01
3.000000000000000000e+00 1.995589813615589492e+01
3.000000000000000000e+00 1.995431468822776822e+01
3.000000000000000000e+00 1.995183961949417650e+01
3.000000000000000000e+00 1.995047797416926016e+01
3.000000000000000000e+00 1.994940574641918474e+01
3.000000000000000000e+00 1.994676324794237843e+01
3.000000000000000000e+00 1.994154161305543838e+01
3.000000000000000000e+00 1.993928791263297384e+01
3.000000000000000000e+00 1.993397645753381298e+01
3.000000000000000000e+00 1.993025066887010155e+01
3.000000000000000000e+00 1.992853186714424396e+01
3.000000000000000000e+00 1.992614412576128657e+01
3.000000000000000000e+00 1.992455875143238586e+01
3.000000000000000000e+00 1.992366641785650572e+01
3.000000000000000000e+00 1.992092904843290668e+01
3.000000000000000000e+00 1.991775672599183622e+01
3.000000000000000000e+00 1.991383473636478740e+01
3.000000000000000000e+00 1.991120560518657001e+01
3.000000000000000000e+00 1.990962235431456406e+01
3.000000000000000000e+00 1.990381447248885749e+01
3.000000000000000000e+00 1.990336596479385634e+01
3.000000000000000000e+00 1.989813635675325898e+01
3.000000000000000000e+00 1.989533095128976115e+01
3.000000000000000000e+00 1.989327787509019174e+01
3.000000000000000000e+00 1.989065510776890378e+01
3.000000000000000000e+00 1.988899399108109378e+01
3.000000000000000000e+00 1.988628928039410937e+01
3.000000000000000000e+00 1.988190710652992621e+01
3.000000000000000000e+00 1.987980727255737889e+01
3.000000000000000000e+00 1.987686043768992405e+01
3.000000000000000000e+00 1.987375500786369642e+01
3.000000000000000000e+00 1.987254525509621672e+01
3.000000000000000000e+00 1.986580847733765509e+01
3.000000000000000000e+00 1.986279673454329853e+01
3.000000000000000000e+00 1.986124339427732721e+01
3.000000000000000000e+00 1.985939901623067172e+01
3.000000000000000000e+00 1.985895818364081222e+01
3.000000000000000000e+00 1.985714217705137941e+01
3.000000000000000000e+00 1.985463630663964807e+01
3.000000000000000000e+00 1.984692980663583128e+01
3.000000000000000000e+00 1.984548467591488219e+01
3.000000000000000000e+00 1.984104343303813422e+01
3.000000000000000000e+00 1.983943807698952000e+01
3.000000000000000000e+00 1.983647515268663497e+01
3.000000000000000000e+00 1.983384052066656977e+01
3.000000000000000000e+00 1.983087714890559283e+01
3.000000000000000000e+00 1.982892912560898324e+01
3.000000000000000000e+00 1.982745313821694921e+01
3.000000000000000000e+00 1.982599801364689540e+01
3.000000000000000000e+00 1.982269567554110878e+01
3.000000000000000000e+00 1.982065707337681459e+01
3.000000000000000000e+00 1.981869843681483445e+01
3.000000000000000000e+00 1.981553607846766951e+01
3.000000000000000000e+00 1.981105056406234155e+01
3.000000000000000000e+00 1.980899857796319097e+01
3.000000000000000000e+00 1.980465057766709336e+01
3.000000000000000000e+00 1.980027425478806791e+01
3.000000000000000000e+00 1.979951384692847327e+01
3.000000000000000000e+00 1.979598441365763506e+01
3.000000000000000000e+00 1.979426866813898300e+01
3.000000000000000000e+00 1.979179496703394392e+01
3.000000000000000000e+00 1.978999518980013761e+01
3.000000000000000000e+00 1.978847112983791945e+01
3.000000000000000000e+00 1.978748800932461194e+01
3.000000000000000000e+00 1.978530154904240135e+01
3.000000000000000000e+00 1.978155910881392643e+01
3.000000000000000000e+00 1.978050451721215808e+01
3.000000000000000000e+00 1.977853190350693069e+01
3.000000000000000000e+00 1.977315436344253641e+01
3.000000000000000000e+00 1.977164701486441700e+01
3.000000000000000000e+00 1.976983722493225315e+01
3.000000000000000000e+00 1.976720987273563068e+01
3.000000000000000000e+00 1.976676469793136803e+01
3.000000000000000000e+00 1.976446593653524531e+01
3.000000000000000000e+00 1.975954482394413603e+01
3.000000000000000000e+00 1.975910654727970694e+01
3.000000000000000000e+00 1.975731622714168978e+01
3.000000000000000000e+00 1.975385199815333692e+01
3.000000000000000000e+00 1.974999609954310031e+01
3.000000000000000000e+00 1.974781769095566375e+01
3.000000000000000000e+00 1.974707043405808804e+01
3.000000000000000000e+00 1.974473532221896477e+01
3.000000000000000000e+00 1.974066670813495961e+01
3.000000000000000000e+00 1.973873042492888530e+01
3.000000000000000000e+00 1.973749990335624105e+01
3.000000000000000000e+00 1.973633966469714096e+01
3.000000000000000000e+00 1.973416872413089962e+01
3.000000000000000000e+00 1.973208373589397979e+01
3.000000000000000000e+00 1.972804643420943194e+01
3.000000000000000000e+00 1.972626686803375406e+01
3.000000000000000000e+00 1.972161586294752667e+01
3.000000000000000000e+00 1.972075724859274715e+01
3.000000000000000000e+00 1.971943985975131497e+01
3.000000000000000000e+00 1.971575348702315367e+01
3.000000000000000000e+00 1.971323375364953634e+01
3.000000000000000000e+00 1.970832364697774253e+01
3.000000000000000000e+00 1.970769675828009326e+01
3.000000000000000000e+00 1.970692240204289192e+01
3.000000000000000000e+00 1.970450818399460857e+01
3.000000000000000000e+00 1.970328380886851249e+01
3.000000000000000000e+00 1.969902559822099875e+01
3.000000000000000000e+00 1.969840650963940476e+01
3.000000000000000000e+00 1.969660426846851209e+01
3.000000000000000000e+00 1.969214349682878407e+01
3.000000000000000000e+00 1.969042408904688202e+01
3.000000000000000000e+00 1.968955975719446272e+01
3.000000000000000000e+00 1.968623163458175895e+01
3.000000000000000000e+00 1.968447432974071276e+01
3.000000000000000000e+00 1.968273026588919805e+01
3.000000000000000000e+00 1.968124530172794451e+01
3.000000000000000000e+00 1.967854535741251709e+01
3.000000000000000000e+00 1.967506830263641504e+01
3.000000000000000000e+00 1.967095805030119848e+01
3.000000000000000000e+00 1.967046971983592485e+01
3.000000000000000000e+00 1.966748432956314474e+01
3.000000000000000000e+00 1.966274704866653167e+01
3.000000000000000000e+00 1.966227189400798991e+01
3.000000000000000000e+00 1.965758238077675557e+01
3.000000000000000000e+00 1.965506701696656933e+01
3.000000000000000000e+00 1.965454003794404869e+01
3.000000000000000000e+00 1.964992062625614011e+01
3.000000000000000000e+00 1.964848585785620472e+01
3.000000000000000000e+00 1.964650764461627475e+01
3.000000000000000000e+00 1.964591238904043280e+01
3.000000000000000000e+00 1.964244635972195852e+01
3.000000000000000000e+00 1.964188599328164031e+01
3.000000000000000000e+00 1.964137436847815010e+01
3.000000000000000000e+00 1.963909626428398170e+01
3.000000000000000000e+00 1.963569667028428256e+01
3.000000000000000000e+00 1.963417595417902461e+01
3.000000000000000000e+00 1.963225765695064950e+01
3.000000000000000000e+00 1.963103461562647212e+01
3.000000000000000000e+00 1.963020477049661139e+01
3.000000000000000000e+00 1.962781907492380284e+01
3.000000000000000000e+00 1.962563772860558942e+01
3.000000000000000000e+00 1.962487117242528356e+01
3.000000000000000000e+00 1.962301580682409252e+01
3.000000000000000000e+00 1.962143737720375825e+01
3.000000000000000000e+00 1.962031761691341103e+01
3.000000000000000000e+00 1.961793594870128743e+01
3.000000000000000000e+00 1.961669037678444383e+01
3.000000000000000000e+00 1.961426580089457516e+01
3.000000000000000000e+00 1.961378895377562870e+01
3.000000000000000000e+00 1.961128667236102174e+01
3.000000000000000000e+00 1.960999596918963306e+01
3.000000000000000000e+00 1.960878246703459737e+01
3.000000000000000000e+00 1.960773622652107662e+01
3.000000000000000000e+00 1.960576749058016688e+01
3.000000000000000000e+00 1.960415787723004399e+01
3.000000000000000000e+00 1.960095168852788561e+01
3.000000000000000000e+00 1.959960920657950112e+01
3.000000000000000000e+00 1.959883116088352040e+01
3.000000000000000000e+00 1.959560030580643186e+01
3.000000000000000000e+00 1.959412403145835668e+01
3.000000000000000000e+00 1.959276745174708623e+01
3.000000000000000000e+00 1.959106392494660653e+01
3.000000000000000000e+00 1.958914280547095288e+01
3.000000000000000000e+00 1.958639771910663541e+01
3.000000000000000000e+00 1.958484863172894563e+01
3.000000000000000000e+00 1.958344691310648145e+01
3.000000000000000000e+00 1.958100988276095222e+01
3.000000000000000000e+00 1.957821834272497696e+01
3.000000000000000000e+00 1.957792322242773153e+01
3.000000000000000000e+00 1.957424207695039087e+01
3.000000000000000000e+00 1.957158505043515007e+01
3.000000000000000000e+00 1.957050574928372200e+01
3.000000000000000000e+00 1.956916062896196351e+01
3.000000000000000000e+00 1.956753087543445346e+01
3.000000000000000000e+00 1.956455765315193673e+01
3.000000000000000000e+00 1.956321800317181570e+01
3.000000000000000000e+00 1.956123744253110530e+01
3.000000000000000000e+00 1.955944468937828162e+01
3.000000000000000000e+00 1.955835779849220302e+01
3.000000000000000000e+00 1.955690801591910599e+01
3.000000000000000000e+00 1.955555460625962994e+01
3.000000000000000000e+00 1.955360624481742349e+01
3.000000000000000000e+00 1.955009575162468494e+01
3.000000000000000000e+00 1.954924309748912847e+01
3.000000000000000000e+00 1.954849186653942184e+01
3.000000000000000000e+00 1.954620595517196691e+01
3.000000000000000000e+00 1.954470273075313713e+01
3.000000000000000000e+00 1.954336855415373719e+01
3.000000000000000000e+00 1.954209518185098204e+01
3.000000000000000000e+00 1.954046783408313104e+01
3.000000000000000000e+00 1.953845264781585911e+01
3.000000000000000000e+00 1.953678483294503465e+01
3.000000000000000000e+00 1.953423308465263020e+01
3.000000000000000000e+00 1.953314954560258343e+01
3.000000000000000000e+00 1.953081674940658985e+01
3.000000000000000000e+00 1.952893881283599242e+01
3.000000000000000000e+00 1.952684446933724516e+01
3.000000000000000000e+00 1.952456054736269309e+01
3.000000000000000000e+00 1.952406935589159076e+01
3.000000000000000000e+00 1.952060553486741057e+01
3.000000000000000000e+00 1.951989750903360488e+01
3.000000000000000000e+00 1.951830266376459733e+01
3.000000000000000000e+00 1.951727985204833971e+01
3.000000000000000000e+00 1.951670857160593542e+01
3.000000000000000000e+00 1.951521618260565205e+01
3.000000000000000000e+00 1.951378394275555905e+01
3.000000000000000000e+00 1.951164807959001379e+01
3.000000000000000000e+00 1.951040432225508070e+01
3.000000000000000000e+00 1.950844141010824018e+01
3.000000000000000000e+00 1.950500014572418550e+01
3.000000000000000000e+00 1.950480237435687414e+01
3.000000000000000000e+00 1.950326054250803764e+01
3.000000000000000000e+00 1.950054087887132681e+01
3.000000000000000000e+00 1.949844574449501877e+01
3.000000000000000000e+00 1.949774377012069237e+01
3.000000000000000000e+00 1.949539640975669030e+01
3.000000000000000000e+00 1.949280826859261495e+01
3.000000000000000000e+00 1.949186017590391273e+01
3.000000000000000000e+00 1.949003157206566783e+01
3.000000000000000000e+00 1.948795603953548294e+01
3.000000000000000000e+00 1.948559763108288578e+01
3.000000000000000000e+00 1.948450911915723083e+01
3.000000000000000000e+00 1.948246432184659227e+01
3.000000000000000000e+00 1.947920788366250733e+01
3.000000000000000000e+00 1.947733397175831627e+01
3.000000000000000000e+00 1.947640912017693537e+01
3.000000000000000000e+00 1.947581011744867752e+01
3.000000000000000000e+00 1.947384374279720731e+01
3.000000000000000000e+00 1.947325178338310891e+01
3.000000000000000000e+00 1.947151172611405556e+01
3.000000000000000000e+00 1.946962704258092103e+01
3.000000000000000000e+00 1.946758609637825188e+01
3.000000000000000000e+00 1.946508670731720159e+01
3.000000000000000000e+00 1.946408659004289632e+01
3.000000000000000000e+00 1.946379938627273276e+01
3.000000000000000000e+00 1.946088982386272903e+01
3.000000000000000000e+00 1.945864860554707576e+01
3.000000000000000000e+00 1.945757415785496391e+01
3.000000000000000000e+00 1.945444128377180348e+01
3.000000000000000000e+00 1.945311572457883997e+01
3.000000000000000000e+00 1.945216249010338316e+01
3.000000000000000000e+00 1.945090389895619509e+01
3.000000000000000000e+00 1.944864246508898731e+01
3.000000000000000000e+00 1.944693798113411987e+01
3.000000000000000000e+00 1.944534632831727450e+01
3.000000000000000000e+00 1.944334926710129707e+01
3.000000000000000000e+00 1.944252710297763898e+01
3.000000000000000000e+00 1.944055952641827645e+01
3.000000000000000000e+00 1.943763028811589066e+01
3.000000000000000000e+00 1.943466088987554841e+01
3.000000000000000000e+00 1.943346556211383103e+01
3.000000000000000000e+00 1.943005901106745625e+01
3.000000000000000000e+00 1.942947396619025469e+01
3.000000000000000000e+00 1.942654489221157377e+01
3.000000000000000000e+00 1.942499785764249154e+01
3.000000000000000000e+00 1.942297285202717205e+01
3.000000000000000000e+00 1.942059890958950774e+01
3.000000000000000000e+00 1.941960959178435786e+01
3.000000000000000000e+00 1.941730625457890369e+01
3.000000000000000000e+00 1.941521857364681836e+01
3.000000000000000000e+00 1.941382785690048962e+01
3.000000000000000000e+00 1.941255135586199643e+01
3.000000000000000000e+00 1.941113350721662911e+01
3.000000000000000000e+00 1.940983826163831694e+01
3.000000000000000000e+00 1.940843825353871566e+01
3.000000000000000000e+00 1.940706336448629443e+01
3.000000000000000000e+00 1.940588103710633305e+01
3.000000000000000000e+00 1.940443446198243294e+01
3.000000000000000000e+00 1.940421608791990238e+01
3.000000000000000000e+00 1.940111414388582745e+01
3.000000000000000000e+00 1.939954069380333124e+01
3.000000000000000000e+00 1.939850137977270705e+01
3.000000000000000000e+00 1.939711699791032018e+01
3.000000000000000000e+00 1.939526510375340251e+01
3.000000000000000000e+00 1.939473491560389817e+01
3.000000000000000000e+00 1.939344573586815201e+01
3.000000000000000000e+00 1.939191216735013512e+01
3.000000000000000000e+00 1.939157916508330004e+01
3.000000000000000000e+00 1.938925703572128256e+01
3.000000000000000000e+00 1.938744109551033290e+01
3.000000000000000000e+00 1.938667993628225261e+01
3.000000000000000000e+00 1.938522421167257548e+01
3.000000000000000000e+00 1.938394376910525096e+01
3.000000000000000000e+00 1.938235808927731796e+01
3.000000000000000000e+00 1.938155373831090245e+01
3.000000000000000000e+00 1.938036067429298370e+01
3.000000000000000000e+00 1.937854506661752296e+01
3.000000000000000000e+00 1.937740448562726669e+01
3.000000000000000000e+00 1.937646555416881000e+01
3.000000000000000000e+00 1.937544270282262104e+01
3.000000000000000000e+00 1.937271565714346266e+01
3.000000000000000000e+00 1.937230333472648169e+01
3.000000000000000000e+00 1.936999390432140444e+01
3.000000000000000000e+00 1.936895587475846980e+01
3.000000000000000000e+00 1.936811412627936235e+01
3.000000000000000000e+00 1.936776136515144486e+01
3.000000000000000000e+00 1.936644074836146956e+01
3.000000000000000000e+00 1.936387783450062017e+01
3.000000000000000000e+00 1.936247536530133218e+01
3.000000000000000000e+00 1.936161134760515523e+01
3.000000000000000000e+00 1.935996905095893084e+01
3.000000000000000000e+00 1.935914495197977558e+01
3.000000000000000000e+00 1.935759096465046625e+01
3.000000000000000000e+00 1.935646485382165949e+01
3.000000000000000000e+00 1.935416451020321560e+01
3.000000000000000000e+00 1.935335272641958682e+01
3.000000000000000000e+00 1.935105926943461085e+01
3.000000000000000000e+00 1.934904218424424727e+01
3.000000000000000000e+00 1.934863095452277548e+01
3.000000000000000000e+00 1.934729532018195997e+01
3.000000000000000000e+00 1.934630336446962318e+01
3.000000000000000000e+00 1.934541284988236853e+01
3.000000000000000000e+00 1.934507009862462823e+01
3.000000000000000000e+00 1.934330561862198650e+01
3.000000000000000000e+00 1.934309962675296291e+01
3.000000000000000000e+00 1.934019686670347227e+01
3.000000000000000000e+00 1.933956649207578948e+01
3.000000000000000000e+00 1.933731561796318132e+01
3.000000000000000000e+00 1.933600459430719809e+01
3.000000000000000000e+00 1.933424285373402185e+01
3.000000000000000000e+00 1.933403465380060027e+01
3.000000000000000000e+00 1.933227269692751804e+01
3.000000000000000000e+00 1.932971710998370796e+01
3.000000000000000000e+00 1.932833158140288177e+01
3.000000000000000000e+00 1.932716159801760725e+01
3.000000000000000000e+00 1.932699935272574265e+01
3.000000000000000000e+00 1.932603841151449942e+01
3.000000000000000000e+00 1.932337238101396437e+01
3.000000000000000000e+00 1.932306554958160305e+01
3.000000000000000000e+00 1.932128785094240797e+01
3.000000000000000000e+00 1.931959810230259933e+01
3.000000000000000000e+00 1.931919178916018609e+01
3.000000000000000000e+00 1.931813312755132017e+01
3.000000000000000000e+00 1.931711959924880517e+01
3.000000000000000000e+00 1.931659467244653072e+01
3.000000000000000000e+00 1.931555409927370803e+01
3.000000000000000000e+00 1.931447851828108853e+01
3.000000000000000000e+00 1.931322352021507172e+01
3.000000000000000000e+00 1.931233984752775967e+01
3.000000000000000000e+00 1.931070726364762180e+01
3.000000000000000000e+00 1.930992998090348323e+01
3.000000000000000000e+00 1.930822118775300567e+01
3.000000000000000000e+00 1.930636436986286242e+01
3.000000000000000000e+00 1.930596782465635286e+01
3.000000000000000000e+00 1.930576750293533550e+01
3.000000000000000000e+00 1.930438128025025435e+01
3.000000000000000000e+00 1.930368776474627523e+01
3.000000000000000000e+00 1.930154874837827350e+01
3.000000000000000000e+00 1.930028223437248514e+01
3.000000000000000000e+00 1.929977796953845726e+01
3.000000000000000000e+00 1.929887919078677072e+01
3.000000000000000000e+00 1.929751097882669342e+01
3.000000000000000000e+00 1.929671860988760201e+01
3.000000000000000000e+00 1.929562725915823762e+01
3.000000000000000000e+00 1.929546388207143082e+01
3.000000000000000000e+00 1.929370393032947462e+01
3.000000000000000000e+00 1.929185331316147511e+01
3.000000000000000000e+00 1.929158390674902890e+01
3.000000000000000000e+00 1.928978841481081830e+01
3.000000000000000000e+00 1.928872827100495968e+01
3.000000000000000000e+00 1.928795337825366119e+01
3.000000000000000000e+00 1.928648635562610636e+01
3.000000000000000000e+00 1.928627314105529678e+01
3.000000000000000000e+00 1.928478662530109133e+01
3.000000000000000000e+00 1.928363439835682769e+01
3.000000000000000000e+00 1.928134592253432089e+01
3.000000000000000000e+00 1.928109296394645966e+01
3.000000000000000000e+00 1.928010514211841198e+01
3.000000000000000000e+00 1.927910042465742535e+01
3.000000000000000000e+00 1.927845619691464307e+01
3.000000000000000000e+00 1.927641902999764412e+01
3.000000000000000000e+00 1.927592738350106316e+01
3.000000000000000000e+00 1.927414859382280099e+01
3.000000000000000000e+00 1.927080290015075548e+01
3.000000000000000000e+00 1.927017582318451616e+01
3.000000000000000000e+00 1.926935615695365911e+01
3.000000000000000000e+00 1.926824234775360623e+01
3.000000000000000000e+00 1.926774103755926859e+01
3.000000000000000000e+00 1.926520092820508978e+01
3.000000000000000000e+00 1.926445009755760296e+01
3.000000000000000000e+00 1.926369638936373718e+01
3.000000000000000000e+00 1.926269594605744118e+01
3.000000000000000000e+00 1.926039988532222580e+01
3.000000000000000000e+00 1.925962630785807406e+01
3.000000000000000000e+00 1.925921531742405435e+01
3.000000000000000000e+00 1.925871754999737462e+01
3.000000000000000000e+00 1.925478140407894401e+01
3.000000000000000000e+00 1.925460813730786924e+01
3.000000000000000000e+00 1.925268474725945467e+01
3.000000000000000000e+00 1.925247958625086042e+01
3.000000000000000000e+00 1.924962870697491724e+01
3.000000000000000000e+00 1.924878560753113632e+01
3.000000000000000000e+00 1.924737428466492872e+01
3.000000000000000000e+00 1.924612072409297880e+01
3.000000000000000000e+00 1.924416274254433645e+01
3.000000000000000000e+00 1.924266616681952158e+01
3.000000000000000000e+00 1.924217614563870882e+01
3.000000000000000000e+00 1.924007534634382921e+01
3.000000000000000000e+00 1.923762060561685061e+01
3.000000000000000000e+00 1.923656190968397794e+01
3.000000000000000000e+00 1.923612376251897871e+01
3.000000000000000000e+00 1.923489481777587784e+01
3.000000000000000000e+00 1.923435042768180381e+01
3.000000000000000000e+00 1.923196880261371078e+01
3.000000000000000000e+00 1.923040689436404804e+01
3.000000000000000000e+00 1.922958803532340966e+01
3.000000000000000000e+00 1.922714195471659337e+01
3.000000000000000000e+00 1.922552772307276925e+01
3.000000000000000000e+00 1.922467070573994619e+01
3.000000000000000000e+00 1.922004381858027244e+01
3.000000000000000000e+00 1.921897106478490969e+01
3.000000000000000000e+00 1.921764456502145180e+01
3.000000000000000000e+00 1.921652517118532799e+01
3.000000000000000000e+00 1.921639581076471615e+01
3.000000000000000000e+00 1.921545721593007983e+01
3.000000000000000000e+00 1.921331382720789094e+01
3.000000000000000000e+00 1.921134006842138575e+01
3.000000000000000000e+00 1.921028208020712214e+01
3.000000000000000000e+00 1.920810984646773889e+01
3.000000000000000000e+00 1.920576287325769727e+01
3.000000000000000000e+00 1.920090406334310629e+01
3.000000000000000000e+00 1.920064901849109873e+01
3.000000000000000000e+00 1.919968601449184575e+01
3.000000000000000000e+00 1.919826827206935960e+01
3.000000000000000000e+00 1.919604639736694196e+01
3.000000000000000000e+00 1.919430612723648721e+01
3.000000000000000000e+00 1.919186621025051309e+01
3.000000000000000000e+00 1.919106576373157225e+01
3.000000000000000000e+00 1.919058207195423194e+01
3.000000000000000000e+00 1.918904298392919827e+01
3.000000000000000000e+00 1.918686781226739768e+01
3.000000000000000000e+00 1.918432310974764121e+01
3.000000000000000000e+00 1.918226442373904206e+01
3.000000000000000000e+00 1.918132595068362178e+01
3.000000000000000000e+00 1.918015017663427102e+01
3.000000000000000000e+00 1.917887021493116606e+01
3.000000000000000000e+00 1.917840093487661690e+01
3.000000000000000000e+00 1.917696539130910693e+01
3.000000000000000000e+00 1.917631664063372909e+01
3.000000000000000000e+00 1.917471128171853323e+01
3.000000000000000000e+00 1.917230069319663599e+01
3.000000000000000000e+00 1.917081293323109037e+01
3.000000000000000000e+00 1.916996912705735667e+01
3.000000000000000000e+00 1.916799919635066374e+01
3.000000000000000000e+00 1.916609666766720466e+01
3.000000000000000000e+00 1.916483133313752418e+01
3.000000000000000000e+00 1.916363402937206928e+01
3.000000000000000000e+00 1.916197609238715671e+01
3.000000000000000000e+00 1.916063816396264841e+01
3.000000000000000000e+00 1.915997010252912958e+01
3.000000000000000000e+00 1.915859715659398077e+01
3.000000000000000000e+00 1.915700584076079238e+01
3.000000000000000000e+00 1.915566059687080980e+01
3.000000000000000000e+00 1.915420651693722931e+01
3.000000000000000000e+00 1.915281305745842388e+01
3.000000000000000000e+00 1.915141709420194616e+01
3.000000000000000000e+00 1.915091102902648856e+01
3.000000000000000000e+00 1.914984885131501002e+01
3.000000000000000000e+00 1.914919699024661170e+01
3.000000000000000000e+00 1.914717975688267515e+01
3.000000000000000000e+00 1.914406160808198010e+01
3.000000000000000000e+00 1.914232029837627991e+01
3.000000000000000000e+00 1.914200390340218760e+01
3.000000000000000000e+00 1.913938137209075663e+01
3.000000000000000000e+00 1.913895244488587366e+01
3.000000000000000000e+00 1.913725625088500593e+01
3.000000000000000000e+00 1.913538581297463992e+01
3.000000000000000000e+00 1.913476312863267026e+01
3.000000000000000000e+00 1.913330874015012029e+01
3.000000000000000000e+00 1.913220182524988289e+01
3.000000000000000000e+00 1.913068575627364964e+01
3.000000000000000000e+00 1.913014355050541937e+01
3.000000000000000000e+00 1.912770181794880742e+01
3.000000000000000000e+00 1.912633794742437132e+01
3.000000000000000000e+00 1.912587320859625706e+01
3.000000000000000000e+00 1.912476739557046201e+01
3.000000000000000000e+00 1.912340177552127329e+01
3.000000000000000000e+00 1.912156645415395673e+01
3.000000000000000000e+00 1.912020938856523955e+01
3.000000000000000000e+00 1.911950391101691693e+01
3.000000000000000000e+00 1.911840684714006144e+01
3.000000000000000000e+00 1.911800775176574874e+01
3.000000000000000000e+00 1.911706234663111559e+01
3.000000000000000000e+00 1.911573056389450542e+01
3.000000000000000000e+00 1.911406168299120267e+01
3.000000000000000000e+00 1.911243152758494190e+01
3.000000000000000000e+00 1.911172501147059322e+01
3.000000000000000000e+00 1.911103937785998497e+01
3.000000000000000000e+00 1.911025880724394810e+01
3.000000000000000000e+00 1.910940793511585412e+01
3.000000000000000000e+00 1.910853481484913985e+01
3.000000000000000000e+00 1.910644454127206160e+01
3.000000000000000000e+00 1.910555904888528644e+01
3.000000000000000000e+00 1.910422139182124823e+01
3.000000000000000000e+00 1.910284881637372223e+01
3.000000000000000000e+00 1.910238091554632334e+01
3.000000000000000000e+00 1.910174021694963287e+01
3.000000000000000000e+00 1.910030613836162772e+01
3.000000000000000000e+00 1.909882107644049043e+01
3.000000000000000000e+00 1.909736400170018911e+01
3.000000000000000000e+00 1.909707474225360713e+01
3.000000000000000000e+00 1.909645948242677349e+01
3.000000000000000000e+00 1.909606358806489013e+01
3.000000000000000000e+00 1.909556086966084010e+01
3.000000000000000000e+00 1.909457908371119927e+01
3.000000000000000000e+00 1.909355944550667417e+01
3.000000000000000000e+00 1.909286421565283831e+01
3.000000000000000000e+00 1.909104673677273567e+01
3.000000000000000000e+00 1.909019578647712478e+01
3.000000000000000000e+00 1.908966811947038167e+01
3.000000000000000000e+00 1.908870441498613957e+01
3.000000000000000000e+00 1.908643045614758194e+01
3.000000000000000000e+00 1.908595979343820304e+01
3.000000000000000000e+00 1.908557779751451378e+01
3.000000000000000000e+00 1.908455223997686545e+01
3.000000000000000000e+00 1.908313289188651396e+01
3.000000000000000000e+00 1.908239500008714273e+01
3.000000000000000000e+00 1.908101988997473697e+01
3.000000000000000000e+00 1.908046437857915123e+01
3.000000000000000000e+00 1.907959590391462967e+01
3.000000000000000000e+00 1.907862141066273409e+01
3.000000000000000000e+00 1.907834953329581751e+01
3.000000000000000000e+00 1.907756928798977469e+01
3.000000000000000000e+00 1.907618439228937390e+01
3.000000000000000000e+00 1.907370583614280690e+01
3.000000000000000000e+00 1.907343684204652590e+01
3.000000000000000000e+00 1.907181630126336813e+01
3.000000000000000000e+00 1.907131513426430658e+01
3.000000000000000000e+00 1.907116024331048720e+01
3.000000000000000000e+00 1.906925557862997067e+01
3.000000000000000000e+00 1.906848278868080371e+01
3.000000000000000000e+00 1.906768794574160353e+01
3.000000000000000000e+00 1.906700460232973171e+01
3.000000000000000000e+00 1.906566989597709849e+01
3.000000000000000000e+00 1.906399905159993580e+01
3.000000000000000000e+00 1.906359155443992037e+01
3.000000000000000000e+00 1.906286748545551646e+01
3.000000000000000000e+00 1.906251028804368275e+01
3.000000000000000000e+00 1.906128815584460057e+01
3.000000000000000000e+00 1.906060128063078807e+01
3.000000000000000000e+00 1.905911715258985950e+01
3.000000000000000000e+00 1.905807303252364093e+01
3.000000000000000000e+00 1.905760909318970775e+01
3.000000000000000000e+00 1.905584924144318748e+01
3.000000000000000000e+00 1.905558993617454533e+01
3.000000000000000000e+00 1.905449889278530051e+01
3.000000000000000000e+00 1.905271121767302489e+01
3.000000000000000000e+00 1.905242343734574462e+01
3.000000000000000000e+00 1.905155887354778343e+01
3.000000000000000000e+00 1.904956224123857567e+01
3.000000000000000000e+00 1.904934547262477551e+01
3.000000000000000000e+00 1.904796123225562354e+01
3.000000000000000000e+00 1.904723320532981745e+01
3.000000000000000000e+00 1.904678560364895645e+01
3.000000000000000000e+00 1.904588210708612195e+01
3.000000000000000000e+00 1.904463315311827998e+01
3.000000000000000000e+00 1.904359103171823264e+01
3.000000000000000000e+00 1.904248731033052877e+01
3.000000000000000000e+00 1.904113552445740609e+01
3.000000000000000000e+00 1.904054751563351289e+01
3.000000000000000000e+00 1.903881801233098159e+01
3.000000000000000000e+00 1.903826807508219687e+01
3.000000000000000000e+00 1.903797727799616979e+01
3.000000000000000000e+00 1.903676829869204212e+01
3.000000000000000000e+00 1.903604604534741540e+01
3.000000000000000000e+00 1.903581890880744254e+01
3.000000000000000000e+00 1.903521715034855788e+01
3.000000000000000000e+00 1.903435033161216694e+01
3.000000000000000000e+00 1.903303061299601140e+01
3.000000000000000000e+00 1.903224266162602163e+01
3.000000000000000000e+00 1.903151502622529279e+01
3.000000000000000000e+00 1.903079495982530034e+01
3.000000000000000000e+00 1.902979819369415182e+01
3.000000000000000000e+00 1.902955201228279947e+01
3.000000000000000000e+00 1.902832426282834533e+01
3.000000000000000000e+00 1.902721134244414358e+01
3.000000000000000000e+00 1.902617841362605233e+01
3.000000000000000000e+00 1.902482387312429779e+01
3.000000000000000000e+00 1.902409912466457342e+01
3.000000000000000000e+00 1.902356714934126813e+01
3.000000000000000000e+00 1.902286814443264262e+01
3.000000000000000000e+00 1.902230979723878335e+01
3.000000000000000000e+00 1.902138395021234274e+01
3.000000000000000000e+00 1.902095951399395801e+01
3.000000000000000000e+00 1.902043917747993618e+01
3.000000000000000000e+00 1.901893586229482480e+01
3.000000000000000000e+00 1.901818486109788253e+01
3.000000000000000000e+00 1.901783830502768780e+01
3.000000000000000000e+00 1.901642417638108640e+01
3.000000000000000000e+00 1.901564638784904560e+01
3.000000000000000000e+00 1.901515992544504741e+01
3.000000000000000000e+00 1.901480612756941824e+01
3.000000000000000000e+00 1.901426134672783519e+01
3.000000000000000000e+00 1.901377549717471993e+01
3.000000000000000000e+00 1.901303332055908868e+01
3.000000000000000000e+00 1.901224898406321984e+01
3.000000000000000000e+00 1.901196085715169204e+01
3.000000000000000000e+00 1.901142473279796263e+01
3.000000000000000000e+00 1.900916770726564309e+01
3.000000000000000000e+00 1.900912966468852261e+01
3.000000000000000000e+00 1.900791285704159961e+01
3.000000000000000000e+00 1.900762676676778540e+01
3.000000000000000000e+00 1.900641975092112901e+01
3.000000000000000000e+00 1.900558115902251188e+01
3.000000000000000000e+00 1.900499366651549948e+01
3.000000000000000000e+00 1.900459470731729894e+01
3.000000000000000000e+00 1.900436425867456691e+01
3.000000000000000000e+00 1.900254593363828093e+01
3.000000000000000000e+00 1.900178810458053746e+01
3.000000000000000000e+00 1.900129848150610101e+01
3.000000000000000000e+00 1.900044201456088899e+01
3.000000000000000000e+00 1.899922350439661400e+01
3.000000000000000000e+00 1.899830000016895681e+01
3.000000000000000000e+00 1.899793392181179996e+01
3.000000000000000000e+00 1.899749873515805376e+01
3.000000000000000000e+00 1.899697228669850091e+01
3.000000000000000000e+00 1.899585016078854238e+01
3.000000000000000000e+00 1.899577409354493085e+01
3.000000000000000000e+00 1.899460295165136614e+01
3.000000000000000000e+00 1.899456381729411447e+01
3.000000000000000000e+00 1.899309988444774433e+01
3.000000000000000000e+00 1.899287480880189705e+01
3.000000000000000000e+00 1.899260917029341300e+01
3.000000000000000000e+00 1.899148317504084815e+01
3.000000000000000000e+00 1.899120178347045496e+01
3.000000000000000000e+00 1.898982557829049611e+01
3.000000000000000000e+00 1.898909078486229518e+01
3.000000000000000000e+00 1.898855244876234849e+01
3.000000000000000000e+00 1.898777060032574582e+01
3.000000000000000000e+00 1.898704131859459920e+01
3.000000000000000000e+00 1.898655984662159568e+01
3.000000000000000000e+00 1.898632363584503580e+01
3.000000000000000000e+00 1.898485957055662254e+01
3.000000000000000000e+00 1.898435907750347340e+01
3.000000000000000000e+00 1.898358006945684195e+01
3.000000000000000000e+00 1.898209149757433067e+01
3.000000000000000000e+00 1.898158107458171884e+01
3.000000000000000000e+00 1.898113940423389678e+01
3.000000000000000000e+00 1.898008727716879562e+01
3.000000000000000000e+00 1.897996089493237548e+01
3.000000000000000000e+00 1.897917839977696985e+01
3.000000000000000000e+00 1.897839566159741764e+01
3.000000000000000000e+00 1.897772181063188768e+01
3.000000000000000000e+00 1.897731470711212154e+01
3.000000000000000000e+00 1.897668272094899677e+01
3.000000000000000000e+00 1.897613344867581731e+01
3.000000000000000000e+00 1.897569529644244923e+01
3.000000000000000000e+00 1.897487980825361831e+01
3.000000000000000000e+00 1.897476594131900640e+01
3.000000000000000000e+00 1.897384546109009662e+01
3.000000000000000000e+00 1.897285437718278800e+01
3.000000000000000000e+00 1.897158626561744654e+01
3.000000000000000000e+00 1.897137102180778712e+01
3.000000000000000000e+00 1.897059788164149907e+01
3.000000000000000000e+00 1.897021764297126012e+01
3.000000000000000000e+00 1.896906517061658093e+01
3.000000000000000000e+00 1.896859950183010568e+01
3.000000000000000000e+00 1.896749492533756154e+01
3.000000000000000000e+00 1.896731021203536471e+01
3.000000000000000000e+00 1.896676274896939063e+01
3.000000000000000000e+00 1.896601804749412779e+01
3.000000000000000000e+00 1.896493599611468639e+01
3.000000000000000000e+00 1.896451430618190415e+01
3.000000000000000000e+00 1.896406831060883036e+01
3.000000000000000000e+00 1.896333718250148692e+01
3.000000000000000000e+00 1.896306526692682581e+01
3.000000000000000000e+00 1.896216880256110215e+01
3.000000000000000000e+00 1.896153145619285141e+01
3.000000000000000000e+00 1.896094174228128182e+01
3.000000000000000000e+00 1.896046045739288743e+01
3.000000000000000000e+00 1.896036166701195214e+01
3.000000000000000000e+00 1.895967533985723463e+01
3.000000000000000000e+00 1.895911640315477342e+01
3.000000000000000000e+00 1.895823127353806115e+01
3.000000000000000000e+00 1.895782412719532317e+01
3.000000000000000000e+00 1.895748136399114969e+01
3.000000000000000000e+00 1.895651850683656647e+01
3.000000000000000000e+00 1.895597822600674220e+01
3.000000000000000000e+00 1.895499533628962396e+01
3.000000000000000000e+00 1.895461926854494195e+01
3.000000000000000000e+00 1.895391571164079636e+01
3.000000000000000000e+00 1.895338784086737860e+01
3.000000000000000000e+00 1.895317523938085458e+01
3.000000000000000000e+00 1.895256723836815382e+01
3.000000000000000000e+00 1.895164684038888936e+01
3.000000000000000000e+00 1.895098182618605875e+01
3.000000000000000000e+00 1.895068818153143297e+01
3.000000000000000000e+00 1.894987656636230966e+01
3.000000000000000000e+00 1.894962726760333283e+01
3.000000000000000000e+00 1.894868275381711342e+01
3.000000000000000000e+00 1.894809074082965594e+01
3.000000000000000000e+00 1.894759494854815784e+01
3.000000000000000000e+00 1.894628991210269930e+01
3.000000000000000000e+00 1.894590567809045822e+01
3.000000000000000000e+00 1.894549352970789613e+01
3.000000000000000000e+00 1.894508314488212974e+01
3.000000000000000000e+00 1.894371835839668705e+01
3.000000000000000000e+00 1.894324546366942741e+01
3.000000000000000000e+00 1.894223321693080919e+01
3.000000000000000000e+00 1.894184222119455896e+01
3.000000000000000000e+00 1.894108492141067757e+01
3.000000000000000000e+00 1.894030157431955530e+01
3.000000000000000000e+00 1.893942830679796785e+01
3.000000000000000000e+00 1.893877866181641778e+01
3.000000000000000000e+00 1.893815207914051868e+01
3.000000000000000000e+00 1.893793822319721443e+01
3.000000000000000000e+00 1.893741417107323244e+01
3.000000000000000000e+00 1.893652019681903909e+01
3.000000000000000000e+00 1.893593083682189260e+01
3.000000000000000000e+00 1.893540736620157006e+01
3.000000000000000000e+00 1.893497707937499541e+01
3.000000000000000000e+00 1.893395594564102424e+01
3.000000000000000000e+00 1.893354141500361365e+01
3.000000000000000000e+00 1.893322418425288589e+01
3.000000000000000000e+00 1.893283855433626428e+01
3.000000000000000000e+00 1.893211942556883542e+01
3.000000000000000000e+00 1.893201932110332919e+01
3.000000000000000000e+00 1.893086218156450684e+01
3.000000000000000000e+00 1.892994682863277944e+01
3.000000000000000000e+00 1.892936233366031118e+01
3.000000000000000000e+00 1.892829911190762360e+01
3.000000000000000000e+00 1.892774289503511298e+01
3.000000000000000000e+00 1.892740981611184026e+01
3.000000000000000000e+00 1.892692461751623156e+01
3.000000000000000000e+00 1.892567312637228127e+01
3.000000000000000000e+00 1.892533397159035857e+01
3.000000000000000000e+00 1.892411065141784476e+01
3.000000000000000000e+00 1.892398719160283349e+01
3.000000000000000000e+00 1.892345807659307866e+01
3.000000000000000000e+00 1.892296512789873830e+01
3.000000000000000000e+00 1.892210033135829761e+01
3.000000000000000000e+00 1.892139205154337844e+01
3.000000000000000000e+00 1.892111082411183531e+01
3.000000000000000000e+00 1.892013019264305029e+01
3.000000000000000000e+00 1.892008606654993841e+01
3.000000000000000000e+00 1.891957465855368881e+01
3.000000000000000000e+00 1.891902397885230158e+01
3.000000000000000000e+00 1.891793981144073911e+01
3.000000000000000000e+00 1.891688162829795417e+01
3.000000000000000000e+00 1.891632701363672808e+01
3.000000000000000000e+00 1.891606841729626254e+01
3.000000000000000000e+00 1.891539803687014754e+01
3.000000000000000000e+00 1.891408119278307254e+01
3.000000000000000000e+00 1.891377355185115050e+01
3.000000000000000000e+00 1.891339135617592859e+01
3.000000000000000000e+00 1.891269992248430754e+01
3.000000000000000000e+00 1.891206921418826070e+01
3.000000000000000000e+00 1.891154354374656776e+01
3.000000000000000000e+00 1.891098178453944456e+01
3.000000000000000000e+00 1.891003952168781055e+01
3.000000000000000000e+00 1.890940355300156028e+01
3.000000000000000000e+00 1.890797309411049909e+01
3.000000000000000000e+00 1.890771414346478352e+01
3.000000000000000000e+00 1.890711499891568437e+01
3.000000000000000000e+00 1.890687807264605169e+01
3.000000000000000000e+00 1.890674862700079828e+01
3.000000000000000000e+00 1.890562346256890436e+01
3.000000000000000000e+00 1.890501201804517351e+01
3.000000000000000000e+00 1.890464599071278684e+01
3.000000000000000000e+00 1.890375932728647257e+01
3.000000000000000000e+00 1.890312306577874679e+01
3.000000000000000000e+00 1.890250841077366317e+01
3.000000000000000000e+00 1.890169765563439697e+01
3.000000000000000000e+00 1.890127768924658724e+01
3.000000000000000000e+00 1.890109218632651533e+01
3.000000000000000000e+00 1.890001330037427252e+01
3.000000000000000000e+00 1.889942972264347887e+01
3.000000000000000000e+00 1.889924919492861477e+01
3.000000000000000000e+00 1.889845814275041036e+01
3.000000000000000000e+00 1.889801398468562255e+01
3.000000000000000000e+00 1.889717233661393792e+01
3.000000000000000000e+00 1.889673733654360177e+01
3.000000000000000000e+00 1.889640434819510517e+01
3.000000000000000000e+00 1.889611569547790637e+01
3.000000000000000000e+00 1.889495771679465363e+01
3.000000000000000000e+00 1.889477049134507425e+01
3.000000000000000000e+00 1.889345872677655791e+01
3.000000000000000000e+00 1.889307680272043655e+01
3.000000000000000000e+00 1.889267704408677062e+01
3.000000000000000000e+00 1.889194035659405912e+01
3.000000000000000000e+00 1.889110221157483949e+01
3.000000000000000000e+00 1.889066961995922611e+01
3.000000000000000000e+00 1.889041569235313744e+01
3.000000000000000000e+00 1.888896606122799682e+01
3.000000000000000000e+00 1.888856130136235834e+01
3.000000000000000000e+00 1.888816370929421851e+01
3.000000000000000000e+00 1.888773223375796206e+01
3.000000000000000000e+00 1.888722825343522516e+01
3.000000000000000000e+00 1.888657182575146010e+01
3.000000000000000000e+00 1.888643446409919235e+01
3.000000000000000000e+00 1.888542390597099896e+01
3.000000000000000000e+00 1.888459139877999959e+01
3.000000000000000000e+00 1.888390587555594635e+01
3.000000000000000000e+00 1.888341058798509309e+01
3.000000000000000000e+00 1.888209997383897587e+01
3.000000000000000000e+00 1.888185340926740352e+01
3.000000000000000000e+00 1.888147424762678028e+01
3.000000000000000000e+00 1.888088739289946361e+01
3.000000000000000000e+00 1.888039681925847546e+01
3.000000000000000000e+00 1.887912577924099011e+01
3.000000000000000000e+00 1.887878391459142335e+01
3.000000000000000000e+00 1.887811065469318805e+01
3.000000000000000000e+00 1.887755234954060057e+01
3.000000000000000000e+00 1.887678952490122697e+01
3.000000000000000000e+00 1.887657734587431690e+01
3.000000000000000000e+00 1.887627900467116859e+01
3.000000000000000000e+00 1.887568297273602980e+01
3.000000000000000000e+00 1.887539168547194990e+01
3.000000000000000000e+00 1.887476184992287642e+01
3.000000000000000000e+00 1.887402501148781653e+01
3.000000000000000000e+00 1.887394555847298250e+01
3.000000000000000000e+00 1.887331073792622149e+01
3.000000000000000000e+00 1.887240260135775216e+01
3.000000000000000000e+00 1.887178842986164184e+01
3.000000000000000000e+00 1.887099984546646070e+01
3.000000000000000000e+00 1.887032238706602172e+01
3.000000000000000000e+00 1.887017770063899746e+01
3.000000000000000000e+00 1.886952046444677222e+01
3.000000000000000000e+00 1.886897047701475572e+01
3.000000000000000000e+00 1.886832298271489350e+01
3.000000000000000000e+00 1.886789398323612588e+01
3.000000000000000000e+00 1.886758405684241424e+01
3.000000000000000000e+00 1.886640838228518646e+01
3.000000000000000000e+00 1.886597845783683880e+01
3.000000000000000000e+00 1.886585111905941048e+01
3.000000000000000000e+00 1.886458756929297564e+01
3.000000000000000000e+00 1.886425164842518143e+01
3.000000000000000000e+00 1.886376309675045704e+01
3.000000000000000000e+00 1.886323343499657312e+01
3.000000000000000000e+00 1.886243672528642534e+01
3.000000000000000000e+00 1.886223582781202524e+01
3.000000000000000000e+00 1.886157755471500863e+01
3.000000000000000000e+00 1.886144665704888723e+01
3.000000000000000000e+00 1.886094851014175333e+01
3.000000000000000000e+00 1.886036642232411609e+01
3.000000000000000000e+00 1.885951025934730296e+01
3.000000000000000000e+00 1.885886702355558953e+01
3.000000000000000000e+00 1.885833998586154792e+01
3.000000000000000000e+00 1.885744356282418366e+01
3.000000000000000000e+00 1.885707870324847235e+01
3.000000000000000000e+00 1.885645463239799469e+01
3.000000000000000000e+00 1.885592922407670358e+01
3.000000000000000000e+00 1.885561567363969004e+01
3.000000000000000000e+00 1.885469548230122427e+01
3.000000000000000000e+00 1.885413788875860064e+01
3.000000000000000000e+00 1.885345729595027109e+01
3.000000000000000000e+00 1.885317652021143431e+01
3.000000000000000000e+00 1.885268343361047272e+01
3.000000000000000000e+00 1.885235940464751536e+01
3.000000000000000000e+00 1.885165194626598506e+01
3.000000000000000000e+00 1.885036068367080730e+01
3.000000000000000000e+00 1.885017256770528604e+01
3.000000000000000000e+00 1.884947413448220033e+01
3.000000000000000000e+00 1.884889627935918810e+01
3.000000000000000000e+00 1.884812572343517445e+01
3.000000000000000000e+00 1.884772254532935420e+01
3.000000000000000000e+00 1.884706881808670076e+01
3.000000000000000000e+00 1.884653824096817587e+01
3.000000000000000000e+00 1.884617023026629923e+01
3.000000000000000000e+00 1.884514220969596821e+01
3.000000000000000000e+00 1.884472770959743926e+01
3.000000000000000000e+00 1.884401567506530739e+01
3.000000000000000000e+00 1.884352638561553661e+01
3.000000000000000000e+00 1.884276082964729682e+01
3.000000000000000000e+00 1.884265793470838801e+01
3.000000000000000000e+00 1.884192348378688564e+01
3.000000000000000000e+00 1.884130344626422726e+01
3.000000000000000000e+00 1.884036710761374778e+01
3.000000000000000000e+00 1.883997570372236652e+01
3.000000000000000000e+00 1.883955427741259925e+01
3.000000000000000000e+00 1.883946025971918914e+01
3.000000000000000000e+00 1.883836857467063908e+01
3.000000000000000000e+00 1.883821700423935752e+01
3.000000000000000000e+00 1.883733858298186803e+01
3.000000000000000000e+00 1.883703707836153640e+01
3.000000000000000000e+00 1.883634402263422203e+01
3.000000000000000000e+00 1.883563687806528719e+01
3.000000000000000000e+00 1.883510904449487455e+01
3.000000000000000000e+00 1.883443911972436169e+01
3.000000000000000000e+00 1.883408375237006993e+01
3.000000000000000000e+00 1.883279831593171849e+01
3.000000000000000000e+00 1.883210900974599866e+01
3.000000000000000000e+00 1.883170579426714752e+01
3.000000000000000000e+00 1.883144143129187142e+01
3.000000000000000000e+00 1.883104990520897815e+01
3.000000000000000000e+00 1.883021505026833609e+01
3.000000000000000000e+00 1.882935731420107217e+01
3.000000000000000000e+00 1.882854691066790309e+01
3.000000000000000000e+00 1.882826849503608813e+01
3.000000000000000000e+00 1.882818089261093064e+01
3.000000000000000000e+00 1.882771668552943112e+01
3.000000000000000000e+00 1.882697291054137168e+01
3.000000000000000000e+00 1.882615315331733541e+01
3.000000000000000000e+00 1.882525353711794835e+01
3.000000000000000000e+00 1.882490630651151875e+01
3.000000000000000000e+00 1.882457439974515623e+01
3.000000000000000000e+00 1.882352474501212214e+01
3.000000000000000000e+00 1.882325603320162699e+01
3.000000000000000000e+00 1.882252162212994406e+01
3.000000000000000000e+00 1.882178120597017212e+01
3.000000000000000000e+00 1.882153531392945922e+01
3.000000000000000000e+00 1.882051213710747106e+01
3.000000000000000000e+00 1.881993489629947547e+01
3.000000000000000000e+00 1.881966134601827889e+01
3.000000000000000000e+00 1.881923375830907830e+01
3.000000000000000000e+00 1.881811951130510607e+01
3.000000000000000000e+00 1.881692532737356416e+01
3.000000000000000000e+00 1.881662962020545038e+01
3.000000000000000000e+00 1.881610680778774025e+01
3.000000000000000000e+00 1.881508961656153289e+01
3.000000000000000000e+00 1.881465929927675518e+01
3.000000000000000000e+00 1.881443613675279636e+01
3.000000000000000000e+00 1.881406962861768406e+01
3.000000000000000000e+00 1.881327211205486805e+01
3.000000000000000000e+00 1.881226477506658767e+01
3.000000000000000000e+00 1.881208537977349948e+01
3.000000000000000000e+00 1.881152882718363628e+01
3.000000000000000000e+00 1.881053982164645788e+01
3.000000000000000000e+00 1.881025969709446599e+01
3.000000000000000000e+00 1.880959272774821400e+01
3.000000000000000000e+00 1.880906697291977281e+01
3.000000000000000000e+00 1.880843090940448548e+01
3.000000000000000000e+00 1.880775857491299519e+01
3.000000000000000000e+00 1.880735911945396310e+01
3.000000000000000000e+00 1.880683082862207556e+01
3.000000000000000000e+00 1.880651217570010658e+01
3.000000000000000000e+00 1.880459578398832932e+01
3.000000000000000000e+00 1.880431768153689731e+01
3.000000000000000000e+00 1.880353925806713633e+01
3.000000000000000000e+00 1.880296395944687760e+01
3.000000000000000000e+00 1.880231512759261037e+01
3.000000000000000000e+00 1.880198916856396707e+01
3.000000000000000000e+00 1.880121496227580380e+01
3.000000000000000000e+00 1.880075605645432901e+01
3.000000000000000000e+00 1.879994466019188337e+01
3.000000000000000000e+00 1.879940932511765439e+01
3.000000000000000000e+00 1.879919778940318409e+01
3.000000000000000000e+00 1.879844438084309388e+01
3.000000000000000000e+00 1.879722001809735943e+01
3.000000000000000000e+00 1.879655793335766845e+01
3.000000000000000000e+00 1.879566533431706787e+01
3.000000000000000000e+00 1.879482596130507588e+01
3.000000000000000000e+00 1.879456233597710124e+01
3.000000000000000000e+00 1.879430672422071424e+01
3.000000000000000000e+00 1.879320583655264443e+01
3.000000000000000000e+00 1.879266798174709763e+01
3.000000000000000000e+00 1.879215149623799519e+01
3.000000000000000000e+00 1.879160299846033766e+01
3.000000000000000000e+00 1.879113349610114980e+01
3.000000000000000000e+00 1.879089065101894818e+01
3.000000000000000000e+00 1.879075689178392139e+01
3.000000000000000000e+00 1.879029103534033851e+01
3.000000000000000000e+00 1.878949607779256681e+01
3.000000000000000000e+00 1.878914121888861288e+01
3.000000000000000000e+00 1.878843743773848374e+01
3.000000000000000000e+00 1.878780992180142917e+01
3.000000000000000000e+00 1.878778123412964618e+01
3.000000000000000000e+00 1.878725475322285021e+01
3.000000000000000000e+00 1.878658176035543192e+01
3.000000000000000000e+00 1.878591018873270002e+01
3.000000000000000000e+00 1.878558111440350231e+01
3.000000000000000000e+00 1.878422352100929871e+01
3.000000000000000000e+00 1.878352110836849675e+01
3.000000000000000000e+00 1.878314150431019058e+01
3.000000000000000000e+00 1.878225864966588787e+01
3.000000000000000000e+00 1.878056475733512798e+01
3.000000000000000000e+00 1.877959816141498806e+01
3.000000000000000000e+00 1.877945747273072286e+01
3.000000000000000000e+00 1.877910280824477240e+01
3.000000000000000000e+00 1.877754291598531466e+01
3.000000000000000000e+00 1.877745207446148257e+01
3.000000000000000000e+00 1.877697928969823238e+01
3.000000000000000000e+00 1.877634549975546108e+01
3.000000000000000000e+00 1.877514963453442931e+01
3.000000000000000000e+00 1.877488396320655184e+01
3.000000000000000000e+00 1.877389798950280309e+01
3.000000000000000000e+00 1.877329175329803590e+01
3.000000000000000000e+00 1.877314173057835589e+01
3.000000000000000000e+00 1.877272308155404446e+01
3.000000000000000000e+00 1.877216734063160786e+01
3.000000000000000000e+00 1.877160484221851178e+01
3.000000000000000000e+00 1.877111377430915340e+01
3.000000000000000000e+00 1.877000036444177766e+01
3.000000000000000000e+00 1.876926908276603356e+01
3.000000000000000000e+00 1.876832183541047527e+01
3.000000000000000000e+00 1.876766123423072941e+01
3.000000000000000000e+00 1.876743461141427005e+01
3.000000000000000000e+00 1.876712306215433657e+01
3.000000000000000000e+00 1.876669039393505400e+01
3.000000000000000000e+00 1.876576595383813029e+01
3.000000000000000000e+00 1.876496469278594148e+01
3.000000000000000000e+00 1.876467000662375995e+01
3.000000000000000000e+00 1.876402360915146161e+01
3.000000000000000000e+00 1.876294053390663663e+01
3.000000000000000000e+00 1.876219065939222830e+01
3.000000000000000000e+00 1.876184623879561286e+01
3.000000000000000000e+00 1.876108357374281255e+01
3.000000000000000000e+00 1.876017080060929842e+01
3.000000000000000000e+00 1.875945972170299214e+01
3.000000000000000000e+00 1.875922941372499508e+01
3.000000000000000000e+00 1.875859890720304435e+01
3.000000000000000000e+00 1.875828904559936916e+01
3.000000000000000000e+00 1.875800501925321839e+01
3.000000000000000000e+00 1.875676869481021924e+01
3.000000000000000000e+00 1.875643413518509206e+01
3.000000000000000000e+00 1.875537525948843509e+01
3.000000000000000000e+00 1.875499772702631418e+01
3.000000000000000000e+00 1.875436616801408007e+01
3.000000000000000000e+00 1.875288696674263633e+01
3.000000000000000000e+00 1.875231817266007184e+01
3.000000000000000000e+00 1.875188252972892755e+01
3.000000000000000000e+00 1.875149938168159736e+01
3.000000000000000000e+00 1.875132473207645489e+01
3.000000000000000000e+00 1.875066183694167776e+01
3.000000000000000000e+00 1.874978613916662340e+01
3.000000000000000000e+00 1.874925542861651451e+01
3.000000000000000000e+00 1.874796433011030672e+01
3.000000000000000000e+00 1.874743465657328656e+01
3.000000000000000000e+00 1.874681436496574705e+01
3.000000000000000000e+00 1.874658524906002199e+01
3.000000000000000000e+00 1.874592850512222242e+01
3.000000000000000000e+00 1.874469881097781609e+01
3.000000000000000000e+00 1.874457244718940174e+01
3.000000000000000000e+00 1.874396264365550380e+01
3.000000000000000000e+00 1.874308425460059979e+01
3.000000000000000000e+00 1.874287794594471634e+01
3.000000000000000000e+00 1.874181916996107233e+01
3.000000000000000000e+00 1.874149310666278723e+01
3.000000000000000000e+00 1.874082552027549653e+01
3.000000000000000000e+00 1.874038413172741002e+01
3.000000000000000000e+00 1.873898924184685200e+01
3.000000000000000000e+00 1.873868538202365386e+01
3.000000000000000000e+00 1.873814926422716809e+01
3.000000000000000000e+00 1.873700341698860683e+01
3.000000000000000000e+00 1.873649211857459562e+01
3.000000000000000000e+00 1.873552449874220116e+01
3.000000000000000000e+00 1.873476147038245188e+01
3.000000000000000000e+00 1.873381294266577157e+01
3.000000000000000000e+00 1.873336139304517545e+01
3.000000000000000000e+00 1.873290887142213990e+01
3.000000000000000000e+00 1.873224539282494305e+01
3.000000000000000000e+00 1.873159704826302274e+01
3.000000000000000000e+00 1.873132524167153434e+01
3.000000000000000000e+00 1.873057210318357590e+01
3.000000000000000000e+00 1.872949045570407733e+01
3.000000000000000000e+00 1.872916593565866350e+01
3.000000000000000000e+00 1.872826708973789778e+01
3.000000000000000000e+00 1.872752680667477776e+01
3.000000000000000000e+00 1.872739581976115986e+01
3.000000000000000000e+00 1.872698001882373831e+01
3.000000000000000000e+00 1.872659493467707037e+01
3.000000000000000000e+00 1.872626615597124911e+01
3.000000000000000000e+00 1.872442455447798082e+01
3.000000000000000000e+00 1.872405377252657743e+01
3.000000000000000000e+00 1.872311835083207399e+01
3.000000000000000000e+00 1.872253902366086109e+01
3.000000000000000000e+00 1.872196869121014728e+01
3.000000000000000000e+00 1.872144756865658977e+01
3.000000000000000000e+00 1.872036878919163172e+01
3.000000000000000000e+00 1.872002586837294302e+01
3.000000000000000000e+00 1.871961735326024368e+01
3.000000000000000000e+00 1.871822011818223785e+01
3.000000000000000000e+00 1.871789392124527396e+01
3.000000000000000000e+00 1.871729908677147591e+01
3.000000000000000000e+00 1.871695333745196521e+01
3.000000000000000000e+00 1.871531341736366016e+01
3.000000000000000000e+00 1.871448538420196783e+01
3.000000000000000000e+00 1.871431375940915487e+01
3.000000000000000000e+00 1.871315883643870848e+01
3.000000000000000000e+00 1.871264988734590418e+01
3.000000000000000000e+00 1.871152270981248478e+01
3.000000000000000000e+00 1.871091669740752650e+01
3.000000000000000000e+00 1.871039395264984151e+01
3.000000000000000000e+00 1.870980122619909380e+01
3.000000000000000000e+00 1.870904638589237479e+01
3.000000000000000000e+00 1.870862015915846754e+01
3.000000000000000000e+00 1.870838491386803781e+01
3.000000000000000000e+00 1.870779906679059224e+01
3.000000000000000000e+00 1.870664947945651591e+01
3.000000000000000000e+00 1.870588333091250632e+01
3.000000000000000000e+00 1.870534318320180489e+01
3.000000000000000000e+00 1.870526297305432095e+01
3.000000000000000000e+00 1.870378181726533739e+01
3.000000000000000000e+00 1.870341698108905248e+01
3.000000000000000000e+00 1.870221925137465746e+01
3.000000000000000000e+00 1.870187510124335972e+01
3.000000000000000000e+00 1.870046872982522146e+01
3.000000000000000000e+00 1.869934779345388165e+01
3.000000000000000000e+00 1.869910918626375107e+01
3.000000000000000000e+00 1.869857087507273619e+01
3.000000000000000000e+00 1.869739760688493746e+01
3.000000000000000000e+00 1.869727604099596263e+01
3.000000000000000000e+00 1.869635916703190048e+01
3.000000000000000000e+00 1.869586390994338032e+01
3.000000000000000000e+00 1.869514254547610932e+01
3.000000000000000000e+00 1.869454426688795223e+01
3.000000000000000000e+00 1.869374317396703944e+01
3.000000000000000000e+00 1.869292386200293876e+01
3.000000000000000000e+00 1.869287746633454361e+01
3.000000000000000000e+00 1.869192664229008116e+01
3.000000000000000000e+00 1.869102629356979506e+01
3.000000000000000000e+00 1.869066897724416521e+01
3.000000000000000000e+00 1.869001130017628398e+01
3.000000000000000000e+00 1.868955221422244506e+01
3.000000000000000000e+00 1.868897844209684322e+01
3.000000000000000000e+00 1.868797405748556884e+01
3.000000000000000000e+00 1.868751698644649650e+01
3.000000000000000000e+00 1.868603773852907324e+01
3.000000000000000000e+00 1.868583756620834535e+01
3.000000000000000000e+00 1.868440331832375989e+01
3.000000000000000000e+00 1.868373822238219617e+01
3.000000000000000000e+00 1.868336960154566029e+01
3.000000000000000000e+00 1.868294037594324664e+01
3.000000000000000000e+00 1.868198546670130256e+01
3.000000000000000000e+00 1.868163080546363730e+01
3.000000000000000000e+00 1.868121287175558365e+01
3.000000000000000000e+00 1.868089600279191842e+01
3.000000000000000000e+00 1.867971282658870891e+01
3.000000000000000000e+00 1.867911248547488157e+01
3.000000000000000000e+00 1.867799783179178874e+01
3.000000000000000000e+00 1.867618184043783103e+01
3.000000000000000000e+00 1.867608714025559635e+01
3.000000000000000000e+00 1.867573181736880983e+01
3.000000000000000000e+00 1.867437204735213641e+01
3.000000000000000000e+00 1.867400372614699577e+01
3.000000000000000000e+00 1.867338277884661935e+01
3.000000000000000000e+00 1.867270016689983336e+01
3.000000000000000000e+00 1.867177492250917226e+01
3.000000000000000000e+00 1.867099760165888966e+01
3.000000000000000000e+00 1.867007917723138277e+01
3.000000000000000000e+00 1.866960284623483446e+01
3.000000000000000000e+00 1.866873662681769375e+01
3.000000000000000000e+00 1.866803646014007967e+01
3.000000000000000000e+00 1.866703299941430672e+01
3.000000000000000000e+00 1.866685091985374356e+01
3.000000000000000000e+00 1.866619064058340527e+01
3.000000000000000000e+00 1.866459140190803723e+01
3.000000000000000000e+00 1.866426268590501891e+01
3.000000000000000000e+00 1.866311078416222102e+01
3.000000000000000000e+00 1.866227989655573083e+01
3.000000000000000000e+00 1.866156060252713544e+01
3.000000000000000000e+00 1.866027048330226279e+01
3.000000000000000000e+00 1.865991449140551595e+01
3.000000000000000000e+00 1.865883206659334448e+01
3.000000000000000000e+00 1.865734660228783781e+01
3.000000000000000000e+00 1.865716899012648611e+01
3.000000000000000000e+00 1.865640342624752535e+01
3.000000000000000000e+00 1.865600938118616625e+01
3.000000000000000000e+00 1.865518447692150517e+01
3.000000000000000000e+00 1.865483835097037613e+01
3.000000000000000000e+00 1.865371697504702198e+01
3.000000000000000000e+00 1.865354069078710353e+01
3.000000000000000000e+00 1.865253272889606251e+01
3.000000000000000000e+00 1.865213680437911137e+01
3.000000000000000000e+00 1.865141178536225297e+01
3.000000000000000000e+00 1.865110691605206128e+01
3.000000000000000000e+00 1.864956309147125424e+01
3.000000000000000000e+00 1.864866703725637720e+01
3.000000000000000000e+00 1.864748775861153618e+01
3.000000000000000000e+00 1.864708299040947992e+01
3.000000000000000000e+00 1.864635853611614991e+01
3.000000000000000000e+00 1.864613699220574361e+01
3.000000000000000000e+00 1.864545769909034334e+01
3.000000000000000000e+00 1.864518539846842771e+01
3.000000000000000000e+00 1.864485286467965963e+01
3.000000000000000000e+00 1.864397938315496717e+01
3.000000000000000000e+00 1.864270080972517363e+01
3.000000000000000000e+00 1.864180764110938782e+01
3.000000000000000000e+00 1.864144826797801358e+01
3.000000000000000000e+00 1.864047029729275451e+01
3.000000000000000000e+00 1.863957182233007615e+01
3.000000000000000000e+00 1.863870259533927154e+01
3.000000000000000000e+00 1.863849454567187536e+01
3.000000000000000000e+00 1.863814575256596484e+01
3.000000000000000000e+00 1.863662304454976493e+01
3.000000000000000000e+00 1.863579060417860234e+01
3.000000000000000000e+00 1.863512430340483661e+01
3.000000000000000000e+00 1.863441386670351463e+01
3.000000000000000000e+00 1.863265298072712994e+01
3.000000000000000000e+00 1.863241547106302320e+01
3.000000000000000000e+00 1.863142578920682624e+01
3.000000000000000000e+00 1.863111917484816971e+01
3.000000000000000000e+00 1.863071173091812938e+01
3.000000000000000000e+00 1.863003227422849051e+01
3.000000000000000000e+00 1.862868458482245515e+01
3.000000000000000000e+00 1.862841316889337762e+01
3.000000000000000000e+00 1.862800414224481926e+01
3.000000000000000000e+00 1.862708196470436661e+01
3.000000000000000000e+00 1.862594236550467741e+01
3.000000000000000000e+00 1.862581153451767690e+01
3.000000000000000000e+00 1.862481006688231133e+01
3.000000000000000000e+00 1.862449501080782355e+01
3.000000000000000000e+00 1.862296130567158414e+01
3.000000000000000000e+00 1.862242432253971458e+01
3.000000000000000000e+00 1.862113334589507829e+01
3.000000000000000000e+00 1.862033048389928069e+01
3.000000000000000000e+00 1.862011177478196799e+01
3.000000000000000000e+00 1.861918003992260751e+01
3.000000000000000000e+00 1.861889395914505840e+01
3.000000000000000000e+00 1.861816150916809676e+01
3.000000000000000000e+00 1.861765786025644331e+01
3.000000000000000000e+00 1.861734315609538370e+01
3.000000000000000000e+00 1.861656022022725665e+01
3.000000000000000000e+00 1.861587016624608637e+01
3.000000000000000000e+00 1.861416439020520031e+01
3.000000000000000000e+00 1.861325223956082908e+01
3.000000000000000000e+00 1.861224586931929537e+01
3.000000000000000000e+00 1.861142153072801264e+01
3.000000000000000000e+00 1.861093238654148152e+01
3.000000000000000000e+00 1.861026253216782322e+01
3.000000000000000000e+00 1.860976562627827491e+01
3.000000000000000000e+00 1.860958552951411349e+01
3.000000000000000000e+00 1.860845485632628282e+01
3.000000000000000000e+00 1.860777159788357693e+01
3.000000000000000000e+00 1.860684443612097638e+01
3.000000000000000000e+00 1.860589702367804321e+01
3.000000000000000000e+00 1.860527239976557112e+01
3.000000000000000000e+00 1.860503812382611599e+01
3.000000000000000000e+00 1.860417648044881034e+01
3.000000000000000000e+00 1.860347690470210935e+01
3.000000000000000000e+00 1.860297482099898048e+01
3.000000000000000000e+00 1.860166327793564278e+01
3.000000000000000000e+00 1.860119288916827429e+01
3.000000000000000000e+00 1.860040251099712449e+01
3.000000000000000000e+00 1.859963758961098534e+01
3.000000000000000000e+00 1.859908157892622782e+01
3.000000000000000000e+00 1.859842586061564873e+01
3.000000000000000000e+00 1.859755256870676732e+01
3.000000000000000000e+00 1.859645688508561889e+01
3.000000000000000000e+00 1.859542834638909525e+01
3.000000000000000000e+00 1.859436235662556669e+01
3.000000000000000000e+00 1.859400825234909149e+01
3.000000000000000000e+00 1.859321546121280733e+01
3.000000000000000000e+00 1.859213210744870537e+01
3.000000000000000000e+00 1.859141294055572402e+01
3.000000000000000000e+00 1.859074122227153580e+01
3.000000000000000000e+00 1.858969262385838661e+01
3.000000000000000000e+00 1.858920504559781861e+01
3.000000000000000000e+00 1.858787693912433525e+01
3.000000000000000000e+00 1.858733968111112489e+01
3.000000000000000000e+00 1.858656889543850710e+01
3.000000000000000000e+00 1.858634263494422001e+01
3.000000000000000000e+00 1.858477426650027198e+01
3.000000000000000000e+00 1.858443510672352161e+01
3.000000000000000000e+00 1.858344483576341588e+01
3.000000000000000000e+00 1.858308563664638768e+01
3.000000000000000000e+00 1.858193245258026494e+01
3.000000000000000000e+00 1.858183773961236085e+01
3.000000000000000000e+00 1.858086730127431707e+01
3.000000000000000000e+00 1.857957193862658940e+01
3.000000000000000000e+00 1.857904776769049349e+01
3.000000000000000000e+00 1.857794013268422262e+01
3.000000000000000000e+00 1.857748544173270133e+01
3.000000000000000000e+00 1.857608334850822729e+01
3.000000000000000000e+00 1.857528277169241093e+01
3.000000000000000000e+00 1.857483315817927405e+01
3.000000000000000000e+00 1.857454124126742556e+01
3.000000000000000000e+00 1.857360040603492024e+01
3.000000000000000000e+00 1.857252200000365150e+01
3.000000000000000000e+00 1.857132329815674510e+01
3.000000000000000000e+00 1.857080208484918060e+01
3.000000000000000000e+00 1.856972726635756743e+01
3.000000000000000000e+00 1.856808651933458165e+01
3.000000000000000000e+00 1.856778247308111318e+01
3.000000000000000000e+00 1.856701994028799518e+01
3.000000000000000000e+00 1.856648480839549009e+01
3.000000000000000000e+00 1.856582060908829845e+01
3.000000000000000000e+00 1.856429667854666121e+01
3.000000000000000000e+00 1.856365034304528194e+01
3.000000000000000000e+00 1.856271968668126249e+01
3.000000000000000000e+00 1.856219990476306236e+01
3.000000000000000000e+00 1.856138743730541307e+01
3.000000000000000000e+00 1.856069801736075675e+01
3.000000000000000000e+00 1.855998444973396744e+01
3.000000000000000000e+00 1.855863630323900182e+01
3.000000000000000000e+00 1.855810222138967447e+01
3.000000000000000000e+00 1.855630956841925538e+01
3.000000000000000000e+00 1.855602444747552937e+01
3.000000000000000000e+00 1.855526571097790978e+01
3.000000000000000000e+00 1.855476568838508555e+01
3.000000000000000000e+00 1.855367040274001766e+01
3.000000000000000000e+00 1.855302424435114617e+01
3.000000000000000000e+00 1.855210054116999174e+01
3.000000000000000000e+00 1.855164662442824763e+01
3.000000000000000000e+00 1.855054936199955407e+01
3.000000000000000000e+00 1.855010343826998565e+01
3.000000000000000000e+00 1.854875697056320405e+01
3.000000000000000000e+00 1.854840598477904123e+01
3.000000000000000000e+00 1.854789023700527295e+01
3.000000000000000000e+00 1.854709955149655443e+01
3.000000000000000000e+00 1.854690928406173356e+01
3.000000000000000000e+00 1.854518645715710790e+01
3.000000000000000000e+00 1.854451282489168662e+01
3.000000000000000000e+00 1.854338793635056604e+01
3.000000000000000000e+00 1.854281757223461824e+01
3.000000000000000000e+00 1.854206802591276571e+01
3.000000000000000000e+00 1.854078277173009681e+01
3.000000000000000000e+00 1.854036154140744586e+01
3.000000000000000000e+00 1.853966079952574120e+01
3.000000000000000000e+00 1.853886654702754200e+01
3.000000000000000000e+00 1.853804990168416111e+01
3.000000000000000000e+00 1.853734188646193815e+01
3.000000000000000000e+00 1.853635054349464184e+01
3.000000000000000000e+00 1.853562363492711640e+01
3.000000000000000000e+00 1.853487917562034681e+01
3.000000000000000000e+00 1.853423452474742206e+01
3.000000000000000000e+00 1.853348244235019848e+01
3.000000000000000000e+00 1.853242741445859210e+01
3.000000000000000000e+00 1.853221474070200259e+01
3.000000000000000000e+00 1.853128246012757785e+01
3.000000000000000000e+00 1.853010190145315406e+01
3.000000000000000000e+00 1.852934898787150786e+01
3.000000000000000000e+00 1.852901285630763795e+01
3.000000000000000000e+00 1.852798913630270050e+01
3.000000000000000000e+00 1.852733331175898712e+01
3.000000000000000000e+00 1.852661704372197704e+01
3.000000000000000000e+00 1.852646741281640885e+01
3.000000000000000000e+00 1.852539047481267431e+01
3.000000000000000000e+00 1.852485132299604942e+01
3.000000000000000000e+00 1.852419087929899888e+01
3.000000000000000000e+00 1.852368633876966442e+01
3.000000000000000000e+00 1.852224302090915486e+01
3.000000000000000000e+00 1.852170342538431314e+01
3.000000000000000000e+00 1.852065621118315164e+01
3.000000000000000000e+00 1.852022068598960303e+01
3.000000000000000000e+00 1.851974790484075939e+01
3.000000000000000000e+00 1.851894196949561788e+01
3.000000000000000000e+00 1.851812994417976910e+01
3.000000000000000000e+00 1.851781285836865010e+01
3.000000000000000000e+00 1.851692781860377224e+01
3.000000000000000000e+00 1.851634467319791355e+01
3.000000000000000000e+00 1.851592083162433511e+01
3.000000000000000000e+00 1.851495993637028903e+01
3.000000000000000000e+00 1.851368291557486501e+01
3.000000000000000000e+00 1.851320862055672123e+01
3.000000000000000000e+00 1.851231744183585448e+01
3.000000000000000000e+00 1.851187581096577972e+01
3.000000000000000000e+00 1.851040296662606366e+01
3.000000000000000000e+00 1.850930463736364118e+01
3.000000000000000000e+00 1.850830656445089417e+01
3.000000000000000000e+00 1.850795144031658168e+01
3.000000000000000000e+00 1.850708502310752479e+01
3.000000000000000000e+00 1.850582834317749459e+01
3.000000000000000000e+00 1.850549889328174658e+01
3.000000000000000000e+00 1.850500632843307969e+01
3.000000000000000000e+00 1.850418996205092270e+01
3.000000000000000000e+00 1.850346453250007883e+01
3.000000000000000000e+00 1.850208728251815771e+01
3.000000000000000000e+00 1.850181349597699665e+01
3.000000000000000000e+00 1.850151613624860047e+01
3.000000000000000000e+00 1.850009296289125871e+01
3.000000000000000000e+00 1.849995733933067399e+01
3.000000000000000000e+00 1.849933701096087546e+01
3.000000000000000000e+00 1.849858279289380292e+01
3.000000000000000000e+00 1.849786256758648051e+01
3.000000000000000000e+00 1.849756056141927019e+01
3.000000000000000000e+00 1.849641591738821589e+01
3.000000000000000000e+00 1.849619522126513260e+01
3.000000000000000000e+00 1.849376826735230495e+01
3.000000000000000000e+00 1.849353269586993775e+01
3.000000000000000000e+00 1.849336270583249942e+01
3.000000000000000000e+00 1.849279194592914877e+01
3.000000000000000000e+00 1.849253750076768554e+01
3.000000000000000000e+00 1.849163633125407458e+01
3.000000000000000000e+00 1.849022350268591097e+01
3.000000000000000000e+00 1.848966647588874324e+01
3.000000000000000000e+00 1.848880038791126879e+01
3.000000000000000000e+00 1.848849585394219730e+01
3.000000000000000000e+00 1.848806178385222054e+01
3.000000000000000000e+00 1.848794088159356264e+01
3.000000000000000000e+00 1.848670541186642424e+01
3.000000000000000000e+00 1.848529708420189266e+01
3.000000000000000000e+00 1.848503771099054660e+01
3.000000000000000000e+00 1.848309161672815293e+01
3.000000000000000000e+00 1.848283928726886671e+01
3.000000000000000000e+00 1.848259728594855034e+01
3.000000000000000000e+00 1.848196532166695860e+01
3.000000000000000000e+00 1.848154151399145917e+01
3.000000000000000000e+00 1.848075983723859039e+01
3.000000000000000000e+00 1.847984410864741633e+01
3.000000000000000000e+00 1.847939146346146799e+01
3.000000000000000000e+00 1.847872404631253218e+01
3.000000000000000000e+00 1.847719415855393166e+01
3.000000000000000000e+00 1.847688039834975271e+01
3.000000000000000000e+00 1.847631194916178643e+01
3.000000000000000000e+00 1.847539809613337880e+01
3.000000000000000000e+00 1.847506903866841199e+01
3.000000000000000000e+00 1.847487129834709663e+01
3.000000000000000000e+00 1.847314691101810880e+01
3.000000000000000000e+00 1.847250467881737634e+01
3.000000000000000000e+00 1.847239527379367630e+01
3.000000000000000000e+00 1.847111283854258801e+01
3.000000000000000000e+00 1.847074444370626978e+01
3.000000000000000000e+00 1.847013103642082754e+01
3.000000000000000000e+00 1.846973818845850701e+01
3.000000000000000000e+00 1.846867201065811059e+01
3.000000000000000000e+00 1.846771545409393411e+01
3.000000000000000000e+00 1.846715585660698622e+01
3.000000000000000000e+00 1.846661802062131130e+01
3.000000000000000000e+00 1.846618635444147571e+01
3.000000000000000000e+00 1.846587641636240207e+01
3.000000000000000000e+00 1.846428872384969466e+01
3.000000000000000000e+00 1.846298497639588732e+01
3.000000000000000000e+00 1.846263018745683127e+01
3.000000000000000000e+00 1.846194071725511776e+01
3.000000000000000000e+00 1.846113391330091247e+01
3.000000000000000000e+00 1.846052312659553252e+01
3.000000000000000000e+00 1.845979442918086733e+01
3.000000000000000000e+00 1.845951251026252748e+01
3.000000000000000000e+00 1.845918648082017555e+01
3.000000000000000000e+00 1.845848935603855523e+01
3.000000000000000000e+00 1.845752222182561653e+01
3.000000000000000000e+00 1.845674111233774539e+01
3.000000000000000000e+00 1.845635518511160811e+01
3.000000000000000000e+00 1.845599758551511371e+01
3.000000000000000000e+00 1.845523195429978358e+01
3.000000000000000000e+00 1.845474207200729921e+01
3.000000000000000000e+00 1.845423809432101336e+01
3.000000000000000000e+00 1.845383696040494925e+01
3.000000000000000000e+00 1.845345035693482316e+01
3.000000000000000000e+00 1.845297771162577405e+01
3.000000000000000000e+00 1.845193894393442591e+01
3.000000000000000000e+00 1.845008043530753383e+01
3.000000000000000000e+00 1.844991196192270166e+01
3.000000000000000000e+00 1.844888691159823679e+01
3.000000000000000000e+00 1.844803579706761099e+01
3.000000000000000000e+00 1.844718921773455378e+01
3.000000000000000000e+00 1.844659620100339481e+01
3.000000000000000000e+00 1.844635335004178245e+01
3.000000000000000000e+00 1.844565443848750164e+01
3.000000000000000000e+00 1.844452176384912789e+01
3.000000000000000000e+00 1.844395049060674907e+01
3.000000000000000000e+00 1.844368842223618898e+01
3.000000000000000000e+00 1.844318344278109834e+01
3.000000000000000000e+00 1.844252742878907725e+01
3.000000000000000000e+00 1.844208687361845023e+01
3.000000000000000000e+00 1.844137491615919444e+01
3.000000000000000000e+00 1.844068328000798473e+01
3.000000000000000000e+00 1.844045495572220972e+01
3.000000000000000000e+00 1.843925495695840411e+01
3.000000000000000000e+00 1.843889185021492594e+01
3.000000000000000000e+00 1.843836893016662515e+01
3.000000000000000000e+00 1.843800407549031561e+01
3.000000000000000000e+00 1.843736551001051893e+01
3.000000000000000000e+00 1.843665658848320987e+01
3.000000000000000000e+00 1.843584736180594774e+01
3.000000000000000000e+00 1.843508633004128683e+01
3.000000000000000000e+00 1.843419634727590761e+01
3.000000000000000000e+00 1.843275657791141242e+01
3.000000000000000000e+00 1.843226918995016916e+01
3.000000000000000000e+00 1.843160526745464622e+01
3.000000000000000000e+00 1.843088674501382940e+01
3.000000000000000000e+00 1.843072670604585639e+01
3.000000000000000000e+00 1.843014684124251090e+01
3.000000000000000000e+00 1.842877343303351978e+01
3.000000000000000000e+00 1.842826801792741520e+01
3.000000000000000000e+00 1.842806063266262129e+01
3.000000000000000000e+00 1.842689661094848930e+01
3.000000000000000000e+00 1.842642670959053319e+01
3.000000000000000000e+00 1.842594231479521483e+01
3.000000000000000000e+00 1.842530560759526637e+01
3.000000000000000000e+00 1.842485930040470876e+01
3.000000000000000000e+00 1.842394971450358909e+01
3.000000000000000000e+00 1.842338097626834426e+01
3.000000000000000000e+00 1.842291564409535809e+01
3.000000000000000000e+00 1.842255237245392152e+01
3.000000000000000000e+00 1.842200589738146022e+01
3.000000000000000000e+00 1.842118417769880878e+01
3.000000000000000000e+00 1.842072930155920929e+01
3.000000000000000000e+00 1.841935412879861289e+01
3.000000000000000000e+00 1.841838691378179504e+01
3.000000000000000000e+00 1.841803630033983907e+01
3.000000000000000000e+00 1.841737278207395079e+01
3.000000000000000000e+00 1.841667575371963039e+01
3.000000000000000000e+00 1.841638733451419085e+01
3.000000000000000000e+00 1.841576827170637287e+01
3.000000000000000000e+00 1.841493092074763993e+01
3.000000000000000000e+00 1.841442728302665799e+01
3.000000000000000000e+00 1.841403850894318239e+01
3.000000000000000000e+00 1.841343310083681928e+01
3.000000000000000000e+00 1.841259488802728939e+01
3.000000000000000000e+00 1.841213571311761044e+01
3.000000000000000000e+00 1.841172442731145509e+01
3.000000000000000000e+00 1.841149695858161195e+01
3.000000000000000000e+00 1.841069605400829445e+01
3.000000000000000000e+00 1.840961482585028008e+01
3.000000000000000000e+00 1.840938912560968532e+01
3.000000000000000000e+00 1.840861553778034576e+01
3.000000000000000000e+00 1.840856558505732465e+01
3.000000000000000000e+00 1.840714971701023828e+01
3.000000000000000000e+00 1.840686665832267011e+01
3.000000000000000000e+00 1.840517301003036366e+01
3.000000000000000000e+00 1.840499595257254484e+01
3.000000000000000000e+00 1.840461863033356593e+01
3.000000000000000000e+00 1.840421054714055771e+01
3.000000000000000000e+00 1.840335612219921657e+01
3.000000000000000000e+00 1.840290148887282839e+01
3.000000000000000000e+00 1.840197492590759509e+01
3.000000000000000000e+00 1.840149085036452803e+01
3.000000000000000000e+00 1.840091567369711711e+01
3.000000000000000000e+00 1.839948497147968709e+01
3.000000000000000000e+00 1.839925597051824724e+01
3.000000000000000000e+00 1.839900150054790018e+01
3.000000000000000000e+00 1.839792590934291638e+01
3.000000000000000000e+00 1.839764889437777384e+01
3.000000000000000000e+00 1.839683021654844453e+01
3.000000000000000000e+00 1.839647782143986277e+01
3.000000000000000000e+00 1.839555723063449122e+01
3.000000000000000000e+00 1.839474274851531277e+01
3.000000000000000000e+00 1.839457260232817859e+01
3.000000000000000000e+00 1.839370431895051183e+01
3.000000000000000000e+00 1.839322114292292554e+01
3.000000000000000000e+00 1.839264696233741603e+01
3.000000000000000000e+00 1.839126321346630277e+01
3.000000000000000000e+00 1.839052061123701876e+01
3.000000000000000000e+00 1.839015231433493369e+01
3.000000000000000000e+00 1.838935481425922802e+01
3.000000000000000000e+00 1.838923531064570582e+01
3.000000000000000000e+00 1.838819468344372154e+01
3.000000000000000000e+00 1.838708003896237386e+01
3.000000000000000000e+00 1.838673647580970894e+01
3.000000000000000000e+00 1.838640115032268696e+01
3.000000000000000000e+00 1.838491567985485275e+01
3.000000000000000000e+00 1.838438319757068484e+01
3.000000000000000000e+00 1.838408299305392291e+01
3.000000000000000000e+00 1.838337663718616000e+01
3.000000000000000000e+00 1.838300884999684115e+01
3.000000000000000000e+00 1.838153874385158915e+01
3.000000000000000000e+00 1.838075927868668913e+01
3.000000000000000000e+00 1.838059947926178239e+01
3.000000000000000000e+00 1.838022861097633864e+01
3.000000000000000000e+00 1.838001754986489189e+01
3.000000000000000000e+00 1.837910303467661066e+01
3.000000000000000000e+00 1.837848578320291892e+01
3.000000000000000000e+00 1.837710095517359932e+01
3.000000000000000000e+00 1.837663012537098695e+01
3.000000000000000000e+00 1.837590469143975014e+01
3.000000000000000000e+00 1.837529506314519878e+01
3.000000000000000000e+00 1.837431809482479750e+01
3.000000000000000000e+00 1.837392601798900671e+01
3.000000000000000000e+00 1.837261227192503199e+01
3.000000000000000000e+00 1.837245229778001843e+01
3.000000000000000000e+00 1.837166255654143399e+01
3.000000000000000000e+00 1.837122982253833214e+01
3.000000000000000000e+00 1.837039492767187099e+01
3.000000000000000000e+00 1.837034212335844430e+01
3.000000000000000000e+00 1.836952594715205223e+01
3.000000000000000000e+00 1.836872928346105738e+01
3.000000000000000000e+00 1.836810196670345263e+01
3.000000000000000000e+00 1.836798104509171026e+01
3.000000000000000000e+00 1.836670608445226094e+01
3.000000000000000000e+00 1.836631955756508816e+01
3.000000000000000000e+00 1.836608864750925108e+01
3.000000000000000000e+00 1.836466487703525630e+01
3.000000000000000000e+00 1.836412400960343305e+01
3.000000000000000000e+00 1.836318339194072280e+01
3.000000000000000000e+00 1.836239143488599268e+01
3.000000000000000000e+00 1.836229964500735434e+01
3.000000000000000000e+00 1.836136196461586323e+01
3.000000000000000000e+00 1.836082705052789876e+01
3.000000000000000000e+00 1.835932089867925399e+01
3.000000000000000000e+00 1.835885631279619545e+01
3.000000000000000000e+00 1.835791453983435773e+01
3.000000000000000000e+00 1.835767100292186171e+01
3.000000000000000000e+00 1.835719465931859062e+01
3.000000000000000000e+00 1.835574555364543059e+01
3.000000000000000000e+00 1.835557262442630844e+01
3.000000000000000000e+00 1.835528929145895205e+01
3.000000000000000000e+00 1.835455720274113389e+01
3.000000000000000000e+00 1.835418430891605723e+01
3.000000000000000000e+00 1.835354238161689011e+01
3.000000000000000000e+00 1.835318487540591548e+01
3.000000000000000000e+00 1.835223482227098657e+01
3.000000000000000000e+00 1.835083805631680676e+01
3.000000000000000000e+00 1.835041351221575567e+01
3.000000000000000000e+00 1.834984633852695524e+01
3.000000000000000000e+00 1.834969131129235365e+01
3.000000000000000000e+00 1.834881714728564006e+01
3.000000000000000000e+00 1.834801638726195350e+01
3.000000000000000000e+00 1.834713907674327515e+01
3.000000000000000000e+00 1.834560807562257878e+01
3.000000000000000000e+00 1.834508180615625861e+01
3.000000000000000000e+00 1.834495043857794272e+01
3.000000000000000000e+00 1.834449363724237614e+01
3.000000000000000000e+00 1.834319059607187441e+01
3.000000000000000000e+00 1.834280699642121704e+01
3.000000000000000000e+00 1.834203314851489353e+01
3.000000000000000000e+00 1.834159055380145276e+01
3.000000000000000000e+00 1.834094757401353704e+01
3.000000000000000000e+00 1.834042273361647091e+01
3.000000000000000000e+00 1.833972828866361127e+01
3.000000000000000000e+00 1.833904522545865845e+01
3.000000000000000000e+00 1.833894870535619859e+01
3.000000000000000000e+00 1.833803277333187154e+01
3.000000000000000000e+00 1.833741679604403529e+01
3.000000000000000000e+00 1.833683846980643750e+01
3.000000000000000000e+00 1.833610991541775448e+01
3.000000000000000000e+00 1.833568658585170752e+01
3.000000000000000000e+00 1.833442919887674805e+01
3.000000000000000000e+00 1.833356924520014530e+01
3.000000000000000000e+00 1.833284200300512623e+01
3.000000000000000000e+00 1.833166577601764047e+01
3.000000000000000000e+00 1.833145442183271712e+01
3.000000000000000000e+00 1.833098247044658891e+01
3.000000000000000000e+00 1.833060586538072201e+01
3.000000000000000000e+00 1.832946616032147347e+01
3.000000000000000000e+00 1.832923602596200752e+01
3.000000000000000000e+00 1.832791128447281892e+01
3.000000000000000000e+00 1.832710961083076739e+01
3.000000000000000000e+00 1.832676998414382297e+01
3.000000000000000000e+00 1.832601244060741408e+01
3.000000000000000000e+00 1.832577015923727615e+01
3.000000000000000000e+00 1.832452756725170318e+01
3.000000000000000000e+00 1.832439879112663306e+01
3.000000000000000000e+00 1.832316670054675711e+01
3.000000000000000000e+00 1.832288602524096888e+01
3.000000000000000000e+00 1.832195825656453891e+01
3.000000000000000000e+00 1.832138889836004481e+01
3.000000000000000000e+00 1.832035230266372494e+01
3.000000000000000000e+00 1.831994374893946187e+01
3.000000000000000000e+00 1.831922165060295882e+01
3.000000000000000000e+00 1.831849147855356463e+01
3.000000000000000000e+00 1.831823267754437978e+01
3.000000000000000000e+00 1.831710628096426774e+01
3.000000000000000000e+00 1.831683790279702606e+01
3.000000000000000000e+00 1.831597199825150923e+01
3.000000000000000000e+00 1.831551043742269513e+01
3.000000000000000000e+00 1.831447304056708703e+01
3.000000000000000000e+00 1.831387339404871639e+01
3.000000000000000000e+00 1.831323181692311763e+01
3.000000000000000000e+00 1.831167428888154802e+01
3.000000000000000000e+00 1.831095114028613580e+01
3.000000000000000000e+00 1.831076250238725223e+01
3.000000000000000000e+00 1.831016092799106332e+01
3.000000000000000000e+00 1.830947812356134108e+01
3.000000000000000000e+00 1.830878540337063853e+01
3.000000000000000000e+00 1.830867584295818418e+01
3.000000000000000000e+00 1.830797384740074918e+01
3.000000000000000000e+00 1.830727871773438054e+01
3.000000000000000000e+00 1.830652923649335406e+01
3.000000000000000000e+00 1.830583396914501648e+01
3.000000000000000000e+00 1.830515051302674578e+01
3.000000000000000000e+00 1.830353034539634649e+01
3.000000000000000000e+00 1.830330796518055791e+01
3.000000000000000000e+00 1.830220547239876794e+01
3.000000000000000000e+00 1.830162777670301821e+01
3.000000000000000000e+00 1.830088787399177974e+01
3.000000000000000000e+00 1.830056330794522523e+01
3.000000000000000000e+00 1.830024193508458197e+01
3.000000000000000000e+00 1.829974471943359049e+01
3.000000000000000000e+00 1.829872308264218717e+01
3.000000000000000000e+00 1.829794307775473783e+01
3.000000000000000000e+00 1.829726231995185515e+01
3.000000000000000000e+00 1.829651021968032154e+01
3.000000000000000000e+00 1.829537294000638070e+01
3.000000000000000000e+00 1.829520641170322293e+01
3.000000000000000000e+00 1.829400757898559959e+01
3.000000000000000000e+00 1.829372855939787712e+01
3.000000000000000000e+00 1.829336454428526437e+01
3.000000000000000000e+00 1.829268082688121311e+01
3.000000000000000000e+00 1.829204097255199102e+01
3.000000000000000000e+00 1.829114558878015373e+01
3.000000000000000000e+00 1.829056070764093178e+01
3.000000000000000000e+00 1.828911508216066650e+01
3.000000000000000000e+00 1.828817867375979844e+01
3.000000000000000000e+00 1.828750900232238763e+01
3.000000000000000000e+00 1.828702479317822949e+01
3.000000000000000000e+00 1.828643110891304602e+01
3.000000000000000000e+00 1.828587166588733481e+01
3.000000000000000000e+00 1.828497423757627161e+01
3.000000000000000000e+00 1.828444475655762957e+01
3.000000000000000000e+00 1.828409222531757194e+01
3.000000000000000000e+00 1.828323293138011607e+01
3.000000000000000000e+00 1.828225747694414238e+01
3.000000000000000000e+00 1.828145211706739559e+01
3.000000000000000000e+00 1.828088519281699575e+01
3.000000000000000000e+00 1.827997630974712351e+01
3.000000000000000000e+00 1.827935151858170215e+01
3.000000000000000000e+00 1.827842215600450615e+01
3.000000000000000000e+00 1.827779954961422249e+01
3.000000000000000000e+00 1.827668028710487391e+01
3.000000000000000000e+00 1.827585031846355790e+01
3.000000000000000000e+00 1.827466217390898606e+01
3.000000000000000000e+00 1.827435328424021677e+01
3.000000000000000000e+00 1.827335588733151184e+01
3.000000000000000000e+00 1.827307395990533578e+01
3.000000000000000000e+00 1.827231676221828849e+01
3.000000000000000000e+00 1.827144008493884542e+01
3.000000000000000000e+00 1.827110895977538974e+01
3.000000000000000000e+00 1.827071564356795008e+01
3.000000000000000000e+00 1.827005315032993593e+01
3.000000000000000000e+00 1.826963824984819240e+01
3.000000000000000000e+00 1.826856424299917947e+01
3.000000000000000000e+00 1.826817045608411050e+01
3.000000000000000000e+00 1.826737206295810623e+01
3.000000000000000000e+00 1.826636192367372757e+01
3.000000000000000000e+00 1.826487622940120303e+01
3.000000000000000000e+00 1.826417768242170681e+01
3.000000000000000000e+00 1.826392031830288687e+01
3.000000000000000000e+00 1.826339235852573495e+01
3.000000000000000000e+00 1.826290363130405936e+01
3.000000000000000000e+00 1.826220279794840451e+01
3.000000000000000000e+00 1.826165639974388100e+01
3.000000000000000000e+00 1.826035056914717813e+01
3.000000000000000000e+00 1.825986644236825285e+01
3.000000000000000000e+00 1.825891478693896985e+01
3.000000000000000000e+00 1.825805422905403930e+01
3.000000000000000000e+00 1.825737448682706088e+01
3.000000000000000000e+00 1.825695803429458763e+01
3.000000000000000000e+00 1.825623881566462714e+01
3.000000000000000000e+00 1.825501522818729327e+01
3.000000000000000000e+00 1.825410376614543750e+01
3.000000000000000000e+00 1.825255577047932221e+01
3.000000000000000000e+00 1.825224308996991596e+01
3.000000000000000000e+00 1.825178090003606712e+01
3.000000000000000000e+00 1.825005293672520779e+01
3.000000000000000000e+00 1.824942784385598316e+01
3.000000000000000000e+00 1.824908048309493580e+01
3.000000000000000000e+00 1.824757052829938431e+01
3.000000000000000000e+00 1.824688579051026593e+01
3.000000000000000000e+00 1.824572985315539597e+01
3.000000000000000000e+00 1.824553024687937608e+01
3.000000000000000000e+00 1.824396539430330222e+01
3.000000000000000000e+00 1.824122539196655524e+01
3.000000000000000000e+00 1.824054111705077119e+01
3.000000000000000000e+00 1.824007889479582190e+01
3.000000000000000000e+00 1.823891908045885657e+01
3.000000000000000000e+00 1.823712461639993165e+01
3.000000000000000000e+00 1.823618917666084016e+01
3.000000000000000000e+00 1.823482953417816788e+01
3.000000000000000000e+00 1.823373002556454381e+01
3.000000000000000000e+00 1.823234916289322172e+01
3.000000000000000000e+00 1.823145629637133069e+01
3.000000000000000000e+00 1.823121788265808618e+01
3.000000000000000000e+00 1.822924741540701277e+01
3.000000000000000000e+00 1.822844838927880318e+01
3.000000000000000000e+00 1.822805371376872330e+01
3.000000000000000000e+00 1.822655208078677802e+01
3.000000000000000000e+00 1.822526875649709766e+01
3.000000000000000000e+00 1.822446730071069965e+01
3.000000000000000000e+00 1.822265534962886946e+01
3.000000000000000000e+00 1.822211471459850429e+01
3.000000000000000000e+00 1.822141124667549406e+01
3.000000000000000000e+00 1.822033901104288844e+01
3.000000000000000000e+00 1.821835075147223648e+01
3.000000000000000000e+00 1.821819116501164260e+01
3.000000000000000000e+00 1.821718359809002408e+01
3.000000000000000000e+00 1.821572624186741152e+01
3.000000000000000000e+00 1.821424037756236913e+01
3.000000000000000000e+00 1.821249140944970790e+01
3.000000000000000000e+00 1.821185866323843427e+01
3.000000000000000000e+00 1.821135475096090062e+01
3.000000000000000000e+00 1.820954871906979733e+01
3.000000000000000000e+00 1.820901522183800481e+01
3.000000000000000000e+00 1.820809965152177057e+01
3.000000000000000000e+00 1.820768086447033340e+01
3.000000000000000000e+00 1.820530995628701376e+01
3.000000000000000000e+00 1.820289740474847662e+01
3.000000000000000000e+00 1.820172987506335360e+01
3.000000000000000000e+00 1.820109885980778941e+01
3.000000000000000000e+00 1.819934756050797731e+01
3.000000000000000000e+00 1.819895030505247391e+01
3.000000000000000000e+00 1.819696353910959985e+01
3.000000000000000000e+00 1.819651288271411715e+01
3.000000000000000000e+00 1.819536116697465999e+01
3.000000000000000000e+00 1.819464097913785139e+01
3.000000000000000000e+00 1.819360351273174459e+01
3.000000000000000000e+00 1.819294529891908851e+01
3.000000000000000000e+00 1.819249094388307597e+01
3.000000000000000000e+00 1.819156869952354683e+01
3.000000000000000000e+00 1.818931469228470732e+01
3.000000000000000000e+00 1.818851598718442020e+01
3.000000000000000000e+00 1.818766536698103664e+01
3.000000000000000000e+00 1.818571369168337881e+01
3.000000000000000000e+00 1.818421039164525155e+01
3.000000000000000000e+00 1.818299856773285228e+01
3.000000000000000000e+00 1.818202385118282294e+01
3.000000000000000000e+00 1.817997920492447861e+01
3.000000000000000000e+00 1.817892462075651849e+01
3.000000000000000000e+00 1.817700631075548756e+01
3.000000000000000000e+00 1.817559400834528205e+01
3.000000000000000000e+00 1.817451255362450269e+01
3.000000000000000000e+00 1.817382553747686558e+01
3.000000000000000000e+00 1.817293500082639923e+01
3.000000000000000000e+00 1.816952625280180555e+01
3.000000000000000000e+00 1.816879427921987045e+01
3.000000000000000000e+00 1.816710905676543319e+01
3.000000000000000000e+00 1.816635504014453417e+01
3.000000000000000000e+00 1.816422843604047799e+01
3.000000000000000000e+00 1.816350785000455659e+01
3.000000000000000000e+00 1.816036002342693934e+01
3.000000000000000000e+00 1.815981116029929510e+01
3.000000000000000000e+00 1.815851719600655301e+01
3.000000000000000000e+00 1.815748690596135617e+01
3.000000000000000000e+00 1.815525012328279075e+01
3.000000000000000000e+00 1.814972130486211199e+01
3.000000000000000000e+00 1.814768359148860455e+01
3.000000000000000000e+00 1.814733996952225681e+01
3.000000000000000000e+00 1.814163385230882852e+01
3.000000000000000000e+00 1.813877129427885038e+01
3.000000000000000000e+00 1.813774762738952973e+01
3.000000000000000000e+00 1.813545983889136082e+01
3.000000000000000000e+00 1.813436517558530525e+01
3.000000000000000000e+00 1.812581866586012325e+01
3.000000000000000000e+00 1.812299837610229858e+01
3.000000000000000000e+00 1.812166032481704647e+01
3.000000000000000000e+00 1.811995124953297420e+01
3.000000000000000000e+00 1.811757918197360340e+01
3.000000000000000000e+00 1.811634660538903674e+01
3.000000000000000000e+00 1.811510222117286517e+01
3.000000000000000000e+00 1.811408173986800918e+01
3.000000000000000000e+00 1.811386714822866395e+01
3.000000000000000000e+00 1.810872502259140759e+01
3.000000000000000000e+00 1.810667661084615787e+01
3.000000000000000000e+00 1.810208961305177411e+01
3.000000000000000000e+00 1.810142909560595470e+01
3.000000000000000000e+00 1.809980596940098607e+01
3.000000000000000000e+00 1.809472827502247227e+01
3.000000000000000000e+00 1.809233873686369520e+01
3.000000000000000000e+00 1.809083926158990252e+01
3.000000000000000000e+00 1.808173215253623312e+01
3.000000000000000000e+00 1.808034038660732890e+01
3.000000000000000000e+00 1.807625296301208806e+01
3.000000000000000000e+00 1.806879569866613622e+01
3.000000000000000000e+00 1.806388707492182277e+01
3.000000000000000000e+00 1.805785755660400937e+01
3.000000000000000000e+00 1.805439270099787308e+01
3.000000000000000000e+00 1.805127280473067231e+01
3.000000000000000000e+00 1.804940488481001637e+01
4.000000000000000000e+00 2.463941481594369165e+01
4.000000000000000000e+00 2.462556860783960744e+01
4.000000000000000000e+00 2.456905292032886123e+01
4.000000000000000000e+00 2.453395944468541501e+01
4.000000000000000000e+00 2.434854495405222252e+01
4.000000000000000000e+00 2.340476382669393018e+01
4.000000000000000000e+00 2.338036289641232557e+01
4.000000000000000000e+00 2.334926007487056054e+01
4.000000000000000000e+00 2.334728677115066731e+01
4.000000000000000000e+00 2.325736959496401823e+01
4.000000000000000000e+00 2.269871655779838449e+01
4.000000000000000000e+00 2.266261453524300151e+01
4.000000000000000000e+00 2.259808066025257034e+01
4.000000000000000000e+00 2.256782549739864052e+01
4.000000000000000000e+00 2.249854002065001168e+01
4.000000000000000000e+00 2.239225833370934993e+01
4.000000000000000000e+00 2.238819188092832491e+01
4.000000000000000000e+00 2.231211213312550257e+01
4.000000000000000000e+00 2.229255672758201712e+01
4.000000000000000000e+00 2.228993813553450565e+01
4.000000000000000000e+00 2.225867611001976698e+01
4.000000000000000000e+00 2.225457170312112254e+01
4.000000000000000000e+00 2.224711993399686705e+01
4.000000000000000000e+00 2.223934071651028432e+01
4.000000000000000000e+00 2.223567694347963197e+01
4.000000000000000000e+00 2.222522908136502195e+01
4.000000000000000000e+00 2.220822126848017675e+01
4.000000000000000000e+00 2.220526034154553940e+01
4.000000000000000000e+00 2.220144035901120105e+01
4.000000000000000000e+00 2.219421100421673998e+01
4.000000000000000000e+00 2.219262128972089343e+01
4.000000000000000000e+00 2.218906019978310695e+01
4.000000000000000000e+00 2.218272604135693271e+01
4.000000000000000000e+00 2.217246561396723692e+01
4.000000000000000000e+00 2.216879085374022296e+01
4.000000000000000000e+00 2.216074891431533445e+01
4.000000000000000000e+00 2.215231435751003630e+01
4.000000000000000000e+00 2.214713516781198877e+01
4.000000000000000000e+00 2.214192668610461467e+01
4.000000000000000000e+00 2.213009368429721491e+01
4.000000000000000000e+00 2.212981076003914183e+01
4.000000000000000000e+00 2.212113794923969579e+01
4.000000000000000000e+00 2.211853179183379936e+01
4.000000000000000000e+00 2.211236109549528095e+01
4.000000000000000000e+00 2.210975038483042354e+01
4.000000000000000000e+00 2.210685251931911566e+01
4.000000000000000000e+00 2.209279528896031053e+01
4.000000000000000000e+00 2.208623193309977850e+01
4.000000000000000000e+00 2.208242243498902013e+01
4.000000000000000000e+00 2.207673023485552832e+01
4.000000000000000000e+00 2.207103066024436089e+01
4.000000000000000000e+00 2.206687445304048367e+01
4.000000000000000000e+00 2.206172700122354513e+01
4.000000000000000000e+00 2.205766629400416790e+01
4.000000000000000000e+00 2.205173393794619585e+01
4.000000000000000000e+00 2.203828887949600812e+01
4.000000000000000000e+00 2.203543924364722884e+01
4.000000000000000000e+00 2.203115914067703685e+01
4.000000000000000000e+00 2.202884496496116995e+01
4.000000000000000000e+00 2.202062696887865911e+01
4.000000000000000000e+00 2.201863336763388546e+01
4.000000000000000000e+00 2.201532430973371035e+01
4.000000000000000000e+00 2.200668769260978763e+01
4.000000000000000000e+00 2.199883401334541588e+01
4.000000000000000000e+00 2.199408472085476873e+01
4.000000000000000000e+00 2.198613620083802545e+01
4.000000000000000000e+00 2.197913571187019954e+01
4.000000000000000000e+00 2.197507014028318295e+01
4.000000000000000000e+00 2.196322779065071273e+01
4.000000000000000000e+00 2.196077873565199567e+01
4.000000000000000000e+00 2.192803581186694828e+01
4.000000000000000000e+00 2.191016657270870027e+01
4.000000000000000000e+00 2.186979994845040309e+01
4.000000000000000000e+00 2.176281022169427715e+01
4.000000000000000000e+00 2.161160632440971696e+01
4.000000000000000000e+00 2.110245732537448049e+01
4.000000000000000000e+00 2.109029539624969019e+01
4.000000000000000000e+00 2.103617523468517092e+01
4.000000000000000000e+00 2.099361360750208760e+01
4.000000000000000000e+00 2.091566970696417371e+01
4.000000000000000000e+00 2.090827000577633399e+01
4.000000000000000000e+00 2.090244624647915828e+01
4.000000000000000000e+00 2.089860599860747925e+01
4.000000000000000000e+00 2.088791977546787848e+01
4.000000000000000000e+00 2.087444649316439538e+01
4.000000000000000000e+00 2.085054587432283313e+01
4.000000000000000000e+00 2.084782034019701769e+01
4.000000000000000000e+00 2.084325361380555464e+01
4.000000000000000000e+00 2.083601839038834314e+01
4.000000000000000000e+00 2.083399713022709676e+01
4.000000000000000000e+00 2.081006383175527930e+01
4.000000000000000000e+00 2.080598823062612368e+01
4.000000000000000000e+00 2.079776758175491480e+01
4.000000000000000000e+00 2.079642386927797304e+01
4.000000000000000000e+00 2.079433602097204314e+01
4.000000000000000000e+00 2.079312727263549476e+01
4.000000000000000000e+00 2.078722231511901697e+01
4.000000000000000000e+00 2.078022276506039390e+01
4.000000000000000000e+00 2.077645505746095722e+01
4.000000000000000000e+00 2.076831972949728211e+01
4.000000000000000000e+00 2.076329320645141863e+01
4.000000000000000000e+00 2.075932043957271134e+01
4.000000000000000000e+00 2.074961112221046022e+01
4.000000000000000000e+00 2.074831038596702726e+01
4.000000000000000000e+00 2.073801647766662626e+01
4.000000000000000000e+00 2.073585267545262312e+01
4.000000000000000000e+00 2.073071241703754808e+01
4.000000000000000000e+00 2.072115326417640802e+01
4.000000000000000000e+00 2.072079524157598840e+01
4.000000000000000000e+00 2.071321651410644549e+01
4.000000000000000000e+00 2.070931849468197328e+01
4.000000000000000000e+00 2.070274511513926186e+01
4.000000000000000000e+00 2.069772456372950487e+01
4.000000000000000000e+00 2.069367091864739550e+01
4.000000000000000000e+00 2.068888587486680564e+01
4.000000000000000000e+00 2.068145363399858994e+01
4.000000000000000000e+00 2.068040830073278613e+01
4.000000000000000000e+00 2.066664610414629522e+01
4.000000000000000000e+00 2.066054116182105460e+01
4.000000000000000000e+00 2.064872630491763417e+01
4.000000000000000000e+00 2.064683381245161797e+01
4.000000000000000000e+00 2.064342471046505523e+01
4.000000000000000000e+00 2.063920079616378445e+01
4.000000000000000000e+00 2.062343837700040439e+01
4.000000000000000000e+00 2.061666721929495338e+01
4.000000000000000000e+00 2.060994848013499592e+01
4.000000000000000000e+00 2.060393069738416472e+01
4.000000000000000000e+00 2.060116956181900605e+01
4.000000000000000000e+00 2.059761939217446169e+01
4.000000000000000000e+00 2.058921758331462470e+01
4.000000000000000000e+00 2.058604755531158759e+01
4.000000000000000000e+00 2.057249838699373612e+01
4.000000000000000000e+00 2.056925382506299371e+01
4.000000000000000000e+00 2.055878703551445241e+01
4.000000000000000000e+00 2.055324013159209073e+01
4.000000000000000000e+00 2.055074149064654065e+01
4.000000000000000000e+00 2.054555932329233769e+01
4.000000000000000000e+00 2.053867990553762368e+01
4.000000000000000000e+00 2.053502092690007785e+01
4.000000000000000000e+00 2.052814979926025174e+01
4.000000000000000000e+00 2.050828619597688629e+01
4.000000000000000000e+00 2.050136244954613929e+01
4.000000000000000000e+00 2.048686214992213905e+01
4.000000000000000000e+00 2.048341836690267215e+01
4.000000000000000000e+00 2.047641696475724871e+01
4.000000000000000000e+00 2.047251069348570240e+01
4.000000000000000000e+00 2.047059921766308577e+01
4.000000000000000000e+00 2.046456443709297446e+01
4.000000000000000000e+00 2.045999753552708356e+01
4.000000000000000000e+00 2.045821653229019432e+01
4.000000000000000000e+00 2.045612490296888453e+01
4.000000000000000000e+00 2.045533611572238541e+01
4.000000000000000000e+00 2.044881813521146796e+01
4.000000000000000000e+00 2.044305952295374240e+01
4.000000000000000000e+00 2.043570591954781079e+01
4.000000000000000000e+00 2.043355551443755758e+01
4.000000000000000000e+00 2.043138802931848375e+01
4.000000000000000000e+00 2.042843051709145286e+01
4.000000000000000000e+00 2.042430686140721008e+01
4.000000000000000000e+00 2.042312740646467972e+01
4.000000000000000000e+00 2.042054174269333799e+01
4.000000000000000000e+00 2.041818215286830096e+01
4.000000000000000000e+00 2.041612721380726470e+01
4.000000000000000000e+00 2.041313508152586920e+01
4.000000000000000000e+00 2.040293842432970095e+01
4.000000000000000000e+00 2.040095070931958787e+01
4.000000000000000000e+00 2.039683090366290230e+01
4.000000000000000000e+00 2.039464686825532524e+01
4.000000000000000000e+00 2.038821062597573786e+01
4.000000000000000000e+00 2.038660844809092154e+01
4.000000000000000000e+00 2.038159429701232028e+01
4.000000000000000000e+00 2.037428379605538709e+01
4.000000000000000000e+00 2.037292654959019345e+01
4.000000000000000000e+00 2.036001921782947477e+01
4.000000000000000000e+00 2.035381390479312813e+01
4.000000000000000000e+00 2.034676847435828506e+01
4.000000000000000000e+00 2.034232387155806521e+01
4.000000000000000000e+00 2.033840218661118726e+01
4.000000000000000000e+00 2.033251516503557710e+01
4.000000000000000000e+00 2.033015712899925731e+01
4.000000000000000000e+00 2.032397903994058197e+01
4.000000000000000000e+00 2.031743476398994019e+01
4.000000000000000000e+00 2.031705707988961862e+01
4.000000000000000000e+00 2.031395815492637880e+01
4.000000000000000000e+00 2.030605200980583547e+01
4.000000000000000000e+00 2.030355258942832108e+01
4.000000000000000000e+00 2.029896745534899694e+01
4.000000000000000000e+00 2.029244491255095539e+01
4.000000000000000000e+00 2.028597672716146505e+01
4.000000000000000000e+00 2.028262452172211283e+01
4.000000000000000000e+00 2.027519133039692889e+01
4.000000000000000000e+00 2.027470561364458135e+01
4.000000000000000000e+00 2.027146128933426894e+01
4.000000000000000000e+00 2.026952262622807055e+01
4.000000000000000000e+00 2.026851219319605235e+01
4.000000000000000000e+00 2.026740428889638324e+01
4.000000000000000000e+00 2.026115787222352083e+01
4.000000000000000000e+00 2.025782428798620671e+01
4.000000000000000000e+00 2.025462479950196837e+01
4.000000000000000000e+00 2.025300587402816532e+01
4.000000000000000000e+00 2.024537448045039412e+01
4.000000000000000000e+00 2.024180517372160892e+01
4.000000000000000000e+00 2.023993182422942283e+01
4.000000000000000000e+00 2.023744358103988006e+01
4.000000000000000000e+00 2.022969644020981406e+01
4.000000000000000000e+00 2.022851986060494056e+01
4.000000000000000000e+00 2.022237599735752411e+01
4.000000000000000000e+00 2.022043875569464078e+01
4.000000000000000000e+00 2.021667034950120367e+01
4.000000000000000000e+00 2.021432897628120884e+01
4.000000000000000000e+00 2.020933571209187463e+01
4.000000000000000000e+00 2.020818030005479216e+01
4.000000000000000000e+00 2.020505894486028353e+01
4.000000000000000000e+00 2.020349861603359187e+01
4.000000000000000000e+00 2.019939513618296090e+01
4.000000000000000000e+00 2.019694231526317907e+01
4.000000000000000000e+00 2.019467457986133851e+01
4.000000000000000000e+00 2.019213021424303633e+01
4.000000000000000000e+00 2.018961691714268269e+01
4.000000000000000000e+00 2.018706788088559279e+01
4.000000000000000000e+00 2.018205023963039579e+01
4.000000000000000000e+00 2.017719674137746111e+01
4.000000000000000000e+00 2.017369200576130339e+01
4.000000000000000000e+00 2.017102713824129623e+01
4.000000000000000000e+00 2.016761108616082510e+01
4.000000000000000000e+00 2.016343767849698310e+01
4.000000000000000000e+00 2.015971824256247302e+01
4.000000000000000000e+00 2.015724865507887031e+01
4.000000000000000000e+00 2.015690567105826858e+01
4.000000000000000000e+00 2.015320948942601120e+01
4.000000000000000000e+00 2.015208076783901348e+01
4.000000000000000000e+00 2.014945269117408344e+01
4.000000000000000000e+00 2.014429196650027265e+01
4.000000000000000000e+00 2.014326218186035078e+01
4.000000000000000000e+00 2.014182666837799118e+01
4.000000000000000000e+00 2.013660574447188267e+01
4.000000000000000000e+00 2.013616212181515763e+01
4.000000000000000000e+00 2.013213737728230868e+01
4.000000000000000000e+00 2.012919451243388380e+01
4.000000000000000000e+00 2.012655454633510033e+01
4.000000000000000000e+00 2.012393736287394219e+01
4.000000000000000000e+00 2.012068529099179770e+01
4.000000000000000000e+00 2.011957188550380948e+01
4.000000000000000000e+00 2.011811808922085376e+01
4.000000000000000000e+00 2.011615592491986604e+01
4.000000000000000000e+00 2.011199297734389901e+01
4.000000000000000000e+00 2.010905141683243613e+01
4.000000000000000000e+00 2.010436976057416558e+01
4.000000000000000000e+00 2.010279223520631220e+01
4.000000000000000000e+00 2.010208990477092783e+01
4.000000000000000000e+00 2.009825476105607578e+01
4.000000000000000000e+00 2.009639304105122903e+01
4.000000000000000000e+00 2.009341538983768771e+01
4.000000000000000000e+00 2.009038629102736451e+01
4.000000000000000000e+00 2.008951061202318655e+01
4.000000000000000000e+00 2.008937767907511684e+01
4.000000000000000000e+00 2.008485417313197630e+01
4.000000000000000000e+00 2.008245918998858670e+01
4.000000000000000000e+00 2.008158667942047870e+01
4.000000000000000000e+00 2.007772430409072939e+01
4.000000000000000000e+00 2.007283094697648806e+01
4.000000000000000000e+00 2.007122285321464972e+01
4.000000000000000000e+00 2.006720082361443147e+01
4.000000000000000000e+00 2.006578096290469659e+01
4.000000000000000000e+00 2.006414931269363322e+01
4.000000000000000000e+00 2.006251985425144824e+01
4.000000000000000000e+00 2.006093597498058045e+01
4.000000000000000000e+00 2.005853422187024648e+01
4.000000000000000000e+00 2.005640777324598645e+01
4.000000000000000000e+00 2.005295060226407955e+01
4.000000000000000000e+00 2.005083368525222198e+01
4.000000000000000000e+00 2.004809762761782466e+01
4.000000000000000000e+00 2.004594966065938877e+01
4.000000000000000000e+00 2.004564770812467955e+01
4.000000000000000000e+00 2.003943397917257130e+01
4.000000000000000000e+00 2.003782276810156304e+01
4.000000000000000000e+00 2.003210267280383761e+01
4.000000000000000000e+00 2.002818084477678084e+01
4.000000000000000000e+00 2.002632243810371548e+01
4.000000000000000000e+00 2.002273337988871660e+01
4.000000000000000000e+00 2.002032620864138579e+01
4.000000000000000000e+00 2.001685858905994664e+01
4.000000000000000000e+00 2.001567592865490752e+01
4.000000000000000000e+00 2.001206614283881180e+01
4.000000000000000000e+00 2.000906645067263412e+01
4.000000000000000000e+00 2.000545630265559893e+01
4.000000000000000000e+00 2.000406608927208296e+01
4.000000000000000000e+00 1.999984347803676243e+01
4.000000000000000000e+00 1.999710514660932859e+01
4.000000000000000000e+00 1.999304044682694581e+01
4.000000000000000000e+00 1.999146774932021842e+01
4.000000000000000000e+00 1.998773549010293848e+01
4.000000000000000000e+00 1.998234176851375565e+01
4.000000000000000000e+00 1.998130280377897705e+01
4.000000000000000000e+00 1.997928349710493023e+01
4.000000000000000000e+00 1.997430988592495638e+01
4.000000000000000000e+00 1.997052961165979212e+01
4.000000000000000000e+00 1.996791853782061210e+01
4.000000000000000000e+00 1.996608691189679163e+01
4.000000000000000000e+00 1.996472917810565662e+01
4.000000000000000000e+00 1.996282861991418756e+01
4.000000000000000000e+00 1.995925822546142570e+01
4.000000000000000000e+00 1.995790702232263314e+01
4.000000000000000000e+00 1.995528643493518572e+01
4.000000000000000000e+00 1.995113533301936570e+01
4.000000000000000000e+00 1.995020463942030986e+01
4.000000000000000000e+00 1.994631356821129486e+01
4.000000000000000000e+00 1.994405244702342728e+01
4.000000000000000000e+00 1.994292294551151201e+01
4.000000000000000000e+00 1.994085615720874571e+01
4.000000000000000000e+00 1.993895163615056987e+01
4.000000000000000000e+00 1.993464404328998896e+01
4.000000000000000000e+00 1.993146666715933790e+01
4.000000000000000000e+00 1.992969060486255728e+01
4.000000000000000000e+00 1.992514437018854068e+01
4.000000000000000000e+00 1.992193190157740190e+01
4.000000000000000000e+00 1.992152687285868140e+01
4.000000000000000000e+00 1.991414957340987613e+01
4.000000000000000000e+00 1.991250102982906256e+01
4.000000000000000000e+00 1.990997157349639224e+01
4.000000000000000000e+00 1.990598508813795675e+01
4.000000000000000000e+00 1.990349183804806898e+01
4.000000000000000000e+00 1.990254731878408379e+01
4.000000000000000000e+00 1.990155170159187392e+01
4.000000000000000000e+00 1.989839226622808610e+01
4.000000000000000000e+00 1.989439515675048398e+01
4.000000000000000000e+00 1.989073709138320467e+01
4.000000000000000000e+00 1.988949759735401202e+01
4.000000000000000000e+00 1.988638332441649936e+01
4.000000000000000000e+00 1.988139967574224087e+01
4.000000000000000000e+00 1.987911871953708598e+01
4.000000000000000000e+00 1.987748699905650440e+01
4.000000000000000000e+00 1.987465164267748108e+01
4.000000000000000000e+00 1.987223609515036671e+01
4.000000000000000000e+00 1.986961670612470598e+01
4.000000000000000000e+00 1.986750968017768315e+01
4.000000000000000000e+00 1.986349715011771622e+01
4.000000000000000000e+00 1.986019729154740787e+01
4.000000000000000000e+00 1.985693316900028904e+01
4.000000000000000000e+00 1.985337890201674682e+01
4.000000000000000000e+00 1.985259416025627388e+01
4.000000000000000000e+00 1.985142738409713203e+01
4.000000000000000000e+00 1.984840799704496206e+01
4.000000000000000000e+00 1.984422199206204596e+01
4.000000000000000000e+00 1.984195948651825603e+01
4.000000000000000000e+00 1.983956828144061291e+01
4.000000000000000000e+00 1.983466948745605407e+01
4.000000000000000000e+00 1.983400864684009690e+01
4.000000000000000000e+00 1.983086512565694193e+01
4.000000000000000000e+00 1.982786321978592881e+01
4.000000000000000000e+00 1.982593256588191011e+01
4.000000000000000000e+00 1.982278676788244098e+01
4.000000000000000000e+00 1.981826808459776501e+01
4.000000000000000000e+00 1.981592193790838508e+01
4.000000000000000000e+00 1.981374217509973334e+01
4.000000000000000000e+00 1.981223718171311177e+01
4.000000000000000000e+00 1.980874766131804066e+01
4.000000000000000000e+00 1.980479688456000531e+01
4.000000000000000000e+00 1.980348858750578600e+01
4.000000000000000000e+00 1.980295460854162570e+01
4.000000000000000000e+00 1.979957147035417009e+01
4.000000000000000000e+00 1.979404923300516472e+01
4.000000000000000000e+00 1.979176459967743185e+01
4.000000000000000000e+00 1.979105792341596270e+01
4.000000000000000000e+00 1.978970741231629660e+01
4.000000000000000000e+00 1.978655788670447535e+01
4.000000000000000000e+00 1.978537879118450604e+01
4.000000000000000000e+00 1.978157792676746141e+01
4.000000000000000000e+00 1.977921115657765583e+01
4.000000000000000000e+00 1.977775193195987669e+01
4.000000000000000000e+00 1.977640407811723477e+01
4.000000000000000000e+00 1.977250736029360922e+01
4.000000000000000000e+00 1.977124126691510497e+01
4.000000000000000000e+00 1.976858004082816223e+01
4.000000000000000000e+00 1.976597349601089348e+01
4.000000000000000000e+00 1.976403400256987197e+01
4.000000000000000000e+00 1.976174170195958624e+01
4.000000000000000000e+00 1.976037607688120090e+01
4.000000000000000000e+00 1.975777142181299695e+01
4.000000000000000000e+00 1.975367077199856070e+01
4.000000000000000000e+00 1.975256229296687849e+01
4.000000000000000000e+00 1.974977062085860879e+01
4.000000000000000000e+00 1.974919551825308872e+01
4.000000000000000000e+00 1.974640503874529784e+01
4.000000000000000000e+00 1.974155546486320389e+01
4.000000000000000000e+00 1.973896540597168325e+01
4.000000000000000000e+00 1.973687253611747394e+01
4.000000000000000000e+00 1.973322340111171158e+01
4.000000000000000000e+00 1.973250390640873064e+01
4.000000000000000000e+00 1.973098372952445700e+01
4.000000000000000000e+00 1.972822899698374499e+01
4.000000000000000000e+00 1.972470740230821207e+01
4.000000000000000000e+00 1.972309851554970805e+01
4.000000000000000000e+00 1.972176546057927737e+01
4.000000000000000000e+00 1.971992440130289381e+01
4.000000000000000000e+00 1.971824563190978807e+01
4.000000000000000000e+00 1.971591974124264013e+01
4.000000000000000000e+00 1.971100824674757490e+01
4.000000000000000000e+00 1.971014834185123377e+01
4.000000000000000000e+00 1.970761951303007820e+01
4.000000000000000000e+00 1.970542976115307354e+01
4.000000000000000000e+00 1.970422376076641413e+01
4.000000000000000000e+00 1.970250978590116375e+01
4.000000000000000000e+00 1.970121727469769013e+01
4.000000000000000000e+00 1.969897944565139980e+01
4.000000000000000000e+00 1.969535104609384391e+01
4.000000000000000000e+00 1.969458941188318946e+01
4.000000000000000000e+00 1.969266711316441132e+01
4.000000000000000000e+00 1.968855426946196374e+01
4.000000000000000000e+00 1.968530982353437153e+01
4.000000000000000000e+00 1.968283655187253700e+01
4.000000000000000000e+00 1.968056145679140556e+01
4.000000000000000000e+00 1.967823306517798088e+01
4.000000000000000000e+00 1.967601485449367260e+01
4.000000000000000000e+00 1.967567483108032533e+01
4.000000000000000000e+00 1.967362752961956929e+01
4.000000000000000000e+00 1.966999732113213639e+01
4.000000000000000000e+00 1.966625658987326020e+01
4.000000000000000000e+00 1.966392772955259005e+01
4.000000000000000000e+00 1.966207669865301710e+01
4.000000000000000000e+00 1.966029419919296117e+01
4.000000000000000000e+00 1.965848441458302176e+01
4.000000000000000000e+00 1.965663536146306711e+01
4.000000000000000000e+00 1.965453800930445283e+01
4.000000000000000000e+00 1.965178876590720236e+01
4.000000000000000000e+00 1.965089411422185961e+01
4.000000000000000000e+00 1.964834038848085740e+01
4.000000000000000000e+00 1.964666943380228759e+01
4.000000000000000000e+00 1.964551891935176542e+01
4.000000000000000000e+00 1.964372691449454322e+01
4.000000000000000000e+00 1.964180518439175316e+01
4.000000000000000000e+00 1.964053532141317859e+01
4.000000000000000000e+00 1.963792833409928207e+01
4.000000000000000000e+00 1.963316906850430144e+01
4.000000000000000000e+00 1.963089410034522331e+01
4.000000000000000000e+00 1.962959745010703116e+01
4.000000000000000000e+00 1.962686199837076373e+01
4.000000000000000000e+00 1.962665307550226501e+01
4.000000000000000000e+00 1.962425702456914323e+01
4.000000000000000000e+00 1.962393180736388132e+01
4.000000000000000000e+00 1.962275875622734489e+01
4.000000000000000000e+00 1.961980666408050311e+01
4.000000000000000000e+00 1.961838726059130877e+01
4.000000000000000000e+00 1.961756017149113873e+01
4.000000000000000000e+00 1.961661191750518540e+01
4.000000000000000000e+00 1.961425405316919068e+01
4.000000000000000000e+00 1.961333532866613183e+01
4.000000000000000000e+00 1.961210535468301330e+01
4.000000000000000000e+00 1.960927775574262100e+01
4.000000000000000000e+00 1.960709104034424399e+01
4.000000000000000000e+00 1.960521479133697653e+01
4.000000000000000000e+00 1.960429576151617681e+01
4.000000000000000000e+00 1.960273463184087106e+01
4.000000000000000000e+00 1.960118233368565299e+01
4.000000000000000000e+00 1.959857671726215500e+01
4.000000000000000000e+00 1.959619311286770227e+01
4.000000000000000000e+00 1.959334949921148450e+01
4.000000000000000000e+00 1.959208092576533744e+01
4.000000000000000000e+00 1.959071387944714004e+01
4.000000000000000000e+00 1.958940096160783639e+01
4.000000000000000000e+00 1.958684138536603214e+01
4.000000000000000000e+00 1.958509683127978107e+01
4.000000000000000000e+00 1.958323506318244256e+01
4.000000000000000000e+00 1.958153303891987917e+01
4.000000000000000000e+00 1.957808720707280870e+01
4.000000000000000000e+00 1.957647506079377209e+01
4.000000000000000000e+00 1.957488444940192096e+01
4.000000000000000000e+00 1.957385982812526848e+01
4.000000000000000000e+00 1.957131790395066062e+01
4.000000000000000000e+00 1.956814937498378626e+01
4.000000000000000000e+00 1.956697776285853507e+01
4.000000000000000000e+00 1.956454430585497306e+01
4.000000000000000000e+00 1.956280750020396297e+01
4.000000000000000000e+00 1.956092354019736845e+01
4.000000000000000000e+00 1.955941540768737497e+01
4.000000000000000000e+00 1.955645324751430891e+01
4.000000000000000000e+00 1.955577605563131627e+01
4.000000000000000000e+00 1.955365038020052992e+01
4.000000000000000000e+00 1.955093412076457327e+01
4.000000000000000000e+00 1.955050520257098512e+01
4.000000000000000000e+00 1.954839797599851181e+01
4.000000000000000000e+00 1.954713573731620357e+01
4.000000000000000000e+00 1.954602209185140183e+01
4.000000000000000000e+00 1.954436600834276305e+01
4.000000000000000000e+00 1.954397734224337313e+01
4.000000000000000000e+00 1.954133864516435537e+01
4.000000000000000000e+00 1.953947620028734278e+01
4.000000000000000000e+00 1.953765557022596866e+01
4.000000000000000000e+00 1.953598071358385013e+01
4.000000000000000000e+00 1.953554491229167667e+01
4.000000000000000000e+00 1.953048848773959634e+01
4.000000000000000000e+00 1.952811676574863498e+01
4.000000000000000000e+00 1.952652133677595714e+01
4.000000000000000000e+00 1.952556350918929695e+01
4.000000000000000000e+00 1.952358257152813437e+01
4.000000000000000000e+00 1.952191241269621713e+01
4.000000000000000000e+00 1.952118213631522536e+01
4.000000000000000000e+00 1.952052606725976602e+01
4.000000000000000000e+00 1.951690541066978213e+01
4.000000000000000000e+00 1.951378064621554742e+01
4.000000000000000000e+00 1.951348922842556632e+01
4.000000000000000000e+00 1.951199215008629650e+01
4.000000000000000000e+00 1.951052355130552840e+01
4.000000000000000000e+00 1.950704625286856952e+01
4.000000000000000000e+00 1.950467325229999105e+01
4.000000000000000000e+00 1.950263304629061523e+01
4.000000000000000000e+00 1.950139680137246145e+01
4.000000000000000000e+00 1.949969458316268600e+01
4.000000000000000000e+00 1.949788311471630564e+01
4.000000000000000000e+00 1.949663564662282766e+01
4.000000000000000000e+00 1.949556044243831465e+01
4.000000000000000000e+00 1.949313488977242059e+01
4.000000000000000000e+00 1.949251155760019927e+01
4.000000000000000000e+00 1.948961795826615528e+01
4.000000000000000000e+00 1.948903615116543619e+01
4.000000000000000000e+00 1.948734760830472723e+01
4.000000000000000000e+00 1.948614229695279221e+01
4.000000000000000000e+00 1.948454788271747162e+01
4.000000000000000000e+00 1.948215845350048880e+01
4.000000000000000000e+00 1.948147562413971556e+01
4.000000000000000000e+00 1.947904259051262699e+01
4.000000000000000000e+00 1.947813671478239428e+01
4.000000000000000000e+00 1.947550778593610588e+01
4.000000000000000000e+00 1.947346941934940290e+01
4.000000000000000000e+00 1.947165596457653791e+01
4.000000000000000000e+00 1.947073566853238802e+01
4.000000000000000000e+00 1.946956546790686815e+01
4.000000000000000000e+00 1.946851939351230243e+01
4.000000000000000000e+00 1.946702435274818654e+01
4.000000000000000000e+00 1.946624139308704571e+01
4.000000000000000000e+00 1.946189385150324824e+01
4.000000000000000000e+00 1.946061905149329618e+01
4.000000000000000000e+00 1.945820718284098660e+01
4.000000000000000000e+00 1.945787029056103634e+01
4.000000000000000000e+00 1.945571957882799197e+01
4.000000000000000000e+00 1.945447958149400591e+01
4.000000000000000000e+00 1.945166648789348329e+01
4.000000000000000000e+00 1.945044330619815298e+01
4.000000000000000000e+00 1.944817732393873655e+01
4.000000000000000000e+00 1.944679687897934173e+01
4.000000000000000000e+00 1.944356741834031155e+01
4.000000000000000000e+00 1.944056201559072150e+01
4.000000000000000000e+00 1.943907741270406575e+01
4.000000000000000000e+00 1.943642947649795261e+01
4.000000000000000000e+00 1.943540157828260462e+01
4.000000000000000000e+00 1.943335820091363786e+01
4.000000000000000000e+00 1.943241021615390807e+01
4.000000000000000000e+00 1.943122682282671221e+01
4.000000000000000000e+00 1.942740079263516506e+01
4.000000000000000000e+00 1.942535405089633471e+01
4.000000000000000000e+00 1.942271966872324285e+01
4.000000000000000000e+00 1.941845614375240459e+01
4.000000000000000000e+00 1.941671854083369553e+01
4.000000000000000000e+00 1.941616825462913454e+01
4.000000000000000000e+00 1.941432883504700158e+01
4.000000000000000000e+00 1.941271899090408937e+01
4.000000000000000000e+00 1.941234066778115164e+01
4.000000000000000000e+00 1.941085060483299074e+01
4.000000000000000000e+00 1.941024262640670983e+01
4.000000000000000000e+00 1.940951493157798780e+01
4.000000000000000000e+00 1.940872610186088565e+01
4.000000000000000000e+00 1.940615162086675483e+01
4.000000000000000000e+00 1.940561833409205050e+01
4.000000000000000000e+00 1.940485412573568524e+01
4.000000000000000000e+00 1.940238883894163990e+01
4.000000000000000000e+00 1.940127172545794565e+01
4.000000000000000000e+00 1.940071562709632857e+01
4.000000000000000000e+00 1.939960786770520329e+01
4.000000000000000000e+00 1.939872269840229890e+01
4.000000000000000000e+00 1.939656835724952089e+01
4.000000000000000000e+00 1.939441403360095251e+01
4.000000000000000000e+00 1.939298641483039631e+01
4.000000000000000000e+00 1.939067661769126971e+01
4.000000000000000000e+00 1.938985514543358235e+01
4.000000000000000000e+00 1.938899119937152449e+01
4.000000000000000000e+00 1.938753407833482711e+01
4.000000000000000000e+00 1.938629007684490091e+01
4.000000000000000000e+00 1.938597231140046873e+01
4.000000000000000000e+00 1.938465052489272722e+01
4.000000000000000000e+00 1.938408271620662049e+01
4.000000000000000000e+00 1.938199564872381231e+01
4.000000000000000000e+00 1.938073010120494288e+01
4.000000000000000000e+00 1.937920792197787279e+01
4.000000000000000000e+00 1.937862734541992893e+01
4.000000000000000000e+00 1.937673682062168012e+01
4.000000000000000000e+00 1.937599917396167015e+01
4.000000000000000000e+00 1.937464683334947679e+01
4.000000000000000000e+00 1.937297712829348129e+01
4.000000000000000000e+00 1.937106734893852078e+01
4.000000000000000000e+00 1.936862803268646260e+01
4.000000000000000000e+00 1.936821214794071722e+01
4.000000000000000000e+00 1.936672100696750931e+01
4.000000000000000000e+00 1.936492247094951935e+01
4.000000000000000000e+00 1.936445992254853365e+01
4.000000000000000000e+00 1.936333678462914065e+01
4.000000000000000000e+00 1.936225156417746263e+01
4.000000000000000000e+00 1.936130574780345981e+01
4.000000000000000000e+00 1.935896697325065219e+01
4.000000000000000000e+00 1.935728502023730613e+01
4.000000000000000000e+00 1.935671614205338997e+01
4.000000000000000000e+00 1.935473333461813894e+01
4.000000000000000000e+00 1.935387158299237953e+01
4.000000000000000000e+00 1.935287571633660519e+01
4.000000000000000000e+00 1.935162382531657954e+01
4.000000000000000000e+00 1.935055995706555265e+01
4.000000000000000000e+00 1.934944946303804869e+01
4.000000000000000000e+00 1.934788028688579331e+01
4.000000000000000000e+00 1.934730475733553590e+01
4.000000000000000000e+00 1.934613308096074746e+01
4.000000000000000000e+00 1.934399891486448553e+01
4.000000000000000000e+00 1.934215106811454277e+01
4.000000000000000000e+00 1.934102251711789577e+01
4.000000000000000000e+00 1.933991947740101836e+01
4.000000000000000000e+00 1.933784639945977091e+01
4.000000000000000000e+00 1.933732764751500000e+01
4.000000000000000000e+00 1.933542285649608772e+01
4.000000000000000000e+00 1.933454197865386703e+01
4.000000000000000000e+00 1.933388609582587492e+01
4.000000000000000000e+00 1.933314555672481205e+01
4.000000000000000000e+00 1.933105238289454775e+01
4.000000000000000000e+00 1.932956145549998794e+01
4.000000000000000000e+00 1.932922818246012753e+01
4.000000000000000000e+00 1.932682258241385043e+01
4.000000000000000000e+00 1.932651418905542684e+01
4.000000000000000000e+00 1.932425970363306078e+01
4.000000000000000000e+00 1.932318235714185661e+01
4.000000000000000000e+00 1.932260553637643952e+01
4.000000000000000000e+00 1.932144348072558060e+01
4.000000000000000000e+00 1.931976720309699047e+01
4.000000000000000000e+00 1.931886018904070212e+01
4.000000000000000000e+00 1.931783719691319590e+01
4.000000000000000000e+00 1.931661483207989960e+01
4.000000000000000000e+00 1.931586002829339321e+01
4.000000000000000000e+00 1.931440273226728266e+01
4.000000000000000000e+00 1.931399458116364443e+01
4.000000000000000000e+00 1.931274569166809485e+01
4.000000000000000000e+00 1.931219818900249408e+01
4.000000000000000000e+00 1.931074267759937513e+01
4.000000000000000000e+00 1.930950425399137416e+01
4.000000000000000000e+00 1.930910500649837047e+01
4.000000000000000000e+00 1.930643123011683926e+01
4.000000000000000000e+00 1.930526747474387506e+01
4.000000000000000000e+00 1.930461944501445970e+01
4.000000000000000000e+00 1.930358659137080579e+01
4.000000000000000000e+00 1.930264186226516188e+01
4.000000000000000000e+00 1.930157669997554137e+01
4.000000000000000000e+00 1.930107386415910042e+01
4.000000000000000000e+00 1.929967681171615368e+01
4.000000000000000000e+00 1.929861219545710327e+01
4.000000000000000000e+00 1.929793061255352171e+01
4.000000000000000000e+00 1.929741470281136984e+01
4.000000000000000000e+00 1.929727349852901597e+01
4.000000000000000000e+00 1.929636605276120420e+01
4.000000000000000000e+00 1.929524671690865034e+01
4.000000000000000000e+00 1.929426582310872718e+01
4.000000000000000000e+00 1.929255109364236631e+01
4.000000000000000000e+00 1.929063044656751558e+01
4.000000000000000000e+00 1.929008618449916312e+01
4.000000000000000000e+00 1.928969273537892448e+01
4.000000000000000000e+00 1.928903427316240382e+01
4.000000000000000000e+00 1.928816807076442785e+01
4.000000000000000000e+00 1.928578281487038737e+01
4.000000000000000000e+00 1.928535206569059923e+01
4.000000000000000000e+00 1.928451965985311389e+01
4.000000000000000000e+00 1.928249703140486915e+01
4.000000000000000000e+00 1.928096976005049257e+01
4.000000000000000000e+00 1.928013283374007969e+01
4.000000000000000000e+00 1.927884434686552595e+01
4.000000000000000000e+00 1.927844068026942281e+01
4.000000000000000000e+00 1.927701481557729934e+01
4.000000000000000000e+00 1.927570425157913192e+01
4.000000000000000000e+00 1.927327580910343130e+01
4.000000000000000000e+00 1.927272527842857741e+01
4.000000000000000000e+00 1.927090535107615921e+01
4.000000000000000000e+00 1.926898471780686251e+01
4.000000000000000000e+00 1.926812009517527358e+01
4.000000000000000000e+00 1.926722151055677301e+01
4.000000000000000000e+00 1.926638898845124004e+01
4.000000000000000000e+00 1.926552728552823268e+01
4.000000000000000000e+00 1.926428591893599673e+01
4.000000000000000000e+00 1.926156736696618310e+01
4.000000000000000000e+00 1.926047010320088049e+01
4.000000000000000000e+00 1.925907106847652628e+01
4.000000000000000000e+00 1.925817276978410320e+01
4.000000000000000000e+00 1.925580708586149825e+01
4.000000000000000000e+00 1.925488398205310503e+01
4.000000000000000000e+00 1.925312215801528382e+01
4.000000000000000000e+00 1.925160006843299598e+01
4.000000000000000000e+00 1.924987963725662610e+01
4.000000000000000000e+00 1.924834919692925794e+01
4.000000000000000000e+00 1.924827268674615155e+01
4.000000000000000000e+00 1.924625740985840139e+01
4.000000000000000000e+00 1.924471166698867108e+01
4.000000000000000000e+00 1.924435766038557105e+01
4.000000000000000000e+00 1.924219296677954105e+01
4.000000000000000000e+00 1.923965520321604927e+01
4.000000000000000000e+00 1.923933570886505251e+01
4.000000000000000000e+00 1.923756702969541266e+01
4.000000000000000000e+00 1.923740156519234290e+01
4.000000000000000000e+00 1.923569849742356297e+01
4.000000000000000000e+00 1.923463630194585150e+01
4.000000000000000000e+00 1.923093759134353675e+01
4.000000000000000000e+00 1.922879219006147977e+01
4.000000000000000000e+00 1.922802252506074439e+01
4.000000000000000000e+00 1.922710758467941616e+01
4.000000000000000000e+00 1.922460093192175279e+01
4.000000000000000000e+00 1.922343858692953233e+01
4.000000000000000000e+00 1.922231498817497553e+01
4.000000000000000000e+00 1.921961197782896491e+01
4.000000000000000000e+00 1.921889103319171710e+01
4.000000000000000000e+00 1.921625000833182639e+01
4.000000000000000000e+00 1.921554657563793000e+01
4.000000000000000000e+00 1.921462661913490777e+01
4.000000000000000000e+00 1.921295849547358614e+01
4.000000000000000000e+00 1.920890134611975242e+01
4.000000000000000000e+00 1.920859267594465791e+01
4.000000000000000000e+00 1.920752580123621911e+01
4.000000000000000000e+00 1.920533893098150102e+01
4.000000000000000000e+00 1.920451856049219330e+01
4.000000000000000000e+00 1.920425894227756203e+01
4.000000000000000000e+00 1.920199921516610075e+01
4.000000000000000000e+00 1.919988749264267724e+01
4.000000000000000000e+00 1.919779539886398112e+01
4.000000000000000000e+00 1.919706417247346053e+01
4.000000000000000000e+00 1.919603411305758200e+01
4.000000000000000000e+00 1.919356703169401257e+01
4.000000000000000000e+00 1.919289271271444264e+01
4.000000000000000000e+00 1.919107338995351597e+01
4.000000000000000000e+00 1.918886031654324142e+01
4.000000000000000000e+00 1.918881587851651815e+01
4.000000000000000000e+00 1.918760512220746861e+01
4.000000000000000000e+00 1.918540891507707258e+01
4.000000000000000000e+00 1.918414369401134678e+01
4.000000000000000000e+00 1.918213499120657772e+01
4.000000000000000000e+00 1.918065458762562159e+01
4.000000000000000000e+00 1.917912380324404964e+01
4.000000000000000000e+00 1.917888018088458679e+01
4.000000000000000000e+00 1.917690876495150576e+01
4.000000000000000000e+00 1.917542333769963747e+01
4.000000000000000000e+00 1.917218186812069902e+01
4.000000000000000000e+00 1.917105376006544049e+01
4.000000000000000000e+00 1.917027151483305403e+01
4.000000000000000000e+00 1.916911253543847593e+01
4.000000000000000000e+00 1.916842407501878753e+01
4.000000000000000000e+00 1.916779771980577252e+01
4.000000000000000000e+00 1.916501642957709350e+01
4.000000000000000000e+00 1.916348418042791479e+01
4.000000000000000000e+00 1.916319289688820859e+01
4.000000000000000000e+00 1.916185465563123103e+01
4.000000000000000000e+00 1.916061138117931861e+01
4.000000000000000000e+00 1.915917172662079082e+01
4.000000000000000000e+00 1.915691064743185379e+01
4.000000000000000000e+00 1.915557496632041889e+01
4.000000000000000000e+00 1.915405028894489448e+01
4.000000000000000000e+00 1.915347023204544641e+01
4.000000000000000000e+00 1.915212136110181618e+01
4.000000000000000000e+00 1.915100665368339250e+01
4.000000000000000000e+00 1.915010017733198922e+01
4.000000000000000000e+00 1.914825379816363338e+01
4.000000000000000000e+00 1.914695552272438306e+01
4.000000000000000000e+00 1.914496223235950012e+01
4.000000000000000000e+00 1.914376199050590799e+01
4.000000000000000000e+00 1.914231034484653193e+01
4.000000000000000000e+00 1.914070045316156765e+01
4.000000000000000000e+00 1.913877408988423312e+01
4.000000000000000000e+00 1.913720006072910707e+01
4.000000000000000000e+00 1.913589379095657250e+01
4.000000000000000000e+00 1.913575202539949771e+01
4.000000000000000000e+00 1.913202397909608976e+01
4.000000000000000000e+00 1.913174359266609414e+01
4.000000000000000000e+00 1.912999262408622059e+01
4.000000000000000000e+00 1.912924468571937453e+01
4.000000000000000000e+00 1.912767669219293509e+01
4.000000000000000000e+00 1.912724139112540911e+01
4.000000000000000000e+00 1.912597476576947741e+01
4.000000000000000000e+00 1.912431888436416116e+01
4.000000000000000000e+00 1.912317158271024553e+01
4.000000000000000000e+00 1.912191283916752482e+01
4.000000000000000000e+00 1.912153665599855401e+01
4.000000000000000000e+00 1.912064929285117998e+01
4.000000000000000000e+00 1.911936453948416315e+01
4.000000000000000000e+00 1.911788785072403130e+01
4.000000000000000000e+00 1.911728814268543530e+01
4.000000000000000000e+00 1.911446295755507307e+01
4.000000000000000000e+00 1.911401138024076474e+01
4.000000000000000000e+00 1.911325825406688139e+01
4.000000000000000000e+00 1.911125126388133566e+01
4.000000000000000000e+00 1.911008089172533531e+01
4.000000000000000000e+00 1.910964822352491410e+01
4.000000000000000000e+00 1.910850730115858553e+01
4.000000000000000000e+00 1.910730453601064482e+01
4.000000000000000000e+00 1.910624468316727587e+01
4.000000000000000000e+00 1.910428834433360734e+01
4.000000000000000000e+00 1.910333727619631716e+01
4.000000000000000000e+00 1.910218720990431507e+01
4.000000000000000000e+00 1.910124996047741774e+01
4.000000000000000000e+00 1.910025601351210511e+01
4.000000000000000000e+00 1.909885825762856726e+01
4.000000000000000000e+00 1.909831475379322896e+01
4.000000000000000000e+00 1.909758114840796139e+01
4.000000000000000000e+00 1.909690318799845699e+01
4.000000000000000000e+00 1.909676018019596100e+01
4.000000000000000000e+00 1.909474559281375150e+01
4.000000000000000000e+00 1.909402273530523431e+01
4.000000000000000000e+00 1.909301792624060212e+01
4.000000000000000000e+00 1.909083801877159203e+01
4.000000000000000000e+00 1.909003020999714550e+01
4.000000000000000000e+00 1.908999872518810648e+01
4.000000000000000000e+00 1.908815003278800049e+01
4.000000000000000000e+00 1.908688089100383323e+01
4.000000000000000000e+00 1.908520050357169850e+01
4.000000000000000000e+00 1.908414880149464565e+01
4.000000000000000000e+00 1.908387314497319309e+01
4.000000000000000000e+00 1.908296935751758383e+01
4.000000000000000000e+00 1.908189704955848143e+01
4.000000000000000000e+00 1.908013173027397613e+01
4.000000000000000000e+00 1.907855273840890931e+01
4.000000000000000000e+00 1.907748390262601390e+01
4.000000000000000000e+00 1.907738018230588395e+01
4.000000000000000000e+00 1.907560996160567157e+01
4.000000000000000000e+00 1.907555527404251450e+01
4.000000000000000000e+00 1.907441249815100548e+01
4.000000000000000000e+00 1.907336251275634353e+01
4.000000000000000000e+00 1.907196903176116720e+01
4.000000000000000000e+00 1.907115465268223886e+01
4.000000000000000000e+00 1.907028417521118158e+01
4.000000000000000000e+00 1.906962125078488057e+01
4.000000000000000000e+00 1.906844188726716638e+01
4.000000000000000000e+00 1.906761407774427397e+01
4.000000000000000000e+00 1.906597484009494536e+01
4.000000000000000000e+00 1.906388309707660156e+01
4.000000000000000000e+00 1.906309826671952479e+01
4.000000000000000000e+00 1.906259454851364765e+01
4.000000000000000000e+00 1.906205515273871498e+01
4.000000000000000000e+00 1.906141757735780118e+01
4.000000000000000000e+00 1.906008599031508055e+01
4.000000000000000000e+00 1.905914632922391405e+01
4.000000000000000000e+00 1.905748411285798127e+01
4.000000000000000000e+00 1.905671082444851550e+01
4.000000000000000000e+00 1.905609896639963807e+01
4.000000000000000000e+00 1.905548430780612890e+01
4.000000000000000000e+00 1.905446662221035581e+01
4.000000000000000000e+00 1.905310796240529569e+01
4.000000000000000000e+00 1.905149925332947447e+01
4.000000000000000000e+00 1.905116289960357179e+01
4.000000000000000000e+00 1.905031174903669822e+01
4.000000000000000000e+00 1.905005347178843067e+01
4.000000000000000000e+00 1.904947921899816521e+01
4.000000000000000000e+00 1.904854753036347503e+01
4.000000000000000000e+00 1.904681122073586863e+01
4.000000000000000000e+00 1.904661320820152071e+01
4.000000000000000000e+00 1.904545789685572643e+01
4.000000000000000000e+00 1.904477547364921719e+01
4.000000000000000000e+00 1.904301600680814133e+01
4.000000000000000000e+00 1.904239818656483862e+01
4.000000000000000000e+00 1.904150854569934381e+01
4.000000000000000000e+00 1.904012616185725193e+01
4.000000000000000000e+00 1.903950361113799161e+01
4.000000000000000000e+00 1.903858093432915766e+01
4.000000000000000000e+00 1.903741874724836691e+01
4.000000000000000000e+00 1.903689672187780246e+01
4.000000000000000000e+00 1.903596617058762419e+01
4.000000000000000000e+00 1.903525044191086835e+01
4.000000000000000000e+00 1.903448780331923018e+01
4.000000000000000000e+00 1.903362504327255778e+01
4.000000000000000000e+00 1.903191078523636648e+01
4.000000000000000000e+00 1.903180630701839249e+01
4.000000000000000000e+00 1.903074768566177966e+01
4.000000000000000000e+00 1.902982263866753954e+01
4.000000000000000000e+00 1.902942856843888819e+01
4.000000000000000000e+00 1.902898335904580307e+01
4.000000000000000000e+00 1.902783656868139062e+01
4.000000000000000000e+00 1.902660795465696353e+01
4.000000000000000000e+00 1.902565952248938785e+01
4.000000000000000000e+00 1.902526933983368096e+01
4.000000000000000000e+00 1.902458069422708675e+01
4.000000000000000000e+00 1.902422706423445575e+01
4.000000000000000000e+00 1.902358737445331727e+01
4.000000000000000000e+00 1.902271625431322377e+01
4.000000000000000000e+00 1.902192102435128263e+01
4.000000000000000000e+00 1.902151543266765543e+01
4.000000000000000000e+00 1.902032559914915666e+01
4.000000000000000000e+00 1.901963463047468750e+01
4.000000000000000000e+00 1.901876582032649665e+01
4.000000000000000000e+00 1.901835129421011317e+01
4.000000000000000000e+00 1.901726126554407870e+01
4.000000000000000000e+00 1.901690661503623048e+01
4.000000000000000000e+00 1.901550245400965267e+01
4.000000000000000000e+00 1.901473029896540723e+01
4.000000000000000000e+00 1.901372604812658906e+01
4.000000000000000000e+00 1.901327715084760683e+01
4.000000000000000000e+00 1.901206616736933341e+01
4.000000000000000000e+00 1.901146621170430606e+01
4.000000000000000000e+00 1.901030043313068774e+01
4.000000000000000000e+00 1.901027566792081203e+01
4.000000000000000000e+00 1.900962774284741030e+01
4.000000000000000000e+00 1.900905291937972308e+01
4.000000000000000000e+00 1.900801207441871554e+01
4.000000000000000000e+00 1.900725248818660518e+01
4.000000000000000000e+00 1.900585677720789235e+01
4.000000000000000000e+00 1.900575296284069537e+01
4.000000000000000000e+00 1.900478185283298416e+01
4.000000000000000000e+00 1.900358188864589692e+01
4.000000000000000000e+00 1.900338453150646245e+01
4.000000000000000000e+00 1.900308651642015434e+01
4.000000000000000000e+00 1.900181334679592382e+01
4.000000000000000000e+00 1.900144961753156281e+01
4.000000000000000000e+00 1.900059460292298041e+01
4.000000000000000000e+00 1.899955518628256357e+01
4.000000000000000000e+00 1.899846694919465762e+01
4.000000000000000000e+00 1.899812415948758115e+01
4.000000000000000000e+00 1.899750231900277342e+01
4.000000000000000000e+00 1.899678460127076463e+01
4.000000000000000000e+00 1.899614245812767166e+01
4.000000000000000000e+00 1.899583265434602453e+01
4.000000000000000000e+00 1.899543052296239054e+01
4.000000000000000000e+00 1.899421744870607398e+01
4.000000000000000000e+00 1.899291685026182464e+01
4.000000000000000000e+00 1.899256400395483624e+01
4.000000000000000000e+00 1.899225124112958341e+01
4.000000000000000000e+00 1.899123646894386042e+01
4.000000000000000000e+00 1.899077425911673345e+01
4.000000000000000000e+00 1.898987729182921669e+01
4.000000000000000000e+00 1.898900310774163458e+01
4.000000000000000000e+00 1.898883922047679818e+01
4.000000000000000000e+00 1.898795846723781011e+01
4.000000000000000000e+00 1.898738251164695967e+01
4.000000000000000000e+00 1.898682609783855213e+01
4.000000000000000000e+00 1.898560295626433359e+01
4.000000000000000000e+00 1.898483828546827112e+01
4.000000000000000000e+00 1.898434372986087482e+01
4.000000000000000000e+00 1.898322303331454464e+01
4.000000000000000000e+00 1.898269192838484187e+01
4.000000000000000000e+00 1.898203620146851378e+01
4.000000000000000000e+00 1.898128332328757395e+01
4.000000000000000000e+00 1.898095992108508057e+01
4.000000000000000000e+00 1.897958408488894477e+01
4.000000000000000000e+00 1.897937247348131606e+01
4.000000000000000000e+00 1.897878864237607033e+01
4.000000000000000000e+00 1.897803872166737449e+01
4.000000000000000000e+00 1.897728711239936317e+01
4.000000000000000000e+00 1.897641260114813022e+01
4.000000000000000000e+00 1.897557387705372989e+01
4.000000000000000000e+00 1.897505342224001978e+01
4.000000000000000000e+00 1.897462196529948741e+01
4.000000000000000000e+00 1.897372690597901723e+01
4.000000000000000000e+00 1.897360222174509659e+01
4.000000000000000000e+00 1.897283588687565370e+01
4.000000000000000000e+00 1.897198799468921138e+01
4.000000000000000000e+00 1.897114126610785334e+01
4.000000000000000000e+00 1.897072992027446858e+01
4.000000000000000000e+00 1.897016857617727581e+01
4.000000000000000000e+00 1.896917857644425354e+01
4.000000000000000000e+00 1.896889922920215099e+01
4.000000000000000000e+00 1.896812679417633873e+01
4.000000000000000000e+00 1.896749650623616290e+01
4.000000000000000000e+00 1.896716548958084658e+01
4.000000000000000000e+00 1.896681788562456816e+01
4.000000000000000000e+00 1.896615961769628811e+01
4.000000000000000000e+00 1.896510338737727608e+01
4.000000000000000000e+00 1.896444341890163443e+01
4.000000000000000000e+00 1.896365341149528660e+01
4.000000000000000000e+00 1.896336132045980349e+01
4.000000000000000000e+00 1.896293009440329413e+01
4.000000000000000000e+00 1.896208537983460474e+01
4.000000000000000000e+00 1.896185940475446685e+01
4.000000000000000000e+00 1.896153798786445677e+01
4.000000000000000000e+00 1.896012495189273395e+01
4.000000000000000000e+00 1.895991856723970059e+01
4.000000000000000000e+00 1.895910866980215559e+01
4.000000000000000000e+00 1.895772689704194036e+01
4.000000000000000000e+00 1.895737674118896621e+01
4.000000000000000000e+00 1.895638986425290895e+01
4.000000000000000000e+00 1.895607855782418483e+01
4.000000000000000000e+00 1.895531049492588593e+01
4.000000000000000000e+00 1.895453947167028019e+01
4.000000000000000000e+00 1.895398969792349675e+01
4.000000000000000000e+00 1.895366007551205456e+01
4.000000000000000000e+00 1.895299159176214943e+01
4.000000000000000000e+00 1.895222860044728819e+01
4.000000000000000000e+00 1.895140423958927656e+01
4.000000000000000000e+00 1.895131056592841645e+01
4.000000000000000000e+00 1.895078704462920882e+01
4.000000000000000000e+00 1.894995038482029059e+01
4.000000000000000000e+00 1.894940934204914385e+01
4.000000000000000000e+00 1.894781638464808537e+01
4.000000000000000000e+00 1.894752198514355612e+01
4.000000000000000000e+00 1.894666056637733931e+01
4.000000000000000000e+00 1.894575053319522695e+01
4.000000000000000000e+00 1.894537906842365516e+01
4.000000000000000000e+00 1.894505439351777198e+01
4.000000000000000000e+00 1.894441385545102818e+01
4.000000000000000000e+00 1.894385517316037237e+01
4.000000000000000000e+00 1.894340185190213433e+01
4.000000000000000000e+00 1.894298291535060130e+01
4.000000000000000000e+00 1.894199132980836353e+01
4.000000000000000000e+00 1.894120640872359118e+01
4.000000000000000000e+00 1.894106002926829646e+01
4.000000000000000000e+00 1.894084288576363306e+01
4.000000000000000000e+00 1.893991581575566485e+01
4.000000000000000000e+00 1.893893376551319108e+01
4.000000000000000000e+00 1.893862478899601598e+01
4.000000000000000000e+00 1.893731384013071306e+01
4.000000000000000000e+00 1.893720704828577084e+01
4.000000000000000000e+00 1.893648136872387155e+01
4.000000000000000000e+00 1.893551633169522574e+01
4.000000000000000000e+00 1.893528942329263032e+01
4.000000000000000000e+00 1.893466873234187631e+01
4.000000000000000000e+00 1.893344028539091894e+01
4.000000000000000000e+00 1.893294569441238551e+01
4.000000000000000000e+00 1.893183513627774417e+01
4.000000000000000000e+00 1.893156260242169253e+01
4.000000000000000000e+00 1.893083519368130752e+01
4.000000000000000000e+00 1.892998708759986215e+01
4.000000000000000000e+00 1.892988480172502008e+01
4.000000000000000000e+00 1.892869331466502913e+01
4.000000000000000000e+00 1.892827975958687503e+01
4.000000000000000000e+00 1.892790615946445953e+01
4.000000000000000000e+00 1.892705130519804868e+01
4.000000000000000000e+00 1.892656807586676138e+01
4.000000000000000000e+00 1.892557142956329486e+01
4.000000000000000000e+00 1.892506206263853130e+01
4.000000000000000000e+00 1.892479276495154394e+01
4.000000000000000000e+00 1.892455858827853632e+01
4.000000000000000000e+00 1.892329769348671675e+01
4.000000000000000000e+00 1.892267910759863625e+01
4.000000000000000000e+00 1.892186920713252363e+01
4.000000000000000000e+00 1.892113932137397825e+01
4.000000000000000000e+00 1.892084689987299484e+01
4.000000000000000000e+00 1.891978274443259522e+01
4.000000000000000000e+00 1.891945541319761759e+01
4.000000000000000000e+00 1.891858930312735865e+01
4.000000000000000000e+00 1.891812437682732195e+01
4.000000000000000000e+00 1.891753354208555038e+01
4.000000000000000000e+00 1.891723366107936855e+01
4.000000000000000000e+00 1.891697789688917908e+01
4.000000000000000000e+00 1.891607800529775218e+01
4.000000000000000000e+00 1.891558837178097363e+01
4.000000000000000000e+00 1.891478644283755628e+01
4.000000000000000000e+00 1.891439676139701120e+01
4.000000000000000000e+00 1.891341713378001543e+01
4.000000000000000000e+00 1.891305947144392974e+01
4.000000000000000000e+00 1.891213834816288042e+01
4.000000000000000000e+00 1.891154621061512131e+01
4.000000000000000000e+00 1.891076877652917076e+01
4.000000000000000000e+00 1.891037530077439399e+01
4.000000000000000000e+00 1.890986860765827160e+01
4.000000000000000000e+00 1.890950175853534887e+01
4.000000000000000000e+00 1.890912580815368216e+01
4.000000000000000000e+00 1.890839160279948672e+01
4.000000000000000000e+00 1.890756169121585373e+01
4.000000000000000000e+00 1.890701209846523057e+01
4.000000000000000000e+00 1.890675603681123818e+01
4.000000000000000000e+00 1.890608156734701595e+01
4.000000000000000000e+00 1.890568794612535442e+01
4.000000000000000000e+00 1.890533373802806238e+01
4.000000000000000000e+00 1.890520009907404031e+01
4.000000000000000000e+00 1.890380204425501987e+01
4.000000000000000000e+00 1.890313368357381307e+01
4.000000000000000000e+00 1.890241575362739468e+01
4.000000000000000000e+00 1.890203319337158661e+01
4.000000000000000000e+00 1.890169864461566362e+01
4.000000000000000000e+00 1.890070448171653439e+01
4.000000000000000000e+00 1.890019333646938549e+01
4.000000000000000000e+00 1.889940938015010374e+01
4.000000000000000000e+00 1.889879665493677763e+01
4.000000000000000000e+00 1.889799501912119339e+01
4.000000000000000000e+00 1.889750061109274526e+01
4.000000000000000000e+00 1.889692990863151323e+01
4.000000000000000000e+00 1.889658669992696005e+01
4.000000000000000000e+00 1.889570140163300493e+01
4.000000000000000000e+00 1.889563339153630039e+01
4.000000000000000000e+00 1.889481542750666065e+01
4.000000000000000000e+00 1.889473359822253329e+01
4.000000000000000000e+00 1.889353822269477234e+01
4.000000000000000000e+00 1.889323493826783107e+01
4.000000000000000000e+00 1.889314390420816991e+01
4.000000000000000000e+00 1.889193460549451942e+01
4.000000000000000000e+00 1.889133797042547158e+01
4.000000000000000000e+00 1.889054184401645031e+01
4.000000000000000000e+00 1.889016649395960457e+01
4.000000000000000000e+00 1.888990633269956021e+01
4.000000000000000000e+00 1.888931519800345171e+01
4.000000000000000000e+00 1.888873810135227060e+01
4.000000000000000000e+00 1.888789969685247527e+01
4.000000000000000000e+00 1.888736472531938659e+01
4.000000000000000000e+00 1.888670674846736475e+01
4.000000000000000000e+00 1.888622980560099407e+01
4.000000000000000000e+00 1.888601346472658093e+01
4.000000000000000000e+00 1.888496828897280011e+01
4.000000000000000000e+00 1.888431324285684454e+01
4.000000000000000000e+00 1.888393829838747706e+01
4.000000000000000000e+00 1.888309984852931933e+01
4.000000000000000000e+00 1.888254785307884021e+01
4.000000000000000000e+00 1.888239522211202726e+01
4.000000000000000000e+00 1.888178263974747040e+01
4.000000000000000000e+00 1.888088441918856475e+01
4.000000000000000000e+00 1.888008692796882215e+01
4.000000000000000000e+00 1.887942659858846639e+01
4.000000000000000000e+00 1.887889482936630259e+01
4.000000000000000000e+00 1.887851335212193860e+01
4.000000000000000000e+00 1.887712967910833584e+01
4.000000000000000000e+00 1.887663174583811809e+01
4.000000000000000000e+00 1.887607404351666673e+01
4.000000000000000000e+00 1.887596655313551253e+01
4.000000000000000000e+00 1.887566913449063932e+01
4.000000000000000000e+00 1.887512665654142907e+01
4.000000000000000000e+00 1.887462373935676396e+01
4.000000000000000000e+00 1.887357984561951696e+01
4.000000000000000000e+00 1.887306916179916527e+01
4.000000000000000000e+00 1.887279939057988898e+01
4.000000000000000000e+00 1.887248888293783367e+01
4.000000000000000000e+00 1.887178855882772410e+01
4.000000000000000000e+00 1.887116849117932205e+01
4.000000000000000000e+00 1.887105040258887456e+01
4.000000000000000000e+00 1.887051309330106008e+01
4.000000000000000000e+00 1.886998320267888118e+01
4.000000000000000000e+00 1.886929966327260644e+01
4.000000000000000000e+00 1.886872321451706824e+01
4.000000000000000000e+00 1.886787319403422103e+01
4.000000000000000000e+00 1.886752175312551927e+01
4.000000000000000000e+00 1.886688522864835349e+01
4.000000000000000000e+00 1.886628100264583807e+01
4.000000000000000000e+00 1.886558602921961736e+01
4.000000000000000000e+00 1.886544457813266717e+01
4.000000000000000000e+00 1.886486464510775463e+01
4.000000000000000000e+00 1.886434362263766218e+01
4.000000000000000000e+00 1.886377937594923182e+01
4.000000000000000000e+00 1.886292602371353766e+01
4.000000000000000000e+00 1.886268126049423088e+01
4.000000000000000000e+00 1.886226190934076641e+01
4.000000000000000000e+00 1.886159045409664614e+01
4.000000000000000000e+00 1.886140060928032014e+01
4.000000000000000000e+00 1.886050763832943034e+01
4.000000000000000000e+00 1.886015440871382509e+01
4.000000000000000000e+00 1.885992857873522155e+01
4.000000000000000000e+00 1.885927580724137798e+01
4.000000000000000000e+00 1.885885057006113996e+01
4.000000000000000000e+00 1.885808513786745877e+01
4.000000000000000000e+00 1.885746958458727462e+01
4.000000000000000000e+00 1.885715244487584030e+01
4.000000000000000000e+00 1.885608535704685451e+01
4.000000000000000000e+00 1.885588195246030807e+01
4.000000000000000000e+00 1.885545755232151777e+01
4.000000000000000000e+00 1.885428585798266710e+01
4.000000000000000000e+00 1.885400335452377618e+01
4.000000000000000000e+00 1.885286039066761887e+01
4.000000000000000000e+00 1.885260085568275201e+01
4.000000000000000000e+00 1.885249848121385341e+01
4.000000000000000000e+00 1.885178673345220091e+01
4.000000000000000000e+00 1.885103332236395701e+01
4.000000000000000000e+00 1.885039318293010169e+01
4.000000000000000000e+00 1.885002548164230518e+01
4.000000000000000000e+00 1.884923464668391802e+01
4.000000000000000000e+00 1.884884000855995723e+01
4.000000000000000000e+00 1.884853543144015831e+01
4.000000000000000000e+00 1.884711513113805026e+01
4.000000000000000000e+00 1.884645688215248782e+01
4.000000000000000000e+00 1.884619178041000254e+01
4.000000000000000000e+00 1.884537579700598542e+01
4.000000000000000000e+00 1.884526275940891793e+01
4.000000000000000000e+00 1.884428035709405691e+01
4.000000000000000000e+00 1.884383193952165314e+01
4.000000000000000000e+00 1.884301434107542406e+01
4.000000000000000000e+00 1.884268286572123330e+01
4.000000000000000000e+00 1.884194776717910713e+01
4.000000000000000000e+00 1.884169002930483572e+01
4.000000000000000000e+00 1.884087784721602432e+01
4.000000000000000000e+00 1.884015016173704637e+01
4.000000000000000000e+00 1.883997731536528875e+01
4.000000000000000000e+00 1.883886647876202503e+01
4.000000000000000000e+00 1.883857557059446108e+01
4.000000000000000000e+00 1.883770301092778965e+01
4.000000000000000000e+00 1.883750217207745337e+01
4.000000000000000000e+00 1.883720806760371858e+01
4.000000000000000000e+00 1.883697420646745257e+01
4.000000000000000000e+00 1.883633083105316430e+01
4.000000000000000000e+00 1.883518710232753435e+01
4.000000000000000000e+00 1.883474915701632568e+01
4.000000000000000000e+00 1.883453145415310104e+01
4.000000000000000000e+00 1.883341250171610071e+01
4.000000000000000000e+00 1.883305210691733222e+01
4.000000000000000000e+00 1.883233444093700371e+01
4.000000000000000000e+00 1.883183677892590424e+01
4.000000000000000000e+00 1.883105849407427357e+01
4.000000000000000000e+00 1.883098414185726810e+01
4.000000000000000000e+00 1.882947192775560552e+01
4.000000000000000000e+00 1.882908141082917197e+01
4.000000000000000000e+00 1.882883542782343866e+01
4.000000000000000000e+00 1.882856497888743164e+01
4.000000000000000000e+00 1.882773943941102601e+01
4.000000000000000000e+00 1.882717775693474849e+01
4.000000000000000000e+00 1.882586810934575539e+01
4.000000000000000000e+00 1.882507743512334031e+01
4.000000000000000000e+00 1.882464404001002833e+01
4.000000000000000000e+00 1.882449528329326327e+01
4.000000000000000000e+00 1.882383880755698158e+01
4.000000000000000000e+00 1.882334043969119719e+01
4.000000000000000000e+00 1.882260415841426493e+01
4.000000000000000000e+00 1.882192425465194319e+01
4.000000000000000000e+00 1.882063697269436986e+01
4.000000000000000000e+00 1.882041589109920920e+01
4.000000000000000000e+00 1.881965129344735743e+01
4.000000000000000000e+00 1.881907084544939579e+01
4.000000000000000000e+00 1.881846683258013542e+01
4.000000000000000000e+00 1.881840411488133924e+01
4.000000000000000000e+00 1.881781181253895951e+01
4.000000000000000000e+00 1.881684933970021589e+01
4.000000000000000000e+00 1.881622334615426340e+01
4.000000000000000000e+00 1.881571831101740955e+01
4.000000000000000000e+00 1.881541954292819696e+01
4.000000000000000000e+00 1.881450389636044918e+01
4.000000000000000000e+00 1.881356932869426402e+01
4.000000000000000000e+00 1.881313918035964150e+01
4.000000000000000000e+00 1.881284403246447212e+01
4.000000000000000000e+00 1.881204832934982107e+01
4.000000000000000000e+00 1.881182768908546876e+01
4.000000000000000000e+00 1.881135765782010694e+01
4.000000000000000000e+00 1.881038528668740639e+01
4.000000000000000000e+00 1.881005786022292625e+01
4.000000000000000000e+00 1.880944920212325044e+01
4.000000000000000000e+00 1.880885466922472204e+01
4.000000000000000000e+00 1.880876939828912242e+01
4.000000000000000000e+00 1.880687183051365707e+01
4.000000000000000000e+00 1.880655428470822699e+01
4.000000000000000000e+00 1.880602141697460894e+01
4.000000000000000000e+00 1.880547406464383542e+01
4.000000000000000000e+00 1.880461493328157374e+01
4.000000000000000000e+00 1.880407722347130672e+01
4.000000000000000000e+00 1.880352176184545243e+01
4.000000000000000000e+00 1.880242777011958211e+01
4.000000000000000000e+00 1.880204192058530310e+01
4.000000000000000000e+00 1.880128829960381154e+01
4.000000000000000000e+00 1.880112862483434810e+01
4.000000000000000000e+00 1.880013905804767305e+01
4.000000000000000000e+00 1.879956267086814492e+01
4.000000000000000000e+00 1.879767470452553368e+01
4.000000000000000000e+00 1.879747233395580963e+01
4.000000000000000000e+00 1.879698597752100042e+01
4.000000000000000000e+00 1.879621873628741469e+01
4.000000000000000000e+00 1.879588309474484475e+01
4.000000000000000000e+00 1.879536220165858040e+01
4.000000000000000000e+00 1.879520184463767407e+01
4.000000000000000000e+00 1.879459568583910922e+01
4.000000000000000000e+00 1.879380377817509995e+01
4.000000000000000000e+00 1.879342309142607448e+01
4.000000000000000000e+00 1.879320333297037138e+01
4.000000000000000000e+00 1.879260040657582209e+01
4.000000000000000000e+00 1.879172221521522346e+01
4.000000000000000000e+00 1.879052297324652798e+01
4.000000000000000000e+00 1.878985936663201173e+01
4.000000000000000000e+00 1.878872121891874514e+01
4.000000000000000000e+00 1.878862863862235599e+01
4.000000000000000000e+00 1.878782330874468798e+01
4.000000000000000000e+00 1.878752019766298886e+01
4.000000000000000000e+00 1.878706163416679331e+01
4.000000000000000000e+00 1.878637603098458086e+01
4.000000000000000000e+00 1.878597800894115011e+01
4.000000000000000000e+00 1.878532049508997659e+01
4.000000000000000000e+00 1.878491891331123398e+01
4.000000000000000000e+00 1.878441300937029723e+01
4.000000000000000000e+00 1.878321049149749911e+01
4.000000000000000000e+00 1.878232332313592323e+01
4.000000000000000000e+00 1.878132951113064664e+01
4.000000000000000000e+00 1.878093304426160870e+01
4.000000000000000000e+00 1.878067429917165398e+01
4.000000000000000000e+00 1.878007999367140712e+01
4.000000000000000000e+00 1.877943278374931069e+01
4.000000000000000000e+00 1.877890311118099120e+01
4.000000000000000000e+00 1.877827638990521208e+01
4.000000000000000000e+00 1.877775556747589292e+01
4.000000000000000000e+00 1.877678606611457468e+01
4.000000000000000000e+00 1.877661854234210992e+01
4.000000000000000000e+00 1.877564676591581261e+01
4.000000000000000000e+00 1.877488876648006055e+01
4.000000000000000000e+00 1.877447785920004364e+01
4.000000000000000000e+00 1.877433677184045280e+01
4.000000000000000000e+00 1.877385747357415724e+01
4.000000000000000000e+00 1.877270378703908449e+01
4.000000000000000000e+00 1.877176696357616947e+01
4.000000000000000000e+00 1.877109921787487323e+01
4.000000000000000000e+00 1.877068966033858288e+01
4.000000000000000000e+00 1.877021584928662890e+01
4.000000000000000000e+00 1.876929328872264335e+01
4.000000000000000000e+00 1.876877085790542310e+01
4.000000000000000000e+00 1.876765182133857479e+01
4.000000000000000000e+00 1.876717229870687120e+01
4.000000000000000000e+00 1.876658897228769618e+01
4.000000000000000000e+00 1.876639845657282990e+01
4.000000000000000000e+00 1.876582171761747730e+01
4.000000000000000000e+00 1.876460926106049953e+01
4.000000000000000000e+00 1.876378707020584358e+01
4.000000000000000000e+00 1.876332686058502475e+01
4.000000000000000000e+00 1.876275066027816152e+01
4.000000000000000000e+00 1.876239077031698343e+01
4.000000000000000000e+00 1.876174244851516804e+01
4.000000000000000000e+00 1.876088511499793299e+01
4.000000000000000000e+00 1.875955600783480648e+01
4.000000000000000000e+00 1.875923895415972353e+01
4.000000000000000000e+00 1.875866207652372353e+01
4.000000000000000000e+00 1.875769908887246018e+01
4.000000000000000000e+00 1.875720381616850574e+01
4.000000000000000000e+00 1.875647510540562379e+01
4.000000000000000000e+00 1.875591133241555752e+01
4.000000000000000000e+00 1.875560262065148720e+01
4.000000000000000000e+00 1.875504129281394228e+01
4.000000000000000000e+00 1.875451311761003126e+01
4.000000000000000000e+00 1.875294321937610320e+01
4.000000000000000000e+00 1.875278461321205370e+01
4.000000000000000000e+00 1.875207335703913714e+01
4.000000000000000000e+00 1.875185210206655739e+01
4.000000000000000000e+00 1.875121548529650894e+01
4.000000000000000000e+00 1.874993881219484138e+01
4.000000000000000000e+00 1.874954816379934286e+01
4.000000000000000000e+00 1.874904375052280869e+01
4.000000000000000000e+00 1.874825770025625005e+01
4.000000000000000000e+00 1.874817574902437300e+01
4.000000000000000000e+00 1.874574672841758627e+01
4.000000000000000000e+00 1.874548506274667758e+01
4.000000000000000000e+00 1.874488162591591234e+01
4.000000000000000000e+00 1.874464094898160837e+01
4.000000000000000000e+00 1.874395479181612956e+01
4.000000000000000000e+00 1.874320568119590646e+01
4.000000000000000000e+00 1.874279153884868876e+01
4.000000000000000000e+00 1.874162805963280931e+01
4.000000000000000000e+00 1.874114192480204011e+01
4.000000000000000000e+00 1.874005641818320456e+01
4.000000000000000000e+00 1.873993878816826708e+01
4.000000000000000000e+00 1.873862779294395153e+01
4.000000000000000000e+00 1.873816873184467724e+01
4.000000000000000000e+00 1.873733962602119263e+01
4.000000000000000000e+00 1.873690106534429489e+01
4.000000000000000000e+00 1.873660319145197306e+01
4.000000000000000000e+00 1.873620119361723013e+01
4.000000000000000000e+00 1.873544154444558885e+01
4.000000000000000000e+00 1.873430617471354154e+01
4.000000000000000000e+00 1.873398026639416614e+01
4.000000000000000000e+00 1.873315182375444365e+01
4.000000000000000000e+00 1.873294595333368662e+01
4.000000000000000000e+00 1.873200712796276335e+01
4.000000000000000000e+00 1.873143074295204968e+01
4.000000000000000000e+00 1.873045281768104076e+01
4.000000000000000000e+00 1.873014136191713419e+01
4.000000000000000000e+00 1.872997906217415220e+01
4.000000000000000000e+00 1.872888224504219679e+01
4.000000000000000000e+00 1.872809562779182357e+01
4.000000000000000000e+00 1.872713153122769825e+01
4.000000000000000000e+00 1.872654799451751018e+01
4.000000000000000000e+00 1.872585792852171949e+01
4.000000000000000000e+00 1.872495337644421198e+01
4.000000000000000000e+00 1.872413464705665120e+01
4.000000000000000000e+00 1.872337546819542808e+01
4.000000000000000000e+00 1.872247679066622794e+01
4.000000000000000000e+00 1.872191778845897403e+01
4.000000000000000000e+00 1.872160924479958766e+01
4.000000000000000000e+00 1.872117572136566821e+01
4.000000000000000000e+00 1.871990352958198400e+01
4.000000000000000000e+00 1.871939301208002249e+01
4.000000000000000000e+00 1.871859918742782725e+01
4.000000000000000000e+00 1.871794053029424276e+01
4.000000000000000000e+00 1.871749965380558223e+01
4.000000000000000000e+00 1.871650281261434756e+01
4.000000000000000000e+00 1.871615578134591829e+01
4.000000000000000000e+00 1.871562281614124856e+01
4.000000000000000000e+00 1.871452333171306748e+01
4.000000000000000000e+00 1.871402655773001200e+01
4.000000000000000000e+00 1.871260148285126945e+01
4.000000000000000000e+00 1.871222037046221942e+01
4.000000000000000000e+00 1.871171460976671241e+01
4.000000000000000000e+00 1.871120034632467366e+01
4.000000000000000000e+00 1.870945603737338203e+01
4.000000000000000000e+00 1.870862186222094437e+01
4.000000000000000000e+00 1.870814162528141011e+01
4.000000000000000000e+00 1.870779023517165029e+01
4.000000000000000000e+00 1.870659859839167893e+01
4.000000000000000000e+00 1.870564861125067679e+01
4.000000000000000000e+00 1.870495398060119996e+01
4.000000000000000000e+00 1.870447885428237811e+01
4.000000000000000000e+00 1.870373903104373881e+01
4.000000000000000000e+00 1.870348819668594231e+01
4.000000000000000000e+00 1.870329177145576338e+01
4.000000000000000000e+00 1.870181741999612868e+01
4.000000000000000000e+00 1.870153346526885230e+01
4.000000000000000000e+00 1.870080796981986992e+01
4.000000000000000000e+00 1.870042404292913574e+01
4.000000000000000000e+00 1.869895390300008486e+01
4.000000000000000000e+00 1.869841137629675032e+01
4.000000000000000000e+00 1.869808902030156972e+01
4.000000000000000000e+00 1.869723189396733787e+01
4.000000000000000000e+00 1.869670156619598345e+01
4.000000000000000000e+00 1.869623524181467289e+01
4.000000000000000000e+00 1.869533877453740445e+01
4.000000000000000000e+00 1.869426489154956883e+01
4.000000000000000000e+00 1.869381185621303842e+01
4.000000000000000000e+00 1.869309115089924944e+01
4.000000000000000000e+00 1.869233525115896555e+01
4.000000000000000000e+00 1.869207771164736798e+01
4.000000000000000000e+00 1.869049134777661436e+01
4.000000000000000000e+00 1.869001273524694895e+01
4.000000000000000000e+00 1.868978444465216526e+01
4.000000000000000000e+00 1.868828115059095296e+01
4.000000000000000000e+00 1.868766197318374367e+01
4.000000000000000000e+00 1.868721005824646753e+01
4.000000000000000000e+00 1.868652918361847881e+01
4.000000000000000000e+00 1.868614594853664101e+01
4.000000000000000000e+00 1.868536460596688897e+01
4.000000000000000000e+00 1.868422126384316329e+01
4.000000000000000000e+00 1.868349863885774553e+01
4.000000000000000000e+00 1.868301712748957044e+01
4.000000000000000000e+00 1.868254557768618440e+01
4.000000000000000000e+00 1.868220196052413939e+01
4.000000000000000000e+00 1.868138923343315128e+01
4.000000000000000000e+00 1.868061919167862683e+01
4.000000000000000000e+00 1.868028007682309521e+01
4.000000000000000000e+00 1.867931070162093476e+01
4.000000000000000000e+00 1.867893630209659861e+01
4.000000000000000000e+00 1.867842953408205275e+01
4.000000000000000000e+00 1.867675600616030707e+01
4.000000000000000000e+00 1.867649118833172395e+01
4.000000000000000000e+00 1.867579266446397668e+01
4.000000000000000000e+00 1.867465118482179065e+01
4.000000000000000000e+00 1.867349443410630982e+01
4.000000000000000000e+00 1.867292937897629557e+01
4.000000000000000000e+00 1.867191602238410297e+01
4.000000000000000000e+00 1.867161307126687930e+01
4.000000000000000000e+00 1.867077931750516484e+01
4.000000000000000000e+00 1.867050881009087604e+01
4.000000000000000000e+00 1.866884759605381205e+01
4.000000000000000000e+00 1.866828046388724260e+01
4.000000000000000000e+00 1.866792597093155237e+01
4.000000000000000000e+00 1.866666245935667234e+01
4.000000000000000000e+00 1.866578148178180641e+01
4.000000000000000000e+00 1.866379342481431891e+01
4.000000000000000000e+00 1.866352645180333170e+01
4.000000000000000000e+00 1.866308841597986046e+01
4.000000000000000000e+00 1.866273853314143949e+01
4.000000000000000000e+00 1.866165361962437785e+01
4.000000000000000000e+00 1.866080188519065786e+01
4.000000000000000000e+00 1.865998402092359143e+01
4.000000000000000000e+00 1.865952987516653749e+01
4.000000000000000000e+00 1.865889413201705338e+01
4.000000000000000000e+00 1.865840882707574622e+01
4.000000000000000000e+00 1.865754399841114264e+01
4.000000000000000000e+00 1.865628388674510418e+01
4.000000000000000000e+00 1.865582103558539018e+01
4.000000000000000000e+00 1.865525345468612528e+01
4.000000000000000000e+00 1.865457927991117515e+01
4.000000000000000000e+00 1.865334315458927961e+01
4.000000000000000000e+00 1.865269471636471010e+01
4.000000000000000000e+00 1.865225483283978747e+01
4.000000000000000000e+00 1.865191037197345025e+01
4.000000000000000000e+00 1.865011734683518796e+01
4.000000000000000000e+00 1.864979429603685190e+01
4.000000000000000000e+00 1.864878394136735551e+01
4.000000000000000000e+00 1.864826626232165907e+01
4.000000000000000000e+00 1.864716743187193160e+01
4.000000000000000000e+00 1.864641742493452270e+01
4.000000000000000000e+00 1.864549503092659322e+01
4.000000000000000000e+00 1.864436322431245685e+01
4.000000000000000000e+00 1.864392004638619227e+01
4.000000000000000000e+00 1.864281670297601323e+01
4.000000000000000000e+00 1.864181296994994241e+01
4.000000000000000000e+00 1.864122563892856377e+01
4.000000000000000000e+00 1.864104293545076985e+01
4.000000000000000000e+00 1.863949556112642369e+01
4.000000000000000000e+00 1.863909888547272331e+01
4.000000000000000000e+00 1.863833550339519718e+01
4.000000000000000000e+00 1.863796550185085721e+01
4.000000000000000000e+00 1.863680517278031701e+01
4.000000000000000000e+00 1.863610131516646717e+01
4.000000000000000000e+00 1.863505118064874466e+01
4.000000000000000000e+00 1.863432801488065493e+01
4.000000000000000000e+00 1.863404813162966889e+01
4.000000000000000000e+00 1.863352172816890828e+01
4.000000000000000000e+00 1.863310686162031615e+01
4.000000000000000000e+00 1.863128701739919890e+01
4.000000000000000000e+00 1.863057707810478192e+01
4.000000000000000000e+00 1.862977165935204127e+01
4.000000000000000000e+00 1.862935750794479972e+01
4.000000000000000000e+00 1.862895722137231047e+01
4.000000000000000000e+00 1.862862482422807631e+01
4.000000000000000000e+00 1.862770196466613726e+01
4.000000000000000000e+00 1.862637489146756664e+01
4.000000000000000000e+00 1.862566802026659829e+01
4.000000000000000000e+00 1.862502062945448600e+01
4.000000000000000000e+00 1.862436535141504734e+01
4.000000000000000000e+00 1.862425930991275536e+01
4.000000000000000000e+00 1.862285949005350716e+01
4.000000000000000000e+00 1.862172327361429325e+01
4.000000000000000000e+00 1.862133154770185683e+01
4.000000000000000000e+00 1.862006933707578682e+01
4.000000000000000000e+00 1.861982431745889244e+01
4.000000000000000000e+00 1.861859738390368690e+01
4.000000000000000000e+00 1.861818901897936840e+01
4.000000000000000000e+00 1.861728132905000166e+01
4.000000000000000000e+00 1.861661063836340446e+01
4.000000000000000000e+00 1.861636130396515654e+01
4.000000000000000000e+00 1.861533917386337578e+01
4.000000000000000000e+00 1.861368589290769293e+01
4.000000000000000000e+00 1.861322209697276620e+01
4.000000000000000000e+00 1.861238126770527046e+01
4.000000000000000000e+00 1.861177941979781636e+01
4.000000000000000000e+00 1.861131562342570689e+01
4.000000000000000000e+00 1.861026913933664417e+01
4.000000000000000000e+00 1.860996104549654717e+01
4.000000000000000000e+00 1.860913858027302226e+01
4.000000000000000000e+00 1.860893294687833688e+01
4.000000000000000000e+00 1.860729173909385281e+01
4.000000000000000000e+00 1.860688335249450986e+01
4.000000000000000000e+00 1.860643483897224826e+01
4.000000000000000000e+00 1.860530258884450561e+01
4.000000000000000000e+00 1.860481248094044915e+01
4.000000000000000000e+00 1.860401814431429202e+01
4.000000000000000000e+00 1.860330687376979597e+01
4.000000000000000000e+00 1.860252610660231198e+01
4.000000000000000000e+00 1.860207745056699125e+01
4.000000000000000000e+00 1.860044335007271599e+01
4.000000000000000000e+00 1.860010958605945675e+01
4.000000000000000000e+00 1.859967462660016224e+01
4.000000000000000000e+00 1.859884852983790893e+01
4.000000000000000000e+00 1.859834525000052352e+01
4.000000000000000000e+00 1.859702187892481362e+01
4.000000000000000000e+00 1.859641075577021851e+01
4.000000000000000000e+00 1.859534426290067799e+01
4.000000000000000000e+00 1.859524678042842893e+01
4.000000000000000000e+00 1.859426326871733792e+01
4.000000000000000000e+00 1.859362452001852972e+01
4.000000000000000000e+00 1.859333853359367694e+01
4.000000000000000000e+00 1.859307738232203988e+01
4.000000000000000000e+00 1.859183581564857590e+01
4.000000000000000000e+00 1.859031990853437222e+01
4.000000000000000000e+00 1.858987329207581141e+01
4.000000000000000000e+00 1.858957265236031375e+01
4.000000000000000000e+00 1.858802205689951492e+01
4.000000000000000000e+00 1.858774961669389469e+01
4.000000000000000000e+00 1.858705866823429531e+01
4.000000000000000000e+00 1.858629342208284996e+01
4.000000000000000000e+00 1.858559319795754305e+01
4.000000000000000000e+00 1.858473343014745893e+01
4.000000000000000000e+00 1.858429964291980951e+01
4.000000000000000000e+00 1.858382253172307585e+01
4.000000000000000000e+00 1.858237971179072545e+01
4.000000000000000000e+00 1.858171823278910750e+01
4.000000000000000000e+00 1.858082151353866962e+01
4.000000000000000000e+00 1.857938802461785954e+01
4.000000000000000000e+00 1.857891424575867845e+01
4.000000000000000000e+00 1.857843246052814123e+01
4.000000000000000000e+00 1.857757531615586899e+01
4.000000000000000000e+00 1.857683787100481254e+01
4.000000000000000000e+00 1.857588262025245029e+01
4.000000000000000000e+00 1.857455303145048475e+01
4.000000000000000000e+00 1.857392612419253908e+01
4.000000000000000000e+00 1.857341538715177975e+01
4.000000000000000000e+00 1.857294826060407189e+01
4.000000000000000000e+00 1.857208266753482206e+01
4.000000000000000000e+00 1.857097152732226775e+01
4.000000000000000000e+00 1.857014461867700561e+01
4.000000000000000000e+00 1.856888802616806089e+01
4.000000000000000000e+00 1.856803189548339006e+01
4.000000000000000000e+00 1.856792445066844977e+01
4.000000000000000000e+00 1.856718191873844859e+01
4.000000000000000000e+00 1.856688208565176978e+01
4.000000000000000000e+00 1.856475954137184914e+01
4.000000000000000000e+00 1.856427573856603885e+01
4.000000000000000000e+00 1.856421156770011649e+01
4.000000000000000000e+00 1.856343122243648480e+01
4.000000000000000000e+00 1.856176894683600764e+01
4.000000000000000000e+00 1.856084665635824749e+01
4.000000000000000000e+00 1.856016005226302568e+01
4.000000000000000000e+00 1.855908872514627816e+01
4.000000000000000000e+00 1.855867821674324247e+01
4.000000000000000000e+00 1.855794450460707523e+01
4.000000000000000000e+00 1.855651390262037737e+01
4.000000000000000000e+00 1.855613246175371245e+01
4.000000000000000000e+00 1.855549612866629161e+01
4.000000000000000000e+00 1.855527726595926197e+01
4.000000000000000000e+00 1.855430788225649863e+01
4.000000000000000000e+00 1.855192274183789891e+01
4.000000000000000000e+00 1.855106819588073108e+01
4.000000000000000000e+00 1.855069829763827016e+01
4.000000000000000000e+00 1.855019816039745706e+01
4.000000000000000000e+00 1.854879585283355681e+01
4.000000000000000000e+00 1.854859767419258532e+01
4.000000000000000000e+00 1.854779280064456515e+01
4.000000000000000000e+00 1.854636731381631876e+01
4.000000000000000000e+00 1.854577370468298270e+01
4.000000000000000000e+00 1.854470475246559502e+01
4.000000000000000000e+00 1.854421094045715535e+01
4.000000000000000000e+00 1.854391240065345414e+01
4.000000000000000000e+00 1.854321283763705708e+01
4.000000000000000000e+00 1.854134977315007404e+01
4.000000000000000000e+00 1.854089768816376704e+01
4.000000000000000000e+00 1.854045332102856136e+01
4.000000000000000000e+00 1.854022422922701452e+01
4.000000000000000000e+00 1.853833207765141466e+01
4.000000000000000000e+00 1.853778401564977685e+01
4.000000000000000000e+00 1.853719029996345924e+01
4.000000000000000000e+00 1.853699776484089767e+01
4.000000000000000000e+00 1.853517693286209322e+01
4.000000000000000000e+00 1.853410833875076591e+01
4.000000000000000000e+00 1.853335949110993042e+01
4.000000000000000000e+00 1.853291104346028462e+01
4.000000000000000000e+00 1.853237267402568378e+01
4.000000000000000000e+00 1.853183889697946540e+01
4.000000000000000000e+00 1.853151628688295816e+01
4.000000000000000000e+00 1.853077013398719686e+01
4.000000000000000000e+00 1.852966968242728996e+01
4.000000000000000000e+00 1.852909331766729650e+01
4.000000000000000000e+00 1.852809512631533195e+01
4.000000000000000000e+00 1.852782350170282299e+01
4.000000000000000000e+00 1.852750360909898220e+01
4.000000000000000000e+00 1.852609187466178042e+01
4.000000000000000000e+00 1.852553231084556273e+01
4.000000000000000000e+00 1.852481861701221177e+01
4.000000000000000000e+00 1.852457572587096024e+01
4.000000000000000000e+00 1.852340223397454011e+01
4.000000000000000000e+00 1.852268010447545521e+01
4.000000000000000000e+00 1.852201702297082875e+01
4.000000000000000000e+00 1.852100479755202400e+01
4.000000000000000000e+00 1.851985814776563544e+01
4.000000000000000000e+00 1.851888754145290861e+01
4.000000000000000000e+00 1.851825078550018233e+01
[truncated: 2,256,651 more chars]
