# Supplementary material for: Parafermions in moiré minibands
Source: Nat Commun. 2025 Feb 19;16:1770. doi: 10.1038/s41467-025-57035-x (PMC11839918; doi:10.1038/s41467-025-57035-x)
Supplement: Supplementary file 3 — Source Data [file 41467_2025_57035_MOESM3_ESM.zip › Fig1g.txt]

# Structure factor S(q) for 3/5 filling, gamma=3.75, in a 25 sites system. 1st column: qx. 2nd column: qy. 3rd column: S(q)x10^3
4.000000000000000222e-01 3.464101615137754608e-01 2.353831927268024149e-01
5.000000000000000000e-01 1.732050807568876749e-01 2.353831777600356723e-01
1.000000000000000056e-01 5.196152422706633578e-01 2.353834896380937458e-01
2.000000000000000111e-01 3.464101615137755164e-01 2.540861080678450623e+00
2.999999999999999889e-01 1.732050807568877582e-01 2.540161501652746345e+00
4.000000000000000222e-01 0.000000000000000000e+00 2.540861018399266591e+00
5.000000000000000000e-01 -1.732050807568876749e-01 2.353834727389484682e-01
-1.000000000000000056e-01 5.196152422706633578e-01 2.353834285569434415e-01
0.000000000000000000e+00 3.464101615137755164e-01 2.540161838650908610e+00
1.000000000000000056e-01 1.732050807568877582e-01 1.243311720840060586e+00
2.000000000000000111e-01 0.000000000000000000e+00 1.243311835822095368e+00
2.999999999999999889e-01 -1.732050807568877582e-01 2.540161741087834102e+00
4.000000000000000222e-01 -3.464101615137754608e-01 2.353834209396113430e-01
-2.000000000000000111e-01 3.464101615137755164e-01 2.540860945284512784e+00
-1.000000000000000056e-01 1.732050807568877582e-01 1.243311462615021901e+00
0.000000000000000000e+00 -0.000000000000000000e+00 0.000000000000000000e+00
1.000000000000000056e-01 -1.732050807568877582e-01 1.243311468535727604e+00
2.000000000000000111e-01 -3.464101615137755164e-01 2.540860967920736790e+00
-4.000000000000000222e-01 3.464101615137754608e-01 2.353834593891134253e-01
-2.999999999999999889e-01 1.732050807568877582e-01 2.540161800620253985e+00
-2.000000000000000111e-01 0.000000000000000000e+00 1.243311842236359155e+00
-1.000000000000000056e-01 -1.732050807568877582e-01 1.243311733195985314e+00
0.000000000000000000e+00 -3.464101615137755164e-01 2.540161936788827735e+00
1.000000000000000056e-01 -5.196152422706633578e-01 2.353834454103106155e-01
-5.000000000000000000e-01 1.732050807568876749e-01 2.353834916121227139e-01
-4.000000000000000222e-01 0.000000000000000000e+00 2.540861064886315468e+00
-2.999999999999999889e-01 -1.732050807568877582e-01 2.540161484868235231e+00
-2.000000000000000111e-01 -3.464101615137755164e-01 2.540861149876892267e+00
-1.000000000000000056e-01 -5.196152422706633578e-01 2.353834915562385832e-01
-5.000000000000000000e-01 -1.732050807568876749e-01 2.353831081797548852e-01
-4.000000000000000222e-01 -3.464101615137754608e-01 2.353831185082923272e-01
