# Supplementary material for: Parafermions in moiré minibands
Source: Nat Commun. 2025 Feb 19;16:1770. doi: 10.1038/s41467-025-57035-x (PMC11839918; doi:10.1038/s41467-025-57035-x)
Supplement: Supplementary file 3 — Source Data [file 41467_2025_57035_MOESM3_ESM.zip › Fig1h.txt]

# Pair-correlation function G(r) for 3/5 filling, gamma=3.75, in a 25 sites system. 1st column: x. 2nd column: y. 3rd column: G(r)
0.000000000000000000e+00 0.000000000000000000e+00 1.039829073035808626e+00
0.000000000000000000e+00 5.050505050505051108e-02 1.039666494225263138e+00
0.000000000000000000e+00 1.010101010101010222e-01 1.039180983304606176e+00
0.000000000000000000e+00 1.515151515151515194e-01 1.038379182569652004e+00
0.000000000000000000e+00 2.020202020202020443e-01 1.037272048934219093e+00
0.000000000000000000e+00 2.525252525252525415e-01 1.035874685458535449e+00
0.000000000000000000e+00 3.030303030303030387e-01 1.034206109252130634e+00
0.000000000000000000e+00 3.535353535353534804e-01 1.032288959441774123e+00
0.000000000000000000e+00 4.040404040404040886e-01 1.030149149847163770e+00
0.000000000000000000e+00 4.545454545454545858e-01 1.027815471884690579e+00
0.000000000000000000e+00 5.050505050505050830e-01 1.025319154008716538e+00
0.000000000000000000e+00 5.555555555555554692e-01 1.022693384687689333e+00
0.000000000000000000e+00 6.060606060606060774e-01 1.019972806488091743e+00
0.000000000000000000e+00 6.565656565656566857e-01 1.017192989293462579e+00
0.000000000000000000e+00 7.070707070707069608e-01 1.014389891011255873e+00
0.000000000000000000e+00 7.575757575757576801e-01 1.011599314311921072e+00
0.000000000000000000e+00 8.080808080808081773e-01 1.008856367999274806e+00
0.000000000000000000e+00 8.585858585858586745e-01 1.006194941528133935e+00
0.000000000000000000e+00 9.090909090909091717e-01 1.003647200965624764e+00
0.000000000000000000e+00 9.595959595959594468e-01 1.001243114340232276e+00
0.000000000000000000e+00 1.010101010101010166e+00 9.990100138431009524e-01
0.000000000000000000e+00 1.060606060606060552e+00 9.969722017471528419e-01
0.000000000000000000e+00 1.111111111111110938e+00 9.951506062009021214e-01
0.000000000000000000e+00 1.161616161616161547e+00 9.935624922468158093e-01
0.000000000000000000e+00 1.212121212121212155e+00 9.922212325217336648e-01
0.000000000000000000e+00 1.262626262626262763e+00 9.911361411335558591e-01
0.000000000000000000e+00 1.313131313131313371e+00 9.903123731897038873e-01
0.000000000000000000e+00 1.363636363636363535e+00 9.897508913950627818e-01
0.000000000000000000e+00 1.414141414141413922e+00 9.894485000573656208e-01
0.000000000000000000e+00 1.464646464646464752e+00 9.893979457535531097e-01
0.000000000000000000e+00 1.515151515151515360e+00 9.895880828390550832e-01
0.000000000000000000e+00 1.565656565656565746e+00 9.900041009403836023e-01
0.000000000000000000e+00 1.616161616161616355e+00 9.906278105767077902e-01
0.000000000000000000e+00 1.666666666666666519e+00 9.914379821241023905e-01
0.000000000000000000e+00 1.717171717171717349e+00 9.924107324820432563e-01
0.000000000000000000e+00 1.767676767676767735e+00 9.935199530390241840e-01
0.000000000000000000e+00 1.818181818181818343e+00 9.947377718753067644e-01
0.000000000000000000e+00 1.868686868686868729e+00 9.960350425962417598e-01
0.000000000000000000e+00 1.919191919191918894e+00 9.973818517681127815e-01
0.000000000000000000e+00 1.969696969696969502e+00 9.987480366368203244e-01
0.000000000000000000e+00 2.020202020202020332e+00 1.000103704652535841e+00
0.000000000000000000e+00 2.070707070707070940e+00 1.001419746303293890e+00
0.000000000000000000e+00 2.121212121212121104e+00 1.002668332877589608e+00
0.000000000000000000e+00 2.171717171717171713e+00 1.003823391028481060e+00
0.000000000000000000e+00 2.222222222222221877e+00 1.004861046395422397e+00
0.000000000000000000e+00 2.272727272727272929e+00 1.005760029048769377e+00
0.000000000000000000e+00 2.323232323232323093e+00 1.006502034147450209e+00
0.000000000000000000e+00 2.373737373737373701e+00 1.007072031932525480e+00
0.000000000000000000e+00 2.424242424242424310e+00 1.007458522006468016e+00
0.000000000000000000e+00 2.474747474747474918e+00 1.007653727756605111e+00
0.000000000000000000e+00 2.525252525252525526e+00 1.007653727756605111e+00
0.000000000000000000e+00 2.575757575757575246e+00 1.007458522006468016e+00
0.000000000000000000e+00 2.626262626262626743e+00 1.007072031932525480e+00
0.000000000000000000e+00 2.676767676767676907e+00 1.006502034147450209e+00
0.000000000000000000e+00 2.727272727272727071e+00 1.005760029048769377e+00
0.000000000000000000e+00 2.777777777777778123e+00 1.004861046395422397e+00
0.000000000000000000e+00 2.828282828282827843e+00 1.003823391028481060e+00
0.000000000000000000e+00 2.878787878787878896e+00 1.002668332877589386e+00
0.000000000000000000e+00 2.929292929292929504e+00 1.001419746303293890e+00
0.000000000000000000e+00 2.979797979797979668e+00 1.000103704652535619e+00
0.000000000000000000e+00 3.030303030303030720e+00 9.987480366368203244e-01
0.000000000000000000e+00 3.080808080808080440e+00 9.973818517681126705e-01
0.000000000000000000e+00 3.131313131313131493e+00 9.960350425962417598e-01
0.000000000000000000e+00 3.181818181818182101e+00 9.947377718753067644e-01
0.000000000000000000e+00 3.232323232323232709e+00 9.935199530390241840e-01
0.000000000000000000e+00 3.282828282828282873e+00 9.924107324820432563e-01
0.000000000000000000e+00 3.333333333333333037e+00 9.914379821241023905e-01
0.000000000000000000e+00 3.383838383838384090e+00 9.906278105767077902e-01
0.000000000000000000e+00 3.434343434343434698e+00 9.900041009403837133e-01
0.000000000000000000e+00 3.484848484848484862e+00 9.895880828390550832e-01
0.000000000000000000e+00 3.535353535353535470e+00 9.893979457535531097e-01
0.000000000000000000e+00 3.585858585858585634e+00 9.894485000573656208e-01
0.000000000000000000e+00 3.636363636363636687e+00 9.897508913950626708e-01
0.000000000000000000e+00 3.686868686868686851e+00 9.903123731897038873e-01
0.000000000000000000e+00 3.737373737373737459e+00 9.911361411335558591e-01
0.000000000000000000e+00 3.787878787878788067e+00 9.922212325217336648e-01
0.000000000000000000e+00 3.838383838383837787e+00 9.935624922468158093e-01
0.000000000000000000e+00 3.888888888888888840e+00 9.951506062009021214e-01
0.000000000000000000e+00 3.939393939393939004e+00 9.969722017471528419e-01
0.000000000000000000e+00 3.989898989898990056e+00 9.990100138431009524e-01
0.000000000000000000e+00 4.040404040404040664e+00 1.001243114340232276e+00
0.000000000000000000e+00 4.090909090909090828e+00 1.003647200965624764e+00
0.000000000000000000e+00 4.141414141414141881e+00 1.006194941528133935e+00
0.000000000000000000e+00 4.191919191919191157e+00 1.008856367999274806e+00
0.000000000000000000e+00 4.242424242424242209e+00 1.011599314311921072e+00
0.000000000000000000e+00 4.292929292929293261e+00 1.014389891011255873e+00
0.000000000000000000e+00 4.343434343434343425e+00 1.017192989293462579e+00
0.000000000000000000e+00 4.393939393939393590e+00 1.019972806488091743e+00
0.000000000000000000e+00 4.444444444444443754e+00 1.022693384687689333e+00
0.000000000000000000e+00 4.494949494949494806e+00 1.025319154008716760e+00
0.000000000000000000e+00 4.545454545454545858e+00 1.027815471884690801e+00
0.000000000000000000e+00 4.595959595959596022e+00 1.030149149847163770e+00
0.000000000000000000e+00 4.646464646464646187e+00 1.032288959441774123e+00
0.000000000000000000e+00 4.696969696969697239e+00 1.034206109252130634e+00
0.000000000000000000e+00 4.747474747474747403e+00 1.035874685458535671e+00
0.000000000000000000e+00 4.797979797979797567e+00 1.037272048934219093e+00
0.000000000000000000e+00 4.848484848484848619e+00 1.038379182569652004e+00
0.000000000000000000e+00 4.898989898989898784e+00 1.039180983304606176e+00
0.000000000000000000e+00 4.949494949494949836e+00 1.039666494225263138e+00
0.000000000000000000e+00 5.000000000000000000e+00 1.039829073035808626e+00
4.373865675678983295e-02 2.525252525252525554e-02 1.039654214713968461e+00
4.373865675678983295e-02 7.575757575757577356e-02 1.039330307082012350e+00
4.373865675678983295e-02 1.262626262626262708e-01 1.038686926034396940e+00
4.373865675678983295e-02 1.767676767676767957e-01 1.037732871817748981e+00
4.373865675678983295e-02 2.272727272727272929e-01 1.036481175343410666e+00
4.373865675678983295e-02 2.777777777777777901e-01 1.034948897857741912e+00
4.373865675678983295e-02 3.282828282828283428e-01 1.033156868818396079e+00
4.373865675678983295e-02 3.787878787878787290e-01 1.031129366144332371e+00
4.373865675678983295e-02 4.292929292929293372e-01 1.028893743922423498e+00
4.373865675678983295e-02 4.797979797979798344e-01 1.026480013487127474e+00
4.373865675678983295e-02 5.303030303030302761e-01 1.023920384528372640e+00
4.373865675678983295e-02 5.808080808080807733e-01 1.021248773514753072e+00
4.373865675678983295e-02 6.313131313131312705e-01 1.018500287234229029e+00
4.373865675678983295e-02 6.818181818181818787e-01 1.015710689644487186e+00
4.373865675678983295e-02 7.323232323232322649e-01 1.012915860483778019e+00
4.373865675678983295e-02 7.828282828282828731e-01 1.010151254216201444e+00
4.373865675678983295e-02 8.333333333333333703e-01 1.007451367871196934e+00
4.373865675678983295e-02 8.838383838383838675e-01 1.004849226185620115e+00
4.373865675678983295e-02 9.343434343434343647e-01 1.002375892170738414e+00
4.373865675678983295e-02 9.848484848484847509e-01 1.000060010810400968e+00
4.373865675678983295e-02 1.035353535353535470e+00 9.979273930572373219e-01
4.373865675678983295e-02 1.085858585858585856e+00 9.960006466397203218e-01
4.373865675678983295e-02 1.136363636363636243e+00 9.942988594348664000e-01
4.373865675678983295e-02 1.186868686868686851e+00 9.928373403114025830e-01
4.373865675678983295e-02 1.237373737373737459e+00 9.916274214201605819e-01
4.373865675678983295e-02 1.287878787878788067e+00 9.906763249171565144e-01
4.373865675678983295e-02 1.338383838383838453e+00 9.899870960662826569e-01
4.373865675678983295e-02 1.388888888888888840e+00 9.895586035994565766e-01
4.373865675678983295e-02 1.439393939393939226e+00 9.893856071296798227e-01
4.373865675678983295e-02 1.489898989898990056e+00 9.894588903341535735e-01
4.373865675678983295e-02 1.540404040404040442e+00 9.897654575677289346e-01
4.373865675678983295e-02 1.590909090909091050e+00 9.902887905485378006e-01
4.373865675678983295e-02 1.641414141414141437e+00 9.910091607940549885e-01
4.373865675678983295e-02 1.691919191919191823e+00 9.919039925925228207e-01
4.373865675678983295e-02 1.742424242424242431e+00 9.929482704860533859e-01
4.373865675678983295e-02 1.792929292929293039e+00 9.941149845307460930e-01
4.373865675678983295e-02 1.843434343434343425e+00 9.953756059972734827e-01
4.373865675678983295e-02 1.893939393939394034e+00 9.967005856922344087e-01
4.373865675678983295e-02 1.944444444444444198e+00 9.980598667239188870e-01
4.373865675678983295e-02 1.994949494949494806e+00 9.994234033116649041e-01
4.373865675678983295e-02 2.045454545454545414e+00 1.000761677149302642e+00
4.373865675678983295e-02 2.095959595959596022e+00 1.002046202881659909e+00
4.373865675678983295e-02 2.146464646464646631e+00 1.003250014437959248e+00
4.373865675678983295e-02 2.196969696969696795e+00 1.004348124284081045e+00
4.373865675678983295e-02 2.247474747474747403e+00 1.005317948102063097e+00
4.373865675678983295e-02 2.297979797979798011e+00 1.006139687972486874e+00
4.373865675678983295e-02 2.348484848484848619e+00 1.006796667814510604e+00
4.373865675678983295e-02 2.398989898989898784e+00 1.007275615618204556e+00
4.373865675678983295e-02 2.449494949494949392e+00 1.007566887871965466e+00
4.373865675678983295e-02 2.500000000000000000e+00 1.007664632530095528e+00
4.373865675678983295e-02 2.550505050505050608e+00 1.007566887866923278e+00
4.373865675678983295e-02 2.601010101010101216e+00 1.007275615607981178e+00
4.373865675678983295e-02 2.651515151515152269e+00 1.006796667798833367e+00
4.373865675678983295e-02 2.702020202020202433e+00 1.006139687950953432e+00
4.373865675678983295e-02 2.752525252525252597e+00 1.005317948074150092e+00
4.373865675678983295e-02 2.803030303030303649e+00 1.004348124249158980e+00
4.373865675678983295e-02 2.853535353535353369e+00 1.003250014395304701e+00
4.373865675678983295e-02 2.904040404040404422e+00 1.002046202830472188e+00
4.373865675678983295e-02 2.954545454545455030e+00 1.000761677088722212e+00
4.373865675678983295e-02 3.005050505050505194e+00 9.994234032407982582e-01
4.373865675678983295e-02 3.055555555555556246e+00 9.980598666418544207e-01
4.373865675678983295e-02 3.106060606060605966e+00 9.967005855980692886e-01
4.373865675678983295e-02 3.156565656565657019e+00 9.953756058901354065e-01
4.373865675678983295e-02 3.207070707070707627e+00 9.941149844098176036e-01
4.373865675678983295e-02 3.257575757575758235e+00 9.929482703505956298e-01
4.373865675678983295e-02 3.308080808080808399e+00 9.919039924418979748e-01
4.373865675678983295e-02 3.358585858585858563e+00 9.910091606277467990e-01
4.373865675678983295e-02 3.409090909090909616e+00 9.902887903661731217e-01
4.373865675678983295e-02 3.459595959595960224e+00 9.897654573690952695e-01
4.373865675678983295e-02 3.510101010101010388e+00 9.894588901192160613e-01
4.373865675678983295e-02 3.560606060606060996e+00 9.893856068985931174e-01
4.373865675678983295e-02 3.611111111111111160e+00 9.895586033525776148e-01
4.373865675678983295e-02 3.661616161616162213e+00 9.899870958041772084e-01
4.373865675678983295e-02 3.712121212121212377e+00 9.906763246406037338e-01
4.373865675678983295e-02 3.762626262626262985e+00 9.916274211301551178e-01
4.373865675678983295e-02 3.813131313131313593e+00 9.928373400091516920e-01
4.373865675678983295e-02 3.863636363636363313e+00 9.942988591217851724e-01
4.373865675678983295e-02 3.914141414141414366e+00 9.960006463174222446e-01
4.373865675678983295e-02 3.964646464646464530e+00 9.979273927275223999e-01
4.373865675678983295e-02 4.015151515151515582e+00 1.000060010475240624e+00
4.373865675678983295e-02 4.065656565656565746e+00 1.002375891832256061e+00
4.373865675678983295e-02 4.116161616161616799e+00 1.004849225846071503e+00
4.373865675678983295e-02 4.166666666666666963e+00 1.007451367532946174e+00
4.373865675678983295e-02 4.217171717171717127e+00 1.010151253881695466e+00
4.373865675678983295e-02 4.267676767676768179e+00 1.012915860155519043e+00
4.373865675678983295e-02 4.318181818181818343e+00 1.015710689325004079e+00
4.373865675678983295e-02 4.368686868686869396e+00 1.018500286926047993e+00
4.373865675678983295e-02 4.419191919191919560e+00 1.021248773220367889e+00
4.373865675678983295e-02 4.469696969696969724e+00 1.023920384250212923e+00
4.373865675678983295e-02 4.520202020202020776e+00 1.026480013227531574e+00
4.373865675678983295e-02 4.570707070707070940e+00 1.028893743683606088e+00
4.373865675678983295e-02 4.621212121212121104e+00 1.031129365928358910e+00
4.373865675678983295e-02 4.671717171717172157e+00 1.033156868627157277e+00
4.373865675678983295e-02 4.722222222222222321e+00 1.034948897692927305e+00
4.373865675678983295e-02 4.772727272727273373e+00 1.036481175206489302e+00
4.373865675678983295e-02 4.823232323232323537e+00 1.037732871709949434e+00
4.373865675678983295e-02 4.873737373737373701e+00 1.038686925956691987e+00
4.373865675678983295e-02 4.924242424242424754e+00 1.039330307035104761e+00
4.373865675678983295e-02 4.974747474747474918e+00 1.039654214698285450e+00
4.373865675678983295e-02 5.025252525252525970e+00 1.039654214713968461e+00
8.747731351357966589e-02 5.050505050505051108e-02 1.039132415458496439e+00
8.747731351357966589e-02 1.010101010101010222e-01 1.038651043411895403e+00
8.747731351357966589e-02 1.515151515151515471e-01 1.037856086213608142e+00
8.747731351357966589e-02 2.020202020202020443e-01 1.036758419768395223e+00
8.747731351357966589e-02 2.525252525252525415e-01 1.035373035389965279e+00
8.747731351357966589e-02 3.030303030303030387e-01 1.033718809338488143e+00
8.747731351357966589e-02 3.535353535353535914e-01 1.031818212845879712e+00
8.747731351357966589e-02 4.040404040404039776e-01 1.029696967239277727e+00
8.747731351357966589e-02 4.545454545454545858e-01 1.027383649644696195e+00
8.747731351357966589e-02 5.050505050505050830e-01 1.024909255536418762e+00
8.747731351357966589e-02 5.555555555555555802e-01 1.022306725080823542e+00
8.747731351357966589e-02 6.060606060606059664e-01 1.019610440794986639e+00
8.747731351357966589e-02 6.565656565656566857e-01 1.016855704491471002e+00
8.747731351357966589e-02 7.070707070707071829e-01 1.014078201803963353e+00
8.747731351357966589e-02 7.575757575757574580e-01 1.011313462778695049e+00
8.747731351357966589e-02 8.080808080808081773e-01 1.008596327070858889e+00
8.747731351357966589e-02 8.585858585858586745e-01 1.005960422202676119e+00
8.747731351357966589e-02 9.090909090909091717e-01 1.003437663121738099e+00
8.747731351357966589e-02 9.595959595959596689e-01 1.001057780948278353e+00
8.747731351357966589e-02 1.010101010101009944e+00 9.988478883238065542e-01
8.747731351357966589e-02 1.060606060606060552e+00 9.968320881786982834e-01
8.747731351357966589e-02 1.111111111111111160e+00 9.950311320325435638e-01
8.747731351357966589e-02 1.161616161616161547e+00 9.934621331395964150e-01
8.747731351357966589e-02 1.212121212121212155e+00 9.921383389054866386e-01
8.747731351357966589e-02 1.262626262626262541e+00 9.910689660447212779e-01
8.747731351357966589e-02 1.313131313131313371e+00 9.902591009368119090e-01
8.747731351357966589e-02 1.363636363636363757e+00 9.897096665884138611e-01
8.747731351357966589e-02 1.414141414141413922e+00 9.894174565365504437e-01
8.747731351357966589e-02 1.464646464646464530e+00 9.893752349510914756e-01
8.747731351357966589e-02 1.515151515151515360e+00 9.895719011304678903e-01
8.747731351357966589e-02 1.565656565656565746e+00 9.899927155502680209e-01
8.747731351357966589e-02 1.616161616161616355e+00 9.906195836365153662e-01
8.747731351357966589e-02 1.666666666666666741e+00 9.914313925099247360e-01
8.747731351357966589e-02 1.717171717171716905e+00 9.924043950992003094e-01
8.747731351357966589e-02 1.767676767676767735e+00 9.935126352640709646e-01
8.747731351357966589e-02 1.818181818181818343e+00 9.947284069144307628e-01
8.747731351357966589e-02 1.868686868686868729e+00 9.960227395711777065e-01
8.747731351357966589e-02 1.919191919191919338e+00 9.973659023958041381e-01
8.747731351357966589e-02 1.969696969696969502e+00 9.987279184261632636e-01
8.747731351357966589e-02 2.020202020202019888e+00 1.000079080599790782e+00
8.747731351357966589e-02 2.070707070707070940e+00 1.001390461126145714e+00
8.747731351357966589e-02 2.121212121212121104e+00 1.002634405885445057e+00
8.747731351357966589e-02 2.171717171717171713e+00 1.003785005782501072e+00
8.747731351357966589e-02 2.222222222222222321e+00 1.004818537365039344e+00
8.747731351357966589e-02 2.272727272727272485e+00 1.005713865521231209e+00
8.747731351357966589e-02 2.323232323232323093e+00 1.006452801692413690e+00
8.747731351357966589e-02 2.373737373737373701e+00 1.007020411764168788e+00
8.747731351357966589e-02 2.424242424242424310e+00 1.007405268620358063e+00
8.747731351357966589e-02 2.474747474747474918e+00 1.007599645247060360e+00
8.747731351357966589e-02 2.525252525252525082e+00 1.007599645242098996e+00
8.747731351357966589e-02 2.575757575757576134e+00 1.007405268605335857e+00
8.747731351357966589e-02 2.626262626262625854e+00 1.007020411738676735e+00
8.747731351357966589e-02 2.676767676767676907e+00 1.006452801655781215e+00
8.747731351357966589e-02 2.727272727272727515e+00 1.005713865472540602e+00
8.747731351357966589e-02 2.777777777777777679e+00 1.004818537303146408e+00
8.747731351357966589e-02 2.828282828282828731e+00 1.003785005706061106e+00
8.747731351357966589e-02 2.878787878787878451e+00 1.002634405792944827e+00
8.747731351357966589e-02 2.929292929292929504e+00 1.001390461015937650e+00
8.747731351357966589e-02 2.979797979797980112e+00 1.000079080470134052e+00
8.747731351357966589e-02 3.030303030303029832e+00 9.987279182752639706e-01
8.747731351357966589e-02 3.080808080808080884e+00 9.973659022218605008e-01
8.747731351357966589e-02 3.131313131313131048e+00 9.960227393724263578e-01
8.747731351357966589e-02 3.181818181818182101e+00 9.947284066891928234e-01
8.747731351357966589e-02 3.232323232323232709e+00 9.935126350108000048e-01
8.747731351357966589e-02 3.282828282828282873e+00 9.924043948165262030e-01
8.747731351357966589e-02 3.333333333333333481e+00 9.914313921966991794e-01
8.747731351357966589e-02 3.383838383838383645e+00 9.906195832918527344e-01
8.747731351357966589e-02 3.434343434343434698e+00 9.899927151735830044e-01
8.747731351357966589e-02 3.484848484848484862e+00 9.895719007215104668e-01
8.747731351357966589e-02 3.535353535353535470e+00 9.893752345099766643e-01
8.747731351357966589e-02 3.585858585858586078e+00 9.894174560637798432e-01
8.747731351357966589e-02 3.636363636363635798e+00 9.897096660848977434e-01
8.747731351357966589e-02 3.686868686868686851e+00 9.902591004038791000e-01
8.747731351357966589e-02 3.737373737373737459e+00 9.910689654841262630e-01
8.747731351357966589e-02 3.787878787878788067e+00 9.921383383194080086e-01
8.747731351357966589e-02 3.838383838383838675e+00 9.934621325306292050e-01
8.747731351357966589e-02 3.888888888888888395e+00 9.950311314036867083e-01
8.747731351357966589e-02 3.939393939393939448e+00 9.968320875333316344e-01
8.747731351357966589e-02 3.989898989898989612e+00 9.988478876656646799e-01
8.747731351357966589e-02 4.040404040404040664e+00 1.001057780281417564e+00
8.747731351357966589e-02 4.090909090909090828e+00 1.003437662450496370e+00
8.747731351357966589e-02 4.141414141414141881e+00 1.005960421531630011e+00
8.747731351357966589e-02 4.191919191919192045e+00 1.008596326404774368e+00
8.747731351357966589e-02 4.242424242424242209e+00 1.011313462122475526e+00
8.747731351357966589e-02 4.292929292929293261e+00 1.014078201162594395e+00
8.747731351357966589e-02 4.343434343434343425e+00 1.016855703869961491e+00
8.747731351357966589e-02 4.393939393939393590e+00 1.019610440198310375e+00
8.747731351357966589e-02 4.444444444444444642e+00 1.022306724513859733e+00
8.747731351357966589e-02 4.494949494949494806e+00 1.024909255003891850e+00
8.747731351357966589e-02 4.545454545454545858e+00 1.027383649151117906e+00
8.747731351357966589e-02 4.595959595959596022e+00 1.029696966788890444e+00
8.747731351357966589e-02 4.646464646464646187e+00 1.031818212442603633e+00
8.747731351357966589e-02 4.696969696969697239e+00 1.033718808985871318e+00
8.747731351357966589e-02 4.747474747474747403e+00 1.035373035091138316e+00
8.747731351357966589e-02 4.797979797979797567e+00 1.036758419526031538e+00
8.747731351357966589e-02 4.848484848484848619e+00 1.037856086029888658e+00
8.747731351357966589e-02 4.898989898989898784e+00 1.038651043288481457e+00
8.747731351357966589e-02 4.949494949494949836e+00 1.039132415396507803e+00
8.747731351357966589e-02 5.000000000000000000e+00 1.039293609142925678e+00
8.747731351357966589e-02 5.050505050505050164e+00 1.039132415458496439e+00
1.312159702703694919e-01 7.575757575757575968e-02 1.038271946932212142e+00
1.312159702703694919e-01 1.262626262626262708e-01 1.037639515686876290e+00
1.312159702703694919e-01 1.767676767676767957e-01 1.036701723640140571e+00
1.312159702703694919e-01 2.272727272727272929e-01 1.035471409350493310e+00
1.312159702703694919e-01 2.777777777777777901e-01 1.033965381997530519e+00
1.312159702703694919e-01 3.282828282828283428e-01 1.032204162943713976e+00
1.312159702703694919e-01 3.787878787878788400e-01 1.030211670481583575e+00
1.312159702703694919e-01 4.292929292929292262e-01 1.028014852778792454e+00
1.312159702703694919e-01 4.797979797979798344e-01 1.025643274855342346e+00
1.312159702703694919e-01 5.303030303030302761e-01 1.023128666155832756e+00
1.312159702703694919e-01 5.808080808080807733e-01 1.020504435902690243e+00
1.312159702703694919e-01 6.313131313131312705e-01 1.017805163924273115e+00
1.312159702703694919e-01 6.818181818181818787e-01 1.015066075036282323e+00
1.312159702703694919e-01 7.323232323232323759e-01 1.012322505309918519e+00
1.312159702703694919e-01 7.828282828282827621e-01 1.009609368681659181e+00
1.312159702703694919e-01 8.333333333333333703e-01 1.006960632345443418e+00
1.312159702703694919e-01 8.838383838383838675e-01 1.004408809218726439e+00
1.312159702703694919e-01 9.343434343434343647e-01 1.001984475491738635e+00
1.312159702703694919e-01 9.848484848484848619e-01 9.997158208588895478e-01
1.312159702703694919e-01 1.035353535353535248e+00 9.976282384992916086e-01
1.312159702703694919e-01 1.085858585858585856e+00 9.957439612283540686e-01
1.312159702703694919e-01 1.136363636363636465e+00 9.940817494947595812e-01
1.312159702703694919e-01 1.186868686868686629e+00 9.926566360589266225e-01
1.312159702703694919e-01 1.237373737373737459e+00 9.914797312737773094e-01
1.312159702703694919e-01 1.287878787878788067e+00 9.905580919109960858e-01
1.312159702703694919e-01 1.338383838383838453e+00 9.898946554517671359e-01
1.312159702703694919e-01 1.388888888888889062e+00 9.894882407066566410e-01
1.312159702703694919e-01 1.439393939393939226e+00 9.893336145618454314e-01
1.312159702703694919e-01 1.489898989898989834e+00 9.894216235855070041e-01
1.312159702703694919e-01 1.540404040404040442e+00 9.897393881858601583e-01
1.312159702703694919e-01 1.590909090909091050e+00 9.902705560080651281e-01
1.312159702703694919e-01 1.641414141414141437e+00 9.909956103068435773e-01
1.312159702703694919e-01 1.691919191919192045e+00 9.918922281507633887e-01
1.312159702703694919e-01 1.742424242424242209e+00 9.929356825166695266e-01
1.312159702703694919e-01 1.792929292929293039e+00 9.940992816316372993e-01
1.312159702703694919e-01 1.843434343434343425e+00 9.953548383262615928e-01
1.312159702703694919e-01 1.893939393939394034e+00 9.966731616866583154e-01
1.312159702703694919e-01 1.944444444444444420e+00 9.980245629408630581e-01
1.312159702703694919e-01 1.994949494949494806e+00 9.993793672939776940e-01
1.312159702703694919e-01 2.045454545454545414e+00 1.000708423339018660e+00
1.312159702703694919e-01 2.095959595959596022e+00 1.001983601718273276e+00
1.312159702703694919e-01 2.146464646464646631e+00 1.003178274892300825e+00
1.312159702703694919e-01 2.196969696969696795e+00 1.004267770187582176e+00
1.312159702703694919e-01 2.247474747474747403e+00 1.005229788734033125e+00
1.312159702703694919e-01 2.297979797979797567e+00 1.006044783463170278e+00
1.312159702703694919e-01 2.348484848484848619e+00 1.006696290007475181e+00
1.312159702703694919e-01 2.398989898989898784e+00 1.007171205110711787e+00
1.312159702703694919e-01 2.449494949494949392e+00 1.007460008015129471e+00
1.312159702703694919e-01 2.500000000000000000e+00 1.007556921220883694e+00
1.312159702703694919e-01 2.550505050505050608e+00 1.007460008000506280e+00
1.312159702703694919e-01 2.601010101010101661e+00 1.007171205081061061e+00
1.312159702703694919e-01 2.651515151515151381e+00 1.006696289961999335e+00
1.312159702703694919e-01 2.702020202020202433e+00 1.006044783400693587e+00
1.312159702703694919e-01 2.752525252525253041e+00 1.005229788653031253e+00
1.312159702703694919e-01 2.803030303030303205e+00 1.004267770086214373e+00
1.312159702703694919e-01 2.853535353535354258e+00 1.003178274768453671e+00
1.312159702703694919e-01 2.904040404040403978e+00 1.001983601569608862e+00
1.312159702703694919e-01 2.954545454545455030e+00 1.000708423163030991e+00
1.312159702703694919e-01 3.005050505050505638e+00 9.993793670880513069e-01
1.312159702703694919e-01 3.055555555555555358e+00 9.980245627023385246e-01
1.312159702703694919e-01 3.106060606060606410e+00 9.966731614128971906e-01
1.312159702703694919e-01 3.156565656565656575e+00 9.953548380147152486e-01
1.312159702703694919e-01 3.207070707070707627e+00 9.940992812799180900e-01
1.312159702703694919e-01 3.257575757575758235e+00 9.929356821226174024e-01
1.312159702703694919e-01 3.308080808080808399e+00 9.918922277125118425e-01
1.312159702703694919e-01 3.358585858585859008e+00 9.909956098228830390e-01
1.312159702703694919e-01 3.409090909090909172e+00 9.902705554773016949e-01
1.312159702703694919e-01 3.459595959595960224e+00 9.897393876076699959e-01
1.312159702703694919e-01 3.510101010101010388e+00 9.894216229597810885e-01
1.312159702703694919e-01 3.560606060606060996e+00 9.893336138890318487e-01
1.312159702703694919e-01 3.611111111111111605e+00 9.894882399877897861e-01
1.312159702703694919e-01 3.661616161616161325e+00 9.898946546884921371e-01
1.312159702703694919e-01 3.712121212121212377e+00 9.905580911055810178e-01
1.312159702703694919e-01 3.762626262626262985e+00 9.914797304291186331e-01
1.312159702703694919e-01 3.813131313131313593e+00 9.926566351785406361e-01
1.312159702703694919e-01 3.863636363636364202e+00 9.940817485827685429e-01
1.312159702703694919e-01 3.914141414141413922e+00 9.957439602894598840e-01
1.312159702703694919e-01 3.964646464646464974e+00 9.976282375387405255e-01
1.312159702703694919e-01 4.015151515151514694e+00 9.997158198824259712e-01
1.312159702703694919e-01 4.065656565656565746e+00 1.001984474505553280e+00
1.312159702703694919e-01 4.116161616161616799e+00 1.004408808229394712e+00
1.312159702703694919e-01 4.166666666666666963e+00 1.006960631359856473e+00
1.312159702703694919e-01 4.217171717171717127e+00 1.009609367706950867e+00
1.312159702703694919e-01 4.267676767676767291e+00 1.012322504353383668e+00
1.312159702703694919e-01 4.318181818181818343e+00 1.015066074105294591e+00
1.312159702703694919e-01 4.368686868686869396e+00 1.017805163026198390e+00
1.312159702703694919e-01 4.419191919191919560e+00 1.020504435044798042e+00
1.312159702703694919e-01 4.469696969696969724e+00 1.023128665345209631e+00
1.312159702703694919e-01 4.520202020202019888e+00 1.025643274098803071e+00
1.312159702703694919e-01 4.570707070707070940e+00 1.028014852082796970e+00
1.312159702703694919e-01 4.621212121212121104e+00 1.030211669852156176e+00
1.312159702703694919e-01 4.671717171717172157e+00 1.032204162386364921e+00
1.312159702703694919e-01 4.722222222222222321e+00 1.033965381517188309e+00
1.312159702703694919e-01 4.772727272727273373e+00 1.035471408951440964e+00
1.312159702703694919e-01 4.823232323232323537e+00 1.036701723325961222e+00
1.312159702703694919e-01 4.873737373737373701e+00 1.037639515460405004e+00
1.312159702703694919e-01 4.924242424242424754e+00 1.038271946795501055e+00
1.312159702703694919e-01 4.974747474747474918e+00 1.038590346906827833e+00
1.312159702703694919e-01 5.025252525252525970e+00 1.038590346952537047e+00
1.312159702703694919e-01 5.075757575757576134e+00 1.038271946932212142e+00
1.749546270271593318e-01 1.010101010101010222e-01 1.037086411680760101e+00
1.749546270271593318e-01 1.515151515151515471e-01 1.036311742381275325e+00
1.749546270271593318e-01 2.020202020202020443e-01 1.035242141288425621e+00
1.749546270271593318e-01 2.525252525252525415e-01 1.033892267968070211e+00
1.749546270271593318e-01 3.030303030303030942e-01 1.032280580537749959e+00
1.749546270271593318e-01 3.535353535353535914e-01 1.030429051802981499e+00
1.749546270271593318e-01 4.040404040404040886e-01 1.028362831651505438e+00
1.749546270271593318e-01 4.545454545454544748e-01 1.026109861073480678e+00
1.749546270271593318e-01 5.050505050505050830e-01 1.023700443942925364e+00
1.749546270271593318e-01 5.555555555555555802e-01 1.021166783364581887e+00
1.749546270271593318e-01 6.060606060606060774e-01 1.018542489950126750e+00
1.749546270271593318e-01 6.565656565656564636e-01 1.015862069829302827e+00
1.749546270271593318e-01 7.070707070707071829e-01 1.013160400518014814e+00
1.749546270271593318e-01 7.575757575757576801e-01 1.010472202951709253e+00
1.749546270271593318e-01 8.080808080808079552e-01 1.007831518045427366e+00
1.749546270271593318e-01 8.585858585858586745e-01 1.005271196061001016e+00
1.749546270271593318e-01 9.090909090909091717e-01 1.002822406848293824e+00
1.749546270271593318e-01 9.595959595959596689e-01 1.000514178684585698e+00
1.749546270271593318e-01 1.010101010101010166e+00 9.983729729697830013e-01
1.749546270271593318e-01 1.060606060606060552e+00 9.964223014525711575e-01
1.749546270271593318e-01 1.111111111111111160e+00 9.946823919733360775e-01
1.749546270271593318e-01 1.161616161616161547e+00 9.931699079247748863e-01
1.749546270271593318e-01 1.212121212121211933e+00 9.918977257632566324e-01
1.749546270271593318e-01 1.262626262626262541e+00 9.908747739671039945e-01
1.749546270271593318e-01 1.313131313131313371e+00 9.901059358472168448e-01
1.749546270271593318e-01 1.363636363636363757e+00 9.895920175867125579e-01
1.749546270271593318e-01 1.414141414141414366e+00 9.893297818361436180e-01
1.749546270271593318e-01 1.464646464646464530e+00 9.893120461362227003e-01
1.749546270271593318e-01 1.515151515151514916e+00 9.895278443978324789e-01
1.749546270271593318e-01 1.565656565656565746e+00 9.899626486561741157e-01
1.749546270271593318e-01 1.616161616161616355e+00 9.905986473485225430e-01
1.749546270271593318e-01 1.666666666666666741e+00 9.914150754587333081e-01
1.749546270271593318e-01 1.717171717171717349e+00 9.923885910409985245e-01
1.749546270271593318e-01 1.767676767676767513e+00 9.934936918936785322e-01
1.749546270271593318e-01 1.818181818181818343e+00 9.947031655133162786e-01
1.749546270271593318e-01 1.868686868686868729e+00 9.959885649293775955e-01
1.749546270271593318e-01 1.919191919191919338e+00 9.973207026104603523e-01
1.749546270271593318e-01 1.969696969696969724e+00 9.986701543491264266e-01
1.749546270271593318e-01 2.020202020202019888e+00 1.000007764879767391e+00
1.749546270271593318e-01 2.070707070707070496e+00 1.001305146964381221e+00
1.749546270271593318e-01 2.121212121212121104e+00 1.002535165795111594e+00
1.749546270271593318e-01 2.171717171717171713e+00 1.003672400808040877e+00
1.749546270271593318e-01 2.222222222222222321e+00 1.004693577375978197e+00
1.749546270271593318e-01 2.272727272727272929e+00 1.005577961342882798e+00
1.749546270271593318e-01 2.323232323232323093e+00 1.006307709971030473e+00
1.749546270271593318e-01 2.373737373737373701e+00 1.006868173584285486e+00
1.749546270271593318e-01 2.424242424242424310e+00 1.007248142995345042e+00
1.749546270271593318e-01 2.474747474747474918e+00 1.007440038688618422e+00
1.749546270271593318e-01 2.525252525252525082e+00 1.007440038679188854e+00
1.749546270271593318e-01 2.575757575757576134e+00 1.007248142966792104e+00
1.749546270271593318e-01 2.626262626262626743e+00 1.006868173535825361e+00
1.749546270271593318e-01 2.676767676767676463e+00 1.006307709901375080e+00
1.749546270271593318e-01 2.727272727272727515e+00 1.005577961250269547e+00
1.749546270271593318e-01 2.777777777777778123e+00 1.004693577258210624e+00
1.749546270271593318e-01 2.828282828282827843e+00 1.003672400662537934e+00
1.749546270271593318e-01 2.878787878787878896e+00 1.002535165618967605e+00
1.749546270271593318e-01 2.929292929292929060e+00 1.001305146754434272e+00
1.749546270271593318e-01 2.979797979797980112e+00 1.000007764632673712e+00
1.749546270271593318e-01 3.030303030303030720e+00 9.986701540614404404e-01
1.749546270271593318e-01 3.080808080808080440e+00 9.973207022787220488e-01
1.749546270271593318e-01 3.131313131313131493e+00 9.959885645501991291e-01
1.749546270271593318e-01 3.181818181818181657e+00 9.947031650834720073e-01
1.749546270271593318e-01 3.232323232323232709e+00 9.934936914101947236e-01
1.749546270271593318e-01 3.282828282828282873e+00 9.923885905012411746e-01
1.749546270271593318e-01 3.333333333333333481e+00 9.914150748604925178e-01
1.749546270271593318e-01 3.383838383838384090e+00 9.905986466900902343e-01
1.749546270271593318e-01 3.434343434343433810e+00 9.899626479364198595e-01
1.749546270271593318e-01 3.484848484848484862e+00 9.895278436162669999e-01
1.749546270271593318e-01 3.535353535353535470e+00 9.893120452930553865e-01
1.749546270271593318e-01 3.585858585858586078e+00 9.893297809323278180e-01
1.749546270271593318e-01 3.636363636363636687e+00 9.895920166239823290e-01
1.749546270271593318e-01 3.686868686868686407e+00 9.901059348281094907e-01
1.749546270271593318e-01 3.737373737373737459e+00 9.908747728949720557e-01
1.749546270271593318e-01 3.787878787878788067e+00 9.918977246422665539e-01
1.749546270271593318e-01 3.838383838383838675e+00 9.931699067598924735e-01
1.749546270271593318e-01 3.888888888888888840e+00 9.946823907702987411e-01
1.749546270271593318e-01 3.939393939393939004e+00 9.964223002178487221e-01
1.749546270271593318e-01 3.989898989898990056e+00 9.983729717105250812e-01
1.749546270271593318e-01 4.040404040404039776e+00 1.000514177408558192e+00
1.749546270271593318e-01 4.090909090909090828e+00 1.002822405563804420e+00
1.749546270271593318e-01 4.141414141414141881e+00 1.005271194776813148e+00
1.749546270271593318e-01 4.191919191919192045e+00 1.007831516770669067e+00
1.749546270271593318e-01 4.242424242424242209e+00 1.010472201695772343e+00
1.749546270271593318e-01 4.292929292929292373e+00 1.013160399290447433e+00
1.749546270271593318e-01 4.343434343434343425e+00 1.015862068639700633e+00
1.749546270271593318e-01 4.393939393939393590e+00 1.018542488808017676e+00
1.749546270271593318e-01 4.444444444444444642e+00 1.021166782279312235e+00
1.749546270271593318e-01 4.494949494949494806e+00 1.023700442923545673e+00
1.749546270271593318e-01 4.545454545454544970e+00 1.026109860128634255e+00
1.749546270271593318e-01 4.595959595959596022e+00 1.028362830789320670e+00
1.749546270271593318e-01 4.646464646464646187e+00 1.030429051030967935e+00
1.749546270271593318e-01 4.696969696969697239e+00 1.032280579862705494e+00
1.749546270271593318e-01 4.747474747474747403e+00 1.033892267395992715e+00
1.749546270271593318e-01 4.797979797979797567e+00 1.035242140824436774e+00
1.749546270271593318e-01 4.848484848484848619e+00 1.036311742029554450e+00
1.749546270271593318e-01 4.898989898989898784e+00 1.037086411444489542e+00
1.749546270271593318e-01 4.949494949494949836e+00 1.037555513661094997e+00
1.749546270271593318e-01 5.000000000000000000e+00 1.037712601191632666e+00
1.749546270271593318e-01 5.050505050505050164e+00 1.037555513779770289e+00
1.749546270271593318e-01 5.101010101010101216e+00 1.037086411680760101e+00
2.186932837839491162e-01 1.262626262626262708e-01 1.035594472418608136e+00
2.186932837839491162e-01 1.767676767676767957e-01 1.034688628974853808e+00
2.186932837839491162e-01 2.272727272727272929e-01 1.033500320785788462e+00
2.186932837839491162e-01 2.777777777777777901e-01 1.032045860760016476e+00
2.186932837839491162e-01 3.282828282828283428e-01 1.030345163690971289e+00
2.186932837839491162e-01 3.787878787878788400e-01 1.028421439865434106e+00
2.186932837839491162e-01 4.292929292929293372e-01 1.026300838330300058e+00
2.186932837839491162e-01 4.797979797979797234e-01 1.024012045490205081e+00
2.186932837839491162e-01 5.303030303030302761e-01 1.021585845416833394e+00
2.186932837839491162e-01 5.808080808080807733e-01 1.019054648856567269e+00
2.186932837839491162e-01 6.313131313131312705e-01 1.016451998416939118e+00
2.186932837839491162e-01 6.818181818181817677e-01 1.013812057786157128e+00
2.186932837839491162e-01 7.323232323232323759e-01 1.011169093087854076e+00
2.186932837839491162e-01 7.828282828282828731e-01 1.008556954591179222e+00
2.186932837839491162e-01 8.333333333333332593e-01 1.006008566982577124e+00
2.186932837839491162e-01 8.838383838383838675e-01 1.003555436260294531e+00
2.186932837839491162e-01 9.343434343434343647e-01 1.001227181038228942e+00
2.186932837839491162e-01 9.848484848484848619e-01 9.990510956466166492e-01
2.186932837839491162e-01 1.035353535353535470e+00 9.970517518996614426e-01
2.186932837839491162e-01 1.085858585858585634e+00 9.952506457729595191e-01
2.186932837839491162e-01 1.136363636363636465e+00 9.936658945064958948e-01
2.186932837839491162e-01 1.186868686868686851e+00 9.923119888338707284e-01
2.186932837839491162e-01 1.237373737373737237e+00 9.911996041483489561e-01
2.186932837839491162e-01 1.287878787878788067e+00 9.903354734656388825e-01
2.186932837839491162e-01 1.338383838383838453e+00 9.897223240473671524e-01
2.186932837839491162e-01 1.388888888888889062e+00 9.893588785239458838e-01
2.186932837839491162e-01 1.439393939393939448e+00 9.892399203175532563e-01
2.186932837839491162e-01 1.489898989898989834e+00 9.893564221318720264e-01
2.186932837839491162e-01 1.540404040404040220e+00 9.896957352617350434e-01
2.186932837839491162e-01 1.590909090909091050e+00 9.902418364992143784e-01
2.186932837839491162e-01 1.641414141414141437e+00 9.909756284886532818e-01
2.186932837839491162e-01 1.691919191919192045e+00 9.918752885265376129e-01
2.186932837839491162e-01 1.742424242424242431e+00 9.929166600267180787e-01
2.186932837839491162e-01 1.792929292929292817e+00 9.940736801897616104e-01
2.186932837839491162e-01 1.843434343434343425e+00 9.953188368381202800e-01
2.186932837839491162e-01 1.893939393939394034e+00 9.966236469155558275e-01
2.186932837839491162e-01 1.944444444444444420e+00 9.979591488073739081e-01
2.186932837839491162e-01 1.994949494949495028e+00 9.992964004228632735e-01
2.186932837839491162e-01 2.045454545454545414e+00 1.000606974896439683e+00
2.186932837839491162e-01 2.095959595959595578e+00 1.001863445810633246e+00
2.186932837839491162e-01 2.146464646464646631e+00 1.003039854021455790e+00
2.186932837839491162e-01 2.196969696969696795e+00 1.004112148471978605e+00
2.186932837839491162e-01 2.247474747474747403e+00 1.005058593808172418e+00
2.186932837839491162e-01 2.297979797979798011e+00 1.005860138155248773e+00
2.186932837839491162e-01 2.348484848484848175e+00 1.006500735064198793e+00
2.186932837839491162e-01 2.398989898989898784e+00 1.006967614386283572e+00
2.186932837839491162e-01 2.449494949494949392e+00 1.007251497665951900e+00
2.186932837839491162e-01 2.500000000000000000e+00 1.007346754546496470e+00
2.186932837839491162e-01 2.550505050505050608e+00 1.007251497643188776e+00
2.186932837839491162e-01 2.601010101010101216e+00 1.006967614340120942e+00
2.186932837839491162e-01 2.651515151515152269e+00 1.006500734993377888e+00
2.186932837839491162e-01 2.702020202020201989e+00 1.005860138057916853e+00
2.186932837839491162e-01 2.752525252525253041e+00 1.005058593681925183e+00
2.186932837839491162e-01 2.803030303030303649e+00 1.004112148313913933e+00
2.186932837839491162e-01 2.853535353535353369e+00 1.003039853828240124e+00
2.186932837839491162e-01 2.904040404040404422e+00 1.001863445578581535e+00
2.186932837839491162e-01 2.954545454545454586e+00 1.000606974621598200e+00
2.186932837839491162e-01 3.005050505050505638e+00 9.992964001011065411e-01
2.186932837839491162e-01 3.055555555555556246e+00 9.979591484345051722e-01
2.186932837839491162e-01 3.106060606060605966e+00 9.966236464874119738e-01
2.186932837839491162e-01 3.156565656565657019e+00 9.953188363506797476e-01
2.186932837839491162e-01 3.207070707070707183e+00 9.940736796392539709e-01
2.186932837839491162e-01 3.257575757575758235e+00 9.929166594097289522e-01
2.186932837839491162e-01 3.308080808080808399e+00 9.918752878401166928e-01
2.186932837839491162e-01 3.358585858585859008e+00 9.909756277304108130e-01
2.186932837839491162e-01 3.409090909090909616e+00 9.902418356674146382e-01
2.186932837839491162e-01 3.459595959595959336e+00 9.896957343553799413e-01
2.186932837839491162e-01 3.510101010101010388e+00 9.893564211507764883e-01
2.186932837839491162e-01 3.560606060606060996e+00 9.892399192624057314e-01
2.186932837839491162e-01 3.611111111111111605e+00 9.893588773963597482e-01
2.186932837839491162e-01 3.661616161616162213e+00 9.897223228499156811e-01
2.186932837839491162e-01 3.712121212121211933e+00 9.903354722018764544e-01
2.186932837839491162e-01 3.762626262626262985e+00 9.911996028228170497e-01
2.186932837839491162e-01 3.813131313131313593e+00 9.923119874520897055e-01
2.186932837839491162e-01 3.863636363636364202e+00 9.936658930749382446e-01
2.186932837839491162e-01 3.914141414141414366e+00 9.952506442990103341e-01
2.186932837839491162e-01 3.964646464646464530e+00 9.970517503915620194e-01
2.186932837839491162e-01 4.015151515151515582e+00 9.990510941133942113e-01
2.186932837839491162e-01 4.065656565656565746e+00 1.001227179489612817e+00
2.186932837839491162e-01 4.116161616161616799e+00 1.003555434706619343e+00
2.186932837839491162e-01 4.166666666666666963e+00 1.006008565434676427e+00
2.186932837839491162e-01 4.217171717171717127e+00 1.008556953060267158e+00
2.186932837839491162e-01 4.267676767676768179e+00 1.011169091585400359e+00
2.186932837839491162e-01 4.318181818181818343e+00 1.013812056323755595e+00
2.186932837839491162e-01 4.368686868686869396e+00 1.016451997006171615e+00
2.186932837839491162e-01 4.419191919191919560e+00 1.019054647508865319e+00
2.186932837839491162e-01 4.469696969696969724e+00 1.021585844143340305e+00
2.186932837839491162e-01 4.520202020202020776e+00 1.024012044301639168e+00
2.186932837839491162e-01 4.570707070707070052e+00 1.026300837236819863e+00
2.186932837839491162e-01 4.621212121212121104e+00 1.028421438876512939e+00
2.186932837839491162e-01 4.671717171717172157e+00 1.030345162815276439e+00
2.186932837839491162e-01 4.722222222222222321e+00 1.032045860005299076e+00
2.186932837839491162e-01 4.772727272727273373e+00 1.033500320158785124e+00
2.186932837839491162e-01 4.823232323232323537e+00 1.034688628481198247e+00
2.186932837839491162e-01 4.873737373737373701e+00 1.035594472062761229e+00
2.186932837839491162e-01 4.924242424242424754e+00 1.036205391054806579e+00
2.186932837839491162e-01 4.974747474747474918e+00 1.036512970634980491e+00
2.186932837839491162e-01 5.025252525252525970e+00 1.036512970706801706e+00
2.186932837839491162e-01 5.075757575757576134e+00 1.036205391269617637e+00
2.186932837839491162e-01 5.126262626262626299e+00 1.035594472418608136e+00
2.624319405407389838e-01 1.515151515151515194e-01 1.033819482144737734e+00
2.624319405407389838e-01 2.020202020202020443e-01 1.032795553915976772e+00
2.624319405407389838e-01 2.525252525252525415e-01 1.031503467714938838e+00
2.624319405407389838e-01 3.030303030303030387e-01 1.029960999226863461e+00
2.624319405407389838e-01 3.535353535353535914e-01 1.028189307820021048e+00
2.624319405407389838e-01 4.040404040404040886e-01 1.026212610819180249e+00
2.624319405407389838e-01 4.545454545454545858e-01 1.024057811113511907e+00
2.624319405407389838e-01 5.050505050505049720e-01 1.021754084021299747e+00
2.624319405407389838e-01 5.555555555555555802e-01 1.019332429979472376e+00
2.624319405407389838e-01 6.060606060606060774e-01 1.016825200166219245e+00
2.624319405407389838e-01 6.565656565656566857e-01 1.014265602591241766e+00
2.624319405407389838e-01 7.070707070707069608e-01 1.011687196493576302e+00
2.624319405407389838e-01 7.575757575757576801e-01 1.009123383066656832e+00
2.624319405407389838e-01 8.080808080808081773e-01 1.006606900581384689e+00
2.624319405407389838e-01 8.585858585858584524e-01 1.004169331899771311e+00
2.624319405407389838e-01 9.090909090909091717e-01 1.001840632165376110e+00
2.624319405407389838e-01 9.595959595959596689e-01 9.996486841257467004e-01
2.624319405407389838e-01 1.010101010101010166e+00 9.976188880916494472e-01
2.624319405407389838e-01 1.060606060606060552e+00 9.957737929753536221e-01
2.624319405407389838e-01 1.111111111111110938e+00 9.941327741846891497e-01
2.624319405407389838e-01 1.161616161616161547e+00 9.927117633917456052e-01
2.624319405407389838e-01 1.212121212121212155e+00 9.915230343571124205e-01
2.624319405407389838e-01 1.262626262626262541e+00 9.905750480860315843e-01
2.624319405407389838e-01 1.313131313131313371e+00 9.898723596362370980e-01
2.624319405407389838e-01 1.363636363636363757e+00 9.894155879040350543e-01
2.624319405407389838e-01 1.414141414141414366e+00 9.892014487013202073e-01
2.624319405407389838e-01 1.464646464646464752e+00 9.892228504180169413e-01
2.624319405407389838e-01 1.515151515151514916e+00 9.894690505582860451e-01
2.624319405407389838e-01 1.565656565656565524e+00 9.899258704609185111e-01
2.624319405407389838e-01 1.616161616161616355e+00 9.905759645803978719e-01
2.624319405407389838e-01 1.666666666666666741e+00 9.913991398301291724e-01
2.624319405407389838e-01 1.717171717171717349e+00 9.923727196874295720e-01
2.624319405407389838e-01 1.767676767676767735e+00 9.934719470438816424e-01
2.624319405407389838e-01 1.818181818181817899e+00 9.946704191661239758e-01
2.624319405407389838e-01 1.868686868686868729e+00 9.959405476209773900e-01
2.624319405407389838e-01 1.919191919191919338e+00 9.972540356232264536e-01
2.624319405407389838e-01 1.969696969696969724e+00 9.985823649907039634e-01
2.624319405407389838e-01 2.020202020202020332e+00 9.998972847439437928e-01
2.624319405407389838e-01 2.070707070707070496e+00 1.001171293368935178e+00
2.624319405407389838e-01 2.121212121212121104e+00 1.002378106871678609e+00
2.624319405407389838e-01 2.171717171717171713e+00 1.003493104990508478e+00
2.624319405407389838e-01 2.222222222222222321e+00 1.004493748292662358e+00
2.624319405407389838e-01 2.272727272727272929e+00 1.005359959359518385e+00
2.624319405407389838e-01 2.323232323232323093e+00 1.006074461852515922e+00
2.624319405407389838e-01 2.373737373737373257e+00 1.006623071939588110e+00
2.624319405407389838e-01 2.424242424242424310e+00 1.006994937338816287e+00
2.624319405407389838e-01 2.474747474747474918e+00 1.007182720089426331e+00
2.624319405407389838e-01 2.525252525252525082e+00 1.007182720076446270e+00
2.624319405407389838e-01 2.575757575757576134e+00 1.006994937299508619e+00
2.624319405407389838e-01 2.626262626262626743e+00 1.006623071872856157e+00
2.624319405407389838e-01 2.676767676767676907e+00 1.006074461756559790e+00
2.624319405407389838e-01 2.727272727272727071e+00 1.005359959231874933e+00
2.624319405407389838e-01 2.777777777777778123e+00 1.004493748130261599e+00
2.624319405407389838e-01 2.828282828282828731e+00 1.003493104789742185e+00
2.624319405407389838e-01 2.878787878787878451e+00 1.002378106628486032e+00
2.624319405407389838e-01 2.929292929292929504e+00 1.001171293078894964e+00
2.624319405407389838e-01 2.979797979797979668e+00 9.998972844023804596e-01
2.624319405407389838e-01 3.030303030303030720e+00 9.985823645928000314e-01
2.624319405407389838e-01 3.080808080808080884e+00 9.972540351641407952e-01
2.624319405407389838e-01 3.131313131313131048e+00 9.959405470959701301e-01
2.624319405407389838e-01 3.181818181818182101e+00 9.946704185706806145e-01
2.624319405407389838e-01 3.232323232323231821e+00 9.934719463738377332e-01
2.624319405407389838e-01 3.282828282828282873e+00 9.923727189390930681e-01
2.624319405407389838e-01 3.333333333333333481e+00 9.913991390003983328e-01
2.624319405407389838e-01 3.383838383838384090e+00 9.905759636668728385e-01
2.624319405407389838e-01 3.434343434343434698e+00 9.899258694620021171e-01
2.624319405407389838e-01 3.484848484848484418e+00 9.894690494732755193e-01
2.624319405407389838e-01 3.535353535353535470e+00 9.892228492471832890e-01
2.624319405407389838e-01 3.585858585858586078e+00 9.892014474459722706e-01
2.624319405407389838e-01 3.636363636363636687e+00 9.894155865665703598e-01
2.624319405407389838e-01 3.686868686868686851e+00 9.898723582201726101e-01
2.624319405407389838e-01 3.737373737373737015e+00 9.905750465960221351e-01
2.624319405407389838e-01 3.787878787878788067e+00 9.915230327989470460e-01
2.624319405407389838e-01 3.838383838383838675e+00 9.927117617723291154e-01
2.624319405407389838e-01 3.888888888888888840e+00 9.941327725120030490e-01
2.624319405407389838e-01 3.939393939393939448e+00 9.957737912584000428e-01
2.624319405407389838e-01 3.989898989898989612e+00 9.976188863403802065e-01
2.624319405407389838e-01 4.040404040404040664e+00 9.996486823509730391e-01
2.624319405407389838e-01 4.090909090909090828e+00 1.001840630378664443e+00
2.624319405407389838e-01 4.141414141414141881e+00 1.004169330113326764e+00
2.624319405407389838e-01 4.191919191919192045e+00 1.006606898807919981e+00
2.624319405407389838e-01 4.242424242424242209e+00 1.009123381319252832e+00
2.624319405407389838e-01 4.292929292929293261e+00 1.011687194785534816e+00
2.624319405407389838e-01 4.343434343434342537e+00 1.014265600935928546e+00
2.624319405407389838e-01 4.393939393939393590e+00 1.016825198576909450e+00
2.624319405407389838e-01 4.444444444444444642e+00 1.019332428469187368e+00
2.624319405407389838e-01 4.494949494949494806e+00 1.021754082602649216e+00
2.624319405407389838e-01 4.545454545454545858e+00 1.024057809798539109e+00
2.624319405407389838e-01 4.595959595959595134e+00 1.026212609619211014e+00
2.624319405407389838e-01 4.646464646464646187e+00 1.028189306745519893e+00
2.624319405407389838e-01 4.696969696969697239e+00 1.029960998287302587e+00
2.624319405407389838e-01 4.747474747474747403e+00 1.031503466918676448e+00
2.624319405407389838e-01 4.797979797979797567e+00 1.032795553270150490e+00
2.624319405407389838e-01 4.848484848484848619e+00 1.033819481655170902e+00
2.624319405407389838e-01 4.898989898989898784e+00 1.034561133949381206e+00
2.624319405407389838e-01 4.949494949494949836e+00 1.035010267264647288e+00
2.624319405407389838e-01 5.000000000000000000e+00 1.035160671953609945e+00
2.624319405407389838e-01 5.050505050505050164e+00 1.035010267429835373e+00
2.624319405407389838e-01 5.101010101010101216e+00 1.034561134278253913e+00
2.624319405407389838e-01 5.151515151515152269e+00 1.033819482144737512e+00
3.061705972975287682e-01 1.767676767676767402e-01 1.031789023895257840e+00
3.061705972975287682e-01 2.272727272727272374e-01 1.030661869393191932e+00
3.061705972975287682e-01 2.777777777777777346e-01 1.029282477543073338e+00
3.061705972975287682e-01 3.282828282828282318e-01 1.027669876876940336e+00
3.061705972975287682e-01 3.787878787878787290e-01 1.025846243250865930e+00
3.061705972975287682e-01 4.292929292929292262e-01 1.023836558213600201e+00
3.061705972975287682e-01 4.797979797979797234e-01 1.021668224605913888e+00
3.061705972975287682e-01 5.303030303030302761e-01 1.019370645505077722e+00
3.061705972975287682e-01 5.808080808080807733e-01 1.016974773209421867e+00
3.061705972975287682e-01 6.313131313131312705e-01 1.014512635431033427e+00
3.061705972975287682e-01 6.818181818181817677e-01 1.012016846222769884e+00
3.061705972975287682e-01 7.323232323232322649e-01 1.009520109403206245e+00
3.061705972975287682e-01 7.828282828282827621e-01 1.007054722356043319e+00
3.061705972975287682e-01 8.333333333333333703e-01 1.004652088067171434e+00
3.061705972975287682e-01 8.838383838383837565e-01 1.002342243123198751e+00
3.061705972975287682e-01 9.343434343434343647e-01 1.000153409132088278e+00
3.061705972975287682e-01 9.848484848484848619e-01 9.981115746439207514e-01
3.061705972975287682e-01 1.035353535353535470e+00 9.962401141537959859e-01
3.061705972975287682e-01 1.085858585858585856e+00 9.945594501675987242e-01
3.061705972975287682e-01 1.136363636363636243e+00 9.930867636144187216e-01
3.061705972975287682e-01 1.186868686868686851e+00 9.918357571080886892e-01
3.061705972975287682e-01 1.237373737373737459e+00 9.908164747071500633e-01
3.061705972975287682e-01 1.287878787878787623e+00 9.900351809113470125e-01
3.061705972975287682e-01 1.338383838383838453e+00 9.894943006781216077e-01
3.061705972975287682e-01 1.388888888888889062e+00 9.891924212599202404e-01
3.061705972975287682e-01 1.439393939393939448e+00 9.891243556682360882e-01
3.061705972975287682e-01 1.489898989898990056e+00 9.892812665792137805e-01
3.061705972975287682e-01 1.540404040404040220e+00 9.896508485242697661e-01
3.061705972975287682e-01 1.590909090909090828e+00 9.902175652731682876e-01
3.061705972975287682e-01 1.641414141414141437e+00 9.909629384313874967e-01
3.061705972975287682e-01 1.691919191919192045e+00 9.918658824526535023e-01
3.061705972975287682e-01 1.742424242424242431e+00 9.929030805244059010e-01
3.061705972975287682e-01 1.792929292929293039e+00 9.940493951306377252e-01
3.061705972975287682e-01 1.843434343434343203e+00 9.952783065435131249e-01
3.061705972975287682e-01 1.893939393939394034e+00 9.965623720512789552e-01
3.061705972975287682e-01 1.944444444444444420e+00 9.978736984023959256e-01
3.061705972975287682e-01 1.994949494949495028e+00 9.991844197397408145e-01
3.061705972975287682e-01 2.045454545454545414e+00 1.000467173217478134e+00
3.061705972975287682e-01 2.095959595959595578e+00 1.001695564538038985e+00
3.061705972975287682e-01 2.146464646464646187e+00 1.002844615816843143e+00
3.061705972975287682e-01 2.196969696969696795e+00 1.003891188475143137e+00
3.061705972975287682e-01 2.247474747474747403e+00 1.004814374271981725e+00
3.061705972975287682e-01 2.297979797979798011e+00 1.005595848108008283e+00
3.061705972975287682e-01 2.348484848484848619e+00 1.006220176858447557e+00
3.061705972975287682e-01 2.398989898989898784e+00 1.006675079209709667e+00
3.061705972975287682e-01 2.449494949494949392e+00 1.006951632272417019e+00
3.061705972975287682e-01 2.500000000000000000e+00 1.007044421610121088e+00
3.061705972975287682e-01 2.550505050505050608e+00 1.006951632243689998e+00
3.061705972975287682e-01 2.601010101010101216e+00 1.006675079151438501e+00
3.061705972975287682e-01 2.651515151515151381e+00 1.006220176769017094e+00
3.061705972975287682e-01 2.702020202020201989e+00 1.005595847985040869e+00
3.061705972975287682e-01 2.752525252525251709e+00 1.004814374112391162e+00
3.061705972975287682e-01 2.803030303030303205e+00 1.003891188275204183e+00
3.061705972975287682e-01 2.853535353535354258e+00 1.002844615572277664e+00
3.061705972975287682e-01 2.904040404040403978e+00 1.001695564244115211e+00
3.061705972975287682e-01 2.954545454545455030e+00 1.000467172869119237e+00
3.061705972975287682e-01 3.005050505050505194e+00 9.991844193316498091e-01
3.061705972975287682e-01 3.055555555555556246e+00 9.978736979291813469e-01
3.061705972975287682e-01 3.106060606060605966e+00 9.965623715075925260e-01
3.061705972975287682e-01 3.156565656565656131e+00 9.952783059241864239e-01
3.061705972975287682e-01 3.207070707070707183e+00 9.940493944308209651e-01
3.061705972975287682e-01 3.257575757575756903e+00 9.929030797397067065e-01
3.061705972975287682e-01 3.308080808080807955e+00 9.918658815792711358e-01
3.061705972975287682e-01 3.358585858585859008e+00 9.909629374662380918e-01
3.061705972975287682e-01 3.409090909090909172e+00 9.902175642140057521e-01
3.061705972975287682e-01 3.459595959595960224e+00 9.896508473697918085e-01
3.061705972975287682e-01 3.510101010101009944e+00 9.892812653291574998e-01
3.061705972975287682e-01 3.560606060606060996e+00 9.891243543234579105e-01
3.061705972975287682e-01 3.611111111111111160e+00 9.891924198224596454e-01
3.061705972975287682e-01 3.661616161616162213e+00 9.894942991512473141e-01
3.061705972975287682e-01 3.712121212121211933e+00 9.900351792995845113e-01
3.061705972975287682e-01 3.762626262626262097e+00 9.908164730162893896e-01
3.061705972975287682e-01 3.813131313131313149e+00 9.918357553451713216e-01
3.061705972975287682e-01 3.863636363636364202e+00 9.930867617877076059e-01
3.061705972975287682e-01 3.914141414141413922e+00 9.945594482865247610e-01
3.061705972975287682e-01 3.964646464646464974e+00 9.962401122288869759e-01
3.061705972975287682e-01 4.015151515151514694e+00 9.981115726867109128e-01
3.061705972975287682e-01 4.065656565656565746e+00 1.000153407155012664e+00
3.061705972975287682e-01 4.116161616161615910e+00 1.002342241139468237e+00
3.061705972975287682e-01 4.166666666666666963e+00 1.004652086090635832e+00
3.061705972975287682e-01 4.217171717171717127e+00 1.007054720401039827e+00
3.061705972975287682e-01 4.267676767676768179e+00 1.009520107484402240e+00
3.061705972975287682e-01 4.318181818181818343e+00 1.012016844354990619e+00
3.061705972975287682e-01 4.368686868686867619e+00 1.014512633629091498e+00
3.061705972975287682e-01 4.419191919191918672e+00 1.016974771487938911e+00
3.061705972975287682e-01 4.469696969696969724e+00 1.019370643878305893e+00
3.061705972975287682e-01 4.520202020202019888e+00 1.021668223087562000e+00
3.061705972975287682e-01 4.570707070707070940e+00 1.023836556816663412e+00
3.061705972975287682e-01 4.621212121212121104e+00 1.025846241987461882e+00
3.061705972975287682e-01 4.671717171717172157e+00 1.027669875758157048e+00
3.061705972975287682e-01 4.722222222222222321e+00 1.029282476578827099e+00
3.061705972975287682e-01 4.772727272727273373e+00 1.030661868592100072e+00
3.061705972975287682e-01 4.823232323232322649e+00 1.031789023264528371e+00
3.061705972975287682e-01 4.873737373737373701e+00 1.032648352812837844e+00
3.061705972975287682e-01 4.924242424242423866e+00 1.033227950755053470e+00
3.061705972975287682e-01 4.974747474747474918e+00 1.033519775757270054e+00
3.061705972975287682e-01 5.025252525252525082e+00 1.033519775849036648e+00
3.061705972975287682e-01 5.075757575757576134e+00 1.033227951029517033e+00
3.061705972975287682e-01 5.126262626262626299e+00 1.032648353267499264e+00
3.061705972975287682e-01 5.176767676767677351e+00 1.031789023895257840e+00
3.499092540543186636e-01 2.020202020202020443e-01 1.029534371027359008e+00
3.499092540543186636e-01 2.525252525252525415e-01 1.028320328705962572e+00
3.499092540543186636e-01 3.030303030303030942e-01 1.026871334759696497e+00
3.499092540543186636e-01 3.535353535353535914e-01 1.025207445150933649e+00
3.499092540543186636e-01 4.040404040404040886e-01 1.023351612273875721e+00
3.499092540543186636e-01 4.545454545454545858e-01 1.021329331024587006e+00
3.499092540543186636e-01 5.050505050505050830e-01 1.019168246159515734e+00
3.499092540543186636e-01 5.555555555555554692e-01 1.016897727189461031e+00
3.499092540543186636e-01 6.060606060606061884e-01 1.014548417569745453e+00
3.499092540543186636e-01 6.565656565656566857e-01 1.012151765352676591e+00
3.499092540543186636e-01 7.070707070707071829e-01 1.009739542758785635e+00
3.499092540543186636e-01 7.575757575757574580e-01 1.007343362294102818e+00
3.499092540543186636e-01 8.080808080808081773e-01 1.004994197089222885e+00
3.499092540543186636e-01 8.585858585858586745e-01 1.002721913061325187e+00
3.499092540543186636e-01 9.090909090909089496e-01 1.000554820303901193e+00
3.499092540543186636e-01 9.595959595959596689e-01 9.985192507938656092e-01
3.499092540543186636e-01 1.010101010101010166e+00 9.966391690771140288e-01
3.499092540543186636e-01 1.060606060606060552e+00 9.949358220583167656e-01
3.499092540543186636e-01 1.111111111111111160e+00 9.934274333874598684e-01
3.499092540543186636e-01 1.161616161616161547e+00 9.921289472145857768e-01
3.499092540543186636e-01 1.212121212121212155e+00 9.910518252868967259e-01
3.499092540543186636e-01 1.262626262626262541e+00 9.902039005017960749e-01
3.499092540543186636e-01 1.313131313131312927e+00 9.895892891193326379e-01
3.499092540543186636e-01 1.363636363636363757e+00 9.892083628925744110e-01
3.499092540543186636e-01 1.414141414141414366e+00 9.890577814098751031e-01
3.499092540543186636e-01 1.464646464646464752e+00 9.891305839743146366e-01
3.499092540543186636e-01 1.515151515151515360e+00 9.894163393884015667e-01
3.499092540543186636e-01 1.565656565656565524e+00 9.899013510817993300e-01
3.499092540543186636e-01 1.616161616161615910e+00 9.905689141313583912e-01
3.499092540543186636e-01 1.666666666666666741e+00 9.913996198903767265e-01
3.499092540543186636e-01 1.717171717171717349e+00 9.923717031811825073e-01
3.499092540543186636e-01 1.767676767676767735e+00 9.934614263240341137e-01
3.499092540543186636e-01 1.818181818181818343e+00 9.946434936870073296e-01
3.499092540543186636e-01 1.868686868686868507e+00 9.958914899553168443e-01
3.499092540543186636e-01 1.919191919191919338e+00 9.971783349423198883e-01
3.499092540543186636e-01 1.969696969696969724e+00 9.984767475042112261e-01
3.499092540543186636e-01 2.020202020202020332e+00 9.997597109803546545e-01
3.499092540543186636e-01 2.070707070707070940e+00 1.001000932563540058e+00
3.499092540543186636e-01 2.121212121212121104e+00 1.002175289109411116e+00
3.499092540543186636e-01 2.171717171717171269e+00 1.003259252120232592e+00
3.499092540543186636e-01 2.222222222222222321e+00 1.004231284981317529e+00
3.499092540543186636e-01 2.272727272727272929e+00 1.005072205983321698e+00
3.499092540543186636e-01 2.323232323232323093e+00 1.005765511222842301e+00
3.499092540543186636e-01 2.373737373737373701e+00 1.006297652128304021e+00
3.499092540543186636e-01 2.424242424242423866e+00 1.006658263097440109e+00
3.499092540543186636e-01 2.474747474747474918e+00 1.006840335544786358e+00
3.499092540543186636e-01 2.525252525252525082e+00 1.006840335529468611e+00
3.499092540543186636e-01 2.575757575757576134e+00 1.006658263051044777e+00
3.499092540543186636e-01 2.626262626262626743e+00 1.006297652049514380e+00
3.499092540543186636e-01 2.676767676767676907e+00 1.005765511109496524e+00
3.499092540543186636e-01 2.727272727272727515e+00 1.005072205832461707e+00
3.499092540543186636e-01 2.777777777777777679e+00 1.004231284789255163e+00
3.499092540543186636e-01 2.828282828282828731e+00 1.003259251882634873e+00
3.499092540543186636e-01 2.878787878787878896e+00 1.002175288821398613e+00
3.499092540543186636e-01 2.929292929292929060e+00 1.001000932219801021e+00
3.499092540543186636e-01 2.979797979797980112e+00 9.997597105752706881e-01
3.499092540543186636e-01 3.030303030303029832e+00 9.984767470319911853e-01
3.499092540543186636e-01 3.080808080808080884e+00 9.971783343971447611e-01
3.499092540543186636e-01 3.131313131313131493e+00 9.958914893314865235e-01
3.499092540543186636e-01 3.181818181818181657e+00 9.946434929790902713e-01
3.499092540543186636e-01 3.232323232323232709e+00 9.934614255270168837e-01
3.499092540543186636e-01 3.282828282828282429e+00 9.923717022906164420e-01
3.499092540543186636e-01 3.333333333333333481e+00 9.913996189025203742e-01
3.499092540543186636e-01 3.383838383838384090e+00 9.905689130433089629e-01
3.499092540543186636e-01 3.434343434343434698e+00 9.899013498916168219e-01
3.499092540543186636e-01 3.484848484848484862e+00 9.894163380952154530e-01
3.499092540543186636e-01 3.535353535353535026e+00 9.891305825784214578e-01
3.499092540543186636e-01 3.585858585858586078e+00 9.890577799128146275e-01
3.499092540543186636e-01 3.636363636363636687e+00 9.892083612971895867e-01
3.499092540543186636e-01 3.686868686868686851e+00 9.895892874298091169e-01
3.499092540543186636e-01 3.737373737373737459e+00 9.902038987236815304e-01
3.499092540543186636e-01 3.787878787878787623e+00 9.910518234270989657e-01
3.499092540543186636e-01 3.838383838383838675e+00 9.921289452813489840e-01
3.499092540543186636e-01 3.888888888888888840e+00 9.934274313903188602e-01
3.499092540543186636e-01 3.939393939393939448e+00 9.949358200080300474e-01
3.499092540543186636e-01 3.989898989898990056e+00 9.966391669855784174e-01
3.499092540543186636e-01 4.040404040404039776e+00 9.985192486740075424e-01
3.499092540543186636e-01 4.090909090909090828e+00 1.000554818169554272e+00
3.499092540543186636e-01 4.141414141414140992e+00 1.002721910927087734e+00
3.499092540543186636e-01 4.191919191919192045e+00 1.004994194970303401e+00
3.499092540543186636e-01 4.242424242424242209e+00 1.007343360206151228e+00
3.499092540543186636e-01 4.292929292929293261e+00 1.009739540717717432e+00
3.499092540543186636e-01 4.343434343434343425e+00 1.012151763374486757e+00
3.499092540543186636e-01 4.393939393939393590e+00 1.014548415670319059e+00
3.499092540543186636e-01 4.444444444444444642e+00 1.016897725384382278e+00
3.499092540543186636e-01 4.494949494949494806e+00 1.019168244463876771e+00
3.499092540543186636e-01 4.545454545454545858e+00 1.021329329452801860e+00
3.499092540543186636e-01 4.595959595959596022e+00 1.023351610839500436e+00
3.499092540543186636e-01 4.646464646464646187e+00 1.025207443866494206e+00
3.499092540543186636e-01 4.696969696969697239e+00 1.026871333636531602e+00
3.499092540543186636e-01 4.747474747474747403e+00 1.028320327754076891e+00
3.499092540543186636e-01 4.797979797979797567e+00 1.029534370255296150e+00
3.499092540543186636e-01 4.848484848484848619e+00 1.030496611193605805e+00
3.499092540543186636e-01 4.898989898989898784e+00 1.031193666952281207e+00
3.499092540543186636e-01 4.949494949494949836e+00 1.031615827139122699e+00
3.499092540543186636e-01 5.000000000000000000e+00 1.031757204768200209e+00
3.499092540543186636e-01 5.050505050505050164e+00 1.031615827336605840e+00
3.499092540543186636e-01 5.101010101010101216e+00 1.031193667345446263e+00
3.499092540543186636e-01 5.151515151515152269e+00 1.030496611778874305e+00
3.499092540543186636e-01 5.202020202020202433e+00 1.029534371027358786e+00
3.936479108111084479e-01 2.272727272727272929e-01 1.027089880713083714e+00
3.936479108111084479e-01 2.777777777777777901e-01 1.025806453640302429e+00
3.936479108111084479e-01 3.282828282828283428e-01 1.024306459238194300e+00
3.936479108111084479e-01 3.787878787878788400e-01 1.022610744124070159e+00
3.936479108111084479e-01 4.292929292929293372e-01 1.020742789718489529e+00
3.936479108111084479e-01 4.797979797979798344e-01 1.018728349734843608e+00
3.936479108111084479e-01 5.303030303030302761e-01 1.016595053116599479e+00
3.936479108111084479e-01 5.808080808080807733e-01 1.014371978741339886e+00
3.936479108111084479e-01 6.313131313131313815e-01 1.012089208657201977e+00
3.936479108111084479e-01 6.818181818181818787e-01 1.009777366955232791e+00
3.936479108111084479e-01 7.323232323232323759e-01 1.007467151605159206e+00
3.936479108111084479e-01 7.828282828282827621e-01 1.005188866688495608e+00
3.936479108111084479e-01 8.333333333333333703e-01 1.002971962450137422e+00
3.936479108111084479e-01 8.838383838383838675e-01 1.000844590457821814e+00
3.936479108111084479e-01 9.343434343434342537e-01 9.988331809102376502e-01
3.936479108111084479e-01 9.848484848484848619e-01 9.969620487731329916e-01
3.936479108111084479e-01 1.035353535353535470e+00 9.952530349543737831e-01
3.936479108111084479e-01 1.085858585858585856e+00 9.937251881610681403e-01
3.936479108111084479e-01 1.136363636363636465e+00 9.923944924237643184e-01
3.936479108111084479e-01 1.186868686868686629e+00 9.912736445349552561e-01
3.936479108111084479e-01 1.237373737373737459e+00 9.903718848435530964e-01
3.936479108111084479e-01 1.287878787878788067e+00 9.896948839866163139e-01
3.936479108111084479e-01 1.338383838383838231e+00 9.892446872382676393e-01
3.936479108111084479e-01 1.388888888888889062e+00 9.890197172279286963e-01
3.936479108111084479e-01 1.439393939393939448e+00 9.890148348406840872e-01
3.936479108111084479e-01 1.489898989898990056e+00 9.892214571768296327e-01
3.936479108111084479e-01 1.540404040404040442e+00 9.896277305305810623e-01
3.936479108111084479e-01 1.590909090909090828e+00 9.902187554642117862e-01
3.936479108111084479e-01 1.641414141414141215e+00 9.909768602178050667e-01
3.936479108111084479e-01 1.691919191919192045e+00 9.918819179197684299e-01
3.936479108111084479e-01 1.742424242424242431e+00 9.929117023617373139e-01
3.936479108111084479e-01 1.792929292929293039e+00 9.940422764847612891e-01
3.936479108111084479e-01 1.843434343434343425e+00 9.952484072016306582e-01
3.936479108111084479e-01 1.893939393939393812e+00 9.965039997612428202e-01
3.936479108111084479e-01 1.944444444444444420e+00 9.977825445517475300e-01
3.936479108111084479e-01 1.994949494949495028e+00 9.990575690448080248e-01
3.936479108111084479e-01 2.045454545454545414e+00 1.000303087506775324e+00
3.936479108111084479e-01 2.095959595959596022e+00 1.001494041145077896e+00
3.936479108111084479e-01 2.146464646464646187e+00 1.002606721519027078e+00
3.936479108111084479e-01 2.196969696969696795e+00 1.003619170320831477e+00
3.936479108111084479e-01 2.247474747474747403e+00 1.004511549020495442e+00
3.936479108111084479e-01 2.297979797979798011e+00 1.005266472361131536e+00
3.936479108111084479e-01 2.348484848484848619e+00 1.005869300281098333e+00
3.936479108111084479e-01 2.398989898989898784e+00 1.006308383516756777e+00
3.936479108111084479e-01 2.449494949494949392e+00 1.006575258893577685e+00
3.936479108111084479e-01 2.500000000000000000e+00 1.006664791131689052e+00
3.936479108111084479e-01 2.550505050505050608e+00 1.006575258861487354e+00
3.936479108111084479e-01 2.601010101010101216e+00 1.006308383451648636e+00
3.936479108111084479e-01 2.651515151515151381e+00 1.005869300181137183e+00
3.936479108111084479e-01 2.702020202020201989e+00 1.005266472223616425e+00
3.936479108111084479e-01 2.752525252525253041e+00 1.004511548841920066e+00
3.936479108111084479e-01 2.803030303030303205e+00 1.003619170096963664e+00
3.936479108111084479e-01 2.853535353535354258e+00 1.002606721245006272e+00
3.936479108111084479e-01 2.904040404040404422e+00 1.001494040815526176e+00
3.936479108111084479e-01 2.954545454545454586e+00 1.000303087115924194e+00
3.936479108111084479e-01 3.005050505050505638e+00 9.990575685866358580e-01
3.936479108111084479e-01 3.055555555555555358e+00 9.977825440201250062e-01
3.936479108111084479e-01 3.106060606060606410e+00 9.965039991500872496e-01
3.936479108111084479e-01 3.156565656565657019e+00 9.952484065050620776e-01
3.936479108111084479e-01 3.207070707070707183e+00 9.940422756972606688e-01
3.936479108111084479e-01 3.257575757575758235e+00 9.929117014783023221e-01
3.936479108111084479e-01 3.308080808080807955e+00 9.918819169360648669e-01
3.936479108111084479e-01 3.358585858585859008e+00 9.909768591303118601e-01
3.936479108111084479e-01 3.409090909090909616e+00 9.902187542703561052e-01
3.936479108111084479e-01 3.459595959595960224e+00 9.896277292288595540e-01
3.936479108111084479e-01 3.510101010101010388e+00 9.892214557669160024e-01
3.936479108111084479e-01 3.560606060606060552e+00 9.890148333235203593e-01
3.936479108111084479e-01 3.611111111111111605e+00 9.890197156057973782e-01
3.936479108111084479e-01 3.661616161616162213e+00 9.892446855148444573e-01
3.936479108111084479e-01 3.712121212121212377e+00 9.896948821670016327e-01
3.936479108111084479e-01 3.762626262626262985e+00 9.903718829342796903e-01
3.936479108111084479e-01 3.813131313131313149e+00 9.912736425439762078e-01
3.936479108111084479e-01 3.863636363636364202e+00 9.923944903604160483e-01
3.936479108111084479e-01 3.914141414141414366e+00 9.937251860360114541e-01
3.936479108111084479e-01 3.964646464646464974e+00 9.952530327795134912e-01
3.936479108111084479e-01 4.015151515151515582e+00 9.969620465615156579e-01
3.936479108111084479e-01 4.065656565656565746e+00 9.988331786759310216e-01
3.936479108111084479e-01 4.116161616161616799e+00 1.000844588215773934e+00
3.936479108111084479e-01 4.166666666666666075e+00 1.002971960216020531e+00
3.936479108111084479e-01 4.217171717171717127e+00 1.005188864478537836e+00
3.936479108111084479e-01 4.267676767676768179e+00 1.007467149435960829e+00
3.936479108111084479e-01 4.318181818181818343e+00 1.009777364843577274e+00
3.936479108111084479e-01 4.368686868686869396e+00 1.012089206619857018e+00
3.936479108111084479e-01 4.419191919191918672e+00 1.014371976794858687e+00
3.936479108111084479e-01 4.469696969696969724e+00 1.016595051277118911e+00
3.936479108111084479e-01 4.520202020202020776e+00 1.018728348017885921e+00
3.936479108111084479e-01 4.570707070707070940e+00 1.020742788138767843e+00
3.936479108111084479e-01 4.621212121212121104e+00 1.022610742695306385e+00
3.936479108111084479e-01 4.671717171717171269e+00 1.024306457972943507e+00
3.936479108111084479e-01 4.722222222222222321e+00 1.025806452549793635e+00
3.936479108111084479e-01 4.772727272727273373e+00 1.027089879807075556e+00
3.936479108111084479e-01 4.823232323232323537e+00 1.028138850115955183e+00
3.936479108111084479e-01 4.873737373737373701e+00 1.028938707570005162e+00
3.936479108111084479e-01 4.924242424242424754e+00 1.029478256855333118e+00
3.936479108111084479e-01 4.974747474747474918e+00 1.029749936643977293e+00
3.936479108111084479e-01 5.025252525252525970e+00 1.029749936747766492e+00
3.936479108111084479e-01 5.075757575757576134e+00 1.029478257165753474e+00
3.936479108111084479e-01 5.126262626262626299e+00 1.028938708084226050e+00
3.936479108111084479e-01 5.176767676767677351e+00 1.028138850829300344e+00
3.936479108111084479e-01 5.227272727272726627e+00 1.027089880713083714e+00
4.373865675678982323e-01 2.525252525252525415e-01 1.024492334754931067e+00
4.373865675678982323e-01 3.030303030303030387e-01 1.023157856500517937e+00
4.373865675678982323e-01 3.535353535353535914e-01 1.021626014884123190e+00
4.373865675678982323e-01 4.040404040404040886e-01 1.019918203328401107e+00
4.373865675678982323e-01 4.545454545454545858e-01 1.018058181588096023e+00
4.373865675678982323e-01 5.050505050505050830e-01 1.016071708424100217e+00
4.373865675678982323e-01 5.555555555555555802e-01 1.013986143925200478e+00
4.373865675678982323e-01 6.060606060606059664e-01 1.011830027808694465e+00
4.373865675678982323e-01 6.565656565656566857e-01 1.009632640410551785e+00
4.373865675678982323e-01 7.070707070707071829e-01 1.007423553347588374e+00
4.373865675678982323e-01 7.575757575757576801e-01 1.005232176993916093e+00
4.373865675678982323e-01 8.080808080808079552e-01 1.003087311959139472e+00
4.373865675678982323e-01 8.585858585858586745e-01 1.001016711685716487e+00
4.373865675678982323e-01 9.090909090909091717e-01 9.990466630987213659e-01
4.373865675678982323e-01 9.595959595959594468e-01 9.972015919459407129e-01
4.373865675678982323e-01 1.010101010101010166e+00 9.955036990645356187e-01
4.373865675678982323e-01 1.060606060606060552e+00 9.939726333089654586e-01
4.373865675678982323e-01 1.111111111111111160e+00 9.926252062814809873e-01
4.373865675678982323e-01 1.161616161616161547e+00 9.914751533309047460e-01
4.373865675678982323e-01 1.212121212121211933e+00 9.905329445384751796e-01
4.373865675678982323e-01 1.262626262626262541e+00 9.898056486032232870e-01
4.373865675678982323e-01 1.313131313131313371e+00 9.892968516867538531e-01
4.373865675678982323e-01 1.363636363636363535e+00 9.890066323920493341e-01
4.373865675678982323e-01 1.414141414141414366e+00 9.889315931472938415e-01
4.373865675678982323e-01 1.464646464646464752e+00 9.890649473582828755e-01
4.373865675678982323e-01 1.515151515151515360e+00 9.893966607962950688e-01
4.373865675678982323e-01 1.565656565656565746e+00 9.899136448168314173e-01
4.373865675678982323e-01 1.616161616161615910e+00 9.905999981723593306e-01
4.373865675678982323e-01 1.666666666666666519e+00 9.914372934025202921e-01
4.373865675678982323e-01 1.717171717171717349e+00 9.924049030707325914e-01
4.373865675678982323e-01 1.767676767676767735e+00 9.934803604781996533e-01
4.373865675678982323e-01 1.818181818181818343e+00 9.946397489352905019e-01
4.373865675678982323e-01 1.868686868686868729e+00 9.958581132149337822e-01
4.373865675678982323e-01 1.919191919191918894e+00 9.971098864603754608e-01
4.373865675678982323e-01 1.969696969696969724e+00 9.983693255760482943e-01
4.373865675678982323e-01 2.020202020202020332e+00 9.996109479992627556e-01
4.373865675678982323e-01 2.070707070707070940e+00 1.000809962734078962e+00
4.373865675678982323e-01 2.121212121212121104e+00 1.001942688627269318e+00
4.373865675678982323e-01 2.171717171717171269e+00 1.002986953078103705e+00
4.373865675678982323e-01 2.222222222222221877e+00 1.003922464695434336e+00
4.373865675678982323e-01 2.272727272727272929e+00 1.004731153841878832e+00
4.373865675678982323e-01 2.323232323232323093e+00 1.005397475529065110e+00
4.373865675678982323e-01 2.373737373737373701e+00 1.005908669741315098e+00
4.373865675678982323e-01 2.424242424242424310e+00 1.006254974957996540e+00
4.373865675678982323e-01 2.474747474747474474e+00 1.006429791405841545e+00
4.373865675678982323e-01 2.525252525252525082e+00 1.006429791389519046e+00
4.373865675678982323e-01 2.575757575757576134e+00 1.006254974908550759e+00
4.373865675678982323e-01 2.626262626262626743e+00 1.005908669657322729e+00
4.373865675678982323e-01 2.676767676767676907e+00 1.005397475408190244e+00
4.373865675678982323e-01 2.727272727272727515e+00 1.004731153680923583e+00
4.373865675678982323e-01 2.777777777777778123e+00 1.003922464490412114e+00
4.373865675678982323e-01 2.828282828282827843e+00 1.002986952824330924e+00
4.373865675678982323e-01 2.878787878787878896e+00 1.001942688319470864e+00
4.373865675678982323e-01 2.929292929292929504e+00 1.000809962366512540e+00
4.373865675678982323e-01 2.979797979797979668e+00 9.996109475658516708e-01
4.373865675678982323e-01 3.030303030303030720e+00 9.983693250705313327e-01
4.373865675678982323e-01 3.080808080808080440e+00 9.971098858764579909e-01
4.373865675678982323e-01 3.131313131313131493e+00 9.958581125464478490e-01
4.373865675678982323e-01 3.181818181818182101e+00 9.946397481763571413e-01
4.373865675678982323e-01 3.232323232323231821e+00 9.934803596233903189e-01
4.373865675678982323e-01 3.282828282828282873e+00 9.924049021152279160e-01
4.373865675678982323e-01 3.333333333333333037e+00 9.914372923422613004e-01
4.373865675678982323e-01 3.383838383838384090e+00 9.905999970041918790e-01
4.373865675678982323e-01 3.434343434343434698e+00 9.899136435386379773e-01
4.373865675678982323e-01 3.484848484848484862e+00 9.893966594071139653e-01
4.373865675678982323e-01 3.535353535353535470e+00 9.890649458584093168e-01
4.373865675678982323e-01 3.585858585858585634e+00 9.889315915383636302e-01
4.373865675678982323e-01 3.636363636363636687e+00 9.890066306771043703e-01
4.373865675678982323e-01 3.686868686868686851e+00 9.892968498702846558e-01
4.373865675678982323e-01 3.737373737373737459e+00 9.898056466911901996e-01
4.373865675678982323e-01 3.787878787878788067e+00 9.905329425383052611e-01
4.373865675678982323e-01 3.838383838383837787e+00 9.914751512514663467e-01
4.373865675678982323e-01 3.888888888888888840e+00 9.926252041330357878e-01
4.373865675678982323e-01 3.939393939393939448e+00 9.939726311030969708e-01
4.373865675678982323e-01 3.989898989898990056e+00 9.955036968140532627e-01
4.373865675678982323e-01 4.040404040404040664e+00 9.972015896647670186e-01
4.373865675678982323e-01 4.090909090909090828e+00 9.990466608017574135e-01
4.373865675678982323e-01 4.141414141414141881e+00 1.001016709388689252e+00
4.373865675678982323e-01 4.191919191919191157e+00 1.003087309678435179e+00
4.373865675678982323e-01 4.242424242424242209e+00 1.005232174746398144e+00
4.373865675678982323e-01 4.292929292929293261e+00 1.007423551150407048e+00
4.373865675678982323e-01 4.343434343434343425e+00 1.009632638280944850e+00
4.373865675678982323e-01 4.393939393939393590e+00 1.011830025763781560e+00
4.373865675678982323e-01 4.444444444444443754e+00 1.013986141981777722e+00
4.373865675678982323e-01 4.494949494949494806e+00 1.016071706598435043e+00
4.373865675678982323e-01 4.545454545454545858e+00 1.018058179895724447e+00
4.373865675678982323e-01 4.595959595959596022e+00 1.019918201783934997e+00
4.373865675678982323e-01 4.646464646464646187e+00 1.021626013501065300e+00
4.373865675678982323e-01 4.696969696969696351e+00 1.023157855291089824e+00
4.373865675678982323e-01 4.747474747474747403e+00 1.024492333729918769e+00
4.373865675678982323e-01 4.797979797979797567e+00 1.025610752848939544e+00
4.373865675678982323e-01 4.848484848484848619e+00 1.026497403781018392e+00
4.373865675678982323e-01 4.898989898989898784e+00 1.027139808313448865e+00
4.373865675678982323e-01 4.949494949494949836e+00 1.027528912466083355e+00
4.373865675678982323e-01 5.000000000000000000e+00 1.027659227008888454e+00
4.373865675678982323e-01 5.050505050505050164e+00 1.027528912678745909e+00
4.373865675678982323e-01 5.101010101010101216e+00 1.027139808736832638e+00
4.373865675678982323e-01 5.151515151515152269e+00 1.026497404411266023e+00
4.373865675678982323e-01 5.202020202020202433e+00 1.025610753680327614e+00
4.373865675678982323e-01 5.252525252525253485e+00 1.024492334754931067e+00
4.811252243246880722e-01 2.777777777777777346e-01 1.021780242881985767e+00
4.811252243246880722e-01 3.282828282828282318e-01 1.020413532293767300e+00
4.811252243246880722e-01 3.787878787878787290e-01 1.018869196271680044e+00
4.811252243246880722e-01 4.292929292929292262e-01 1.017168928465922884e+00
4.811252243246880722e-01 4.797979797979797234e-01 1.015336517459247467e+00
4.811252243246880722e-01 5.303030303030302761e-01 1.013397478372323635e+00
4.811252243246880722e-01 5.808080808080807733e-01 1.011378658297894306e+00
4.811252243246880722e-01 6.313131313131312705e-01 1.009307821848075992e+00
4.811252243246880722e-01 6.818181818181817677e-01 1.007213223412941838e+00
4.811252243246880722e-01 7.323232323232322649e-01 1.005123172936378317e+00
4.811252243246880722e-01 7.828282828282827621e-01 1.003065602113913268e+00
4.811252243246880722e-01 8.333333333333332593e-01 1.001067637905108665e+00
4.811252243246880722e-01 8.838383838383837565e-01 9.991551901304823735e-01
4.811252243246880722e-01 9.343434343434343647e-01 9.973525596917092173e-01
4.811252243246880722e-01 9.848484848484847509e-01 9.956820736178504383e-01
4.811252243246880722e-01 1.035353535353535470e+00 9.941637527049230760e-01
4.811252243246880722e-01 1.085858585858585856e+00 9.928150169883416254e-01
4.811252243246880722e-01 1.136363636363636465e+00 9.916504336760997296e-01
4.811252243246880722e-01 1.186868686868686851e+00 9.906815114848683823e-01
4.811252243246880722e-01 1.237373737373737237e+00 9.899165445725519596e-01
4.811252243246880722e-01 1.287878787878788067e+00 9.893605084612555611e-01
4.811252243246880722e-01 1.338383838383838453e+00 9.890150095070027181e-01
4.811252243246880722e-01 1.388888888888888840e+00 9.888782886103620884e-01
4.811252243246880722e-01 1.439393939393939448e+00 9.889452789892531070e-01
4.811252243246880722e-01 1.489898989898990056e+00 9.892077169656937619e-01
4.811252243246880722e-01 1.540404040404040442e+00 9.896543038660617908e-01
4.811252243246880722e-01 1.590909090909091050e+00 9.902709163133295300e-01
4.811252243246880722e-01 1.641414141414141215e+00 9.910408614128621840e-01
4.811252243246880722e-01 1.691919191919191823e+00 9.919451726132549885e-01
4.811252243246880722e-01 1.742424242424242431e+00 9.929629413719124331e-01
4.811252243246880722e-01 1.792929292929293039e+00 9.940716791820912723e-01
4.811252243246880722e-01 1.843434343434343425e+00 9.952477040331690894e-01
4.811252243246880722e-01 1.893939393939394034e+00 9.964665449867504687e-01
4.811252243246880722e-01 1.944444444444444198e+00 9.977033582641046117e-01
4.811252243246880722e-01 1.994949494949495028e+00 9.989333480599723591e-01
4.811252243246880722e-01 2.045454545454545414e+00 1.000132185226859649e+00
4.811252243246880722e-01 2.095959595959596022e+00 1.001276417013660547e+00
4.811252243246880722e-01 2.146464646464646631e+00 1.002343861192184216e+00
4.811252243246880722e-01 2.196969696969696795e+00 1.003313978162440945e+00
4.811252243246880722e-01 2.247474747474747403e+00 1.004168214988228280e+00
4.811252243246880722e-01 2.297979797979798011e+00 1.004890315772819509e+00
4.811252243246880722e-01 2.348484848484848619e+00 1.005466593332957848e+00
4.811252243246880722e-01 2.398989898989898784e+00 1.005886157759120936e+00
4.811252243246880722e-01 2.449494949494949392e+00 1.006141098150890700e+00
4.811252243246880722e-01 2.499999999999999556e+00 1.006226614577017564e+00
4.811252243246880722e-01 2.550505050505050608e+00 1.006141098118088939e+00
4.811252243246880722e-01 2.601010101010101216e+00 1.005886157692561067e+00
4.811252243246880722e-01 2.651515151515151381e+00 1.005466593230747607e+00
4.811252243246880722e-01 2.702020202020201989e+00 1.004890315632174014e+00
4.811252243246880722e-01 2.752525252525252597e+00 1.004168214805532644e+00
4.811252243246880722e-01 2.803030303030303205e+00 1.003313977933331103e+00
4.811252243246880722e-01 2.853535353535352925e+00 1.002343860911647955e+00
4.811252243246880722e-01 2.904040404040403978e+00 1.001276416676152081e+00
4.811252243246880722e-01 2.954545454545455030e+00 1.000132184826430182e+00
4.811252243246880722e-01 3.005050505050505194e+00 9.989333475904110804e-01
4.811252243246880722e-01 3.055555555555556246e+00 9.977033577190892455e-01
4.811252243246880722e-01 3.106060606060605966e+00 9.964665443600062567e-01
4.811252243246880722e-01 3.156565656565657019e+00 9.952477033186286626e-01
4.811252243246880722e-01 3.207070707070707183e+00 9.940716783740588536e-01
4.811252243246880722e-01 3.257575757575756903e+00 9.929629404652238200e-01
4.811252243246880722e-01 3.308080808080807955e+00 9.919451716034329847e-01
4.811252243246880722e-01 3.358585858585858119e+00 9.910408602962671454e-01
4.811252243246880722e-01 3.409090909090909172e+00 9.902709150872975874e-01
4.811252243246880722e-01 3.459595959595960224e+00 9.896543025290291951e-01
4.811252243246880722e-01 3.510101010101009944e+00 9.892077155173104597e-01
4.811252243246880722e-01 3.560606060606060996e+00 9.889452774304740013e-01
4.811252243246880722e-01 3.611111111111111160e+00 9.888782869435225331e-01
4.811252243246880722e-01 3.661616161616162213e+00 9.890150077358734748e-01
4.811252243246880722e-01 3.712121212121211933e+00 9.893605065910729968e-01
4.811252243246880722e-01 3.762626262626262985e+00 9.899165426100298149e-01
4.811252243246880722e-01 3.813131313131313149e+00 9.906815094381813402e-01
4.811252243246880722e-01 3.863636363636362869e+00 9.916504315548483328e-01
4.811252243246880722e-01 3.914141414141413922e+00 9.928150148034904365e-01
4.811252243246880722e-01 3.964646464646464974e+00 9.941637504687177440e-01
4.811252243246880722e-01 4.015151515151514694e+00 9.956820713437130044e-01
4.811252243246880722e-01 4.065656565656565746e+00 9.973525573941135480e-01
4.811252243246880722e-01 4.116161616161615910e+00 9.991551878248092766e-01
4.811252243246880722e-01 4.166666666666666963e+00 1.001067635607486794e+00
4.811252243246880722e-01 4.217171717171717127e+00 1.003065599841042044e+00
4.811252243246880722e-01 4.267676767676768179e+00 1.005123170705342739e+00
4.811252243246880722e-01 4.318181818181818343e+00 1.007213221241014756e+00
4.811252243246880722e-01 4.368686868686869396e+00 1.009307819752516044e+00
4.811252243246880722e-01 4.419191919191918672e+00 1.011378656295738976e+00
4.811252243246880722e-01 4.469696969696968836e+00 1.013397476480182524e+00
4.811252243246880722e-01 4.520202020202019888e+00 1.015336515693096686e+00
4.811252243246880722e-01 4.570707070707070940e+00 1.017168926840909426e+00
4.811252243246880722e-01 4.621212121212121104e+00 1.018869194801927502e+00
4.811252243246880722e-01 4.671717171717172157e+00 1.020413530992199336e+00
4.811252243246880722e-01 4.722222222222222321e+00 1.021780241760161356e+00
4.811252243246880722e-01 4.772727272727273373e+00 1.022950064740353548e+00
4.811252243246880722e-01 4.823232323232322649e+00 1.023906467805290488e+00
4.811252243246880722e-01 4.873737373737373701e+00 1.024635905849492046e+00
4.811252243246880722e-01 4.924242424242423866e+00 1.025128031311059784e+00
4.811252243246880722e-01 4.974747474747474918e+00 1.025375855073318077e+00
4.811252243246880722e-01 5.025252525252525082e+00 1.025375855180091111e+00
4.811252243246880722e-01 5.075757575757576134e+00 1.025128031630403003e+00
4.811252243246880722e-01 5.126262626262626299e+00 1.024635906378492445e+00
4.811252243246880722e-01 5.176767676767677351e+00 1.023906468539133474e+00
4.811252243246880722e-01 5.227272727272726627e+00 1.022950065672388664e+00
4.811252243246880722e-01 5.277777777777777679e+00 1.021780242881985767e+00
5.248638810814779676e-01 3.030303030303030387e-01 1.018993124320635824e+00
5.248638810814779676e-01 3.535353535353535914e-01 1.017613136991453615e+00
5.248638810814779676e-01 4.040404040404040886e-01 1.016075509187138071e+00
5.248638810814779676e-01 4.545454545454545858e-01 1.014401989791187786e+00
5.248638810814779676e-01 5.050505050505050830e-01 1.012616152150981996e+00
5.248638810814779676e-01 5.555555555555555802e-01 1.010743028280001399e+00
5.248638810814779676e-01 6.060606060606060774e-01 1.008808720993160213e+00
5.248638810814779676e-01 6.565656565656564636e-01 1.006840000156100201e+00
5.248638810814779676e-01 7.070707070707071829e-01 1.004863889479499228e+00
5.248638810814779676e-01 7.575757575757576801e-01 1.002907250436436692e+00
5.248638810814779676e-01 8.080808080808081773e-01 1.000996369922287688e+00
5.248638810814779676e-01 8.585858585858584524e-01 9.991565582118349109e-01
5.248638810814779676e-01 9.090909090909091717e-01 9.974117635983721364e-01
5.248638810814779676e-01 9.595959595959596689e-01 9.957842098272513542e-01
5.248638810814779676e-01 1.010101010101009944e+00 9.942940620660164486e-01
5.248638810814779676e-01 1.060606060606060552e+00 9.929591266909261194e-01
5.248638810814779676e-01 1.111111111111111160e+00 9.917945896227590152e-01
5.248638810814779676e-01 1.161616161616161547e+00 9.908127973221303453e-01
5.248638810814779676e-01 1.212121212121212155e+00 9.900230838661355781e-01
5.248638810814779676e-01 1.262626262626262541e+00 9.894316467850996499e-01
5.248638810814779676e-01 1.313131313131313371e+00 9.890414735524655221e-01
5.248638810814779676e-01 1.363636363636363757e+00 9.888523198050878094e-01
5.248638810814779676e-01 1.414141414141413922e+00 9.888607395385172749e-01
5.248638810814779676e-01 1.464646464646464752e+00 9.890601666856646546e-01
5.248638810814779676e-01 1.515151515151515360e+00 9.894410466609979693e-01
5.248638810814779676e-01 1.565656565656565746e+00 9.899910156494055036e-01
5.248638810814779676e-01 1.616161616161616355e+00 9.906951246520182552e-01
5.248638810814779676e-01 1.666666666666666519e+00 9.915361045829068631e-01
5.248638810814779676e-01 1.717171717171716905e+00 9.924946680522488407e-01
5.248638810814779676e-01 1.767676767676767735e+00 9.935498428838541729e-01
5.248638810814779676e-01 1.818181818181818343e+00 9.946793319073079509e-01
5.248638810814779676e-01 1.868686868686868729e+00 9.958598931455753256e-01
5.248638810814779676e-01 1.919191919191919338e+00 9.970677341944642613e-01
5.248638810814779676e-01 1.969696969696969502e+00 9.982789143660617537e-01
5.248638810814779676e-01 2.020202020202020332e+00 9.994697480477311435e-01
5.248638810814779676e-01 2.070707070707070940e+00 1.000617202713413034e+00
5.248638810814779676e-01 2.121212121212121104e+00 1.001699285115020377e+00
5.248638810814779676e-01 2.171717171717171713e+00 1.002695409377199809e+00
5.248638810814779676e-01 2.222222222222221877e+00 1.003586741015424888e+00
5.248638810814779676e-01 2.272727272727272485e+00 1.004356511290577236e+00
5.248638810814779676e-01 2.323232323232323093e+00 1.004990296796423044e+00
5.248638810814779676e-01 2.373737373737373701e+00 1.005476259741969303e+00
5.248638810814779676e-01 2.424242424242424310e+00 1.005805345029432862e+00
5.248638810814779676e-01 2.474747474747474918e+00 1.005971430930169719e+00
5.248638810814779676e-01 2.525252525252525082e+00 1.005971430914100795e+00
5.248638810814779676e-01 2.575757575757576134e+00 1.005805344980756910e+00
5.248638810814779676e-01 2.626262626262626743e+00 1.005476259659286775e+00
5.248638810814779676e-01 2.676767676767676907e+00 1.004990296677435113e+00
5.248638810814779676e-01 2.727272727272727515e+00 1.004356511132139529e+00
5.248638810814779676e-01 2.777777777777778123e+00 1.003586740813617650e+00
5.248638810814779676e-01 2.828282828282828731e+00 1.002695409127415838e+00
5.248638810814779676e-01 2.878787878787878451e+00 1.001699284812071600e+00
5.248638810814779676e-01 2.929292929292929504e+00 1.000617202351650858e+00
5.248638810814779676e-01 2.979797979797980112e+00 9.994697476211809040e-01
5.248638810814779676e-01 3.030303030303029832e+00 9.982789138685647101e-01
5.248638810814779676e-01 3.080808080808080884e+00 9.970677336198300322e-01
5.248638810814779676e-01 3.131313131313131048e+00 9.958598924877387626e-01
5.248638810814779676e-01 3.181818181818182101e+00 9.946793311604866794e-01
5.248638810814779676e-01 3.232323232323232709e+00 9.935498420427100186e-01
5.248638810814779676e-01 3.282828282828282429e+00 9.924946671120427055e-01
5.248638810814779676e-01 3.333333333333333481e+00 9.915361035396477174e-01
5.248638810814779676e-01 3.383838383838383645e+00 9.906951235026050240e-01
5.248638810814779676e-01 3.434343434343434698e+00 9.899910143917571848e-01
5.248638810814779676e-01 3.484848484848484862e+00 9.894410452941695411e-01
5.248638810814779676e-01 3.535353535353535470e+00 9.890601652099484387e-01
5.248638810814779676e-01 3.585858585858586078e+00 9.888607379555235388e-01
5.248638810814779676e-01 3.636363636363635798e+00 9.888523181178108246e-01
5.248638810814779676e-01 3.686868686868686851e+00 9.890414717653237542e-01
5.248638810814779676e-01 3.737373737373737459e+00 9.894316449039574080e-01
5.248638810814779676e-01 3.787878787878788067e+00 9.900230818982999059e-01
5.248638810814779676e-01 3.838383838383838675e+00 9.908127952763264856e-01
5.248638810814779676e-01 3.888888888888888395e+00 9.917945875090821151e-01
5.248638810814779676e-01 3.939393939393939448e+00 9.929591245207707306e-01
5.248638810814779676e-01 3.989898989898990056e+00 9.942940598519850459e-01
5.248638810814779676e-01 4.040404040404040664e+00 9.957842075830397599e-01
5.248638810814779676e-01 4.090909090909090828e+00 9.974117613386389580e-01
5.248638810814779676e-01 4.141414141414140992e+00 9.991565559520513284e-01
5.248638810814779676e-01 4.191919191919192045e+00 1.000996367678572696e+00
5.248638810814779676e-01 4.242424242424242209e+00 1.002907248225379355e+00
5.248638810814779676e-01 4.292929292929293261e+00 1.004863887317970939e+00
5.248638810814779676e-01 4.343434343434343425e+00 1.006839998061056951e+00
5.248638810814779676e-01 4.393939393939393590e+00 1.008808718981442976e+00
5.248638810814779676e-01 4.444444444444444642e+00 1.010743026368132069e+00
5.248638810814779676e-01 4.494949494949494806e+00 1.012616150354962663e+00
5.248638810814779676e-01 4.545454545454545858e+00 1.014401988126301335e+00
5.248638810814779676e-01 4.595959595959596022e+00 1.016075507667758115e+00
5.248638810814779676e-01 4.646464646464646187e+00 1.017613135630861976e+00
5.248638810814779676e-01 4.696969696969697239e+00 1.018993123130855993e+00
5.248638810814779676e-01 4.747474747474746515e+00 1.020195883646160873e+00
5.248638810814779676e-01 4.797979797979797567e+00 1.021204297631105318e+00
5.248638810814779676e-01 4.848484848484848619e+00 1.022003978983023753e+00
5.248638810814779676e-01 4.898989898989898784e+00 1.022583499112392769e+00
5.248638810814779676e-01 4.949494949494949836e+00 1.022934565040447552e+00
5.248638810814779676e-01 5.000000000000000000e+00 1.023052148681953932e+00
5.248638810814779676e-01 5.050505050505050164e+00 1.022934565249654426e+00
5.248638810814779676e-01 5.101010101010101216e+00 1.022583499528897155e+00
5.248638810814779676e-01 5.151515151515152269e+00 1.022003979603030910e+00
5.248638810814779676e-01 5.202020202020202433e+00 1.021204298448984638e+00
5.248638810814779676e-01 5.252525252525253485e+00 1.020195884654520491e+00
5.248638810814779676e-01 5.303030303030302761e+00 1.018993124320635824e+00
5.686025378382677520e-01 3.282828282828283428e-01 1.016170783646311859e+00
5.686025378382677520e-01 3.787878787878788400e-01 1.014796267795337936e+00
5.686025378382677520e-01 4.292929292929293372e-01 1.013284060795287989e+00
5.686025378382677520e-01 4.797979797979798344e-01 1.011655727537125626e+00
5.686025378382677520e-01 5.303030303030303871e-01 1.009934391569729639e+00
5.686025378382677520e-01 5.808080808080808843e-01 1.008144375423098316e+00
5.686025378382677520e-01 6.313131313131313815e-01 1.006310822837295893e+00
5.686025378382677520e-01 6.818181818181817677e-01 1.004459308920905070e+00
5.686025378382677520e-01 7.323232323232323759e-01 1.002615444452365390e+00
5.686025378382677520e-01 7.828282828282828731e-01 1.000804480627461190e+00
5.686025378382677520e-01 8.333333333333333703e-01 9.990509205449310537e-01
5.686025378382677520e-01 8.838383838383837565e-01 9.973781436099209419e-01
5.686025378382677520e-01 9.343434343434343647e-01 9.958080488236008554e-01
5.686025378382677520e-01 9.848484848484849730e-01 9.943607226201409688e-01
5.686025378382677520e-01 1.035353535353535248e+00 9.930541365143313870e-01
5.686025378382677520e-01 1.085858585858586078e+00 9.919038793408747612e-01
5.686025378382677520e-01 1.136363636363636465e+00 9.909229283075147166e-01
5.686025378382677520e-01 1.186868686868687073e+00 9.901214624577316936e-01
5.686025378382677520e-01 1.237373737373737459e+00 9.895067214547770273e-01
5.686025378382677520e-01 1.287878787878787623e+00 9.890829118683920340e-01
5.686025378382677520e-01 1.338383838383838453e+00 9.888511623803845074e-01
5.686025378382677520e-01 1.388888888888889062e+00 9.888095285376435895e-01
5.686025378382677520e-01 1.439393939393939226e+00 9.889530468838539923e-01
5.686025378382677520e-01 1.489898989898990056e+00 9.892738375069209944e-01
5.686025378382677520e-01 1.540404040404040442e+00 9.897612532607403812e-01
5.686025378382677520e-01 1.590909090909091050e+00 9.904020731699553215e-01
5.686025378382677520e-01 1.641414141414141437e+00 9.911807368168087384e-01
5.686025378382677520e-01 1.691919191919191823e+00 9.920796158515140517e-01
5.686025378382677520e-01 1.742424242424242209e+00 9.930793181723233110e-01
5.686025378382677520e-01 1.792929292929293039e+00 9.941590197982497212e-01
5.686025378382677520e-01 1.843434343434343425e+00 9.952968190145672356e-01
5.686025378382677520e-01 1.893939393939394034e+00 9.964701070159248664e-01
5.686025378382677520e-01 1.944444444444444420e+00 9.976559490098659833e-01
5.686025378382677520e-01 1.994949494949494806e+00 9.988314695789006770e-01
5.686025378382677520e-01 2.045454545454545414e+00 9.999742360347655401e-01
5.686025378382677520e-01 2.095959595959596022e+00 1.001062633535006796e+00
5.686025378382677520e-01 2.146464646464646631e+00 1.002076225869096948e+00
5.686025378382677520e-01 2.196969696969696795e+00 1.002996096056564257e+00
5.686025378382677520e-01 2.247474747474747403e+00 1.003805161229382570e+00
5.686025378382677520e-01 2.297979797979797567e+00 1.004488456689766274e+00
5.686025378382677520e-01 2.348484848484848619e+00 1.005033384535775065e+00
5.686025378382677520e-01 2.398989898989898784e+00 1.005429922822685951e+00
5.686025378382677520e-01 2.449494949494949392e+00 1.005670791868655156e+00
5.686025378382677520e-01 2.500000000000000000e+00 1.005751575008414722e+00
5.686025378382677520e-01 2.550505050505050164e+00 1.005670791837452782e+00
5.686025378382677520e-01 2.601010101010101216e+00 1.005429922759386141e+00
5.686025378382677520e-01 2.651515151515151381e+00 1.005033384438607236e+00
5.686025378382677520e-01 2.702020202020201989e+00 1.004488456556125620e+00
5.686025378382677520e-01 2.752525252525252597e+00 1.003805161055886908e+00
5.686025378382677520e-01 2.803030303030303205e+00 1.002996095839131740e+00
5.686025378382677520e-01 2.853535353535354258e+00 1.002076225603038884e+00
5.686025378382677520e-01 2.904040404040403978e+00 1.001062633215136000e+00
5.686025378382677520e-01 2.954545454545455030e+00 9.999742356555191281e-01
5.686025378382677520e-01 3.005050505050505638e+00 9.988314691344718499e-01
5.686025378382677520e-01 3.055555555555555358e+00 9.976559484943443579e-01
5.686025378382677520e-01 3.106060606060606410e+00 9.964701064234463557e-01
5.686025378382677520e-01 3.156565656565656575e+00 9.952968183394630408e-01
5.686025378382677520e-01 3.207070707070707627e+00 9.941590190352012080e-01
5.686025378382677520e-01 3.257575757575758235e+00 9.930793173165107790e-01
5.686025378382677520e-01 3.308080808080807955e+00 9.920796148987643948e-01
5.686025378382677520e-01 3.358585858585859008e+00 9.911807357637338889e-01
5.686025378382677520e-01 3.409090909090909172e+00 9.904020720140822576e-01
5.686025378382677520e-01 3.459595959595960224e+00 9.897612520006303649e-01
5.686025378382677520e-01 3.510101010101010388e+00 9.892738361422717119e-01
5.686025378382677520e-01 3.560606060606060996e+00 9.889530454155881500e-01
5.686025378382677520e-01 3.611111111111111605e+00 9.888095269679788579e-01
5.686025378382677520e-01 3.661616161616161325e+00 9.888511607128837033e-01
5.686025378382677520e-01 3.712121212121212377e+00 9.890829101079929853e-01
5.686025378382677520e-01 3.762626262626262985e+00 9.895067196078020100e-01
5.686025378382677520e-01 3.813131313131313593e+00 9.901214605318737760e-01
5.686025378382677520e-01 3.863636363636364202e+00 9.909229263118024544e-01
5.686025378382677520e-01 3.914141414141413922e+00 9.919038772856156871e-01
5.686025378382677520e-01 3.964646464646464974e+00 9.930541344110341839e-01
5.686025378382677520e-01 4.015151515151515582e+00 9.943607204814164380e-01
5.686025378382677520e-01 4.065656565656565746e+00 9.958080466630452321e-01
5.686025378382677520e-01 4.116161616161616799e+00 9.973781414419800040e-01
5.686025378382677520e-01 4.166666666666666075e+00 9.990509183847510188e-01
5.686025378382677520e-01 4.217171717171717127e+00 1.000804478490723293e+00
5.686025378382677520e-01 4.267676767676767291e+00 1.002615442355109687e+00
5.686025378382677520e-01 4.318181818181818343e+00 1.004459306879348146e+00
5.686025378382677520e-01 4.368686868686869396e+00 1.006310820867639677e+00
5.686025378382677520e-01 4.419191919191919560e+00 1.008144373541335126e+00
5.686025378382677520e-01 4.469696969696969724e+00 1.009934389791450338e+00
5.686025378382677520e-01 4.520202020202019888e+00 1.011655725877326217e+00
5.686025378382677520e-01 4.570707070707070940e+00 1.013284059268183990e+00
5.686025378382677520e-01 4.621212121212121104e+00 1.014796266414184966e+00
5.686025378382677520e-01 4.671717171717172157e+00 1.016170782423239993e+00
5.686025378382677520e-01 4.722222222222222321e+00 1.017387936906108958e+00
5.686025378382677520e-01 4.772727272727272485e+00 1.018430260630796447e+00
5.686025378382677520e-01 4.823232323232323537e+00 1.019282758091712537e+00
5.686025378382677520e-01 4.873737373737373701e+00 1.019933141642155094e+00
5.686025378382677520e-01 4.924242424242424754e+00 1.020372023451630694e+00
5.686025378382677520e-01 4.974747474747474918e+00 1.020593062222523439e+00
5.686025378382677520e-01 5.025252525252525970e+00 1.020593062322848743e+00
5.686025378382677520e-01 5.075757575757576134e+00 1.020372023751691115e+00
5.686025378382677520e-01 5.126262626262626299e+00 1.019933142139216820e+00
5.686025378382677520e-01 5.176767676767677351e+00 1.019282758781257847e+00
5.686025378382677520e-01 5.227272727272726627e+00 1.018430261506583445e+00
5.686025378382677520e-01 5.277777777777777679e+00 1.017387937960251953e+00
5.686025378382677520e-01 5.328282828282827843e+00 1.016170783646311859e+00
6.123411945950575364e-01 3.535353535353534804e-01 1.013352596713276155e+00
6.123411945950575364e-01 4.040404040404039776e-01 1.012001760924243321e+00
6.123411945950575364e-01 4.545454545454544748e-01 1.010532874535956527e+00
6.123411945950575364e-01 5.050505050505049720e-01 1.008967088959867864e+00
6.123411945950575364e-01 5.555555555555554692e-01 1.007326856658710135e+00
6.123411945950575364e-01 6.060606060606059664e-01 1.005635580917473737e+00
6.123411945950575364e-01 6.565656565656564636e-01 1.003917251310100012e+00
6.123411945950575364e-01 7.070707070707069608e-01 1.002196070678898820e+00
6.123411945950575364e-01 7.575757575757574580e-01 1.000496079576472352e+00
6.123411945950575364e-01 8.080808080808079552e-01 9.988407841571420587e-01
6.123411945950575364e-01 8.585858585858584524e-01 9.972527934460019283e-01
6.123411945950575364e-01 9.090909090909089496e-01 9.957534717596955298e-01
6.123411945950575364e-01 9.595959595959594468e-01 9.943626118063292330e-01
6.123411945950575364e-01 1.010101010101010166e+00 9.930981336565780637e-01
6.123411945950575364e-01 1.060606060606060552e+00 9.919758143594200606e-01
6.123411945950575364e-01 1.111111111111111160e+00 9.910090524807659840e-01
6.123411945950575364e-01 1.161616161616161547e+00 9.902086712795828971e-01
6.123411945950575364e-01 1.212121212121212155e+00 9.895827636129131966e-01
6.123411945950575364e-01 1.262626262626262541e+00 9.891365809886002447e-01
6.123411945950575364e-01 1.313131313131312927e+00 9.888724684733123382e-01
6.123411945950575364e-01 1.363636363636363535e+00 9.887898464250759467e-01
6.123411945950575364e-01 1.414141414141413922e+00 9.888852392658618040e-01
6.123411945950575364e-01 1.464646464646464530e+00 9.891523507529664805e-01
6.123411945950575364e-01 1.515151515151514916e+00 9.895821844601350170e-01
6.123411945950575364e-01 1.565656565656565524e+00 9.901632074526391936e-01
6.123411945950575364e-01 1.616161616161616355e+00 9.908815544465338077e-01
6.123411945950575364e-01 1.666666666666666741e+00 9.917212690922401208e-01
6.123411945950575364e-01 1.717171717171716905e+00 9.926645784268870454e-01
6.123411945950575364e-01 1.767676767676767513e+00 9.936921960080523641e-01
6.123411945950575364e-01 1.818181818181818343e+00 9.947836487822870888e-01
6.123411945950575364e-01 1.868686868686868729e+00 9.959176223623555924e-01
6.123411945950575364e-01 1.919191919191919338e+00 9.970723190937168523e-01
6.123411945950575364e-01 1.969696969696969724e+00 9.982258230879624827e-01
6.123411945950575364e-01 2.020202020202019888e+00 9.993564662921166075e-01
6.123411945950575364e-01 2.070707070707070940e+00 1.000443189649494302e+00
6.123411945950575364e-01 2.121212121212121104e+00 1.001465893490535386e+00
6.123411945950575364e-01 2.171717171717171713e+00 1.002405771469196072e+00
6.123411945950575364e-01 2.222222222222222321e+00 1.003245622629370226e+00
6.123411945950575364e-01 2.272727272727272485e+00 1.003970136541953329e+00
6.123411945950575364e-01 2.323232323232323093e+00 1.004566146890898626e+00
6.123411945950575364e-01 2.373737373737373701e+00 1.005022849398836904e+00
6.123411945950575364e-01 2.424242424242424310e+00 1.005331980561287475e+00
6.123411945950575364e-01 2.474747474747474918e+00 1.005487954293884378e+00
6.123411945950575364e-01 2.525252525252525082e+00 1.005487954279065566e+00
6.123411945950575364e-01 2.575757575757575246e+00 1.005331980516415147e+00
6.123411945950575364e-01 2.626262626262625854e+00 1.005022849322672496e+00
6.123411945950575364e-01 2.676767676767676907e+00 1.004566146781410430e+00
6.123411945950575364e-01 2.727272727272727071e+00 1.003970136396359347e+00
6.123411945950575364e-01 2.777777777777778123e+00 1.003245622444203899e+00
6.123411945950575364e-01 2.828282828282827843e+00 1.002405771240384436e+00
6.123411945950575364e-01 2.878787878787878896e+00 1.001465893213492331e+00
6.123411945950575364e-01 2.929292929292929060e+00 1.000443189319228265e+00
6.123411945950575364e-01 2.979797979797980112e+00 9.993564659033493669e-01
6.123411945950575364e-01 3.030303030303030720e+00 9.982258226352569430e-01
6.123411945950575364e-01 3.080808080808080440e+00 9.970723185716093839e-01
6.123411945950575364e-01 3.131313131313131493e+00 9.959176217654983621e-01
6.123411945950575364e-01 3.181818181818181657e+00 9.947836481055875035e-01
6.123411945950575364e-01 3.232323232323232709e+00 9.936921952468147357e-01
6.123411945950575364e-01 3.282828282828282873e+00 9.926645775769504798e-01
6.123411945950575364e-01 3.333333333333333037e+00 9.917212681501125227e-01
6.123411945950575364e-01 3.383838383838384090e+00 9.908815534095163358e-01
6.123411945950575364e-01 3.434343434343433810e+00 9.901632063189420574e-01
6.123411945950575364e-01 3.484848484848484862e+00 9.895821832289797282e-01
6.123411945950575364e-01 3.535353535353535470e+00 9.891523494246760029e-01
6.123411945950575364e-01 3.585858585858586078e+00 9.888852378419341616e-01
6.123411945950575364e-01 3.636363636363636687e+00 9.887898449082389574e-01
6.123411945950575364e-01 3.686868686868686407e+00 9.888724668675616947e-01
6.123411945950575364e-01 3.737373737373737459e+00 9.891365792992169448e-01
6.123411945950575364e-01 3.787878787878788067e+00 9.895827618464621001e-01
6.123411945950575364e-01 3.838383838383838675e+00 9.902086694438900771e-01
6.123411945950575364e-01 3.888888888888888840e+00 9.910090505848742071e-01
6.123411945950575364e-01 3.939393939393939004e+00 9.919758124135272803e-01
6.123411945950575364e-01 3.989898989898990056e+00 9.930981316719552643e-01
6.123411945950575364e-01 4.040404040404040664e+00 9.943626097952188436e-01
6.123411945950575364e-01 4.090909090909090828e+00 9.957534697351947406e-01
6.123411945950575364e-01 4.141414141414141881e+00 9.972527914219276868e-01
6.123411945950575364e-01 4.191919191919191157e+00 9.988407821478868520e-01
6.123411945950575364e-01 4.242424242424242209e+00 1.000496077596843669e+00
6.123411945950575364e-01 4.292929292929292373e+00 1.002196068743952617e+00
6.123411945950575364e-01 4.343434343434343425e+00 1.003917249434965964e+00
6.123411945950575364e-01 4.393939393939393590e+00 1.005635579117175160e+00
6.123411945950575364e-01 4.444444444444444642e+00 1.007326854947984573e+00
6.123411945950575364e-01 4.494949494949494806e+00 1.008967087352987013e+00
6.123411945950575364e-01 4.545454545454544970e+00 1.010532873046549041e+00
6.123411945950575364e-01 4.595959595959596022e+00 1.012001759565126280e+00
6.123411945950575364e-01 4.646464646464646187e+00 1.013352595496292530e+00
6.123411945950575364e-01 4.696969696969697239e+00 1.014565860812621345e+00
6.123411945950575364e-01 4.747474747474747403e+00 1.015623972035483158e+00
6.123411945950575364e-01 4.797979797979797567e+00 1.016511557354489392e+00
6.123411945950575364e-01 4.848484848484848619e+00 1.017215697307231714e+00
6.123411945950575364e-01 4.898989898989898784e+00 1.017726127173500084e+00
6.123411945950575364e-01 4.949494949494949836e+00 1.018035397849470280e+00
6.123411945950575364e-01 5.000000000000000000e+00 1.018138992630601480e+00
6.123411945950575364e-01 5.050505050505050164e+00 1.018035398036551298e+00
6.123411945950575364e-01 5.101010101010101216e+00 1.017726127545959924e+00
6.123411945950575364e-01 5.151515151515152269e+00 1.017215697861687751e+00
6.123411945950575364e-01 5.202020202020202433e+00 1.016511558085922751e+00
6.123411945950575364e-01 5.252525252525251709e+00 1.015623972937303332e+00
6.123411945950575364e-01 5.303030303030302761e+00 1.014565861876752351e+00
6.123411945950575364e-01 5.353535353535353813e+00 1.013352596713276155e+00
6.560798513518474318e-01 3.787878787878788400e-01 1.010576821842226192e+00
6.560798513518474318e-01 4.292929292929293372e-01 1.009267021629349115e+00
6.560798513518474318e-01 4.797979797979798344e-01 1.007858243868346548e+00
6.560798513518474318e-01 5.303030303030302761e-01 1.006371010418951162e+00
6.560798513518474318e-01 5.808080808080808843e-01 1.004826898064542728e+00
6.560798513518474318e-01 6.313131313131313815e-01 1.003248200809774282e+00
6.560798513518474318e-01 6.818181818181818787e-01 1.001657581435042577e+00
6.560798513518474318e-01 7.323232323232322649e-01 1.000077717873051997e+00
6.560798513518474318e-01 7.828282828282828731e-01 9.985309500529989668e-01
6.560798513518474318e-01 8.333333333333333703e-01 9.970389328475064428e-01
6.560798513518474318e-01 8.838383838383838675e-01 9.956223006565745326e-01
6.560798513518474318e-01 9.343434343434342537e-01 9.943003489730953826e-01
6.560798513518474318e-01 9.848484848484848619e-01 9.930907379989744044e-01
6.560798513518474318e-01 1.035353535353535470e+00 9.920092230240630249e-01
6.560798513518474318e-01 1.085858585858585634e+00 9.910694158476633930e-01
6.560798513518474318e-01 1.136363636363636465e+00 9.902825810213041757e-01
6.560798513518474318e-01 1.186868686868687073e+00 9.896574701298671561e-01
6.560798513518474318e-01 1.237373737373737459e+00 9.892001967149995911e-01
6.560798513518474318e-01 1.287878787878788067e+00 9.889141537899598378e-01
6.560798513518474318e-01 1.338383838383838231e+00 9.887999752091626293e-01
6.560798513518474318e-01 1.388888888888889062e+00 9.888555414497096629e-01
6.560798513518474318e-01 1.439393939393939448e+00 9.890760296475360480e-01
6.560798513518474318e-01 1.489898989898989834e+00 9.894540070189218328e-01
6.560798513518474318e-01 1.540404040404040442e+00 9.899795661004698877e-01
6.560798513518474318e-01 1.590909090909091050e+00 9.906404995685108572e-01
6.560798513518474318e-01 1.641414141414141437e+00 9.914225117629840156e-01
6.560798513518474318e-01 1.691919191919192045e+00 9.923094634514860735e-01
6.560798513518474318e-01 1.742424242424242209e+00 9.932836458357844345e-01
6.560798513518474318e-01 1.792929292929292817e+00 9.943260793342585391e-01
6.560798513518474318e-01 1.843434343434343425e+00 9.954168322770228228e-01
6.560798513518474318e-01 1.893939393939394034e+00 9.965353543322197361e-01
6.560798513518474318e-01 1.944444444444444420e+00 9.976608192473194192e-01
6.560798513518474318e-01 1.994949494949495028e+00 9.987724713419567912e-01
6.560798513518474318e-01 2.045454545454545414e+00 9.998499701312313359e-01
6.560798513518474318e-01 2.095959595959596022e+00 1.000873727491454312e+00
6.560798513518474318e-01 2.146464646464646631e+00 1.001825231903424207e+00
6.560798513518474318e-01 2.196969696969696795e+00 1.002687354519550267e+00
6.560798513518474318e-01 2.247474747474747403e+00 1.003444632097032940e+00
6.560798513518474318e-01 2.297979797979797567e+00 1.004083522215098112e+00
6.560798513518474318e-01 2.348484848484848175e+00 1.004592626643959541e+00
6.560798513518474318e-01 2.398989898989898784e+00 1.004962879249392316e+00
6.560798513518474318e-01 2.449494949494949392e+00 1.005187695391343672e+00
6.560798513518474318e-01 2.500000000000000000e+00 1.005263080398515418e+00
6.560798513518474318e-01 2.550505050505050608e+00 1.005187695363355838e+00
6.560798513518474318e-01 2.601010101010101216e+00 1.004962879192675684e+00
6.560798513518474318e-01 2.651515151515151381e+00 1.004592626557050838e+00
6.560798513518474318e-01 2.702020202020201989e+00 1.004083522095842840e+00
6.560798513518474318e-01 2.752525252525252597e+00 1.003444631942634890e+00
6.560798513518474318e-01 2.803030303030303205e+00 1.002687354326635916e+00
6.560798513518474318e-01 2.853535353535353369e+00 1.001825231668119764e+00
6.560798513518474318e-01 2.904040404040404422e+00 1.000873727209478092e+00
6.560798513518474318e-01 2.954545454545454586e+00 9.998499697979921219e-01
6.560798513518474318e-01 3.005050505050505638e+00 9.987724709526666356e-01
6.560798513518474318e-01 3.055555555555556246e+00 9.976608187971118813e-01
6.560798513518474318e-01 3.106060606060605966e+00 9.965353538162710079e-01
6.560798513518474318e-01 3.156565656565657019e+00 9.954168316906801817e-01
6.560798513518474318e-01 3.207070707070707183e+00 9.943260786731651368e-01
6.560798513518474318e-01 3.257575757575758235e+00 9.932836450960066399e-01
6.560798513518474318e-01 3.308080808080808399e+00 9.923094626296353749e-01
6.560798513518474318e-01 3.358585858585858563e+00 9.914225108563314848e-01
6.560798513518474318e-01 3.409090909090909616e+00 9.906404985750972836e-01
6.560798513518474318e-01 3.459595959595959336e+00 9.899795650192024787e-01
6.560798513518474318e-01 3.510101010101010388e+00 9.894540058496613666e-01
6.560798513518474318e-01 3.560606060606060996e+00 9.890760283911697037e-01
6.560798513518474318e-01 3.611111111111111605e+00 9.888555401082086416e-01
6.560798513518474318e-01 3.661616161616162213e+00 9.887999737856242310e-01
6.560798513518474318e-01 3.712121212121211933e+00 9.889141522886312208e-01
6.560798513518474318e-01 3.762626262626262985e+00 9.892001951412858762e-01
6.560798513518474318e-01 3.813131313131313593e+00 9.896574684903188812e-01
6.560798513518474318e-01 3.863636363636364202e+00 9.902825793235875418e-01
6.560798513518474318e-01 3.914141414141414366e+00 9.910694141005134128e-01
6.560798513518474318e-01 3.964646464646464530e+00 9.920092212372162432e-01
6.560798513518474318e-01 4.015151515151515582e+00 9.930907361830870750e-01
6.560798513518474318e-01 4.065656565656565746e+00 9.943003471396452131e-01
6.560798513518474318e-01 4.116161616161616799e+00 9.956222988177469979e-01
6.560798513518474318e-01 4.166666666666666963e+00 9.970389310160674423e-01
6.560798513518474318e-01 4.217171717171717127e+00 9.985309482421589333e-01
6.560798513518474318e-01 4.267676767676768179e+00 1.000077716096318126e+00
6.560798513518474318e-01 4.318181818181818343e+00 1.001657579706064061e+00
6.560798513518474318e-01 4.368686868686869396e+00 1.003248199142183106e+00
6.560798513518474318e-01 4.419191919191919560e+00 1.004826896471790798e+00
6.560798513518474318e-01 4.469696969696969724e+00 1.006371008914149101e+00
6.560798513518474318e-01 4.520202020202020776e+00 1.007858242464102272e+00
6.560798513518474318e-01 4.570707070707070052e+00 1.009267020337611953e+00
6.560798513518474318e-01 4.621212121212121104e+00 1.010576820674137455e+00
6.560798513518474318e-01 4.671717171717172157e+00 1.011768498100259706e+00
6.560798513518474318e-01 4.722222222222222321e+00 1.012824584015267870e+00
6.560798513518474318e-01 4.772727272727273373e+00 1.013729560798281915e+00
6.560798513518474318e-01 4.823232323232322649e+00 1.014470105552487178e+00
6.560798513518474318e-01 4.873737373737373701e+00 1.015035299488454168e+00
6.560798513518474318e-01 4.924242424242424754e+00 1.015416799597571806e+00
6.560798513518474318e-01 4.974747474747474918e+00 1.015608969869469913e+00
6.560798513518474318e-01 5.025252525252525970e+00 1.015608969954271634e+00
6.560798513518474318e-01 5.075757575757576134e+00 1.015416799851207807e+00
6.560798513518474318e-01 5.126262626262626299e+00 1.015035299908628286e+00
6.560798513518474318e-01 5.176767676767677351e+00 1.014470106135404892e+00
6.560798513518474318e-01 5.227272727272726627e+00 1.013729561538699642e+00
6.560798513518474318e-01 5.277777777777777679e+00 1.012824584906561354e+00
6.560798513518474318e-01 5.328282828282827843e+00 1.011768499134508170e+00
6.560798513518474318e-01 5.378787878787878896e+00 1.010576821842226192e+00
6.998185081086373271e-01 4.040404040404040886e-01 1.007879950446453066e+00
6.998185081086373271e-01 4.545454545454545858e-01 1.006627399974091563e+00
6.998185081086373271e-01 5.050505050505050830e-01 1.005294137648311770e+00
6.998185081086373271e-01 5.555555555555555802e-01 1.003899856430227056e+00
6.998185081086373271e-01 6.060606060606061884e-01 1.002465072524333811e+00
6.998185081086373271e-01 6.565656565656566857e-01 1.001010802989427573e+00
6.998185081086373271e-01 7.070707070707071829e-01 9.995582358980026338e-01
6.998185081086373271e-01 7.575757575757574580e-01 9.981283983178420582e-01
6.998185081086373271e-01 8.080808080808081773e-01 9.967418274222442642e-01
6.998185081086373271e-01 8.585858585858586745e-01 9.954182499828122532e-01
6.998185081086373271e-01 9.090909090909091717e-01 9.941762753618563764e-01
6.998185081086373271e-01 9.595959595959594468e-01 9.930331069023781154e-01
6.998185081086373271e-01 1.010101010101010166e+00 9.920042763159072630e-01
6.998185081086373271e-01 1.060606060606060774e+00 9.911034052969085462e-01
6.998185081086373271e-01 1.111111111111110938e+00 9.903419981530632299e-01
6.998185081086373271e-01 1.161616161616161769e+00 9.897292687405301326e-01
6.998185081086373271e-01 1.212121212121212377e+00 9.892720044403714441e-01
6.998185081086373271e-01 1.262626262626262763e+00 9.889744693155589905e-01
6.998185081086373271e-01 1.313131313131313371e+00 9.888383479569988754e-01
6.998185081086373271e-01 1.363636363636363535e+00 9.888627308719608600e-01
6.998185081086373271e-01 1.414141414141414366e+00 9.890441415996985564e-01
6.998185081086373271e-01 1.464646464646464752e+00 9.893766050677104129e-01
6.998185081086373271e-01 1.515151515151514916e+00 9.898517560387524172e-01
6.998185081086373271e-01 1.565656565656565746e+00 9.904589858541018588e-01
6.998185081086373271e-01 1.616161616161616355e+00 9.911856250630157739e-01
6.998185081086373271e-01 1.666666666666666741e+00 9.920171589517686739e-01
6.998185081086373271e-01 1.717171717171717349e+00 9.929374724573133415e-01
6.998185081086373271e-01 1.767676767676767513e+00 9.939291204790569045e-01
6.998185081086373271e-01 1.818181818181817899e+00 9.949736191949700714e-01
6.998185081086373271e-01 1.868686868686868729e+00 9.960517536519003512e-01
6.998185081086373271e-01 1.919191919191919338e+00 9.971438966398535886e-01
6.998185081086373271e-01 1.969696969696969724e+00 9.982303336803864946e-01
6.998185081086373271e-01 2.020202020202020332e+00 9.992915888629657628e-01
6.998185081086373271e-01 2.070707070707070496e+00 1.000308746251739933e+00
6.998185081086373271e-01 2.121212121212121104e+00 1.001263761658828022e+00
6.998185081086373271e-01 2.171717171717171713e+00 1.002139759737742386e+00
6.998185081086373271e-01 2.222222222222222321e+00 1.002921311589401343e+00
6.998185081086373271e-01 2.272727272727272929e+00 1.003594688389479517e+00
6.998185081086373271e-01 2.323232323232323093e+00 1.004148086934512962e+00
6.998185081086373271e-01 2.373737373737373257e+00 1.004571823458941138e+00
6.998185081086373271e-01 2.424242424242424310e+00 1.004858492588789343e+00
6.998185081086373271e-01 2.474747474747474918e+00 1.005003088861736282e+00
6.998185081086373271e-01 2.525252525252525082e+00 1.005003088848741344e+00
6.998185081086373271e-01 2.575757575757576134e+00 1.004858492549489224e+00
6.998185081086373271e-01 2.626262626262625854e+00 1.004571823392397034e+00
6.998185081086373271e-01 2.676767676767676907e+00 1.004148086839184550e+00
6.998185081086373271e-01 2.727272727272727515e+00 1.003594688263258705e+00
6.998185081086373271e-01 2.777777777777778123e+00 1.002921311429662898e+00
6.998185081086373271e-01 2.828282828282828731e+00 1.002139759541403441e+00
6.998185081086373271e-01 2.878787878787878896e+00 1.001263761422421128e+00
6.998185081086373271e-01 2.929292929292929504e+00 1.000308745971495883e+00
6.998185081086373271e-01 2.979797979797979668e+00 9.992915885349031857e-01
6.998185081086373271e-01 3.030303030303030720e+00 9.982303333004114432e-01
6.998185081086373271e-01 3.080808080808080884e+00 9.971438962038631226e-01
6.998185081086373271e-01 3.131313131313131048e+00 9.960517531558895632e-01
6.998185081086373271e-01 3.181818181818182101e+00 9.949736186351403333e-01
6.998185081086373271e-01 3.232323232323231821e+00 9.939291198519248915e-01
6.998185081086373271e-01 3.282828282828282873e+00 9.929374717598177247e-01
6.998185081086373271e-01 3.333333333333333481e+00 9.920171581813711503e-01
6.998185081086373271e-01 3.383838383838383645e+00 9.911856242177994325e-01
6.998185081086373271e-01 3.434343434343434698e+00 9.904589849328565565e-01
6.998185081086373271e-01 3.484848484848484418e+00 9.898517550410568244e-01
6.998185081086373271e-01 3.535353535353535470e+00 9.893766039939988488e-01
6.998185081086373271e-01 3.585858585858586078e+00 9.890441404513169443e-01
6.998185081086373271e-01 3.636363636363636687e+00 9.888627296512094711e-01
6.998185081086373271e-01 3.686868686868686851e+00 9.888383466671597510e-01
6.998185081086373271e-01 3.737373737373737015e+00 9.889744679609101530e-01
6.998185081086373271e-01 3.787878787878788067e+00 9.892720030261843434e-01
6.998185081086373271e-01 3.838383838383838675e+00 9.897292672730494401e-01
6.998185081086373271e-01 3.888888888888888840e+00 9.903419966394750862e-01
6.998185081086373271e-01 3.939393939393939448e+00 9.911034037452906009e-01
6.998185081086373271e-01 3.989898989898989612e+00 9.920042747351629497e-01
6.998185081086373271e-01 4.040404040404040664e+00 9.930331053021598242e-01
6.998185081086373271e-01 4.090909090909090828e+00 9.941762737524720839e-01
6.998185081086373271e-01 4.141414141414141881e+00 9.954182483751231603e-01
6.998185081086373271e-01 4.191919191919192045e+00 9.967418258275503318e-01
6.998185081086373271e-01 4.242424242424242209e+00 9.981283967477577734e-01
6.998185081086373271e-01 4.292929292929293261e+00 9.995582343643284462e-01
6.998185081086373271e-01 4.343434343434342537e+00 1.001010801504011782e+00
6.998185081086373271e-01 4.393939393939393590e+00 1.002465071098936455e+00
6.998185081086373271e-01 4.444444444444444642e+00 1.003899855076377801e+00
6.998185081086373271e-01 4.494949494949494806e+00 1.005294136377170133e+00
6.998185081086373271e-01 4.545454545454545858e+00 1.006627398796310802e+00
6.998185081086373271e-01 4.595959595959595134e+00 1.007879949372048944e+00
6.998185081086373271e-01 4.646464646464646187e+00 1.009033228167201646e+00
6.998185081086373271e-01 4.696969696969697239e+00 1.010070100486731182e+00
6.998185081086373271e-01 4.747474747474747403e+00 1.010975126855541584e+00
6.998185081086373271e-01 4.797979797979797567e+00 1.011734806435503620e+00
6.998185081086373271e-01 4.848484848484847731e+00 1.012337789985210623e+00
6.998185081086373271e-01 4.898989898989898784e+00 1.012775058953076845e+00
6.998185081086373271e-01 4.949494949494949836e+00 1.013040067836269875e+00
6.998185081086373271e-01 5.000000000000000000e+00 1.013128847525963661e+00
6.998185081086373271e-01 5.050505050505050164e+00 1.013040067983990822e+00
6.998185081086373271e-01 5.101010101010101216e+00 1.012775059247190246e+00
6.998185081086373271e-01 5.151515151515152269e+00 1.012337790423076589e+00
6.998185081086373271e-01 5.202020202020202433e+00 1.011734807013204396e+00
6.998185081086373271e-01 5.252525252525253485e+00 1.010975127567932841e+00
6.998185081086373271e-01 5.303030303030302761e+00 1.010070101327507741e+00
6.998185081086373271e-01 5.353535353535353813e+00 1.009033229128977860e+00
6.998185081086373271e-01 5.404040404040403978e+00 1.007879950446453066e+00
7.435571648654270005e-01 4.292929292929293372e-01 1.005296109933719206e+00
7.435571648654270005e-01 4.797979797979798344e-01 1.004115624420758968e+00
7.435571648654270005e-01 5.303030303030302761e-01 1.002871668294480711e+00
7.435571648654270005e-01 5.808080808080807733e-01 1.001582925881000730e+00
7.435571648654270005e-01 6.313131313131313815e-01 1.000268690128105042e+00
7.435571648654270005e-01 6.818181818181818787e-01 9.989485579865583498e-01
7.435571648654270005e-01 7.323232323232323759e-01 9.976421213275037392e-01
7.435571648654270005e-01 7.828282828282827621e-01 9.963686583440706235e-01
7.435571648654270005e-01 8.333333333333333703e-01 9.951468303759224421e-01
7.435571648654270005e-01 8.838383838383838675e-01 9.939943890066827992e-01
7.435571648654270005e-01 9.343434343434343647e-01 9.929278981174965990e-01
7.435571648654270005e-01 9.848484848484847509e-01 9.919624753380543725e-01
7.435571648654270005e-01 1.035353535353535470e+00 9.911115570231322502e-01
7.435571648654270005e-01 1.085858585858586078e+00 9.903866905031456502e-01
7.435571648654270005e-01 1.136363636363636243e+00 9.897973569174756125e-01
7.435571648654270005e-01 1.186868686868687073e+00 9.893508274464737351e-01
7.435571648654270005e-01 1.237373737373737459e+00 9.890520552200450233e-01
7.435571648654270005e-01 1.287878787878788067e+00 9.889036046061908669e-01
7.435571648654270005e-01 1.338383838383838453e+00 9.889056189810898623e-01
7.435571648654270005e-01 1.388888888888888840e+00 9.890558274629508428e-01
7.435571648654270005e-01 1.439393939393939448e+00 9.893495904648783590e-01
7.435571648654270005e-01 1.489898989898990056e+00 9.897799832974966128e-01
7.435571648654270005e-01 1.540404040404040220e+00 9.903379164400903933e-01
7.435571648654270005e-01 1.590909090909091050e+00 9.910122905094272960e-01
7.435571648654270005e-01 1.641414141414141437e+00 9.917901833976541237e-01
7.435571648654270005e-01 1.691919191919192045e+00 9.926570665337454136e-01
7.435571648654270005e-01 1.742424242424242431e+00 9.935970467551988872e-01
7.435571648654270005e-01 1.792929292929292817e+00 9.945931298655419361e-01
7.435571648654270005e-01 1.843434343434343203e+00 9.956275016053843796e-01
7.435571648654270005e-01 1.893939393939394034e+00 9.966818214857716685e-01
7.435571648654270005e-01 1.944444444444444420e+00 9.977375247269845149e-01
7.435571648654270005e-01 1.994949494949495028e+00 9.987761274169495440e-01
7.435571648654270005e-01 2.045454545454545414e+00 9.997795299532099556e-01
7.435571648654270005e-01 2.095959595959595578e+00 1.000730313861676102e+00
7.435571648654270005e-01 2.146464646464646631e+00 1.001612027193734988e+00
7.435571648654270005e-01 2.196969696969696795e+00 1.002409453888915003e+00
7.435571648654270005e-01 2.247474747474747403e+00 1.003108862750264896e+00
7.435571648654270005e-01 2.297979797979798011e+00 1.003698232009657909e+00
7.435571648654270005e-01 2.348484848484848175e+00 1.004167445855074670e+00
7.435571648654270005e-01 2.398989898989898784e+00 1.004508459745223625e+00
7.435571648654270005e-01 2.449494949494949392e+00 1.004715431841265882e+00
7.435571648654270005e-01 2.500000000000000000e+00 1.004784818432831850e+00
7.435571648654270005e-01 2.550505050505050608e+00 1.004715431817144289e+00
7.435571648654270005e-01 2.601010101010101216e+00 1.004508459696485057e+00
7.435571648654270005e-01 2.651515151515151381e+00 1.004167445780739021e+00
7.435571648654270005e-01 2.702020202020201989e+00 1.003698231908284111e+00
7.435571648654270005e-01 2.752525252525252597e+00 1.003108862619984443e+00
7.435571648654270005e-01 2.803030303030303205e+00 1.002409453727476141e+00
7.435571648654270005e-01 2.853535353535353369e+00 1.001612026998556226e+00
7.435571648654270005e-01 2.904040404040403978e+00 1.000730313629909496e+00
7.435571648654270005e-01 2.954545454545455030e+00 9.997795296818090538e-01
7.435571648654270005e-01 3.005050505050505194e+00 9.987761271027482124e-01
7.435571648654270005e-01 3.055555555555556246e+00 9.977375243667760962e-01
7.435571648654270005e-01 3.106060606060606410e+00 9.966818210763950248e-01
7.435571648654270005e-01 3.156565656565656575e+00 9.956275011438104894e-01
7.435571648654270005e-01 3.207070707070707627e+00 9.945931293489619351e-01
7.435571648654270005e-01 3.257575757575757347e+00 9.935970461811091115e-01
7.435571648654270005e-01 3.308080808080808399e+00 9.926570659000321095e-01
7.435571648654270005e-01 3.358585858585859008e+00 9.917901827026734951e-01
7.435571648654270005e-01 3.409090909090909172e+00 9.910122897520798890e-01
7.435571648654270005e-01 3.459595959595960224e+00 9.903379156198864885e-01
7.435571648654270005e-01 3.510101010101009944e+00 9.897799824146159553e-01
7.435571648654270005e-01 3.560606060606060996e+00 9.893495895202211177e-01
7.435571648654270005e-01 3.611111111111111605e+00 9.890558264581746917e-01
7.435571648654270005e-01 3.661616161616162213e+00 9.889056179186400675e-01
7.435571648654270005e-01 3.712121212121212377e+00 9.889036034893131655e-01
7.435571648654270005e-01 3.762626262626262541e+00 9.890520540527917293e-01
7.435571648654270005e-01 3.813131313131313593e+00 9.893508262336931924e-01
7.435571648654270005e-01 3.863636363636364202e+00 9.897973556647917670e-01
7.435571648654270005e-01 3.914141414141414366e+00 9.903866892169215230e-01
7.435571648654270005e-01 3.964646464646464974e+00 9.911115557104244189e-01
7.435571648654270005e-01 4.015151515151514694e+00 9.919624740065541291e-01
7.435571648654270005e-01 4.065656565656565746e+00 9.929278967754598950e-01
7.435571648654270005e-01 4.116161616161616799e+00 9.939943876628511976e-01
7.435571648654270005e-01 4.166666666666666963e+00 9.951468290394331895e-01
7.435571648654270005e-01 4.217171717171717127e+00 9.963686570243601714e-01
7.435571648654270005e-01 4.267676767676767291e+00 9.976421200342057150e-01
7.435571648654270005e-01 4.318181818181818343e+00 9.989485567293937551e-01
7.435571648654270005e-01 4.368686868686868507e+00 1.000268688916770898e+00
7.435571648654270005e-01 4.419191919191919560e+00 1.001582924725056944e+00
7.435571648654270005e-01 4.469696969696969724e+00 1.002871667203235395e+00
7.435571648654270005e-01 4.520202020202020776e+00 1.004115623403157187e+00
7.435571648654270005e-01 4.570707070707070940e+00 1.005296108998232629e+00
7.435571648654270005e-01 4.621212121212121104e+00 1.006395343560187117e+00
7.435571648654270005e-01 4.671717171717172157e+00 1.007396731764349296e+00
7.435571648654270005e-01 4.722222222222222321e+00 1.008285126018460875e+00
7.435571648654270005e-01 4.772727272727273373e+00 1.009047066306913765e+00
7.435571648654270005e-01 4.823232323232323537e+00 1.009670993406880157e+00
7.435571648654270005e-01 4.873737373737373701e+00 1.010147432059134598e+00
7.435571648654270005e-01 4.924242424242424754e+00 1.010469141157650519e+00
7.435571648654270005e-01 4.974747474747474918e+00 1.010631228550501026e+00
7.435571648654270005e-01 5.025252525252525970e+00 1.010631228611768240e+00
7.435571648654270005e-01 5.075757575757576134e+00 1.010469141340908150e+00
7.435571648654270005e-01 5.126262626262626299e+00 1.010147432362758835e+00
7.435571648654270005e-01 5.176767676767677351e+00 1.009670993828187147e+00
7.435571648654270005e-01 5.227272727272726627e+00 1.009047066842194695e+00
7.435571648654270005e-01 5.277777777777777679e+00 1.008285126663027942e+00
7.435571648654270005e-01 5.328282828282827843e+00 1.007396732512597648e+00
7.435571648654270005e-01 5.378787878787878896e+00 1.006395344405664138e+00
7.435571648654270005e-01 5.429292929292929060e+00 1.005296109933719206e+00
7.872958216222168959e-01 4.545454545454545858e-01 1.002856530079846875e+00
7.872958216222168959e-01 5.050505050505050830e-01 1.001761303501180311e+00
7.872958216222168959e-01 5.555555555555555802e-01 1.000618632028168697e+00
7.872958216222168959e-01 6.060606060606060774e-01 9.994460336381996157e-01
7.872958216222168959e-01 6.565656565656566857e-01 9.982614395845200717e-01
7.872958216222168959e-01 7.070707070707071829e-01 9.970829096457822782e-01
7.872958216222168959e-01 7.575757575757576801e-01 9.959283455672478524e-01
7.872958216222168959e-01 8.080808080808079552e-01 9.948152072882511243e-01
7.872958216222168959e-01 8.585858585858586745e-01 9.937602365047353281e-01
7.872958216222168959e-01 9.090909090909091717e-01 9.927791919967101641e-01
7.872958216222168959e-01 9.595959595959596689e-01 9.918866009603690692e-01
7.872958216222168959e-01 1.010101010101009944e+00 9.910955303262987126e-01
7.872958216222168959e-01 1.060606060606060552e+00 9.904173817229620091e-01
7.872958216222168959e-01 1.111111111111111160e+00 9.898617133635640997e-01
7.872958216222168959e-01 1.161616161616161547e+00 9.894360917006963518e-01
7.872958216222168959e-01 1.212121212121212377e+00 9.891459752137446992e-01
7.872958216222168959e-01 1.262626262626262763e+00 9.889946321766800441e-01
7.872958216222168959e-01 1.313131313131313371e+00 9.889830937068443406e-01
7.872958216222168959e-01 1.363636363636363757e+00 9.891101428274933216e-01
7.872958216222168959e-01 1.414141414141413922e+00 9.893723396973251871e-01
7.872958216222168959e-01 1.464646464646464752e+00 9.897640825782977325e-01
7.872958216222168959e-01 1.515151515151515360e+00 9.902777035381072901e-01
7.872958216222168959e-01 1.565656565656565524e+00 9.909035973250250873e-01
7.872958216222168959e-01 1.616161616161616355e+00 9.916303813193171335e-01
7.872958216222168959e-01 1.666666666666666741e+00 9.924450839658289780e-01
7.872958216222168959e-01 1.717171717171717349e+00 9.933333586345162169e-01
7.872958216222168959e-01 1.767676767676767735e+00 9.942797194471095779e-01
7.872958216222168959e-01 1.818181818181817899e+00 9.952677952553190543e-01
7.872958216222168959e-01 1.868686868686868507e+00 9.962805976646081918e-01
7.872958216222168959e-01 1.919191919191919338e+00 9.973007987724064050e-01
7.872958216222168959e-01 1.969696969696969724e+00 9.983110141341642318e-01
7.872958216222168959e-01 2.020202020202020332e+00 9.992940863875032775e-01
7.872958216222168959e-01 2.070707070707070940e+00 1.000233364955128268e+00
7.872958216222168959e-01 2.121212121212121104e+00 1.001112977311340524e+00
7.872958216222168959e-01 2.171717171717171713e+00 1.001918087433876448e+00
7.872958216222168959e-01 2.222222222222222321e+00 1.002635137270173393e+00
7.872958216222168959e-01 2.272727272727272929e+00 1.003252067321708019e+00
7.872958216222168959e-01 2.323232323232323093e+00 1.003758512787345625e+00
7.872958216222168959e-01 2.373737373737373257e+00 1.004145972101205153e+00
7.872958216222168959e-01 2.424242424242423866e+00 1.004407945146110759e+00
7.872958216222168959e-01 2.474747474747474918e+00 1.004540038912999922e+00
7.872958216222168959e-01 2.525252525252525082e+00 1.004540038901877264e+00
7.872958216222168959e-01 2.575757575757576134e+00 1.004407945112572254e+00
7.872958216222168959e-01 2.626262626262626743e+00 1.004145972044739876e+00
7.872958216222168959e-01 2.676767676767676463e+00 1.003758512707116468e+00
7.872958216222168959e-01 2.727272727272727515e+00 1.003252067216571675e+00
7.872958216222168959e-01 2.777777777777778123e+00 1.002635137138707666e+00
7.872958216222168959e-01 2.828282828282828731e+00 1.001918087274417779e+00
7.872958216222168959e-01 2.878787878787878896e+00 1.001112977122024406e+00
7.872958216222168959e-01 2.929292929292929504e+00 1.000233364733938313e+00
7.872958216222168959e-01 2.979797979797980112e+00 9.992940861323218460e-01
7.872958216222168959e-01 3.030303030303029832e+00 9.983110138428313851e-01
7.872958216222168959e-01 3.080808080808080884e+00 9.973007984427796346e-01
7.872958216222168959e-01 3.131313131313131493e+00 9.962805972946235933e-01
7.872958216222168959e-01 3.181818181818181657e+00 9.952677948430542765e-01
7.872958216222168959e-01 3.232323232323232709e+00 9.942797189908477717e-01
7.872958216222168959e-01 3.282828282828282429e+00 9.933333581328055439e-01
7.872958216222168959e-01 3.333333333333333481e+00 9.924450834175431169e-01
7.872958216222168959e-01 3.383838383838384090e+00 9.916303807237082379e-01
7.872958216222168959e-01 3.434343434343433810e+00 9.909035966817764107e-01
7.872958216222168959e-01 3.484848484848484862e+00 9.902777028473771503e-01
7.872958216222168959e-01 3.535353535353535026e+00 9.897640818407583696e-01
7.872958216222168959e-01 3.585858585858586078e+00 9.893723389141936275e-01
7.872958216222168959e-01 3.636363636363636687e+00 9.891101420005544709e-01
7.872958216222168959e-01 3.686868686868686851e+00 9.889830928384678588e-01
7.872958216222168959e-01 3.737373737373737459e+00 9.889946312698225661e-01
7.872958216222168959e-01 3.787878787878787623e+00 9.891459742719491688e-01
7.872958216222168959e-01 3.838383838383838675e+00 9.894360907280799200e-01
7.872958216222168959e-01 3.888888888888888840e+00 9.898617123647951432e-01
7.872958216222168959e-01 3.939393939393939448e+00 9.904173807032289334e-01
7.872958216222168959e-01 3.989898989898990056e+00 9.910955292912710934e-01
7.872958216222168959e-01 4.040404040404039776e+00 9.918865999161493585e-01
7.872958216222168959e-01 4.090909090909090828e+00 9.927791909497781786e-01
7.872958216222168959e-01 4.141414141414141881e+00 9.937602354618859657e-01
7.872958216222168959e-01 4.191919191919192045e+00 9.948152062565241982e-01
7.872958216222168959e-01 4.242424242424242209e+00 9.959283445538543722e-01
7.872958216222168959e-01 4.292929292929292373e+00 9.970829086580278444e-01
7.872958216222168959e-01 4.343434343434343425e+00 9.982614386297214981e-01
7.872958216222168959e-01 4.393939393939393590e+00 9.994460327236033281e-01
7.872958216222168959e-01 4.444444444444444642e+00 1.000618631160865357e+00
7.872958216222168959e-01 4.494949494949494806e+00 1.001761302688022548e+00
7.872958216222168959e-01 4.545454545454545858e+00 1.002856529327367463e+00
7.872958216222168959e-01 4.595959595959596022e+00 1.003887484752518766e+00
7.872958216222168959e-01 4.646464646464646187e+00 1.004838301823970603e+00
7.872958216222168959e-01 4.696969696969697239e+00 1.005694324992812305e+00
7.872958216222168959e-01 4.747474747474747403e+00 1.006442343523031857e+00
7.872958216222168959e-01 4.797979797979797567e+00 1.007070801790215464e+00
7.872958216222168959e-01 4.848484848484848619e+00 1.007569983281975556e+00
7.872958216222168959e-01 4.898989898989898784e+00 1.007932165347263931e+00
7.872958216222168959e-01 4.949494949494949836e+00 1.008151742211014223e+00
7.872958216222168959e-01 5.000000000000000000e+00 1.008225314279764584e+00
7.872958216222168959e-01 5.050505050505050164e+00 1.008151742304912668e+00
7.872958216222168959e-01 5.101010101010101216e+00 1.007932165534251023e+00
7.872958216222168959e-01 5.151515151515152269e+00 1.007569983560440585e+00
7.872958216222168959e-01 5.202020202020202433e+00 1.007070802157769895e+00
7.872958216222168959e-01 5.252525252525253485e+00 1.006442343976536646e+00
7.872958216222168959e-01 5.303030303030302761e+00 1.005694325528417865e+00
7.872958216222168959e-01 5.353535353535353813e+00 1.004838302437166098e+00
7.872958216222168959e-01 5.404040404040403978e+00 1.003887485438186289e+00
7.872958216222168959e-01 5.454545454545455030e+00 1.002856530079846875e+00
8.310344783790065692e-01 4.797979797979797234e-01 1.000589082186345902e+00
8.310344783790065692e-01 5.303030303030302761e-01 9.995905038717490809e-01
8.310344783790065692e-01 5.808080808080807733e-01 9.985591284203063633e-01
8.310344783790065692e-01 6.313131313131312705e-01 9.975111736738556667e-01
8.310344783790065692e-01 6.818181818181817677e-01 9.964630964768836918e-01
8.310344783790065692e-01 7.323232323232322649e-01 9.954313295110932547e-01
8.310344783790065692e-01 7.828282828282827621e-01 9.944320186239870019e-01
8.310344783790065692e-01 8.333333333333332593e-01 9.934807648709528261e-01
8.310344783790065692e-01 8.838383838383837565e-01 9.925923754141139366e-01
8.310344783790065692e-01 9.343434343434342537e-01 9.917806272783045163e-01
8.310344783790065692e-01 9.848484848484847509e-01 9.910580477573516234e-01
8.310344783790065692e-01 1.035353535353535248e+00 9.904357149956067863e-01
8.310344783790065692e-01 1.085858585858585634e+00 9.899230819447940588e-01
8.310344783790065692e-01 1.136363636363636465e+00 9.895278265198772516e-01
8.310344783790065692e-01 1.186868686868686629e+00 9.892557303559107451e-01
8.310344783790065692e-01 1.237373737373737459e+00 9.891105881074618855e-01
8.310344783790065692e-01 1.287878787878788067e+00 9.890941487406453847e-01
8.310344783790065692e-01 1.338383838383838453e+00 9.892060897529389996e-01
8.310344783790065692e-01 1.388888888888889062e+00 9.894440247260847254e-01
8.310344783790065692e-01 1.439393939393939226e+00 9.898035440810269980e-01
8.310344783790065692e-01 1.489898989898990056e+00 9.902782883696422678e-01
8.310344783790065692e-01 1.540404040404040442e+00 9.908600529145413782e-01
8.310344783790065692e-01 1.590909090909090828e+00 9.915389221039325740e-01
8.310344783790065692e-01 1.641414141414141437e+00 9.923034311715230871e-01
8.310344783790065692e-01 1.691919191919192045e+00 9.931407528493575443e-01
8.310344783790065692e-01 1.742424242424242431e+00 9.940369058814999548e-01
8.310344783790065692e-01 1.792929292929293039e+00 9.949769820349724236e-01
8.310344783790065692e-01 1.843434343434343203e+00 9.959453879470095972e-01
8.310344783790065692e-01 1.893939393939393812e+00 9.969260979092947617e-01
8.310344783790065692e-01 1.944444444444444420e+00 9.979029135142059026e-01
8.310344783790065692e-01 1.994949494949495028e+00 9.988597259780781501e-01
8.310344783790065692e-01 2.045454545454545414e+00 9.997807769138135070e-01
8.310344783790065692e-01 2.095959595959596022e+00 1.000650913350564331e+00
8.310344783790065692e-01 2.146464646464646187e+00 1.001455832891242848e+00
8.310344783790065692e-01 2.196969696969696795e+00 1.002182315057786210e+00
8.310344783790065692e-01 2.247474747474747403e+00 1.002818435096851646e+00
8.310344783790065692e-01 2.297979797979798011e+00 1.003353756801364627e+00
8.310344783790065692e-01 2.348484848484848619e+00 1.003779501241542027e+00
8.310344783790065692e-01 2.398989898989898784e+00 1.004088688687174935e+00
8.310344783790065692e-01 2.449494949494949392e+00 1.004276251434921718e+00
8.310344783790065692e-01 2.500000000000000000e+00 1.004339115723066556e+00
8.310344783790065692e-01 2.550505050505050608e+00 1.004276251414214505e+00
8.310344783790065692e-01 2.601010101010101216e+00 1.004088688645591088e+00
8.310344783790065692e-01 2.651515151515151381e+00 1.003779501178745814e+00
8.310344783790065692e-01 2.702020202020201989e+00 1.003353756716864220e+00
8.310344783790065692e-01 2.752525252525252597e+00 1.002818434990013552e+00
8.310344783790065692e-01 2.803030303030303205e+00 1.002182314927854145e+00
8.310344783790065692e-01 2.853535353535353369e+00 1.001455832737357277e+00
8.310344783790065692e-01 2.904040404040403978e+00 1.000650913171790890e+00
8.310344783790065692e-01 2.954545454545454586e+00 9.997807767091702047e-01
8.310344783790065692e-01 3.005050505050505194e+00 9.988597257465671175e-01
8.310344783790065692e-01 3.055555555555554914e+00 9.979029132548472569e-01
8.310344783790065692e-01 3.106060606060605966e+00 9.969260976211604675e-01
8.310344783790065692e-01 3.156565656565657019e+00 9.959453876292601038e-01
8.310344783790065692e-01 3.207070707070707183e+00 9.949769816868904160e-01
8.310344783790065692e-01 3.257575757575758235e+00 9.940369055025266576e-01
8.310344783790065692e-01 3.308080808080807955e+00 9.931407524391270281e-01
8.310344783790065692e-01 3.358585858585859008e+00 9.923034307298924661e-01
8.310344783790065692e-01 3.409090909090909172e+00 9.915389216310126486e-01
8.310344783790065692e-01 3.459595959595958892e+00 9.908600524107235019e-01
8.310344783790065692e-01 3.510101010101009944e+00 9.902782878356194418e-01
8.310344783790065692e-01 3.560606060606060108e+00 9.898035435178139663e-01
8.310344783790065692e-01 3.611111111111111160e+00 9.894440241350317411e-01
8.310344783790065692e-01 3.661616161616162213e+00 9.892060891357410402e-01
8.310344783790065692e-01 3.712121212121211933e+00 9.890941480993465929e-01
8.310344783790065692e-01 3.762626262626262985e+00 9.891105874444542367e-01
8.310344783790065692e-01 3.813131313131313149e+00 9.892557296739277195e-01
8.310344783790065692e-01 3.863636363636364202e+00 9.895278258219807332e-01
8.310344783790065692e-01 3.914141414141413922e+00 9.899230812343584596e-01
8.310344783790065692e-01 3.964646464646464974e+00 9.904357142762960642e-01
8.310344783790065692e-01 4.015151515151514694e+00 9.910580470330909719e-01
8.310344783790065692e-01 4.065656565656564858e+00 9.917806265532481680e-01
8.310344783790065692e-01 4.116161616161615910e+00 9.925923746926081925e-01
8.310344783790065692e-01 4.166666666666666963e+00 9.934807641574969761e-01
8.310344783790065692e-01 4.217171717171717127e+00 9.944320179231883605e-01
8.310344783790065692e-01 4.267676767676768179e+00 9.954313288276207539e-01
8.310344783790065692e-01 4.318181818181818343e+00 9.964630958154191420e-01
8.310344783790065692e-01 4.368686868686869396e+00 9.975111730390453513e-01
8.310344783790065692e-01 4.419191919191918672e+00 9.985591278167088580e-01
8.310344783790065692e-01 4.469696969696969724e+00 9.995905033037848497e-01
8.310344783790065692e-01 4.520202020202019888e+00 1.000589081658248336e+00
8.310344783790065692e-01 4.570707070707070940e+00 1.001539143472264026e+00
8.310344783790065692e-01 4.621212121212121104e+00 1.002425719301700990e+00
8.310344783790065692e-01 4.671717171717171269e+00 1.003234829252010130e+00
8.310344783790065692e-01 4.722222222222222321e+00 1.003953706770584597e+00
8.310344783790065692e-01 4.772727272727273373e+00 1.004571003049329114e+00
8.310344783790065692e-01 4.823232323232322649e+00 1.005076968752613986e+00
8.310344783790065692e-01 4.873737373737373701e+00 1.005463610150084897e+00
8.310344783790065692e-01 4.924242424242423866e+00 1.005724817145057237e+00
8.310344783790065692e-01 4.974747474747474918e+00 1.005856461140866465e+00
8.310344783790065692e-01 5.025252525252525082e+00 1.005856461172266458e+00
8.310344783790065692e-01 5.075757575757576134e+00 1.005724817239003865e+00
8.310344783790065692e-01 5.126262626262626299e+00 1.005463610305820765e+00
8.310344783790065692e-01 5.176767676767677351e+00 1.005076968968887208e+00
8.310344783790065692e-01 5.227272727272726627e+00 1.004571003324407741e+00
8.310344783790065692e-01 5.277777777777777679e+00 1.003953707102278825e+00
8.310344783790065692e-01 5.328282828282827843e+00 1.003234829637696723e+00
8.310344783790065692e-01 5.378787878787878896e+00 1.002425719738355925e+00
8.310344783790065692e-01 5.429292929292929060e+00 1.001539143956498012e+00
8.310344783790065692e-01 5.479797979797980112e+00 1.000589082186345902e+00
8.747731351357964646e-01 5.050505050505050830e-01 9.985178982694653538e-01
8.747731351357964646e-01 5.555555555555555802e-01 9.976254109268882786e-01
8.747731351357964646e-01 6.060606060606060774e-01 9.967132643111548118e-01
8.747731351357964646e-01 6.565656565656566857e-01 9.957962676437975835e-01
8.747731351357964646e-01 7.070707070707071829e-01 9.948893173076460705e-01
8.747731351357964646e-01 7.575757575757576801e-01 9.940071565884268656e-01
8.747731351357964646e-01 8.080808080808081773e-01 9.931641378453148761e-01
8.747731351357964646e-01 8.585858585858584524e-01 9.923739909396386283e-01
8.747731351357964646e-01 9.090909090909091717e-01 9.916496016503681954e-01
8.747731351357964646e-01 9.595959595959596689e-01 9.910028036444453736e-01
8.747731351357964646e-01 1.010101010101010166e+00 9.904441873520228867e-01
8.747731351357964646e-01 1.060606060606060552e+00 9.899829288247642411e-01
8.747731351357964646e-01 1.111111111111111160e+00 9.896266413339107615e-01
8.747731351357964646e-01 1.161616161616161769e+00 9.893812520989972992e-01
8.747731351357964646e-01 1.212121212121211933e+00 9.892509061338133902e-01
8.747731351357964646e-01 1.262626262626262763e+00 9.892378987599008688e-01
8.747731351357964646e-01 1.313131313131313371e+00 9.893426378766693174e-01
8.747731351357964646e-01 1.363636363636363757e+00 9.895636365984297189e-01
8.747731351357964646e-01 1.414141414141414366e+00 9.898975363800275318e-01
8.747731351357964646e-01 1.464646464646464530e+00 9.903391602622054757e-01
8.747731351357964646e-01 1.515151515151515360e+00 9.908815953831493495e-01
8.747731351357964646e-01 1.565656565656565746e+00 9.915163034317522328e-01
8.747731351357964646e-01 1.616161616161615910e+00 9.922332572684893215e-01
8.747731351357964646e-01 1.666666666666666741e+00 9.930211015186998225e-01
8.747731351357964646e-01 1.717171717171717349e+00 9.938673345572788254e-01
8.747731351357964646e-01 1.767676767676767735e+00 9.947585089595029073e-01
8.747731351357964646e-01 1.818181818181818343e+00 9.956804471955038593e-01
8.747731351357964646e-01 1.868686868686868507e+00 9.966184691005218754e-01
8.747731351357964646e-01 1.919191919191918894e+00 9.975576274634749829e-01
8.747731351357964646e-01 1.969696969696969724e+00 9.984829479456462931e-01
8.747731351357964646e-01 2.020202020202020332e+00 9.993796694714590645e-01
8.747731351357964646e-01 2.070707070707070940e+00 1.000233481225599297e+00
8.747731351357964646e-01 2.121212121212121104e+00 1.001030752445173366e+00
8.747731351357964646e-01 2.171717171717171269e+00 1.001758751311373041e+00
8.747731351357964646e-01 2.222222222222222321e+00 1.002405849420338280e+00
8.747731351357964646e-01 2.272727272727272929e+00 1.002961708544770625e+00
8.747731351357964646e-01 2.323232323232323093e+00 1.003417446682620895e+00
8.747731351357964646e-01 2.373737373737373701e+00 1.003765780722257306e+00
8.747731351357964646e-01 2.424242424242423866e+00 1.004001143429586129e+00
8.747731351357964646e-01 2.474747474747474474e+00 1.004119772875566863e+00
8.747731351357964646e-01 2.525252525252525082e+00 1.004119772865808669e+00
8.747731351357964646e-01 2.575757575757576134e+00 1.004001143400320206e+00
8.747731351357964646e-01 2.626262626262626743e+00 1.003765780673512076e+00
8.747731351357964646e-01 2.676767676767676907e+00 1.003417446614444541e+00
8.747731351357964646e-01 2.727272727272727071e+00 1.002961708457233536e+00
8.747731351357964646e-01 2.777777777777778123e+00 1.002405849313536379e+00
8.747731351357964646e-01 2.828282828282828731e+00 1.001758751185431340e+00
8.747731351357964646e-01 2.878787878787878896e+00 1.001030752300250182e+00
8.747731351357964646e-01 2.929292929292929504e+00 1.000233481061891583e+00
8.747731351357964646e-01 2.979797979797980112e+00 9.993796692892079614e-01
8.747731351357964646e-01 3.030303030303030720e+00 9.984829477451420132e-01
8.747731351357964646e-01 3.080808080808080440e+00 9.975576272450635829e-01
8.747731351357964646e-01 3.131313131313131493e+00 9.966184688646110290e-01
8.747731351357964646e-01 3.181818181818182101e+00 9.956804469425694082e-01
8.747731351357964646e-01 3.232323232323231821e+00 9.947585086900929685e-01
8.747731351357964646e-01 3.282828282828282873e+00 9.938673342720214521e-01
8.747731351357964646e-01 3.333333333333333037e+00 9.930211012183051134e-01
8.747731351357964646e-01 3.383838383838384090e+00 9.922332569537556379e-01
8.747731351357964646e-01 3.434343434343434698e+00 9.915163031035699737e-01
8.747731351357964646e-01 3.484848484848484418e+00 9.908815950425015062e-01
8.747731351357964646e-01 3.535353535353535470e+00 9.903391599101701859e-01
8.747731351357964646e-01 3.585858585858585634e+00 9.898975360177785232e-01
8.747731351357964646e-01 3.636363636363636687e+00 9.895636362272353104e-01
8.747731351357964646e-01 3.686868686868686851e+00 9.893426374978906424e-01
8.747731351357964646e-01 3.737373737373737459e+00 9.892378983749878785e-01
8.747731351357964646e-01 3.787878787878788067e+00 9.892509057443014120e-01
8.747731351357964646e-01 3.838383838383837787e+00 9.893812517064994871e-01
8.747731351357964646e-01 3.888888888888888840e+00 9.896266409401119901e-01
8.747731351357964646e-01 3.939393939393939448e+00 9.899829284314127786e-01
8.747731351357964646e-01 3.989898989898990056e+00 9.904441869609201810e-01
8.747731351357964646e-01 4.040404040404040664e+00 9.910028032574351720e-01
8.747731351357964646e-01 4.090909090909090828e+00 9.916496012693255535e-01
8.747731351357964646e-01 4.141414141414141881e+00 9.923739905664564764e-01
8.747731351357964646e-01 4.191919191919192045e+00 9.931641374818912515e-01
8.747731351357964646e-01 4.242424242424242209e+00 9.940071562366500357e-01
8.747731351357964646e-01 4.292929292929293261e+00 9.948893169693808769e-01
8.747731351357964646e-01 4.343434343434342537e+00 9.957962673208708981e-01
8.747731351357964646e-01 4.393939393939393590e+00 9.967132640053406600e-01
8.747731351357964646e-01 4.444444444444443754e+00 9.976254106398915189e-01
8.747731351357964646e-01 4.494949494949494806e+00 9.985178980029093543e-01
8.747731351357964646e-01 4.545454545454545858e+00 9.993762428532744213e-01
8.747731351357964646e-01 4.595959595959596022e+00 1.000186521465546097e+00
8.747731351357964646e-01 4.646464646464646187e+00 1.000935594121461270e+00
8.747731351357964646e-01 4.696969696969696351e+00 1.001611316943766594e+00
8.747731351357964646e-01 4.747474747474747403e+00 1.002202737662247101e+00
8.747731351357964646e-01 4.797979797979797567e+00 1.002700272160522044e+00
8.747731351357964646e-01 4.848484848484848619e+00 1.003095858961619236e+00
8.747731351357964646e-01 4.898989898989898784e+00 1.003383089165493125e+00
8.747731351357964646e-01 4.949494949494948948e+00 1.003557309746827997e+00
8.747731351357964646e-01 5.000000000000000000e+00 1.003615698550333502e+00
8.747731351357964646e-01 5.050505050505050164e+00 1.003557309776303530e+00
8.747731351357964646e-01 5.101010101010101216e+00 1.003383089224265445e+00
8.747731351357964646e-01 5.151515151515152269e+00 1.003095859049332850e+00
8.747731351357964646e-01 5.202020202020202433e+00 1.002700272276646265e+00
8.747731351357964646e-01 5.252525252525253485e+00 1.002202737806084487e+00
8.747731351357964646e-01 5.303030303030302761e+00 1.001611317114456723e+00
8.747731351357964646e-01 5.353535353535353813e+00 1.000935594317988508e+00
8.747731351357964646e-01 5.404040404040403978e+00 1.000186521686751373e+00
8.747731351357964646e-01 5.454545454545455030e+00 9.993762430978633260e-01
8.747731351357964646e-01 5.505050505050505194e+00 9.985178982694653538e-01
9.185117918925864711e-01 5.303030303030302761e-01 9.966630753471960036e-01
9.185117918925864711e-01 5.808080808080807733e-01 9.958840759363483119e-01
9.185117918925864711e-01 6.313131313131312705e-01 9.950969449523112687e-01
9.185117918925864711e-01 6.818181818181818787e-01 9.943150006519568818e-01
9.185117918925864711e-01 7.323232323232323759e-01 9.935515199590253532e-01
9.185117918925864711e-01 7.828282828282828731e-01 9.928195220343382088e-01
9.185117918925864711e-01 8.333333333333333703e-01 9.921315558351746500e-01
9.185117918925864711e-01 8.838383838383837565e-01 9.914994950939624019e-01
9.185117918925864711e-01 9.343434343434343647e-01 9.909343440276577875e-01
9.185117918925864711e-01 9.848484848484848619e-01 9.904460569170554507e-01
9.185117918925864711e-01 1.035353535353535470e+00 9.900433744725933849e-01
9.185117918925864711e-01 1.085858585858585634e+00 9.897336796335409748e-01
9.185117918925864711e-01 1.136363636363636465e+00 9.895228751351529128e-01
9.185117918925864711e-01 1.186868686868687073e+00 9.894152848284241131e-01
9.185117918925864711e-01 1.237373737373737237e+00 9.894135803551674657e-01
9.185117918925864711e-01 1.287878787878788067e+00 9.895187343733402585e-01
9.185117918925864711e-01 1.338383838383838453e+00 9.897300011004966924e-01
9.185117918925864711e-01 1.388888888888889062e+00 9.900449245037544754e-01
9.185117918925864711e-01 1.439393939393939448e+00 9.904593740198326390e-01
9.185117918925864711e-01 1.489898989898989834e+00 9.909676072457161977e-01
9.185117918925864711e-01 1.540404040404040442e+00 9.915623586064059580e-01
9.185117918925864711e-01 1.590909090909091050e+00 9.922349525880851395e-01
9.185117918925864711e-01 1.641414141414141215e+00 9.929754397295229573e-01
9.185117918925864711e-01 1.691919191919192045e+00 9.937727531980611317e-01
9.185117918925864711e-01 1.742424242424242431e+00 9.946148834449678455e-01
9.185117918925864711e-01 1.792929292929293039e+00 9.954890681436435740e-01
9.185117918925864711e-01 1.843434343434343425e+00 9.963819943677804103e-01
9.185117918925864711e-01 1.893939393939393812e+00 9.972800097691328913e-01
9.185117918925864711e-01 1.944444444444444198e+00 9.981693393691795091e-01
9.185117918925864711e-01 1.994949494949495028e+00 9.990363044880099519e-01
9.185117918925864711e-01 2.045454545454545414e+00 9.998675402987265981e-01
9.185117918925864711e-01 2.095959595959596022e+00 1.000650208517060546e+00
9.185117918925864711e-01 2.146464646464646631e+00 1.001372201813425233e+00
9.185117918925864711e-01 2.196969696969696795e+00 1.002022336667051094e+00
9.185117918925864711e-01 2.247474747474747403e+00 1.002590531566978527e+00
9.185117918925864711e-01 2.297979797979798011e+00 1.003067967699625473e+00
9.185117918925864711e-01 2.348484848484848619e+00 1.003447229543552366e+00
9.185117918925864711e-01 2.398989898989898784e+00 1.003722423114457696e+00
9.185117918925864711e-01 2.449494949494949392e+00 1.003889269962111586e+00
9.185117918925864711e-01 2.499999999999999556e+00 1.003945175410168922e+00
9.185117918925864711e-01 2.550505050505050608e+00 1.003889269943278650e+00
9.185117918925864711e-01 2.601010101010101216e+00 1.003722423077012760e+00
9.185117918925864711e-01 2.651515151515151381e+00 1.003447229487935521e+00
9.185117918925864711e-01 2.702020202020201989e+00 1.003067967626487533e+00
9.185117918925864711e-01 2.752525252525252597e+00 1.002590531477172586e+00
9.185117918925864711e-01 2.803030303030303205e+00 1.002022336561620097e+00
9.185117918925864711e-01 2.853535353535353369e+00 1.001372201693586650e+00
9.185117918925864711e-01 2.904040404040403978e+00 1.000650208384189277e+00
9.185117918925864711e-01 2.954545454545454586e+00 9.998675401543339891e-01
9.185117918925864711e-01 3.005050505050505194e+00 9.990363043337224802e-01
9.185117918925864711e-01 3.055555555555556246e+00 9.981693392067162440e-01
9.185117918925864711e-01 3.106060606060605966e+00 9.972800096002797376e-01
9.185117918925864711e-01 3.156565656565657019e+00 9.963819941943649061e-01
9.185117918925864711e-01 3.207070707070707627e+00 9.954890679675100218e-01
9.185117918925864711e-01 3.257575757575757347e+00 9.946148832679497787e-01
9.185117918925864711e-01 3.308080808080808399e+00 9.937727530219576666e-01
9.185117918925864711e-01 3.358585858585858563e+00 9.929754395560731473e-01
9.185117918925864711e-01 3.409090909090909616e+00 9.922349524189433279e-01
9.185117918925864711e-01 3.459595959595960224e+00 9.915623584431221271e-01
9.185117918925864711e-01 3.510101010101009944e+00 9.909676070897145417e-01
9.185117918925864711e-01 3.560606060606060996e+00 9.904593738723930230e-01
9.185117918925864711e-01 3.611111111111111160e+00 9.900449243659963372e-01
9.185117918925864711e-01 3.661616161616162213e+00 9.897300009733683845e-01
9.185117918925864711e-01 3.712121212121212377e+00 9.895187342576066136e-01
9.185117918925864711e-01 3.762626262626262985e+00 9.894135802514043565e-01
9.185117918925864711e-01 3.813131313131313593e+00 9.894152847370124571e-01
9.185117918925864711e-01 3.863636363636363313e+00 9.895228750562790054e-01
9.185117918925864711e-01 3.914141414141414366e+00 9.897336795671992649e-01
9.185117918925864711e-01 3.964646464646464974e+00 9.900433744185893614e-01
9.185117918925864711e-01 4.015151515151515582e+00 9.904460568750169669e-01
9.185117918925864711e-01 4.065656565656565746e+00 9.909343439970434986e-01
9.185117918925864711e-01 4.116161616161615910e+00 9.914994950740764201e-01
9.185117918925864711e-01 4.166666666666666963e+00 9.921315558251827538e-01
9.185117918925864711e-01 4.217171717171717127e+00 9.928195220332852733e-01
9.185117918925864711e-01 4.267676767676768179e+00 9.935515199658554453e-01
9.185117918925864711e-01 4.318181818181818343e+00 9.943150006655351314e-01
9.185117918925864711e-01 4.368686868686868507e+00 9.950969449714455184e-01
9.185117918925864711e-01 4.419191919191919560e+00 9.958840759598124315e-01
9.185117918925864711e-01 4.469696969696969724e+00 9.966630753737533155e-01
9.185117918925864711e-01 4.520202020202020776e+00 9.974208005485154516e-01
9.185117918925864711e-01 4.570707070707070940e+00 9.981444983311698049e-01
9.185117918925864711e-01 4.621212121212121104e+00 9.988220125428521889e-01
9.185117918925864711e-01 4.671717171717172157e+00 9.994419816363070419e-01
9.185117918925864711e-01 4.722222222222222321e+00 9.999940233600556061e-01
9.185117918925864711e-01 4.772727272727273373e+00 1.000468903450413949e+00
9.185117918925864711e-01 4.823232323232323537e+00 1.000858685630444889e+00
9.185117918925864711e-01 4.873737373737373701e+00 1.001156860496610346e+00
9.185117918925864711e-01 4.924242424242424754e+00 1.001358451214491518e+00
9.185117918925864711e-01 4.974747474747474030e+00 1.001460094319045480e+00
9.185117918925864711e-01 5.025252525252525970e+00 1.001460094316392269e+00
9.185117918925864711e-01 5.075757575757576134e+00 1.001358451206615152e+00
9.185117918925864711e-01 5.126262626262626299e+00 1.001156860483760180e+00
9.185117918925864711e-01 5.176767676767677351e+00 1.000858685613031041e+00
9.185117918925864711e-01 5.227272727272726627e+00 1.000468903429000189e+00
9.185117918925864711e-01 5.277777777777777679e+00 9.999940233353501462e-01
9.185117918925864711e-01 5.328282828282827843e+00 9.994419816091476561e-01
9.185117918925864711e-01 5.378787878787878896e+00 9.988220125141925587e-01
9.185117918925864711e-01 5.429292929292929060e+00 9.981444983020614226e-01
9.185117918925864711e-01 5.479797979797980112e+00 9.974208005200886351e-01
9.185117918925864711e-01 5.530303030303030276e+00 9.966630753471960036e-01
9.622504486493761444e-01 5.555555555555554692e-01 9.950404676611140919e-01
9.622504486493761444e-01 6.060606060606059664e-01 9.943802514476521859e-01
9.622504486493761444e-01 6.565656565656564636e-01 9.937217530219573103e-01
9.622504486493761444e-01 7.070707070707069608e-01 9.930767437793056596e-01
9.622504486493761444e-01 7.575757575757574580e-01 9.924568491081986465e-01
9.622504486493761444e-01 8.080808080808079552e-01 9.918733563124887409e-01
9.622504486493761444e-01 8.585858585858584524e-01 9.913370277075810311e-01
9.622504486493761444e-01 9.090909090909089496e-01 9.908579219193556220e-01
9.622504486493761444e-01 9.595959595959594468e-01 9.904452262834421150e-01
9.622504486493761444e-01 1.010101010101009944e+00 9.901071030647822235e-01
9.622504486493761444e-01 1.060606060606060552e+00 9.898505519958253895e-01
9.622504486493761444e-01 1.111111111111110938e+00 9.896812913698549430e-01
9.622504486493761444e-01 1.161616161616161547e+00 9.896036596279688125e-01
9.622504486493761444e-01 1.212121212121212155e+00 9.896205390490054876e-01
9.622504486493761444e-01 1.262626262626262541e+00 9.897333027964622110e-01
9.622504486493761444e-01 1.313131313131312927e+00 9.899417862009105562e-01
9.622504486493761444e-01 1.363636363636363535e+00 9.902442827666653180e-01
9.622504486493761444e-01 1.414141414141413922e+00 9.906375649936984829e-01
9.622504486493761444e-01 1.464646464646464530e+00 9.911169297064982286e-01
9.622504486493761444e-01 1.515151515151514916e+00 9.916762671870915646e-01
9.622504486493761444e-01 1.565656565656565524e+00 9.923081530262101158e-01
9.622504486493761444e-01 1.616161616161615910e+00 9.930039612406688088e-01
9.622504486493761444e-01 1.666666666666666519e+00 9.937539968624076181e-01
9.622504486493761444e-01 1.717171717171716905e+00 9.945476458907783757e-01
9.622504486493761444e-01 1.767676767676767513e+00 9.953735402196197679e-01
9.622504486493761444e-01 1.818181818181818343e+00 9.962197349089673137e-01
9.622504486493761444e-01 1.868686868686868729e+00 9.970738949717584676e-01
9.622504486493761444e-01 1.919191919191918894e+00 9.979234886918596503e-01
9.622504486493761444e-01 1.969696969696969502e+00 9.987559843836157913e-01
9.622504486493761444e-01 2.020202020202020332e+00 9.995590474466427011e-01
9.622504486493761444e-01 2.070707070707070940e+00 1.000320734563634462e+00
9.622504486493761444e-01 2.121212121212121104e+00 1.001029681933671256e+00
9.622504486493761444e-01 2.171717171717171713e+00 1.001675284528140697e+00
9.622504486493761444e-01 2.222222222222221877e+00 1.002247863499440061e+00
9.622504486493761444e-01 2.272727272727272929e+00 1.002738819061803177e+00
9.622504486493761444e-01 2.323232323232323093e+00 1.003140766395834493e+00
9.622504486493761444e-01 2.373737373737373701e+00 1.003447652399941603e+00
9.622504486493761444e-01 2.424242424242424310e+00 1.003654851418438021e+00
9.622504486493761444e-01 2.474747474747474474e+00 1.003759238412731847e+00
9.622504486493761444e-01 2.525252525252525082e+00 1.003759238403319820e+00
9.622504486493761444e-01 2.575757575757576134e+00 1.003654851390419545e+00
9.622504486493761444e-01 2.626262626262625854e+00 1.003447652353968156e+00
9.622504486493761444e-01 2.676767676767676907e+00 1.003140766332978329e+00
9.622504486493761444e-01 2.727272727272727071e+00 1.002738818983540003e+00
9.622504486493761444e-01 2.777777777777777679e+00 1.002247863407622841e+00
9.622504486493761444e-01 2.828282828282827843e+00 1.001675284424967893e+00
9.622504486493761444e-01 2.878787878787878896e+00 1.001029681821647532e+00
9.622504486493761444e-01 2.929292929292929060e+00 1.000320734445527160e+00
9.622504486493761444e-01 2.979797979797980112e+00 9.995590473254349906e-01
9.622504486493761444e-01 3.030303030303029832e+00 9.987559842624530448e-01
9.622504486493761444e-01 3.080808080808080884e+00 9.979234885739936001e-01
9.622504486493761444e-01 3.131313131313131048e+00 9.970738948604902507e-01
9.622504486493761444e-01 3.181818181818182101e+00 9.962197348075890746e-01
9.622504486493761444e-01 3.232323232323232709e+00 9.953735401313553721e-01
9.622504486493761444e-01 3.282828282828282429e+00 9.945476458187247903e-01
9.622504486493761444e-01 3.333333333333333481e+00 9.937539968094780685e-01
9.622504486493761444e-01 3.383838383838383645e+00 9.930039612095395984e-01
9.622504486493761444e-01 3.434343434343434698e+00 9.923081530192702227e-01
9.622504486493761444e-01 3.484848484848484862e+00 9.916762672063957895e-01
9.622504486493761444e-01 3.535353535353535026e+00 9.911169297537274492e-01
9.622504486493761444e-01 3.585858585858586078e+00 9.906375650701235713e-01
9.622504486493761444e-01 3.636363636363635798e+00 9.902442828731188307e-01
9.622504486493761444e-01 3.686868686868686851e+00 9.899417863377649729e-01
9.622504486493761444e-01 3.737373737373737459e+00 9.897333029636160573e-01
9.622504486493761444e-01 3.787878787878788067e+00 9.896205392458762296e-01
9.622504486493761444e-01 3.838383838383838675e+00 9.896036598534929674e-01
9.622504486493761444e-01 3.888888888888888395e+00 9.896812916224979606e-01
9.622504486493761444e-01 3.939393939393939448e+00 9.898505522735969731e-01
9.622504486493761444e-01 3.989898989898990056e+00 9.901071033652604214e-01
9.622504486493761444e-01 4.040404040404040664e+00 9.904452266038047403e-01
9.622504486493761444e-01 4.090909090909090828e+00 9.908579222564154465e-01
9.622504486493761444e-01 4.141414141414140992e+00 9.913370280578317484e-01
9.622504486493761444e-01 4.191919191919192045e+00 9.918733566721513739e-01
9.622504486493761444e-01 4.242424242424242209e+00 9.924568494732771695e-01
9.622504486493761444e-01 4.292929292929293261e+00 9.930767441456417322e-01
9.622504486493761444e-01 4.343434343434343425e+00 9.937217533852917839e-01
9.622504486493761444e-01 4.393939393939393590e+00 9.943802518036866100e-01
9.622504486493761444e-01 4.444444444444444642e+00 9.950404680055739970e-01
9.622504486493761444e-01 4.494949494949494806e+00 9.956906787301156303e-01
9.622504486493761444e-01 4.545454545454545858e+00 9.963194019123992051e-01
9.622504486493761444e-01 4.595959595959596022e+00 9.969155855410629652e-01
9.622504486493761444e-01 4.646464646464646187e+00 9.974687892567065672e-01
9.622504486493761444e-01 4.696969696969697239e+00 9.979693557539339732e-01
9.622504486493761444e-01 4.747474747474746515e+00 9.984085692153602531e-01
9.622504486493761444e-01 4.797979797979797567e+00 9.987787982160637457e-01
9.622504486493761444e-01 4.848484848484848619e+00 9.990736207883711417e-01
9.622504486493761444e-01 4.898989898989898784e+00 9.992879296254865151e-01
9.622504486493761444e-01 4.949494949494949836e+00 9.994180157236586259e-01
9.622504486493761444e-01 4.999999999999999112e+00 9.994616291111663164e-01
9.622504486493761444e-01 5.050505050505050164e+00 9.994180156827342509e-01
9.622504486493761444e-01 5.101010101010101216e+00 9.992879295441621235e-01
9.622504486493761444e-01 5.151515151515152269e+00 9.990736206676886777e-01
9.622504486493761444e-01 5.202020202020202433e+00 9.987787980575661972e-01
9.622504486493761444e-01 5.252525252525251709e+00 9.984085690210687813e-01
9.622504486493761444e-01 5.303030303030302761e+00 9.979693555263173810e-01
9.622504486493761444e-01 5.353535353535353813e+00 9.974687889986444400e-01
9.622504486493761444e-01 5.404040404040403978e+00 9.969155852558015951e-01
9.622504486493761444e-01 5.454545454545454142e+00 9.963194016035041845e-01
9.622504486493761444e-01 5.505050505050505194e+00 9.956906784014185607e-01
9.622504486493761444e-01 5.555555555555556246e+00 9.950404676611139809e-01
1.005989105406166040e+00 5.808080808080807733e-01 9.936615674583971769e-01
1.005989105406166040e+00 6.313131313131312705e-01 9.931233145212234881e-01
1.005989105406166040e+00 6.818181818181818787e-01 9.925949140474210619e-01
1.005989105406166040e+00 7.323232323232323759e-01 9.920865609148492581e-01
1.005989105406166040e+00 7.828282828282828731e-01 9.916082231865974705e-01
1.005989105406166040e+00 8.333333333333333703e-01 9.911694745195763767e-01
1.005989105406166040e+00 8.838383838383838675e-01 9.907793325626852443e-01
1.005989105406166040e+00 9.343434343434342537e-01 9.904461059752123209e-01
1.005989105406166040e+00 9.848484848484848619e-01 9.901772525587583251e-01
1.005989105406166040e+00 1.035353535353535470e+00 9.899792508183189454e-01
1.005989105406166040e+00 1.085858585858585856e+00 9.898574870531425818e-01
1.005989105406166040e+00 1.136363636363636243e+00 9.898161598290176055e-01
1.005989105406166040e+00 1.186868686868686851e+00 9.898582034047402889e-01
1.005989105406166040e+00 1.237373737373737459e+00 9.899852313811691173e-01
1.005989105406166040e+00 1.287878787878787623e+00 9.901975015163680949e-01
1.005989105406166040e+00 1.338383838383838453e+00 9.904939023101066997e-01
1.005989105406166040e+00 1.388888888888889062e+00 9.908719616108967454e-01
1.005989105406166040e+00 1.439393939393939448e+00 9.913278771444327120e-01
1.005989105406166040e+00 1.489898989898990056e+00 9.918565685094655748e-01
1.005989105406166040e+00 1.540404040404040220e+00 9.924517498414578975e-01
1.005989105406166040e+00 1.590909090909091050e+00 9.931060220114062975e-01
1.005989105406166040e+00 1.641414141414141437e+00 9.938109829123231709e-01
1.005989105406166040e+00 1.691919191919191823e+00 9.945573540941423651e-01
1.005989105406166040e+00 1.742424242424242431e+00 9.953351217438964893e-01
1.005989105406166040e+00 1.792929292929293039e+00 9.961336897762262943e-01
1.005989105406166040e+00 1.843434343434343425e+00 9.969420426032885585e-01
1.005989105406166040e+00 1.893939393939394034e+00 9.977489149961441539e-01
1.005989105406166040e+00 1.944444444444444198e+00 9.985429663342207940e-01
1.005989105406166040e+00 1.994949494949494806e+00 9.993129564673473020e-01
1.005989105406166040e+00 2.045454545454545414e+00 1.000047920387306277e+00
1.005989105406166040e+00 2.095959595959596022e+00 1.000737338923276987e+00
1.005989105406166040e+00 2.146464646464646631e+00 1.001371302737718239e+00
1.005989105406166040e+00 2.196969696969696795e+00 1.001940667005119856e+00
1.005989105406166040e+00 2.247474747474747403e+00 1.002437194303971379e+00
1.005989105406166040e+00 2.297979797979798011e+00 1.002853683439890675e+00
1.005989105406166040e+00 2.348484848484848619e+00 1.003184082142072553e+00
1.005989105406166040e+00 2.398989898989898784e+00 1.003423581832510569e+00
1.005989105406166040e+00 2.449494949494949392e+00 1.003568692953648700e+00
1.005989105406166040e+00 2.499999999999999556e+00 1.003617299650635841e+00
1.005989105406166040e+00 2.550505050505050164e+00 1.003568692934237783e+00
1.005989105406166040e+00 2.601010101010101216e+00 1.003423581794347097e+00
1.005989105406166040e+00 2.651515151515151381e+00 1.003184082086461038e+00
1.005989105406166040e+00 2.702020202020201989e+00 1.002853683368759796e+00
1.005989105406166040e+00 2.752525252525252597e+00 1.002437194219836458e+00
1.005989105406166040e+00 2.803030303030303205e+00 1.001940666911038003e+00
1.005989105406166040e+00 2.853535353535353369e+00 1.001371302637231953e+00
1.005989105406166040e+00 2.904040404040403978e+00 1.000737338820348876e+00
1.005989105406166040e+00 2.954545454545454586e+00 1.000047920286246894e+00
1.005989105406166040e+00 3.005050505050505194e+00 9.993129563727338738e-01
1.005989105406166040e+00 3.055555555555555358e+00 9.985429662508120696e-01
1.005989105406166040e+00 3.106060606060606410e+00 9.977489149287911419e-01
1.005989105406166040e+00 3.156565656565656575e+00 9.969420425568414901e-01
1.005989105406166040e+00 3.207070707070707627e+00 9.961336897554426972e-01
1.005989105406166040e+00 3.257575757575758235e+00 9.953351217533473738e-01
1.005989105406166040e+00 3.308080808080807955e+00 9.945573541381226290e-01
1.005989105406166040e+00 3.358585858585859008e+00 9.938109829947631146e-01
1.005989105406166040e+00 3.409090909090909172e+00 9.931060221357908002e-01
1.005989105406166040e+00 3.459595959595960224e+00 9.924517500107511436e-01
1.005989105406166040e+00 3.510101010101010388e+00 9.918565687260426644e-01
1.005989105406166040e+00 3.560606060606060552e+00 9.913278774100215962e-01
1.005989105406166040e+00 3.611111111111111605e+00 9.908719619265288214e-01
1.005989105406166040e+00 3.661616161616161325e+00 9.904939026760789522e-01
1.005989105406166040e+00 3.712121212121212377e+00 9.901975019322168947e-01
1.005989105406166040e+00 3.762626262626262985e+00 9.899852318456556777e-01
1.005989105406166040e+00 3.813131313131313593e+00 9.898582039158492218e-01
1.005989105406166040e+00 3.863636363636364202e+00 9.898161603839662481e-01
1.005989105406166040e+00 3.914141414141413922e+00 9.898574876484043106e-01
1.005989105406166040e+00 3.964646464646464974e+00 9.899792514496593698e-01
1.005989105406166040e+00 4.015151515151515582e+00 9.901772532212796962e-01
1.005989105406166040e+00 4.065656565656565746e+00 9.904461066634130395e-01
1.005989105406166040e+00 4.116161616161616799e+00 9.907793332705269185e-01
1.005989105406166040e+00 4.166666666666666075e+00 9.911694752405605380e-01
1.005989105406166040e+00 4.217171717171717127e+00 9.916082239138502841e-01
1.005989105406166040e+00 4.267676767676768179e+00 9.920865616412140042e-01
1.005989105406166040e+00 4.318181818181818343e+00 9.925949147655540594e-01
1.005989105406166040e+00 4.368686868686869396e+00 9.931233152236942363e-01
1.005989105406166040e+00 4.419191919191918672e+00 9.936615681377940490e-01
1.005989105406166040e+00 4.469696969696969724e+00 9.941994226707177029e-01
1.005989105406166040e+00 4.520202020202019888e+00 9.947267433688011806e-01
1.005989105406166040e+00 4.570707070707070940e+00 9.952336792092554285e-01
1.005989105406166040e+00 4.621212121212121104e+00 9.957108276081579890e-01
1.005989105406166040e+00 4.671717171717172157e+00 9.961493907279326265e-01
1.005989105406166040e+00 4.722222222222222321e+00 9.965413215490648291e-01
1.005989105406166040e+00 4.772727272727272485e+00 9.968794573375493462e-01
1.005989105406166040e+00 4.823232323232323537e+00 9.971576383444661351e-01
1.005989105406166040e+00 4.873737373737373701e+00 9.973708098138727163e-01
1.005989105406166040e+00 4.924242424242424754e+00 9.975151056460191956e-01
1.005989105406166040e+00 4.974747474747474918e+00 9.975879123603275112e-01
1.005989105406166040e+00 5.025252525252525082e+00 9.975879123218676092e-01
1.005989105406166040e+00 5.075757575757576134e+00 9.975151055310856885e-01
1.005989105406166040e+00 5.126262626262626299e+00 9.973708096237956511e-01
1.005989105406166040e+00 5.176767676767677351e+00 9.971576380814418661e-01
1.005989105406166040e+00 5.227272727272726627e+00 9.968794570046071168e-01
1.005989105406166040e+00 5.277777777777777679e+00 9.965413211500235846e-01
1.005989105406166040e+00 5.328282828282827843e+00 9.961493902673467238e-01
1.005989105406166040e+00 5.378787878787878896e+00 9.957108270912498060e-01
1.005989105406166040e+00 5.429292929292929060e+00 9.952336786418403136e-01
1.005989105406166040e+00 5.479797979797980112e+00 9.947267427572056286e-01
1.005989105406166040e+00 5.530303030303030276e+00 9.941994220216874290e-01
1.005989105406166040e+00 5.580808080808081328e+00 9.936615674583970659e-01
1.049727762162955935e+00 6.060606060606060774e-01 9.925334728300609921e-01
1.049727762162955935e+00 6.565656565656566857e-01 9.921182753043730207e-01
1.049727762162955935e+00 7.070707070707071829e-01 9.917193447932917127e-01
1.049727762162955935e+00 7.575757575757576801e-01 9.913452955523401888e-01
1.049727762162955935e+00 8.080808080808081773e-01 9.910044577164269786e-01
1.049727762162955935e+00 8.585858585858586745e-01 9.907047339570929090e-01
1.049727762162955935e+00 9.090909090909091717e-01 9.904534625872689624e-01
1.049727762162955935e+00 9.595959595959594468e-01 9.902572893554575373e-01
1.049727762162955935e+00 1.010101010101010166e+00 9.901220500330060181e-01
1.049727762162955935e+00 1.060606060606060552e+00 9.900526657258831298e-01
1.049727762162955935e+00 1.111111111111111160e+00 9.900530526388753305e-01
1.049727762162955935e+00 1.161616161616161547e+00 9.901260477886395517e-01
1.049727762162955935e+00 1.212121212121212155e+00 9.902733519063090517e-01
1.049727762162955935e+00 1.262626262626262763e+00 9.904954904944751615e-01
1.049727762162955935e+00 1.313131313131312927e+00 9.907917937117680651e-01
1.049727762162955935e+00 1.363636363636363757e+00 9.911603954556528207e-01
1.049727762162955935e+00 1.414141414141414366e+00 9.915982517052939205e-01
1.049727762162955935e+00 1.464646464646464752e+00 9.921011778763831890e-01
1.049727762162955935e+00 1.515151515151515360e+00 9.926639046336930283e-01
1.049727762162955935e+00 1.565656565656565524e+00 9.932801513096893853e-01
1.049727762162955935e+00 1.616161616161616355e+00 9.939427157936435719e-01
1.049727762162955935e+00 1.666666666666666741e+00 9.946435794898651483e-01
1.049727762162955935e+00 1.717171717171716905e+00 9.953740257002390290e-01
1.049727762162955935e+00 1.767676767676767735e+00 9.961247695690886861e-01
1.049727762162955935e+00 1.818181818181818343e+00 9.968860975410177572e-01
1.049727762162955935e+00 1.868686868686868729e+00 9.976480141278217806e-01
1.049727762162955935e+00 1.919191919191919338e+00 9.984003936613015107e-01
1.049727762162955935e+00 1.969696969696969502e+00 9.991331346267763314e-01
1.049727762162955935e+00 2.020202020202019888e+00 9.998363141286049638e-01
1.049727762162955935e+00 2.070707070707070940e+00 1.000500340034812474e+00
1.049727762162955935e+00 2.121212121212121104e+00 1.001116098383035391e+00
1.049727762162955935e+00 2.171717171717171713e+00 1.001675093703883856e+00
1.049727762162955935e+00 2.222222222222222321e+00 1.002169580029342200e+00
1.049727762162955935e+00 2.272727272727272485e+00 1.002592680501118494e+00
1.049727762162955935e+00 2.323232323232323093e+00 1.002938493674655707e+00
1.049727762162955935e+00 2.373737373737373701e+00 1.003202184825828125e+00
1.049727762162955935e+00 2.424242424242424310e+00 1.003380060805864726e+00
1.049727762162955935e+00 2.474747474747474918e+00 1.003469627251885710e+00
1.049727762162955935e+00 2.525252525252525082e+00 1.003469627241421636e+00
1.049727762162955935e+00 2.575757575757575246e+00 1.003380060774916371e+00
1.049727762162955935e+00 2.626262626262626743e+00 1.003202184775719763e+00
1.049727762162955935e+00 2.676767676767676907e+00 1.002938493607568704e+00
1.049727762162955935e+00 2.727272727272727515e+00 1.002592680420049343e+00
1.049727762162955935e+00 2.777777777777778123e+00 1.002169579938046784e+00
1.049727762162955935e+00 2.828282828282827843e+00 1.001675093606807065e+00
1.049727762162955935e+00 2.878787878787878896e+00 1.001116098285226963e+00
1.049727762162955935e+00 2.929292929292929504e+00 1.000500339941833960e+00
1.049727762162955935e+00 2.979797979797980112e+00 9.998363140464210375e-01
1.049727762162955935e+00 3.030303030303030720e+00 9.991331345616434323e-01
1.049727762162955935e+00 3.080808080808080884e+00 9.984003936196464979e-01
1.049727762162955935e+00 3.131313131313131493e+00 9.976480141161159221e-01
1.049727762162955935e+00 3.181818181818181657e+00 9.968860975656507195e-01
1.049727762162955935e+00 3.232323232323232709e+00 9.961247696362389714e-01
1.049727762162955935e+00 3.282828282828282873e+00 9.953740258157501852e-01
1.049727762162955935e+00 3.333333333333333037e+00 9.946435796591225342e-01
1.049727762162955935e+00 3.383838383838384090e+00 9.939427160214591161e-01
1.049727762162955935e+00 3.434343434343433810e+00 9.932801516001932285e-01
1.049727762162955935e+00 3.484848484848484862e+00 9.926639049902356016e-01
1.049727762162955935e+00 3.535353535353535470e+00 9.921011783014500596e-01
1.049727762162955935e+00 3.585858585858585634e+00 9.915982522004319621e-01
1.049727762162955935e+00 3.636363636363636687e+00 9.911603960214112607e-01
1.049727762162955935e+00 3.686868686868686407e+00 9.907917943476556299e-01
1.049727762162955935e+00 3.737373737373737459e+00 9.904954911989336530e-01
1.049727762162955935e+00 3.787878787878788067e+00 9.902733526767031336e-01
1.049727762162955935e+00 3.838383838383838675e+00 9.901260486212640766e-01
1.049727762162955935e+00 3.888888888888888840e+00 9.900530535289802092e-01
1.049727762162955935e+00 3.939393939393939004e+00 9.900526666677148535e-01
1.049727762162955935e+00 3.989898989898990056e+00 9.901220510198658342e-01
1.049727762162955935e+00 4.040404040404040664e+00 9.902572903797745019e-01
1.049727762162955935e+00 4.090909090909090828e+00 9.904534636406895354e-01
1.049727762162955935e+00 4.141414141414141881e+00 9.907047350305814293e-01
1.049727762162955935e+00 4.191919191919191157e+00 9.910044588003802390e-01
1.049727762162955935e+00 4.242424242424242209e+00 9.913452966367094499e-01
1.049727762162955935e+00 4.292929292929293261e+00 9.917193458677172613e-01
1.049727762162955935e+00 4.343434343434343425e+00 9.921182763583198394e-01
1.049727762162955935e+00 4.393939393939393590e+00 9.925334738529618672e-01
1.049727762162955935e+00 4.444444444444443754e+00 9.929561874219725581e-01
1.049727762162955935e+00 4.494949494949494806e+00 9.933776786034480555e-01
1.049727762162955935e+00 4.545454545454544970e+00 9.937893698073582138e-01
1.049727762162955935e+00 4.595959595959596022e+00 9.941829895625855507e-01
1.049727762162955935e+00 4.646464646464646187e+00 9.945507122407056810e-01
1.049727762162955935e+00 4.696969696969697239e+00 9.948852899815980866e-01
1.049727762162955935e+00 4.747474747474747403e+00 9.951801746739539212e-01
1.049727762162955935e+00 4.797979797979797567e+00 9.954296280063955615e-01
1.049727762162955935e+00 4.848484848484848619e+00 9.956288177995511468e-01
1.049727762162955935e+00 4.898989898989898784e+00 9.957738990529658718e-01
1.049727762162955935e+00 4.949494949494949836e+00 9.958620783895005824e-01
1.049727762162955935e+00 5.000000000000000000e+00 9.958916608499069900e-01
1.049727762162955935e+00 5.050505050505050164e+00 9.958620782771963054e-01
1.049727762162955935e+00 5.101010101010101216e+00 9.957738988296123139e-01
1.049727762162955935e+00 5.151515151515152269e+00 9.956288174676409808e-01
1.049727762162955935e+00 5.202020202020202433e+00 9.954296275696227214e-01
1.049727762162955935e+00 5.252525252525253485e+00 9.951801741371608667e-01
1.049727762162955935e+00 5.303030303030302761e+00 9.948852893507068584e-01
1.049727762162955935e+00 5.353535353535353813e+00 9.945507115226339678e-01
1.049727762162955935e+00 5.404040404040403978e+00 9.941829887651483233e-01
1.049727762162955935e+00 5.454545454545455030e+00 9.937893689391560370e-01
1.049727762162955935e+00 5.505050505050505194e+00 9.933776776737461844e-01
1.049727762162955935e+00 5.555555555555556246e+00 9.929561864405718197e-01
1.049727762162955935e+00 5.606060606060606410e+00 9.925334728300609921e-01
1.093466418919745831e+00 6.313131313131313815e-01 9.916589391140820942e-01
1.093466418919745831e+00 6.818181818181818787e-01 9.913658665578366502e-01
1.093466418919745831e+00 7.323232323232323759e-01 9.910937793913653371e-01
1.093466418919745831e+00 7.828282828282828731e-01 9.908497315592151855e-01
1.093466418919745831e+00 8.333333333333333703e-01 9.906404583379025963e-01
1.093466418919745831e+00 8.838383838383838675e-01 9.904722566541376283e-01
1.093466418919745831e+00 9.343434343434343647e-01 9.903508719682783124e-01
1.093466418919745831e+00 9.848484848484848619e-01 9.902813935906132903e-01
1.093466418919745831e+00 1.035353535353535470e+00 9.902681601641420972e-01
1.093466418919745831e+00 1.085858585858586078e+00 9.903146768855239923e-01
1.093466418919745831e+00 1.136363636363636465e+00 9.904235458483594545e-01
1.093466418919745831e+00 1.186868686868686851e+00 9.905964106829847626e-01
1.093466418919745831e+00 1.237373737373737459e+00 9.908339164378799913e-01
1.093466418919745831e+00 1.287878787878788067e+00 9.911356854032554731e-01
1.093466418919745831e+00 1.338383838383838453e+00 9.915003093213902163e-01
1.093466418919745831e+00 1.388888888888889062e+00 9.919253581648920237e-01
1.093466418919745831e+00 1.439393939393939448e+00 9.924074053975324716e-01
1.093466418919745831e+00 1.489898989898990056e+00 9.929420693669265274e-01
1.093466418919745831e+00 1.540404040404040442e+00 9.935240702183614214e-01
1.093466418919745831e+00 1.590909090909091050e+00 9.941473014687297605e-01
1.093466418919745831e+00 1.641414141414141437e+00 9.948049151427971193e-01
1.093466418919745831e+00 1.691919191919192045e+00 9.954894191547499771e-01
1.093466418919745831e+00 1.742424242424242431e+00 9.961927854196886978e-01
1.093466418919745831e+00 1.792929292929293039e+00 9.969065670055897721e-01
1.093466418919745831e+00 1.843434343434343425e+00 9.976220224891370059e-01
1.093466418919745831e+00 1.893939393939394034e+00 9.983302455610268966e-01
1.093466418919745831e+00 1.944444444444444420e+00 9.990222978398386466e-01
1.093466418919745831e+00 1.994949494949495028e+00 9.996893427996889070e-01
1.093466418919745831e+00 2.045454545454545414e+00 1.000322778696564052e+00
1.093466418919745831e+00 2.095959595959596022e+00 1.000914368391775833e+00
1.093466418919745831e+00 2.146464646464646631e+00 1.001456364018178613e+00
1.093466418919745831e+00 2.196969696969696795e+00 1.001941624514931517e+00
1.093466418919745831e+00 2.247474747474747403e+00 1.002363724168333414e+00
1.093466418919745831e+00 2.297979797979798011e+00 1.002717050437891277e+00
1.093466418919745831e+00 2.348484848484848619e+00 1.002996889515971324e+00
1.093466418919745831e+00 2.398989898989898784e+00 1.003199498263467548e+00
1.093466418919745831e+00 2.449494949494949392e+00 1.003322161379764710e+00
1.093466418919745831e+00 2.500000000000000000e+00 1.003363232899426638e+00
1.093466418919745831e+00 2.550505050505050608e+00 1.003322161356742681e+00
1.093466418919745831e+00 2.601010101010101216e+00 1.003199498218540597e+00
1.093466418919745831e+00 2.651515151515151381e+00 1.002996889451353013e+00
1.093466418919745831e+00 2.702020202020201989e+00 1.002717050356848327e+00
1.093466418919745831e+00 2.752525252525252597e+00 1.002363724075126417e+00
1.093466418919745831e+00 2.803030303030303205e+00 1.001941624414733223e+00
1.093466418919745831e+00 2.853535353535353369e+00 1.001456363916976899e+00
1.093466418919745831e+00 2.904040404040403978e+00 1.000914368296258017e+00
1.093466418919745831e+00 2.954545454545454586e+00 1.000322778613990327e+00
1.093466418919745831e+00 3.005050505050505194e+00 9.996893427377520069e-01
1.093466418919745831e+00 3.055555555555555358e+00 9.990222978065149695e-01
1.093466418919745831e+00 3.106060606060605966e+00 9.983302455644189610e-01
1.093466418919745831e+00 3.156565656565657019e+00 9.976220225373136907e-01
1.093466418919745831e+00 3.207070707070707183e+00 9.969065671064226697e-01
1.093466418919745831e+00 3.257575757575758235e+00 9.961927855806922416e-01
1.093466418919745831e+00 3.308080808080808399e+00 9.954894193829222360e-01
1.093466418919745831e+00 3.358585858585858563e+00 9.948049154444690290e-01
1.093466418919745831e+00 3.409090909090909616e+00 9.941473018494237923e-01
1.093466418919745831e+00 3.459595959595959336e+00 9.935240706826594659e-01
1.093466418919745831e+00 3.510101010101010388e+00 9.929420699183545418e-01
1.093466418919745831e+00 3.560606060606060996e+00 9.924074060384584506e-01
1.093466418919745831e+00 3.611111111111111160e+00 9.919253588964430657e-01
1.093466418919745831e+00 3.661616161616162213e+00 9.915003101433879085e-01
1.093466418919745831e+00 3.712121212121211933e+00 9.911356863141723705e-01
1.093466418919745831e+00 3.762626262626262985e+00 9.908339174348171907e-01
1.093466418919745831e+00 3.813131313131313593e+00 9.905964117616714582e-01
1.093466418919745831e+00 3.863636363636364202e+00 9.904235470031738098e-01
1.093466418919745831e+00 3.914141414141414366e+00 9.903146781095363282e-01
1.093466418919745831e+00 3.964646464646464530e+00 9.902681614491792850e-01
1.093466418919745831e+00 4.015151515151515582e+00 9.902813949273445715e-01
1.093466418919745831e+00 4.065656565656565746e+00 9.903508733463198821e-01
1.093466418919745831e+00 4.116161616161616799e+00 9.904722580621733163e-01
1.093466418919745831e+00 4.166666666666666963e+00 9.906404597638234222e-01
1.093466418919745831e+00 4.217171717171717127e+00 9.908497329902726802e-01
1.093466418919745831e+00 4.267676767676768179e+00 9.910937808143336358e-01
1.093466418919745831e+00 4.318181818181818343e+00 9.913658679591870193e-01
1.093466418919745831e+00 4.368686868686869396e+00 9.916589404801623431e-01
1.093466418919745831e+00 4.419191919191919560e+00 9.919657500405019146e-01
1.093466418919745831e+00 4.469696969696969724e+00 9.922789807380598681e-01
1.093466418919745831e+00 4.520202020202020776e+00 9.925913764011914386e-01
1.093466418919745831e+00 4.570707070707070052e+00 9.928958662670152036e-01
1.093466418919745831e+00 4.621212121212121104e+00 9.931856869839068569e-01
1.093466418919745831e+00 4.671717171717172157e+00 9.934544989420103223e-01
1.093466418919745831e+00 4.722222222222222321e+00 9.936964950297458854e-01
1.093466418919745831e+00 4.772727272727273373e+00 9.939065000392014460e-01
1.093466418919745831e+00 4.823232323232322649e+00 9.940800590969127715e-01
1.093466418919745831e+00 4.873737373737373701e+00 9.942135136763687875e-01
1.093466418919745831e+00 4.924242424242424754e+00 9.943040639517307655e-01
1.093466418919745831e+00 4.974747474747474918e+00 9.943498164754334123e-01
1.093466418919745831e+00 5.025252525252525970e+00 9.943498164019335395e-01
1.093466418919745831e+00 5.075757575757575246e+00 9.943040637320399444e-01
1.093466418919745831e+00 5.126262626262626299e+00 9.942135133129034186e-01
1.093466418919745831e+00 5.176767676767677351e+00 9.940800585936611089e-01
1.093466418919745831e+00 5.227272727272726627e+00 9.939064994016671983e-01
1.093466418919745831e+00 5.277777777777777679e+00 9.936964942648710553e-01
1.093466418919745831e+00 5.328282828282827843e+00 9.934544980580761742e-01
1.093466418919745831e+00 5.378787878787878896e+00 9.931856859904160117e-01
1.093466418919745831e+00 5.429292929292929060e+00 9.928958651745598551e-01
1.093466418919745831e+00 5.479797979797980112e+00 9.925913752213025854e-01
1.093466418919745831e+00 5.530303030303030276e+00 9.922789794830474408e-01
1.093466418919745831e+00 5.580808080808081328e+00 9.919657487232828030e-01
1.093466418919745831e+00 5.631313131313130604e+00 9.916589391140820942e-01
1.137205075676535504e+00 6.565656565656566857e-01 9.910365085796586371e-01
1.137205075676535504e+00 7.070707070707071829e-01 9.908627080740859405e-01
1.137205075676535504e+00 7.575757575757576801e-01 9.907129664454028539e-01
1.137205075676535504e+00 8.080808080808081773e-01 9.905928205237251039e-01
1.137205075676535504e+00 8.585858585858586745e-01 9.905074755927291141e-01
1.137205075676535504e+00 9.090909090909091717e-01 9.904617084591368359e-01
1.137205075676535504e+00 9.595959595959596689e-01 9.904597768871115093e-01
1.137205075676535504e+00 1.010101010101010166e+00 9.905053369099894311e-01
1.137205075676535504e+00 1.060606060606060774e+00 9.906013694069270015e-01
1.137205075676535504e+00 1.111111111111111160e+00 9.907501171846441190e-01
1.137205075676535504e+00 1.161616161616161769e+00 9.909530336368640446e-01
1.137205075676535504e+00 1.212121212121212155e+00 9.912107438689535810e-01
1.137205075676535504e+00 1.262626262626262763e+00 9.915230189756554235e-01
1.137205075676535504e+00 1.313131313131313371e+00 9.918887639488673802e-01
1.137205075676535504e+00 1.363636363636363535e+00 9.923060194735600081e-01
1.137205075676535504e+00 1.414141414141414366e+00 9.927719776466458201e-01
1.137205075676535504e+00 1.464646464646464752e+00 9.932830114295339019e-01
1.137205075676535504e+00 1.515151515151515360e+00 9.938347174237931458e-01
1.137205075676535504e+00 1.565656565656565746e+00 9.944219713443989139e-01
1.137205075676535504e+00 1.616161616161615910e+00 9.950389953599129145e-01
1.137205075676535504e+00 1.666666666666666741e+00 9.956794362769086915e-01
1.137205075676535504e+00 1.717171717171717349e+00 9.963364533701524195e-01
1.137205075676535504e+00 1.767676767676767513e+00 9.970028145032882039e-01
1.137205075676535504e+00 1.818181818181818343e+00 9.976709990495709057e-01
1.137205075676535504e+00 1.868686868686868729e+00 9.983333060107670853e-01
1.137205075676535504e+00 1.919191919191919560e+00 9.989819656464500319e-01
1.137205075676535504e+00 1.969696969696969946e+00 9.996092528669957566e-01
1.137205075676535504e+00 2.020202020202019888e+00 1.000207600612550651e+00
1.137205075676535504e+00 2.070707070707070496e+00 1.000769711437635934e+00
1.137205075676535504e+00 2.121212121212121549e+00 1.001288665546907319e+00
1.137205075676535504e+00 2.171717171717172157e+00 1.001758023581524437e+00
1.137205075676535504e+00 2.222222222222222321e+00 1.002171922536694293e+00
1.137205075676535504e+00 2.272727272727272929e+00 1.002525163298039867e+00
1.137205075676535504e+00 2.323232323232323093e+00 1.002813288415673298e+00
1.137205075676535504e+00 2.373737373737374146e+00 1.003032648888250167e+00
1.137205075676535504e+00 2.424242424242424754e+00 1.003180458902307670e+00
1.137205075676535504e+00 2.474747474747474918e+00 1.003254837662111543e+00
1.137205075676535504e+00 2.525252525252525526e+00 1.003254837649014908e+00
1.137205075676535504e+00 2.575757575757575246e+00 1.003180458863691893e+00
1.137205075676535504e+00 2.626262626262625854e+00 1.003032648826125639e+00
1.137205075676535504e+00 2.676767676767676907e+00 1.002813288333349151e+00
1.137205075676535504e+00 2.727272727272727515e+00 1.002525163200060243e+00
1.137205075676535504e+00 2.777777777777778123e+00 1.002171922428753525e+00
1.137205075676535504e+00 2.828282828282828731e+00 1.001758023470357806e+00
1.137205075676535504e+00 2.878787878787878451e+00 1.001288665440163150e+00
1.137205075676535504e+00 2.929292929292929504e+00 1.000769711343728163e+00
1.137205075676535504e+00 2.979797979797980112e+00 1.000207600540498287e+00
1.137205075676535504e+00 3.030303030303030720e+00 9.996092528262456867e-01
1.137205075676535504e+00 3.080808080808080884e+00 9.989819656466920605e-01
1.137205075676535504e+00 3.131313131313131493e+00 9.983333060617423094e-01
1.137205075676535504e+00 3.181818181818182101e+00 9.976709991608750938e-01
1.137205075676535504e+00 3.232323232323231821e+00 9.970028146841751759e-01
1.137205075676535504e+00 3.282828282828282873e+00 9.963364536293419782e-01
1.137205075676535504e+00 3.333333333333333481e+00 9.956794366223981063e-01
1.137205075676535504e+00 3.383838383838383645e+00 9.950389957988003964e-01
1.137205075676535504e+00 3.434343434343434698e+00 9.944219718827171928e-01
1.137205075676535504e+00 3.484848484848484418e+00 9.938347180663608116e-01
1.137205075676535504e+00 3.535353535353535470e+00 9.932830121798228440e-01
1.137205075676535504e+00 3.585858585858586078e+00 9.927719785066695390e-01
1.137205075676535504e+00 3.636363636363635798e+00 9.923060204437860188e-01
1.137205075676535504e+00 3.686868686868686851e+00 9.918887650281509316e-01
1.137205075676535504e+00 3.737373737373737015e+00 9.915230201611989758e-01
1.137205075676535504e+00 3.787878787878788067e+00 9.912107451562942595e-01
1.137205075676535504e+00 3.838383838383838675e+00 9.909530350198861859e-01
1.137205075676535504e+00 3.888888888888888840e+00 9.907501186556201267e-01
1.137205075676535504e+00 3.939393939393939448e+00 9.906013709565805181e-01
1.137205075676535504e+00 3.989898989898989612e+00 9.905053385275888189e-01
1.137205075676535504e+00 4.040404040404040664e+00 9.904597785605853133e-01
1.137205075676535504e+00 4.090909090909090828e+00 9.904617101752105635e-01
1.137205075676535504e+00 4.141414141414141881e+00 9.905074773370844410e-01
1.137205075676535504e+00 4.191919191919192045e+00 9.905928222811770656e-01
1.137205075676535504e+00 4.242424242424242209e+00 9.907129682000923587e-01
1.137205075676535504e+00 4.292929292929293261e+00 9.908627098096838282e-01
1.137205075676535504e+00 4.343434343434343425e+00 9.910365102795826164e-01
1.137205075676535504e+00 4.393939393939393590e+00 9.912286029159338430e-01
1.137205075676535504e+00 4.444444444444444642e+00 9.914330959095236651e-01
1.137205075676535504e+00 4.494949494949494806e+00 9.916440784156990151e-01
1.137205075676535504e+00 4.545454545454545858e+00 9.918557262138041342e-01
1.137205075676535504e+00 4.595959595959595134e+00 9.920624052035373897e-01
1.137205075676535504e+00 4.646464646464646187e+00 9.922587710335553091e-01
1.137205075676535504e+00 4.696969696969697239e+00 9.924398632231155037e-01
1.137205075676535504e+00 4.747474747474747403e+00 9.926011922295830958e-01
1.137205075676535504e+00 4.797979797979797567e+00 9.927388180316446542e-01
1.137205075676535504e+00 4.848484848484847731e+00 9.928494189382527368e-01
1.137205075676535504e+00 4.898989898989898784e+00 9.929303494943471087e-01
1.137205075676535504e+00 4.949494949494949836e+00 9.929796865336660838e-01
1.137205075676535504e+00 5.000000000000000000e+00 9.929962626236141787e-01
1.137205075676535504e+00 5.050505050505050164e+00 9.929796863539682716e-01
1.137205075676535504e+00 5.101010101010100328e+00 9.929303491369156909e-01
1.137205075676535504e+00 5.151515151515152269e+00 9.928494184069893702e-01
1.137205075676535504e+00 5.202020202020202433e+00 9.927388173323312692e-01
1.137205075676535504e+00 5.252525252525253485e+00 9.926011913698012945e-01
1.137205075676535504e+00 5.303030303030302761e+00 9.924398622121393121e-01
1.137205075676535504e+00 5.353535353535353813e+00 9.922587698822193936e-01
1.137205075676535504e+00 5.404040404040403978e+00 9.920624039240865111e-01
1.137205075676535504e+00 5.454545454545455030e+00 9.918557248197190646e-01
1.137205075676535504e+00 5.505050505050505194e+00 9.916440769215100204e-01
1.137205075676535504e+00 5.555555555555556246e+00 9.914330943306071120e-01
1.137205075676535504e+00 5.606060606060606410e+00 9.912286012683008130e-01
1.137205075676535504e+00 5.656565656565657463e+00 9.910365085796586371e-01
1.180943732433325177e+00 6.818181818181817677e-01 9.906607115564032284e-01
1.180943732433325177e+00 7.323232323232322649e-01 9.906015385105467752e-01
1.180943732433325177e+00 7.828282828282827621e-01 9.905679290743758525e-01
1.180943732433325177e+00 8.333333333333332593e-01 9.905639671723658335e-01
1.180943732433325177e+00 8.838383838383837565e-01 9.905934125777182686e-01
1.180943732433325177e+00 9.343434343434342537e-01 9.906596255336160839e-01
1.180943732433325177e+00 9.848484848484847509e-01 9.907654972473648458e-01
1.180943732433325177e+00 1.035353535353535248e+00 9.909133874379587592e-01
1.180943732433325177e+00 1.085858585858585634e+00 9.911050700061063701e-01
1.180943732433325177e+00 1.136363636363636243e+00 9.913416877667902138e-01
1.180943732433325177e+00 1.186868686868686629e+00 9.916237170400679091e-01
1.180943732433325177e+00 1.237373737373737237e+00 9.919509427384084477e-01
1.180943732433325177e+00 1.287878787878787623e+00 9.923224444208608164e-01
1.180943732433325177e+00 1.338383838383838453e+00 9.927365936085471576e-01
1.180943732433325177e+00 1.388888888888888840e+00 9.931910624751187910e-01
1.180943732433325177e+00 1.439393939393939448e+00 9.936828438428524368e-01
1.180943732433325177e+00 1.489898989898990056e+00 9.942082822329567637e-01
1.180943732433325177e+00 1.540404040404040442e+00 9.947631155402749670e-01
1.180943732433325177e+00 1.590909090909091050e+00 9.953425267308537716e-01
1.180943732433325177e+00 1.641414141414141215e+00 9.959412047985278793e-01
1.180943732433325177e+00 1.691919191919192045e+00 9.965534140663439011e-01
1.180943732433325177e+00 1.742424242424242431e+00 9.971730707827864970e-01
1.180943732433325177e+00 1.792929292929292817e+00 9.977938258435453678e-01
1.180943732433325177e+00 1.843434343434343425e+00 9.984091523688595204e-01
1.180943732433325177e+00 1.893939393939394034e+00 9.990124367860195864e-01
1.180943732433325177e+00 1.944444444444444420e+00 9.995970720075852967e-01
1.180943732433325177e+00 1.994949494949495028e+00 1.000156551259351101e+00
1.180943732433325177e+00 2.045454545454545414e+00 1.000684561098596381e+00
1.180943732433325177e+00 2.095959595959595578e+00 1.001175072172941327e+00
1.180943732433325177e+00 2.146464646464646631e+00 1.001622426303064195e+00
1.180943732433325177e+00 2.196969696969696795e+00 1.002021418528076691e+00
1.180943732433325177e+00 2.247474747474747403e+00 1.002367372829643166e+00
1.180943732433325177e+00 2.297979797979798011e+00 1.002656210348732646e+00
1.180943732433325177e+00 2.348484848484848175e+00 1.002884509025644633e+00
1.180943732433325177e+00 2.398989898989898784e+00 1.003049553727799470e+00
1.180943732433325177e+00 2.449494949494949392e+00 1.003149376078588784e+00
1.180943732433325177e+00 2.500000000000000000e+00 1.003182783361959540e+00
1.180943732433325177e+00 2.550505050505050608e+00 1.003149376048795283e+00
1.180943732433325177e+00 2.601010101010101216e+00 1.003049553669781657e+00
1.180943732433325177e+00 2.651515151515150936e+00 1.002884508942511133e+00
1.180943732433325177e+00 2.702020202020201989e+00 1.002656210245072677e+00
1.180943732433325177e+00 2.752525252525252597e+00 1.002367372711439719e+00
1.180943732433325177e+00 2.803030303030303205e+00 1.002021418402592845e+00
1.180943732433325177e+00 2.853535353535353369e+00 1.001622426178705005e+00
1.180943732433325177e+00 2.904040404040403978e+00 1.001175072059092397e+00
1.180943732433325177e+00 2.954545454545454586e+00 1.000684561005442896e+00
1.180943732433325177e+00 3.005050505050505194e+00 1.000156551197681098e+00
1.180943732433325177e+00 3.055555555555555358e+00 9.995970719885783895e-01
1.180943732433325177e+00 3.106060606060605966e+00 9.990124368210258066e-01
1.180943732433325177e+00 3.156565656565656575e+00 9.984091524691720565e-01
1.180943732433325177e+00 3.207070707070707183e+00 9.977938260201714149e-01
1.180943732433325177e+00 3.257575757575756903e+00 9.971730710462199943e-01
1.180943732433325177e+00 3.308080808080807955e+00 9.965534144263412664e-01
1.180943732433325177e+00 3.358585858585859008e+00 9.959412052638967339e-01
1.180943732433325177e+00 3.409090909090909172e+00 9.953425273092505465e-01
1.180943732433325177e+00 3.459595959595960224e+00 9.947631162380221603e-01
1.180943732433325177e+00 3.510101010101009944e+00 9.942082830548779615e-01
1.180943732433325177e+00 3.560606060606060996e+00 9.936828447921284280e-01
1.180943732433325177e+00 3.611111111111111160e+00 9.931910635531731035e-01
1.180943732433325177e+00 3.661616161616160880e+00 9.927365948149545760e-01
1.180943732433325177e+00 3.712121212121211933e+00 9.923224457532847653e-01
1.180943732433325177e+00 3.762626262626262097e+00 9.919509441925721260e-01
1.180943732433325177e+00 3.813131313131313149e+00 9.916237186097526246e-01
1.180943732433325177e+00 3.863636363636364202e+00 9.913416894438666915e-01
1.180943732433325177e+00 3.914141414141413922e+00 9.911050717805970356e-01
1.180943732433325177e+00 3.964646464646464974e+00 9.909133892981281111e-01
1.180943732433325177e+00 4.015151515151514694e+00 9.907654991798430233e-01
1.180943732433325177e+00 4.065656565656565746e+00 9.906596275235450832e-01
1.180943732433325177e+00 4.116161616161615910e+00 9.905934146089265813e-01
1.180943732433325177e+00 4.166666666666666963e+00 9.905639692275657326e-01
1.180943732433325177e+00 4.217171717171717127e+00 9.905679311353783323e-01
1.180943732433325177e+00 4.267676767676767291e+00 9.906015405584932543e-01
1.180943732433325177e+00 4.318181818181818343e+00 9.906607135720147950e-01
1.180943732433325177e+00 4.368686868686869396e+00 9.907411220788601147e-01
1.180943732433325177e+00 4.419191919191918672e+00 9.908382770443451282e-01
1.180943732433325177e+00 4.469696969696969724e+00 9.909476135925082696e-01
1.180943732433325177e+00 4.520202020202019888e+00 9.910645765431181919e-01
1.180943732433325177e+00 4.570707070707070940e+00 9.911847049643903729e-01
1.180943732433325177e+00 4.621212121212121104e+00 9.913037143355875047e-01
1.180943732433325177e+00 4.671717171717172157e+00 9.914175749556624062e-01
1.180943732433325177e+00 4.722222222222222321e+00 9.915225852981941479e-01
1.180943732433325177e+00 4.772727272727273373e+00 9.916154390980131961e-01
1.180943732433325177e+00 4.823232323232322649e+00 9.916932850597622862e-01
1.180943732433325177e+00 4.873737373737372813e+00 9.917537782014449466e-01
1.180943732433325177e+00 4.924242424242423866e+00 9.917951219848175626e-01
1.180943732433325177e+00 4.974747474747474918e+00 9.918161005370217387e-01
1.180943732433325177e+00 5.025252525252525082e+00 9.918161004316503604e-01
1.180943732433325177e+00 5.075757575757576134e+00 9.917951216698539518e-01
1.180943732433325177e+00 5.126262626262626299e+00 9.917537776803236893e-01
1.180943732433325177e+00 5.176767676767677351e+00 9.916932843381538465e-01
1.180943732433325177e+00 5.227272727272726627e+00 9.916154381837429810e-01
1.180943732433325177e+00 5.277777777777777679e+00 9.915225842011328172e-01
1.180943732433325177e+00 5.328282828282827843e+00 9.914175736875854295e-01
1.180943732433325177e+00 5.378787878787878896e+00 9.913037129100099598e-01
1.180943732433325177e+00 5.429292929292929060e+00 9.911847033963777642e-01
1.180943732433325177e+00 5.479797979797980112e+00 9.910645748490740647e-01
1.180943732433325177e+00 5.530303030303030276e+00 9.909476117899478353e-01
1.180943732433325177e+00 5.580808080808081328e+00 9.908382751516509046e-01
1.180943732433325177e+00 5.631313131313130604e+00 9.907411201150303492e-01
1.180943732433325177e+00 5.681818181818181657e+00 9.906607115564032284e-01
1.224682389190115073e+00 7.070707070707069608e-01 9.905223308952227912e-01
1.224682389190115073e+00 7.575757575757574580e-01 9.905715060334663313e-01
1.224682389190115073e+00 8.080808080808079552e-01 9.906462788875769476e-01
1.224682389190115073e+00 8.585858585858584524e-01 9.907493635420260292e-01
1.224682389190115073e+00 9.090909090909089496e-01 9.908831759408800455e-01
1.224682389190115073e+00 9.595959595959594468e-01 9.910497786073194648e-01
1.224682389190115073e+00 1.010101010101009944e+00 9.912508304820772942e-01
1.224682389190115073e+00 1.060606060606060552e+00 9.914875427562624965e-01
1.224682389190115073e+00 1.111111111111110938e+00 9.917606414795985259e-01
1.224682389190115073e+00 1.161616161616161547e+00 9.920703376178180433e-01
1.224682389190115073e+00 1.212121212121211933e+00 9.924163051145229453e-01
1.224682389190115073e+00 1.262626262626262541e+00 9.927976673851746092e-01
1.224682389190115073e+00 1.313131313131312927e+00 9.932129925360411171e-01
1.224682389190115073e+00 1.363636363636363535e+00 9.936602974610734273e-01
1.224682389190115073e+00 1.414141414141413922e+00 9.941370608270680975e-01
1.224682389190115073e+00 1.464646464646464530e+00 9.946402448143811803e-01
1.224682389190115073e+00 1.515151515151514916e+00 9.951663253391866970e-01
1.224682389190115073e+00 1.565656565656565524e+00 9.957113303461284648e-01
1.224682389190115073e+00 1.616161616161615910e+00 9.962708856293470694e-01
1.224682389190115073e+00 1.666666666666666519e+00 9.968402675174593552e-01
1.224682389190115073e+00 1.717171717171716905e+00 9.974144616460236534e-01
1.224682389190115073e+00 1.767676767676767513e+00 9.979882269412193585e-01
1.224682389190115073e+00 1.818181818181817899e+00 9.985561638524516059e-01
1.224682389190115073e+00 1.868686868686868507e+00 9.991127858008269635e-01
1.224682389190115073e+00 1.919191919191918894e+00 9.996525927559994917e-01
1.224682389190115073e+00 1.969696969696969724e+00 1.000170145816715594e+00
1.224682389190115073e+00 2.020202020202020332e+00 1.000660141651078749e+00
1.224682389190115073e+00 2.070707070707070496e+00 1.001117485651391803e+00
1.224682389190115073e+00 2.121212121212121104e+00 1.001537362675533060e+00
1.224682389190115073e+00 2.171717171717171713e+00 1.001915304281837171e+00
1.224682389190115073e+00 2.222222222222222321e+00 1.002247251416890750e+00
1.224682389190115073e+00 2.272727272727272929e+00 1.002529611584661806e+00
1.224682389190115073e+00 2.323232323232323093e+00 1.002759309609881466e+00
1.224682389190115073e+00 2.373737373737373257e+00 1.002933831207217574e+00
1.224682389190115073e+00 2.424242424242424310e+00 1.003051258679016344e+00
1.224682389190115073e+00 2.474747474747474918e+00 1.003110298186365323e+00
1.224682389190115073e+00 2.525252525252525082e+00 1.003110298169122672e+00
1.224682389190115073e+00 2.575757575757576134e+00 1.003051258628183007e+00
1.224682389190115073e+00 2.626262626262625854e+00 1.002933831125458530e+00
1.224682389190115073e+00 2.676767676767676463e+00 1.002759309501582097e+00
1.224682389190115073e+00 2.727272727272727071e+00 1.002529611455845515e+00
1.224682389190115073e+00 2.777777777777778123e+00 1.002247251275103501e+00
1.224682389190115073e+00 2.828282828282827843e+00 1.001915304136006490e+00
1.224682389190115073e+00 2.878787878787878896e+00 1.001537362535796172e+00
1.224682389190115073e+00 2.929292929292929060e+00 1.001117485528899786e+00
1.224682389190115073e+00 2.979797979797980112e+00 1.000660141557783822e+00
1.224682389190115073e+00 3.030303030303029832e+00 1.000170145765136853e+00
1.224682389190115073e+00 3.080808080808080884e+00 9.996525927589776650e-01
1.224682389190115073e+00 3.131313131313131048e+00 9.991127858712700593e-01
1.224682389190115073e+00 3.181818181818182101e+00 9.985561640030735653e-01
1.224682389190115073e+00 3.232323232323232709e+00 9.979882271842807073e-01
1.224682389190115073e+00 3.282828282828282429e+00 9.974144619930757072e-01
1.224682389190115073e+00 3.333333333333333481e+00 9.968402679790947518e-01
1.224682389190115073e+00 3.383838383838384090e+00 9.962708862149652900e-01
1.224682389190115073e+00 3.434343434343433810e+00 9.957113310637157877e-01
1.224682389190115073e+00 3.484848484848484862e+00 9.951663261951188000e-01
1.224682389190115073e+00 3.535353535353535026e+00 9.946402458132466151e-01
1.224682389190115073e+00 3.585858585858586078e+00 9.941370619715231838e-01
1.224682389190115073e+00 3.636363636363636687e+00 9.936602987517210162e-01
1.224682389190115073e+00 3.686868686868686407e+00 9.932129939713472133e-01
1.224682389190115073e+00 3.737373737373737459e+00 9.927976689614134154e-01
1.224682389190115073e+00 3.787878787878787623e+00 9.924163068257600973e-01
1.224682389190115073e+00 3.838383838383838675e+00 9.920703394559274857e-01
1.224682389190115073e+00 3.888888888888888840e+00 9.917606434343142485e-01
1.224682389190115073e+00 3.939393939393939448e+00 9.914875448152679072e-01
1.224682389190115073e+00 3.989898989898990056e+00 9.912508326311252338e-01
1.224682389190115073e+00 4.040404040404039776e+00 9.910497808303840861e-01
1.224682389190115073e+00 4.090909090909090828e+00 9.908831782203421090e-01
1.224682389190115073e+00 4.141414141414141881e+00 9.907493658588827357e-01
1.224682389190115073e+00 4.191919191919192045e+00 9.906462812216761948e-01
1.224682389190115073e+00 4.242424242424242209e+00 9.905715083637617324e-01
1.224682389190115073e+00 4.292929292929292373e+00 9.905223332000466785e-01
1.224682389190115073e+00 4.343434343434343425e+00 9.904958029491651716e-01
1.224682389190115073e+00 4.393939393939393590e+00 9.904887887207172170e-01
1.224682389190115073e+00 4.444444444444444642e+00 9.904980501781228686e-01
1.224682389190115073e+00 4.494949494949494806e+00 9.905203011789999179e-01
1.224682389190115073e+00 4.545454545454544970e+00 9.905522752825055566e-01
1.224682389190115073e+00 4.595959595959596022e+00 9.905907900187503889e-01
1.224682389190115073e+00 4.646464646464646187e+00 9.906328088389998454e-01
1.224682389190115073e+00 4.696969696969697239e+00 9.906754997066145041e-01
1.224682389190115073e+00 4.747474747474747403e+00 9.907162893467786891e-01
1.224682389190115073e+00 4.797979797979797567e+00 9.907529122471733229e-01
1.224682389190115073e+00 4.848484848484848619e+00 9.907834535905644113e-01
1.224682389190115073e+00 4.898989898989898784e+00 9.908063854024157235e-01
1.224682389190115073e+00 4.949494949494949836e+00 9.908205953104021191e-01
1.224682389190115073e+00 5.000000000000000000e+00 9.908254074362707886e-01
1.224682389190115073e+00 5.050505050505050164e+00 9.908205950718358412e-01
1.224682389190115073e+00 5.101010101010101216e+00 9.908063849278898605e-01
1.224682389190115073e+00 5.151515151515150492e+00 9.907834528852544898e-01
1.224682389190115073e+00 5.202020202020202433e+00 9.907529113187506509e-01
1.224682389190115073e+00 5.252525252525251709e+00 9.907162882053023312e-01
1.224682389190115073e+00 5.303030303030302761e+00 9.906754983643879520e-01
1.224682389190115073e+00 5.353535353535353813e+00 9.906328073103989329e-01
1.224682389190115073e+00 5.404040404040403978e+00 9.905907883200196773e-01
1.224682389190115073e+00 5.454545454545454142e+00 9.905522734315314048e-01
1.224682389190115073e+00 5.505050505050505194e+00 9.905202991950606828e-01
1.224682389190115073e+00 5.555555555555556246e+00 9.904980480816200084e-01
1.224682389190115073e+00 5.606060606060606410e+00 9.904887865328948493e-01
1.224682389190115073e+00 5.656565656565655686e+00 9.904958006918184177e-01
1.224682389190115073e+00 5.707070707070706739e+00 9.905223308952227912e-01
1.268421045946904968e+00 7.323232323232323759e-01 9.906087206712419491e-01
1.268421045946904968e+00 7.828282828282828731e-01 9.907585083492067568e-01
1.268421045946904968e+00 8.333333333333333703e-01 9.909325742277536042e-01
1.268421045946904968e+00 8.838383838383838675e-01 9.911323620981591365e-01
1.268421045946904968e+00 9.343434343434343647e-01 9.913590603636892595e-01
1.268421045946904968e+00 9.848484848484848619e-01 9.916135651881576862e-01
1.268421045946904968e+00 1.035353535353535470e+00 9.918964477799415702e-01
1.268421045946904968e+00 1.085858585858585856e+00 9.922079264115351016e-01
1.268421045946904968e+00 1.136363636363636465e+00 9.925478437005225141e-01
1.268421045946904968e+00 1.186868686868687073e+00 9.929156495948604499e-01
1.268421045946904968e+00 1.237373737373737459e+00 9.933103904149600538e-01
1.268421045946904968e+00 1.287878787878788067e+00 9.937307042086397368e-01
1.268421045946904968e+00 1.338383838383838453e+00 9.941748225741851019e-01
1.268421045946904968e+00 1.388888888888889062e+00 9.946405790030872218e-01
1.268421045946904968e+00 1.439393939393939448e+00 9.951254236891949878e-01
1.268421045946904968e+00 1.489898989898990056e+00 9.956264446467418816e-01
1.268421045946904968e+00 1.540404040404040442e+00 9.961403948776131889e-01
1.268421045946904968e+00 1.590909090909091050e+00 9.966637252299983540e-01
1.268421045946904968e+00 1.641414141414141437e+00 9.971926224977863962e-01
1.268421045946904968e+00 1.691919191919192045e+00 9.977230522242056532e-01
1.268421045946904968e+00 1.742424242424242431e+00 9.982508055956869075e-01
1.268421045946904968e+00 1.792929292929293039e+00 9.987715497439763057e-01
1.268421045946904968e+00 1.843434343434343425e+00 9.992808807172610663e-01
1.268421045946904968e+00 1.893939393939394034e+00 9.997743783354156033e-01
1.268421045946904968e+00 1.944444444444444420e+00 1.000247662111173330e+00
1.268421045946904968e+00 1.994949494949495028e+00 1.000696447398644384e+00
1.268421045946904968e+00 2.045454545454545414e+00 1.001116600923450672e+00
1.268421045946904968e+00 2.095959595959596022e+00 1.001504194854981211e+00
1.268421045946904968e+00 2.146464646464646631e+00 1.001855558600787122e+00
1.268421045946904968e+00 2.196969696969696795e+00 1.002167327535659513e+00
1.268421045946904968e+00 2.247474747474747403e+00 1.002436487922917063e+00
1.268421045946904968e+00 2.297979797979798011e+00 1.002660417342222887e+00
1.268421045946904968e+00 2.348484848484848619e+00 1.002836920005898635e+00
1.268421045946904968e+00 2.398989898989898784e+00 1.002964256423187761e+00
1.268421045946904968e+00 2.449494949494949392e+00 1.003041166957974406e+00
1.268421045946904968e+00 2.500000000000000000e+00 1.003066888918751731e+00
1.268421045946904968e+00 2.550505050505050608e+00 1.003041166918648752e+00
1.268421045946904968e+00 2.601010101010101216e+00 1.002964256346521754e+00
1.268421045946904968e+00 2.651515151515151381e+00 1.002836919895826240e+00
1.268421045946904968e+00 2.702020202020201989e+00 1.002660417204551457e+00
1.268421045946904968e+00 2.752525252525252597e+00 1.002436487765218320e+00
1.268421045946904968e+00 2.803030303030303205e+00 1.002167327367125882e+00
1.268421045946904968e+00 2.853535353535353369e+00 1.001855558432057425e+00
1.268421045946904968e+00 2.904040404040403978e+00 1.001504194697937056e+00
1.268421045946904968e+00 2.954545454545454586e+00 1.001116600790988631e+00
1.268421045946904968e+00 3.005050505050505194e+00 1.000696447304426862e+00
1.268421045946904968e+00 3.055555555555555358e+00 1.000247662069362331e+00
1.268421045946904968e+00 3.106060606060605966e+00 9.997743783603927348e-01
1.268421045946904968e+00 3.156565656565656575e+00 9.992808808233428763e-01
1.268421045946904968e+00 3.207070707070707183e+00 9.987715499451231826e-01
1.268421045946904968e+00 3.257575757575758235e+00 9.982508059052161986e-01
1.268421045946904968e+00 3.308080808080807955e+00 9.977230526545105560e-01
1.268421045946904968e+00 3.358585858585859008e+00 9.971926230600661745e-01
1.268421045946904968e+00 3.409090909090909616e+00 9.966637259340057620e-01
1.268421045946904968e+00 3.459595959595959336e+00 9.961403957314212132e-01
1.268421045946904968e+00 3.510101010101010388e+00 9.956264456565360188e-01
1.268421045946904968e+00 3.560606060606060552e+00 9.951254248590937213e-01
1.268421045946904968e+00 3.611111111111111605e+00 9.946405803349931407e-01
1.268421045946904968e+00 3.661616161616162213e+00 9.941748240676718806e-01
1.268421045946904968e+00 3.712121212121211933e+00 9.937307058608734200e-01
1.268421045946904968e+00 3.762626262626262985e+00 9.933103922206596437e-01
1.268421045946904968e+00 3.813131313131313149e+00 9.929156515462966848e-01
1.268421045946904968e+00 3.863636363636364202e+00 9.925478457875575033e-01
1.268421045946904968e+00 3.914141414141414366e+00 9.922079286216987093e-01
1.268421045946904968e+00 3.964646464646464974e+00 9.918964500985480992e-01
1.268421045946904968e+00 4.015151515151515582e+00 9.916135675984563136e-01
1.268421045946904968e+00 4.065656565656565746e+00 9.913590628470524413e-01
1.268421045946904968e+00 4.116161616161616799e+00 9.911323646343015437e-01
1.268421045946904968e+00 4.166666666666666963e+00 9.909325767949769270e-01
1.268421045946904968e+00 4.217171717171717127e+00 9.907585109246745958e-01
1.268421045946904968e+00 4.267676767676768179e+00 9.906087232312712487e-01
1.268421045946904968e+00 4.318181818181818343e+00 9.904815548574985584e-01
1.268421045946904968e+00 4.368686868686869396e+00 9.903751749569894569e-01
1.268421045946904968e+00 4.419191919191919560e+00 9.902876257647289515e-01
1.268421045946904968e+00 4.469696969696969724e+00 9.902168688738341995e-01
1.268421045946904968e+00 4.520202020202020776e+00 9.901608319145644987e-01
1.268421045946904968e+00 4.570707070707070052e+00 9.901174548285852639e-01
1.268421045946904968e+00 4.621212121212121104e+00 9.900847349418538945e-01
1.268421045946904968e+00 4.671717171717171269e+00 9.900607700628702990e-01
1.268421045946904968e+00 4.722222222222222321e+00 9.900437988690331537e-01
1.268421045946904968e+00 4.772727272727273373e+00 9.900322378918945398e-01
1.268421045946904968e+00 4.823232323232323537e+00 9.900247144713978376e-01
1.268421045946904968e+00 4.873737373737373701e+00 9.900200951187461129e-01
1.268421045946904968e+00 4.924242424242423866e+00 9.900175088062674877e-01
1.268421045946904968e+00 4.974747474747474918e+00 9.900163647891855323e-01
1.268421045946904968e+00 5.025252525252525970e+00 9.900163646572108789e-01
1.268421045946904968e+00 5.075757575757576134e+00 9.900175084117897040e-01
1.268421045946904968e+00 5.126262626262626299e+00 9.900200944660850766e-01
1.268421045946904968e+00 5.176767676767675574e+00 9.900247135676850663e-01
1.268421045946904968e+00 5.227272727272726627e+00 9.900322367469729379e-01
1.268421045946904968e+00 5.277777777777777679e+00 9.900437974953161246e-01
1.268421045946904968e+00 5.328282828282827843e+00 9.900607684751662196e-01
1.268421045946904968e+00 5.378787878787878896e+00 9.900847331571582810e-01
1.268421045946904968e+00 5.429292929292929060e+00 9.901174528658415186e-01
1.268421045946904968e+00 5.479797979797980112e+00 9.901608297943985670e-01
1.268421045946904968e+00 5.530303030303030276e+00 9.902168666182654677e-01
1.268421045946904968e+00 5.580808080808081328e+00 9.902876233968663788e-01
1.268421045946904968e+00 5.631313131313130604e+00 9.903751725007118312e-01
1.268421045946904968e+00 5.681818181818181657e+00 9.904815523371276464e-01
1.268421045946904968e+00 5.732323232323231821e+00 9.906087206712419491e-01
1.312159702703694864e+00 7.575757575757576801e-01 9.909041693774588433e-01
1.312159702703694864e+00 8.080808080808081773e-01 9.911455721977743272e-01
1.312159702703694864e+00 8.585858585858586745e-01 9.914087126772965775e-01
1.312159702703694864e+00 9.090909090909091717e-01 9.916938778091916040e-01
1.312159702703694864e+00 9.595959595959596689e-01 9.920011566494524313e-01
1.312159702703694864e+00 1.010101010101010166e+00 9.923304200494372784e-01
1.312159702703694864e+00 1.060606060606060552e+00 9.926813033452777102e-01
1.312159702703694864e+00 1.111111111111111160e+00 9.930531923607698319e-01
1.312159702703694864e+00 1.161616161616161769e+00 9.934452130289518346e-01
1.312159702703694864e+00 1.212121212121212377e+00 9.938562248809402755e-01
1.312159702703694864e+00 1.262626262626262763e+00 9.942848185896471236e-01
1.312159702703694864e+00 1.313131313131312927e+00 9.947293176916804924e-01
1.312159702703694864e+00 1.363636363636363757e+00 9.951877845440951775e-01
1.312159702703694864e+00 1.414141414141414366e+00 9.956580305047866286e-01
1.312159702703694864e+00 1.464646464646464530e+00 9.961376302572650943e-01
1.312159702703694864e+00 1.515151515151515360e+00 9.966239401334422432e-01
1.312159702703694864e+00 1.565656565656565746e+00 9.971141202229649725e-01
1.312159702703694864e+00 1.616161616161616355e+00 9.976051599956133886e-01
1.312159702703694864e+00 1.666666666666666741e+00 9.980939071053039902e-01
1.312159702703694864e+00 1.717171717171716905e+00 9.985770989913109741e-01
1.312159702703694864e+00 1.767676767676767735e+00 9.990513968452183757e-01
1.312159702703694864e+00 1.818181818181818343e+00 9.995134214716728804e-01
1.312159702703694864e+00 1.868686868686868507e+00 9.999597905378488916e-01
1.312159702703694864e+00 1.919191919191919338e+00 1.000387156681213918e+00
1.312159702703694864e+00 1.969696969696969724e+00 1.000792245928129320e+00
1.312159702703694864e+00 2.020202020202020332e+00 1.001171895867279726e+00
1.312159702703694864e+00 2.070707070707070940e+00 1.001523093022135047e+00
1.312159702703694864e+00 2.121212121212121104e+00 1.001843008875504371e+00
1.312159702703694864e+00 2.171717171717171269e+00 1.002129034016723264e+00
1.312159702703694864e+00 2.222222222222222321e+00 1.002378809907789936e+00
1.312159702703694864e+00 2.272727272727272929e+00 1.002590257798485762e+00
1.312159702703694864e+00 2.323232323232323537e+00 1.002761604361590564e+00
1.312159702703694864e+00 2.373737373737374146e+00 1.002891403667182102e+00
1.312159702703694864e+00 2.424242424242423866e+00 1.002978555168850372e+00
1.312159702703694864e+00 2.474747474747474918e+00 1.003022317433683863e+00
1.312159702703694864e+00 2.525252525252525526e+00 1.003022317411121467e+00
1.312159702703694864e+00 2.575757575757576134e+00 1.002978555102251201e+00
1.312159702703694864e+00 2.626262626262626743e+00 1.002891403559790673e+00
1.312159702703694864e+00 2.676767676767676463e+00 1.002761604218745495e+00
1.312159702703694864e+00 2.727272727272727071e+00 1.002590257627519854e+00
1.312159702703694864e+00 2.777777777777778123e+00 1.002378809717892505e+00
1.312159702703694864e+00 2.828282828282828731e+00 1.002129033818765391e+00
1.312159702703694864e+00 2.878787878787878896e+00 1.001843008681834180e+00
1.312159702703694864e+00 2.929292929292929504e+00 1.001523092846340113e+00
1.312159702703694864e+00 2.979797979797979668e+00 1.001171895723927507e+00
1.312159702703694864e+00 3.030303030303030720e+00 1.000792245832485605e+00
1.312159702703694864e+00 3.080808080808080884e+00 1.000387156648943732e+00
1.312159702703694864e+00 3.131313131313131493e+00 9.999597905847082968e-01
1.312159702703694864e+00 3.181818181818182101e+00 9.995134216131954519e-01
1.312159702703694864e+00 3.232323232323232709e+00 9.990513970963976753e-01
1.312159702703694864e+00 3.282828282828282873e+00 9.985770993662906880e-01
1.312159702703694864e+00 3.333333333333333037e+00 9.980939076170763924e-01
1.312159702703694864e+00 3.383838383838384090e+00 9.976051606557351237e-01
1.312159702703694864e+00 3.434343434343434698e+00 9.971141210412898248e-01
1.312159702703694864e+00 3.484848484848484418e+00 9.966239411178811070e-01
1.312159702703694864e+00 3.535353535353535470e+00 9.961376314135742538e-01
1.312159702703694864e+00 3.585858585858585634e+00 9.956580318363864590e-01
1.312159702703694864e+00 3.636363636363636687e+00 9.951877860519277030e-01
1.312159702703694864e+00 3.686868686868686851e+00 9.947293193741044703e-01
1.312159702703694864e+00 3.737373737373737015e+00 9.942848204423722080e-01
1.312159702703694864e+00 3.787878787878788067e+00 9.938562268970045910e-01
1.312159702703694864e+00 3.838383838383837787e+00 9.934452151987432922e-01
1.312159702703694864e+00 3.888888888888888840e+00 9.930531946720874137e-01
1.312159702703694864e+00 3.939393939393939448e+00 9.926813057834366072e-01
1.312159702703694864e+00 3.989898989898990056e+00 9.923304225974149961e-01
1.312159702703694864e+00 4.040404040404040664e+00 9.920011592880730866e-01
1.312159702703694864e+00 4.090909090909090828e+00 9.916938805173459714e-01
1.312159702703694864e+00 4.141414141414141881e+00 9.914087154321972184e-01
1.312159702703694864e+00 4.191919191919192045e+00 9.911455749752371425e-01
1.312159702703694864e+00 4.242424242424242209e+00 9.909041721522123813e-01
1.312159702703694864e+00 4.292929292929293261e+00 9.906840448544120825e-01
1.312159702703694864e+00 4.343434343434342537e+00 9.904845807954726356e-01
1.312159702703694864e+00 4.393939393939393590e+00 9.903050440908576224e-01
1.312159702703694864e+00 4.444444444444444642e+00 9.901446029849929609e-01
1.312159702703694864e+00 4.494949494949494806e+00 9.900023582159378499e-01
1.312159702703694864e+00 4.545454545454545858e+00 9.898773715008807317e-01
1.312159702703694864e+00 4.595959595959595134e+00 9.897686936276678393e-01
1.312159702703694864e+00 4.646464646464646187e+00 9.896753916480470759e-01
1.312159702703694864e+00 4.696969696969696351e+00 9.895965746870745150e-01
1.312159702703694864e+00 4.747474747474747403e+00 9.895314179099248264e-01
1.312159702703694864e+00 4.797979797979797567e+00 9.894791842216819067e-01
1.312159702703694864e+00 4.848484848484848619e+00 9.894392433170178247e-01
1.312159702703694864e+00 4.898989898989898784e+00 9.894110877442927610e-01
1.312159702703694864e+00 4.949494949494948948e+00 9.893943457017513321e-01
1.312159702703694864e+00 5.000000000000000000e+00 9.893887903412749152e-01
1.312159702703694864e+00 5.050505050505050164e+00 9.893943454166092000e-01
1.312159702703694864e+00 5.101010101010101216e+00 9.894110871771470972e-01
1.312159702703694864e+00 5.151515151515152269e+00 9.894392424741014214e-01
1.312159702703694864e+00 5.202020202020202433e+00 9.894791831122325965e-01
1.312159702703694864e+00 5.252525252525253485e+00 9.895314165460545874e-01
1.312159702703694864e+00 5.303030303030302761e+00 9.895965730835980523e-01
1.312159702703694864e+00 5.353535353535353813e+00 9.896753898222712120e-01
1.312159702703694864e+00 5.404040404040403978e+00 9.897686915991484868e-01
1.312159702703694864e+00 5.454545454545455030e+00 9.898773692911461142e-01
1.312159702703694864e+00 5.505050505050505194e+00 9.900023558481888530e-01
1.312159702703694864e+00 5.555555555555556246e+00 9.901446004837776149e-01
1.312159702703694864e+00 5.606060606060606410e+00 9.903050414817331504e-01
1.312159702703694864e+00 5.656565656565657463e+00 9.904845781046497377e-01
1.312159702703694864e+00 5.707070707070706739e+00 9.906840421084004422e-01
1.312159702703694864e+00 5.757575757575757791e+00 9.909041693774588433e-01
1.355898359460484759e+00 7.828282828282828731e-01 9.913902975139879947e-01
1.355898359460484759e+00 8.333333333333333703e-01 9.917132621959523497e-01
1.355898359460484759e+00 8.838383838383838675e-01 9.920543477895645834e-01
1.355898359460484759e+00 9.343434343434343647e-01 9.924128093051823862e-01
1.355898359460484759e+00 9.848484848484848619e-01 9.927877738006907204e-01
1.355898359460484759e+00 1.035353535353535470e+00 9.931782347176879577e-01
1.355898359460484759e+00 1.085858585858585856e+00 9.935830478363925078e-01
1.355898359460484759e+00 1.136363636363636465e+00 9.940009289958757766e-01
1.355898359460484759e+00 1.186868686868687073e+00 9.944304536996052546e-01
1.355898359460484759e+00 1.237373737373737459e+00 9.948700586974474902e-01
1.355898359460484759e+00 1.287878787878788067e+00 9.953180456045839231e-01
1.355898359460484759e+00 1.338383838383838453e+00 9.957725865858355618e-01
1.355898359460484759e+00 1.388888888888889062e+00 9.962317321010748516e-01
1.355898359460484759e+00 1.439393939393939448e+00 9.966934206743365277e-01
1.355898359460484759e+00 1.489898989898990056e+00 9.971554906164198373e-01
1.355898359460484759e+00 1.540404040404040442e+00 9.976156935987122720e-01
1.355898359460484759e+00 1.590909090909091050e+00 9.980717099452340868e-01
1.355898359460484759e+00 1.641414141414141437e+00 9.985211654809398318e-01
1.355898359460484759e+00 1.691919191919192045e+00 9.989616497476316859e-01
1.355898359460484759e+00 1.742424242424242431e+00 9.993907353748571198e-01
1.355898359460484759e+00 1.792929292929293039e+00 9.998059983722836774e-01
1.355898359460484759e+00 1.843434343434343425e+00 1.000205039092596060e+00
1.355898359460484759e+00 1.893939393939394034e+00 1.000585503600254222e+00
1.355898359460484759e+00 1.944444444444444420e+00 1.000945105171714644e+00
1.355898359460484759e+00 1.994949494949495028e+00 1.001281645647102536e+00
1.355898359460484759e+00 2.045454545454545414e+00 1.001593036351963173e+00
1.355898359460484759e+00 2.095959595959596022e+00 1.001877318310624876e+00
1.355898359460484759e+00 2.146464646464646631e+00 1.002132681479870779e+00
1.355898359460484759e+00 2.196969696969696795e+00 1.002357482742915584e+00
1.355898359460484759e+00 2.247474747474747403e+00 1.002550262418975491e+00
1.355898359460484759e+00 2.297979797979798011e+00 1.002709759062766270e+00
1.355898359460484759e+00 2.348484848484848619e+00 1.002834922350776647e+00
1.355898359460484759e+00 2.398989898989898784e+00 1.002924923876826524e+00
1.355898359460484759e+00 2.449494949494949392e+00 1.002979165707762688e+00
1.355898359460484759e+00 2.500000000000000000e+00 1.002997286580876279e+00
1.355898359460484759e+00 2.550505050505050608e+00 1.002979165657088778e+00
1.355898359460484759e+00 2.601010101010101216e+00 1.002924923777815280e+00
1.355898359460484759e+00 2.651515151515151381e+00 1.002834922208058366e+00
1.355898359460484759e+00 2.702020202020201989e+00 1.002709758883177260e+00
1.355898359460484759e+00 2.752525252525252597e+00 1.002550262211431065e+00
1.355898359460484759e+00 2.803030303030303205e+00 1.002357482518240195e+00
1.355898359460484759e+00 2.853535353535353369e+00 1.002132681250595514e+00
1.355898359460484759e+00 2.904040404040403978e+00 1.001877318090750091e+00
1.355898359460484759e+00 2.954545454545454586e+00 1.001593036156690708e+00
1.355898359460484759e+00 3.005050505050505194e+00 1.001281645492543948e+00
1.355898359460484759e+00 3.055555555555555358e+00 1.000945105074580566e+00
1.355898359460484759e+00 3.106060606060605966e+00 1.000585503577528179e+00
1.355898359460484759e+00 3.156565656565656575e+00 1.000205039161198739e+00
1.355898359460484759e+00 3.207070707070707183e+00 9.998059985487339762e-01
1.355898359460484759e+00 3.257575757575757347e+00 9.993907356749356374e-01
1.355898359460484759e+00 3.308080808080808399e+00 9.989616501860517639e-01
1.355898359460484759e+00 3.358585858585858563e+00 9.985211660710313630e-01
1.355898359460484759e+00 3.409090909090909616e+00 9.980717106986489728e-01
1.355898359460484759e+00 3.459595959595960224e+00 9.976156945251493102e-01
1.355898359460484759e+00 3.510101010101009944e+00 9.971554917233822479e-01
1.355898359460484759e+00 3.560606060606060996e+00 9.966934219669215667e-01
1.355898359460484759e+00 3.611111111111111160e+00 9.962317335817977293e-01
1.355898359460484759e+00 3.661616161616162213e+00 9.957725882544958829e-01
1.355898359460484759e+00 3.712121212121212377e+00 9.953180474581747594e-01
1.355898359460484759e+00 3.762626262626262541e+00 9.948700607301067533e-01
1.355898359460484759e+00 3.813131313131313593e+00 9.944304559026139190e-01
1.355898359460484759e+00 3.863636363636363313e+00 9.940009313577001793e-01
1.355898359460484759e+00 3.914141414141414366e+00 9.935830503427764970e-01
1.355898359460484759e+00 3.964646464646464974e+00 9.931782373517836771e-01
1.355898359460484759e+00 4.015151515151515582e+00 9.927877765432376878e-01
1.355898359460484759e+00 4.065656565656565746e+00 9.924128121347218778e-01
1.355898359460484759e+00 4.116161616161615910e+00 9.920543506826960956e-01
1.355898359460484759e+00 4.166666666666666963e+00 9.917132651276181488e-01
1.355898359460484759e+00 4.217171717171717127e+00 9.913903004577930833e-01
1.355898359460484759e+00 4.267676767676768179e+00 9.910860808214492224e-01
1.355898359460484759e+00 4.318181818181818343e+00 9.908011178956974696e-01
1.355898359460484759e+00 4.368686868686868507e+00 9.905358203035815601e-01
1.355898359460484759e+00 4.419191919191919560e+00 9.902905038566226503e-01
1.355898359460484759e+00 4.469696969696969724e+00 9.900654023903309175e-01
1.355898359460484759e+00 4.520202020202020776e+00 9.898606789542458984e-01
1.355898359460484759e+00 4.570707070707070940e+00 9.896764371162490859e-01
1.355898359460484759e+00 4.621212121212121104e+00 9.895127321431717027e-01
1.355898359460484759e+00 4.671717171717172157e+00 9.893695818260670460e-01
1.355898359460484759e+00 4.722222222222222321e+00 9.892469767287913607e-01
1.355898359460484759e+00 4.772727272727273373e+00 9.891448896525815160e-01
1.355898359460484759e+00 4.823232323232323537e+00 9.890632841268278685e-01
1.355898359460484759e+00 4.873737373737373701e+00 9.890021217570005296e-01
1.355898359460484759e+00 4.924242424242424754e+00 9.889613682842770537e-01
1.355898359460484759e+00 4.974747474747474030e+00 9.889409982374552932e-01
1.355898359460484759e+00 5.025252525252525970e+00 9.889409980857835070e-01
1.355898359460484759e+00 5.075757575757576134e+00 9.889613678309409073e-01
1.355898359460484759e+00 5.126262626262626299e+00 9.890021210070136792e-01
1.355898359460484759e+00 5.176767676767677351e+00 9.890632830884682480e-01
1.355898359460484759e+00 5.227272727272726627e+00 9.891448883372707668e-01
1.355898359460484759e+00 5.277777777777777679e+00 9.892469751509347375e-01
1.355898359460484759e+00 5.328282828282827843e+00 9.893695800028480258e-01
1.355898359460484759e+00 5.378787878787878896e+00 9.895127300943084014e-01
1.355898359460484759e+00 5.429292929292929060e+00 9.896764348637153708e-01
1.355898359460484759e+00 5.479797979797980112e+00 9.898606765219621906e-01
1.355898359460484759e+00 5.530303030303030276e+00 9.900653998038307924e-01
1.355898359460484759e+00 5.580808080808081328e+00 9.902905011426942350e-01
1.355898359460484759e+00 5.631313131313130604e+00 9.905358174898967194e-01
1.355898359460484759e+00 5.681818181818181657e+00 9.908011150104321096e-01
1.355898359460484759e+00 5.732323232323231821e+00 9.910860778928984871e-01
1.355898359460484759e+00 5.782828282828282873e+00 9.913902975139882168e-01
1.399637016217274654e+00 8.080808080808081773e-01 9.920464794438741407e-01
1.399637016217274654e+00 8.585858585858586745e-01 9.924401090314209917e-01
1.399637016217274654e+00 9.090909090909091717e-01 9.928473202645869966e-01
1.399637016217274654e+00 9.595959595959596689e-01 9.932664696425439477e-01
1.399637016217274654e+00 1.010101010101010166e+00 9.936958659907744185e-01
1.399637016217274654e+00 1.060606060606060552e+00 9.941337773256689880e-01
1.399637016217274654e+00 1.111111111111111160e+00 9.945784378761780564e-01
1.399637016217274654e+00 1.161616161616161547e+00 9.950280552334761497e-01
1.399637016217274654e+00 1.212121212121212377e+00 9.954808175992173602e-01
1.399637016217274654e+00 1.262626262626262763e+00 9.959349011026975562e-01
1.399637016217274654e+00 1.313131313131313371e+00 9.963884771571059895e-01
1.399637016217274654e+00 1.363636363636363535e+00 9.968397198250629199e-01
1.399637016217274654e+00 1.414141414141414366e+00 9.972868131637266931e-01
1.399637016217274654e+00 1.464646464646464752e+00 9.977279585200290457e-01
1.399637016217274654e+00 1.515151515151514916e+00 9.981613817469217054e-01
1.399637016217274654e+00 1.565656565656565746e+00 9.985853403120106275e-01
1.399637016217274654e+00 1.616161616161616355e+00 9.989981302705128741e-01
1.399637016217274654e+00 1.666666666666666741e+00 9.993980930751680258e-01
1.399637016217274654e+00 1.717171717171717349e+00 9.997836221964975234e-01
1.399637016217274654e+00 1.767676767676767513e+00 1.000153169527701280e+00
1.399637016217274654e+00 1.818181818181818343e+00 1.000505251549423713e+00
1.399637016217274654e+00 1.868686868686868729e+00 1.000838455230675494e+00
1.399637016217274654e+00 1.919191919191918894e+00 1.001151443643325978e+00
1.399637016217274654e+00 1.969696969696969724e+00 1.001442961268758758e+00
1.399637016217274654e+00 2.020202020202020332e+00 1.001711838976569791e+00
1.399637016217274654e+00 2.070707070707070940e+00 1.001956998656484910e+00
1.399637016217274654e+00 2.121212121212121549e+00 1.002177457486069567e+00
1.399637016217274654e+00 2.171717171717171269e+00 1.002372331818233819e+00
1.399637016217274654e+00 2.222222222222221877e+00 1.002540840673990408e+00
1.399637016217274654e+00 2.272727272727272929e+00 1.002682308827471225e+00
1.399637016217274654e+00 2.323232323232323537e+00 1.002796169471726451e+00
1.399637016217274654e+00 2.373737373737374146e+00 1.002881966455432705e+00
1.399637016217274654e+00 2.424242424242424754e+00 1.002939356082242162e+00
1.399637016217274654e+00 2.474747474747474474e+00 1.002968108466116615e+00
1.399637016217274654e+00 2.525252525252525526e+00 1.002968108437663153e+00
1.399637016217274654e+00 2.575757575757576134e+00 1.002939355998124116e+00
1.399637016217274654e+00 2.626262626262626743e+00 1.002881966319355111e+00
1.399637016217274654e+00 2.676767676767676907e+00 1.002796169289787098e+00
1.399637016217274654e+00 2.727272727272727071e+00 1.002682308608047856e+00
1.399637016217274654e+00 2.777777777777777679e+00 1.002540840427582847e+00
1.399637016217274654e+00 2.828282828282828731e+00 1.002372331557267016e+00
1.399637016217274654e+00 2.878787878787878896e+00 1.002177457224660895e+00
1.399637016217274654e+00 2.929292929292929504e+00 1.001956998410175714e+00
1.399637016217274654e+00 2.979797979797980112e+00 1.001711838762030515e+00
1.399637016217274654e+00 3.030303030303029832e+00 1.001442961103468088e+00
1.399637016217274654e+00 3.080808080808080884e+00 1.001151443545235553e+00
1.399637016217274654e+00 3.131313131313131493e+00 1.000838455217857748e+00
1.399637016217274654e+00 3.181818181818182101e+00 1.000505251639714599e+00
1.399637016217274654e+00 3.232323232323232709e+00 1.000153169738343228e+00
1.399637016217274654e+00 3.282828282828282873e+00 9.997836225437863877e-01
1.399637016217274654e+00 3.333333333333333481e+00 9.993980935741109128e-01
1.399637016217274654e+00 3.383838383838383645e+00 9.989981309345048466e-01
1.399637016217274654e+00 3.434343434343434698e+00 9.985853411525316137e-01
1.399637016217274654e+00 3.484848484848484862e+00 9.981613827732647160e-01
1.399637016217274654e+00 3.535353535353535026e+00 9.977279597390559251e-01
1.399637016217274654e+00 3.585858585858586078e+00 9.972868145796659478e-01
1.399637016217274654e+00 3.636363636363635798e+00 9.968397214393439620e-01
1.399637016217274654e+00 3.686868686868686851e+00 9.963884789682397880e-01
1.399637016217274654e+00 3.737373737373737459e+00 9.959349031062018076e-01
1.399637016217274654e+00 3.787878787878787623e+00 9.954808197875901765e-01
1.399637016217274654e+00 3.838383838383838675e+00 9.950280575962133778e-01
1.399637016217274654e+00 3.888888888888888395e+00 9.945784403998477741e-01
1.399637016217274654e+00 3.939393939393939448e+00 9.941337799940256348e-01
1.399637016217274654e+00 3.989898989898990056e+00 9.936958687849228866e-01
1.399637016217274654e+00 4.040404040404040664e+00 9.932664725411474160e-01
1.399637016217274654e+00 4.090909090909090828e+00 9.928473232441140661e-01
1.399637016217274654e+00 4.141414141414140992e+00 9.924401120664311238e-01
1.399637016217274654e+00 4.191919191919192045e+00 9.920464825073381787e-01
1.399637016217274654e+00 4.242424242424242209e+00 9.916680237137107667e-01
1.399637016217274654e+00 4.292929292929293261e+00 9.913062640145229309e-01
1.399637016217274654e+00 4.343434343434343425e+00 9.909626646958604734e-01
1.399637016217274654e+00 4.393939393939393590e+00 9.906386140427050346e-01
1.399637016217274654e+00 4.444444444444444642e+00 9.903354216726613091e-01
1.399637016217274654e+00 4.494949494949494806e+00 9.900543131856787138e-01
1.399637016217274654e+00 4.545454545454545858e+00 9.897964251525431800e-01
1.399637016217274654e+00 4.595959595959596022e+00 9.895628004635492747e-01
1.399637016217274654e+00 4.646464646464646187e+00 9.893543840572857073e-01
1.399637016217274654e+00 4.696969696969697239e+00 9.891720190478910935e-01
1.399637016217274654e+00 4.747474747474746515e+00 9.890164432674598549e-01
1.399637016217274654e+00 4.797979797979797567e+00 9.888882862385353079e-01
1.399637016217274654e+00 4.848484848484848619e+00 9.887880665897856858e-01
1.399637016217274654e+00 4.898989898989898784e+00 9.887161899260682452e-01
1.399637016217274654e+00 4.949494949494949836e+00 9.886729471621228393e-01
1.399637016217274654e+00 4.999999999999999112e+00 9.886585133271433845e-01
1.399637016217274654e+00 5.050505050505050164e+00 9.886729468454200642e-01
1.399637016217274654e+00 5.101010101010101216e+00 9.887161892961893184e-01
1.399637016217274654e+00 5.151515151515152269e+00 9.887880656537336721e-01
1.399637016217274654e+00 5.202020202020202433e+00 9.888882850066904595e-01
1.399637016217274654e+00 5.252525252525251709e+00 9.890164417534302865e-01
1.399637016217274654e+00 5.303030303030302761e+00 9.891720172683198253e-01
1.399637016217274654e+00 5.353535353535353813e+00 9.893543820316121895e-01
1.399637016217274654e+00 5.404040404040403978e+00 9.895627982137354950e-01
1.399637016217274654e+00 5.454545454545455030e+00 9.897964227027624684e-01
1.399637016217274654e+00 5.505050505050505194e+00 9.900543105619749040e-01
1.399637016217274654e+00 5.555555555555556246e+00 9.903354189025836973e-01
1.399637016217274654e+00 5.606060606060606410e+00 9.906386111549250195e-01
1.399637016217274654e+00 5.656565656565657463e+00 9.909626617197728748e-01
1.399637016217274654e+00 5.707070707070706739e+00 9.913062609798417579e-01
1.399637016217274654e+00 5.757575757575757791e+00 9.916680206500660955e-01
1.399637016217274654e+00 5.808080808080807955e+00 9.920464794438741407e-01
1.443375672974064106e+00 8.333333333333332593e-01 9.928502796443826606e-01
1.443375672974064106e+00 8.838383838383837565e-01 9.933030474017782163e-01
1.443375672974064106e+00 9.343434343434342537e-01 9.937640943081608169e-01
1.443375672974064106e+00 9.848484848484847509e-01 9.942310178348449101e-01
1.443375672974064106e+00 1.035353535353535248e+00 9.947014560814503303e-01
1.443375672974064106e+00 1.085858585858585634e+00 9.951731050382079946e-01
1.443375672974064106e+00 1.136363636363636243e+00 9.956437344559571079e-01
1.443375672974064106e+00 1.186868686868686629e+00 9.961112021538591765e-01
1.443375672974064106e+00 1.237373737373737237e+00 9.965734666214921544e-01
1.443375672974064106e+00 1.287878787878787623e+00 9.970285978006073746e-01
1.443375672974064106e+00 1.338383838383838231e+00 9.974747859619181867e-01
1.443375672974064106e+00 1.388888888888888840e+00 9.979103486233960041e-01
1.443375672974064106e+00 1.439393939393939226e+00 9.983337354881514081e-01
1.443375672974064106e+00 1.489898989898990056e+00 9.987435314115697960e-01
1.443375672974064106e+00 1.540404040404040220e+00 9.991384574384667427e-01
1.443375672974064106e+00 1.590909090909091050e+00 9.995173699810674384e-01
1.443375672974064106e+00 1.641414141414141437e+00 9.998792582372303395e-01
1.443375672974064106e+00 1.691919191919192045e+00 1.000223239974933565e+00
1.443375672974064106e+00 1.742424242424242431e+00 1.000548555833320030e+00
1.443375672974064106e+00 1.792929292929292817e+00 1.000854562312112561e+00
1.443375672974064106e+00 1.843434343434343425e+00 1.001140723639622809e+00
1.443375672974064106e+00 1.893939393939394034e+00 1.001406602724643102e+00
1.443375672974064106e+00 1.944444444444444198e+00 1.001651851408953409e+00
1.443375672974064106e+00 1.994949494949495028e+00 1.001876200244853354e+00
1.443375672974064106e+00 2.045454545454545414e+00 1.002079448025921193e+00
1.443375672974064106e+00 2.095959595959596022e+00 1.002261451299069517e+00
1.443375672974064106e+00 2.146464646464646631e+00 1.002422114081915838e+00
1.443375672974064106e+00 2.196969696969696795e+00 1.002561378001625592e+00
1.443375672974064106e+00 2.247474747474747403e+00 1.002679213059815444e+00
1.443375672974064106e+00 2.297979797979798011e+00 1.002775609213085062e+00
1.443375672974064106e+00 2.348484848484848619e+00 1.002850568940497844e+00
1.443375672974064106e+00 2.398989898989898784e+00 1.002904100948177835e+00
1.443375672974064106e+00 2.449494949494949392e+00 1.002936215137507636e+00
1.443375672974064106e+00 2.499999999999999556e+00 1.002946918937589693e+00
1.443375672974064106e+00 2.550505050505050608e+00 1.002936215075108661e+00
1.443375672974064106e+00 2.601010101010101216e+00 1.002904100825975808e+00
1.443375672974064106e+00 2.651515151515151381e+00 1.002850568763636430e+00
1.443375672974064106e+00 2.702020202020201989e+00 1.002775608989160405e+00
1.443375672974064106e+00 2.752525252525251709e+00 1.002679212798734953e+00
1.443375672974064106e+00 2.803030303030303205e+00 1.002561377715422752e+00
1.443375672974064106e+00 2.853535353535353369e+00 1.002422113784524615e+00
1.443375672974064106e+00 2.904040404040403978e+00 1.002261451006063009e+00
1.443375672974064106e+00 2.954545454545454586e+00 1.002079447754218533e+00
1.443375672974064106e+00 3.005050505050505194e+00 1.001876200012396856e+00
1.443375672974064106e+00 3.055555555555554914e+00 1.001651851234365953e+00
1.443375672974064106e+00 3.106060606060605966e+00 1.001406602626868425e+00
1.443375672974064106e+00 3.156565656565656575e+00 1.001140723637556018e+00
1.443375672974064106e+00 3.207070707070707183e+00 1.000854562424226213e+00
1.443375672974064106e+00 3.257575757575757347e+00 1.000548556077291984e+00
1.443375672974064106e+00 3.308080808080807955e+00 1.000223240367285049e+00
1.443375672974064106e+00 3.358585858585859008e+00 9.998792587929774545e-01
1.443375672974064106e+00 3.409090909090909172e+00 9.995173707133929719e-01
1.443375672974064106e+00 3.459595959595960224e+00 9.991384583584203005e-01
1.443375672974064106e+00 3.510101010101009944e+00 9.987435325277972398e-01
1.443375672974064106e+00 3.560606060606060108e+00 9.983337368066607098e-01
1.443375672974064106e+00 3.611111111111111160e+00 9.979103501473661764e-01
1.443375672974064106e+00 3.661616161616160880e+00 9.974747876915471823e-01
1.443375672974064106e+00 3.712121212121211933e+00 9.970285997330115002e-01
1.443375672974064106e+00 3.762626262626262985e+00 9.965734687506506706e-01
1.443375672974064106e+00 3.813131313131313149e+00 9.961112044706113000e-01
1.443375672974064106e+00 3.863636363636364202e+00 9.956437369480478639e-01
1.443375672974064106e+00 3.914141414141413922e+00 9.951731076903836959e-01
1.443375672974064106e+00 3.964646464646464974e+00 9.947014588756054598e-01
1.443375672974064106e+00 4.015151515151514694e+00 9.942310207502141894e-01
1.443375672974064106e+00 4.065656565656565746e+00 9.937640973215557949e-01
1.443375672974064106e+00 4.116161616161615910e+00 9.933030504878637146e-01
1.443375672974064106e+00 4.166666666666666075e+00 9.928502827759930760e-01
1.443375672974064106e+00 4.217171717171717127e+00 9.924082188810792182e-01
1.443375672974064106e+00 4.267676767676768179e+00 9.919792862238291375e-01
1.443375672974064106e+00 4.318181818181818343e+00 9.915658947594844230e-01
1.443375672974064106e+00 4.368686868686869396e+00 9.911704162873548052e-01
1.443375672974064106e+00 4.419191919191918672e+00 9.907951635210228147e-01
1.443375672974064106e+00 4.469696969696969724e+00 9.904423691865857915e-01
1.443375672974064106e+00 4.520202020202019888e+00 9.901141654195819708e-01
1.443375672974064106e+00 4.570707070707070940e+00 9.898125637304102664e-01
1.443375672974064106e+00 4.621212121212121104e+00 9.895394358031395221e-01
1.443375672974064106e+00 4.671717171717171269e+00 9.892964953836502762e-01
1.443375672974064106e+00 4.722222222222222321e+00 9.890852815002034726e-01
1.443375672974064106e+00 4.772727272727271597e+00 9.889071432429461517e-01
1.443375672974064106e+00 4.823232323232322649e+00 9.887632263088398377e-01
1.443375672974064106e+00 4.873737373737373701e+00 9.886544614952726961e-01
1.443375672974064106e+00 4.924242424242423866e+00 9.885815552996062294e-01
1.443375672974064106e+00 4.974747474747474918e+00 9.885449827534504852e-01
1.443375672974064106e+00 5.025252525252525082e+00 9.885449825900549659e-01
1.443375672974064106e+00 5.075757575757576134e+00 9.885815548112527607e-01
1.443375672974064106e+00 5.126262626262626299e+00 9.886544606874327901e-01
1.443375672974064106e+00 5.176767676767677351e+00 9.887632251905456027e-01
1.443375672974064106e+00 5.227272727272726627e+00 9.889071418266620617e-01
1.443375672974064106e+00 5.277777777777776791e+00 9.890852798016459557e-01
1.443375672974064106e+00 5.328282828282827843e+00 9.892964934215647821e-01
1.443375672974064106e+00 5.378787878787878896e+00 9.895394335990326251e-01
1.443375672974064106e+00 5.429292929292929060e+00 9.898125613082453533e-01
1.443375672974064106e+00 5.479797979797980112e+00 9.901141628054384025e-01
1.443375672974064106e+00 5.530303030303030276e+00 9.904423664082923073e-01
1.443375672974064106e+00 5.580808080808081328e+00 9.907951606077666229e-01
1.443375672974064106e+00 5.631313131313130604e+00 9.911704132692751301e-01
1.443375672974064106e+00 5.681818181818181657e+00 9.915658916672535073e-01
1.443375672974064106e+00 5.732323232323231821e+00 9.919792830882320223e-01
1.443375672974064106e+00 5.782828282828282873e+00 9.924082157325945230e-01
1.443375672974064106e+00 5.833333333333333037e+00 9.928502796443826606e-01
1.487114329730854001e+00 8.585858585858586745e-01 9.937778940049293297e-01
1.487114329730854001e+00 9.090909090909091717e-01 9.942778547317521198e-01
1.487114329730854001e+00 9.595959595959596689e-01 9.947801906603965794e-01
1.487114329730854001e+00 1.010101010101010166e+00 9.952818831535680255e-01
1.487114329730854001e+00 1.060606060606060552e+00 9.957800482666487873e-01
1.487114329730854001e+00 1.111111111111111160e+00 9.962719622592888236e-01
1.487114329730854001e+00 1.161616161616161547e+00 9.967550841127019723e-01
1.487114329730854001e+00 1.212121212121212155e+00 9.972270747761597942e-01
1.487114329730854001e+00 1.262626262626262763e+00 9.976858129201360281e-01
1.487114329730854001e+00 1.313131313131313371e+00 9.981294070307416000e-01
1.487114329730854001e+00 1.363636363636363757e+00 9.985562037395853130e-01
1.487114329730854001e+00 1.414141414141413922e+00 9.989647923440457822e-01
1.487114329730854001e+00 1.464646464646464752e+00 9.993540055341368911e-01
1.487114329730854001e+00 1.515151515151515360e+00 9.997229164027452430e-01
1.487114329730854001e+00 1.565656565656565524e+00 1.000070831875017996e+00
1.487114329730854001e+00 1.616161616161616355e+00 1.000397282749135197e+00
1.487114329730854001e+00 1.666666666666666741e+00 1.000702010593717217e+00
1.487114329730854001e+00 1.717171717171717349e+00 1.000984951795859113e+00
1.487114329730854001e+00 1.767676767676767735e+00 1.001246219097437162e+00
1.487114329730854001e+00 1.818181818181817899e+00 1.001486080995243722e+00
1.487114329730854001e+00 1.868686868686868729e+00 1.001704939412056072e+00
1.487114329730854001e+00 1.919191919191919338e+00 1.001903306070433208e+00
1.487114329730854001e+00 1.969696969696969502e+00 1.002081778018487634e+00
1.487114329730854001e+00 2.020202020202020332e+00 1.002241012766830197e+00
1.487114329730854001e+00 2.070707070707070940e+00 1.002381703498169907e+00
1.487114329730854001e+00 2.121212121212121549e+00 1.002504554805682790e+00
1.487114329730854001e+00 2.171717171717172157e+00 1.002610259403307946e+00
1.487114329730854001e+00 2.222222222222221877e+00 1.002699476230836773e+00
1.487114329730854001e+00 2.272727272727272485e+00 1.002772810349378929e+00
1.487114329730854001e+00 2.323232323232323537e+00 1.002830794988956109e+00
1.487114329730854001e+00 2.373737373737374146e+00 1.002873876070162762e+00
1.487114329730854001e+00 2.424242424242424754e+00 1.002902399476733653e+00
1.487114329730854001e+00 2.474747474747474918e+00 1.002916601306160338e+00
1.487114329730854001e+00 2.525252525252525082e+00 1.002916601272069830e+00
1.487114329730854001e+00 2.575757575757576134e+00 1.002902399375807718e+00
1.487114329730854001e+00 2.626262626262626743e+00 1.002873875906409973e+00
1.487114329730854001e+00 2.676767676767676907e+00 1.002830794768977407e+00
1.487114329730854001e+00 2.727272727272727515e+00 1.002772810082243060e+00
1.487114329730854001e+00 2.777777777777777679e+00 1.002699475927912864e+00
1.487114329730854001e+00 2.828282828282827843e+00 1.002610259078054566e+00
1.487114329730854001e+00 2.878787878787878896e+00 1.002504554473395704e+00
1.487114329730854001e+00 2.929292929292929504e+00 1.002381703175695637e+00
1.487114329730854001e+00 2.979797979797980112e+00 1.002241012472250059e+00
1.487114329730854001e+00 3.030303030303030720e+00 1.002081777770773785e+00
1.487114329730854001e+00 3.080808080808080440e+00 1.001903305889085383e+00
1.487114329730854001e+00 3.131313131313131493e+00 1.001704939316726994e+00
1.487114329730854001e+00 3.181818181818182101e+00 1.001486081005354523e+00
1.487114329730854001e+00 3.232323232323232709e+00 1.001246219231792578e+00
1.487114329730854001e+00 3.282828282828282873e+00 1.000984952072269341e+00
1.487114329730854001e+00 3.333333333333333481e+00 1.000702011028630878e+00
1.487114329730854001e+00 3.383838383838384090e+00 1.000397283357289169e+00
1.487114329730854001e+00 3.434343434343433810e+00 1.000070832669114118e+00
1.487114329730854001e+00 3.484848484848484862e+00 9.997229173931557744e-01
1.487114329730854001e+00 3.535353535353535470e+00 9.993540067286431627e-01
1.487114329730854001e+00 3.585858585858585634e+00 9.989647937476180406e-01
1.487114329730854001e+00 3.636363636363636687e+00 9.985562053542053063e-01
1.487114329730854001e+00 3.686868686868686407e+00 9.981294088552719046e-01
1.487114329730854001e+00 3.737373737373737459e+00 9.976858149502383366e-01
1.487114329730854001e+00 3.787878787878788067e+00 9.972270770042633847e-01
1.487114329730854001e+00 3.838383838383837787e+00 9.967550865280259131e-01
1.487114329730854001e+00 3.888888888888888840e+00 9.962719648479125834e-01
1.487114329730854001e+00 3.939393939393939004e+00 9.957800510116368020e-01
1.487114329730854001e+00 3.989898989898990056e+00 9.952818860351424490e-01
1.487114329730854001e+00 4.040404040404040664e+00 9.947801936561581071e-01
1.487114329730854001e+00 4.090909090909090828e+00 9.942778578169428894e-01
1.487114329730854001e+00 4.141414141414141881e+00 9.937778971527376770e-01
1.487114329730854001e+00 4.191919191919191157e+00 9.932834368122853697e-01
1.487114329730854001e+00 4.242424242424242209e+00 9.927976779817251352e-01
1.487114329730854001e+00 4.292929292929293261e+00 9.923238655224780880e-01
1.487114329730854001e+00 4.343434343434343425e+00 9.918652541667393185e-01
1.487114329730854001e+00 4.393939393939393590e+00 9.914250737403924596e-01
1.487114329730854001e+00 4.444444444444443754e+00 9.910064939020829522e-01
1.487114329730854001e+00 4.494949494949494806e+00 9.906125888985279904e-01
1.487114329730854001e+00 4.545454545454545858e+00 9.902463028397294753e-01
1.487114329730854001e+00 4.595959595959596022e+00 9.899104159934530855e-01
1.487114329730854001e+00 4.646464646464646187e+00 9.896075125862928701e-01
1.487114329730854001e+00 4.696969696969696351e+00 9.893399505789256532e-01
1.487114329730854001e+00 4.747474747474747403e+00 9.891098338561534753e-01
1.487114329730854001e+00 4.797979797979797567e+00 9.889189872384205326e-01
1.487114329730854001e+00 4.848484848484848619e+00 9.887689346811848745e-01
1.487114329730854001e+00 4.898989898989898784e+00 9.886608809824738442e-01
1.487114329730854001e+00 4.949494949494949836e+00 9.885956972678802135e-01
1.487114329730854001e+00 5.000000000000000000e+00 9.885739104669367672e-01
1.487114329730854001e+00 5.050505050505050164e+00 9.885956969361365809e-01
1.487114329730854001e+00 5.101010101010101216e+00 9.886608803227332487e-01
1.487114329730854001e+00 5.151515151515152269e+00 9.887689337008852553e-01
1.487114329730854001e+00 5.202020202020202433e+00 9.889189859485854051e-01
1.487114329730854001e+00 5.252525252525253485e+00 9.891098322712332802e-01
1.487114329730854001e+00 5.303030303030302761e+00 9.893399487165912554e-01
1.487114329730854001e+00 5.353535353535353813e+00 9.896075104671826494e-01
1.487114329730854001e+00 5.404040404040403978e+00 9.899104136408767296e-01
1.487114329730854001e+00 5.454545454545455030e+00 9.902463002793377989e-01
1.487114329730854001e+00 5.505050505050505194e+00 9.906125861579504477e-01
1.487114329730854001e+00 5.555555555555556246e+00 9.910064910105352842e-01
1.487114329730854001e+00 5.606060606060606410e+00 9.914250707282687980e-01
1.487114329730854001e+00 5.656565656565657463e+00 9.918652510651860821e-01
1.487114329730854001e+00 5.707070707070706739e+00 9.923238623629636601e-01
1.487114329730854001e+00 5.757575757575757791e+00 9.927976747956077652e-01
1.487114329730854001e+00 5.808080808080807955e+00 9.932834336303868472e-01
1.487114329730854001e+00 5.858585858585859008e+00 9.937778940049293297e-01
1.530852986487643896e+00 8.838383838383838675e-01 9.948045875738847910e-01
1.530852986487643896e+00 9.343434343434343647e-01 9.953395825492686866e-01
1.530852986487643896e+00 9.848484848484848619e-01 9.958706087121235173e-01
1.530852986487643896e+00 1.035353535353535470e+00 9.963941752078255831e-01
1.530852986487643896e+00 1.085858585858585856e+00 9.969070234877354109e-01
1.530852986487643896e+00 1.136363636363636465e+00 9.974061589394870309e-01
1.530852986487643896e+00 1.186868686868686851e+00 9.978888779020901323e-01
1.530852986487643896e+00 1.237373737373737459e+00 9.983527897164269360e-01
1.530852986487643896e+00 1.287878787878788067e+00 9.987958335427034040e-01
1.530852986487643896e+00 1.338383838383838453e+00 9.992162897614415007e-01
1.530852986487643896e+00 1.388888888888889062e+00 9.996127858621779438e-01
1.530852986487643896e+00 1.439393939393939448e+00 9.999842968128181964e-01
1.530852986487643896e+00 1.489898989898990056e+00 1.000330139991144618e+00
1.530852986487643896e+00 1.540404040404040442e+00 1.000649964846852757e+00
1.530852986487643896e+00 1.590909090909091050e+00 1.000943737546308832e+00
1.530852986487643896e+00 1.641414141414141437e+00 1.001211720931647786e+00
1.530852986487643896e+00 1.691919191919192045e+00 1.001454450199562363e+00
1.530852986487643896e+00 1.742424242424242431e+00 1.001672704772027966e+00
1.530852986487643896e+00 1.792929292929293039e+00 1.001867476890161202e+00
1.530852986487643896e+00 1.843434343434343425e+00 1.002039937512514411e+00
1.530852986487643896e+00 1.893939393939394034e+00 1.002191400139541777e+00
1.530852986487643896e+00 1.944444444444444420e+00 1.002323283216113747e+00
1.530852986487643896e+00 1.994949494949495028e+00 1.002437071783328637e+00
1.530852986487643896e+00 2.045454545454545414e+00 1.002534279059170697e+00
1.530852986487643896e+00 2.095959595959596022e+00 1.002616408624681155e+00
1.530852986487643896e+00 2.146464646464646631e+00 1.002684917878300164e+00
1.530852986487643896e+00 2.196969696969696795e+00 1.002741183396157476e+00
1.530852986487643896e+00 2.247474747474747403e+00 1.002786468800727748e+00
1.530852986487643896e+00 2.297979797979798011e+00 1.002821895695052756e+00
1.530852986487643896e+00 2.348484848484848619e+00 1.002848418165374955e+00
1.530852986487643896e+00 2.398989898989898784e+00 1.002866801292449317e+00
1.530852986487643896e+00 2.449494949494949392e+00 1.002877604041995996e+00
1.530852986487643896e+00 2.500000000000000000e+00 1.002881166828931470e+00
1.530852986487643896e+00 2.550505050505050608e+00 1.002877603969317244e+00
1.530852986487643896e+00 2.601010101010101216e+00 1.002866801149830511e+00
1.530852986487643896e+00 2.651515151515151381e+00 1.002848417958245086e+00
1.530852986487643896e+00 2.702020202020201989e+00 1.002821895431428301e+00
1.530852986487643896e+00 2.752525252525252597e+00 1.002786468491068117e+00
1.530852986487643896e+00 2.803030303030303205e+00 1.002741183053168506e+00
1.530852986487643896e+00 2.853535353535353369e+00 1.002684917516700080e+00
1.530852986487643896e+00 2.904040404040403978e+00 1.002616408260927239e+00
1.530852986487643896e+00 2.954545454545454586e+00 1.002534278711149973e+00
1.530852986487643896e+00 3.005050505050505194e+00 1.002437071470023477e+00
1.530852986487643896e+00 3.055555555555555358e+00 1.002323282957241712e+00
1.530852986487643896e+00 3.106060606060605966e+00 1.002191399955178808e+00
1.530852986487643896e+00 3.156565656565656575e+00 1.002039937422708249e+00
1.530852986487643896e+00 3.207070707070707183e+00 1.001867476914540145e+00
1.530852986487643896e+00 3.257575757575757347e+00 1.001672704929411628e+00
1.530852986487643896e+00 3.308080808080807955e+00 1.001454450507581084e+00
1.530852986487643896e+00 3.358585858585858563e+00 1.001211721406378263e+00
1.530852986487643896e+00 3.409090909090909616e+00 1.000943738201931499e+00
1.530852986487643896e+00 3.459595959595959336e+00 1.000649965695333599e+00
1.530852986487643896e+00 3.510101010101010388e+00 1.000330141041954279e+00
1.530852986487643896e+00 3.560606060606060996e+00 9.999842980726848518e-01
1.530852986487643896e+00 3.611111111111111160e+00 9.996127873348853443e-01
1.530852986487643896e+00 3.661616161616162213e+00 9.992162914476697688e-01
1.530852986487643896e+00 3.712121212121211933e+00 9.987958354399204541e-01
1.530852986487643896e+00 3.762626262626262985e+00 9.983527918188307426e-01
1.530852986487643896e+00 3.813131313131313593e+00 9.978888802006019576e-01
1.530852986487643896e+00 3.863636363636363313e+00 9.974061614217977212e-01
1.530852986487643896e+00 3.914141414141414366e+00 9.969070261384049836e-01
1.530852986487643896e+00 3.964646464646464530e+00 9.963941780084307753e-01
1.530852986487643896e+00 4.015151515151515582e+00 9.958706116414599574e-01
1.530852986487643896e+00 4.065656565656565746e+00 9.953395855835929229e-01
1.530852986487643896e+00 4.116161616161616799e+00 9.948045906872048372e-01
1.530852986487643896e+00 4.166666666666666963e+00 9.942693142907086390e-01
1.530852986487643896e+00 4.217171717171717127e+00 9.937376007027474145e-01
1.530852986487643896e+00 4.267676767676768179e+00 9.932134085468503626e-01
1.530852986487643896e+00 4.318181818181818343e+00 9.927007655755806237e-01
1.530852986487643896e+00 4.368686868686869396e+00 9.922037216066956766e-01
1.530852986487643896e+00 4.419191919191919560e+00 9.917263002671454775e-01
1.530852986487643896e+00 4.469696969696969724e+00 9.912724502532940241e-01
1.530852986487643896e+00 4.520202020202020776e+00 9.908459968271592366e-01
1.530852986487643896e+00 4.570707070707070940e+00 9.904505942685959408e-01
1.530852986487643896e+00 4.621212121212121104e+00 9.900896799920960722e-01
1.530852986487643896e+00 4.671717171717172157e+00 9.897664310144841382e-01
1.530852986487643896e+00 4.722222222222222321e+00 9.894837234265299042e-01
1.530852986487643896e+00 4.772727272727273373e+00 9.892440954779525564e-01
1.530852986487643896e+00 4.823232323232322649e+00 9.890497148320965826e-01
1.530852986487643896e+00 4.873737373737373701e+00 9.889023504845567691e-01
1.530852986487643896e+00 4.924242424242424754e+00 9.888033497702291008e-01
1.530852986487643896e+00 4.974747474747474918e+00 9.887536208067206900e-01
1.530852986487643896e+00 5.025252525252525970e+00 9.887536206400087124e-01
1.530852986487643896e+00 5.075757575757575246e+00 9.888033492719900952e-01
1.530852986487643896e+00 5.126262626262626299e+00 9.889023496604546493e-01
1.530852986487643896e+00 5.176767676767677351e+00 9.890497136914807585e-01
1.530852986487643896e+00 5.227272727272726627e+00 9.892440940337227095e-01
1.530852986487643896e+00 5.277777777777777679e+00 9.894837216949504688e-01
1.530852986487643896e+00 5.328282828282827843e+00 9.897664290149512656e-01
1.530852986487643896e+00 5.378787878787878896e+00 9.900896777468580767e-01
1.530852986487643896e+00 5.429292929292929060e+00 9.904505918024373301e-01
1.530852986487643896e+00 5.479797979797980112e+00 9.908459941670474391e-01
1.530852986487643896e+00 5.530303030303030276e+00 9.912724474279941411e-01
1.530852986487643896e+00 5.580808080808081328e+00 9.917262973068166065e-01
1.530852986487643896e+00 5.631313131313130604e+00 9.922037185424661399e-01
1.530852986487643896e+00 5.681818181818181657e+00 9.927007624391145368e-01
1.530852986487643896e+00 5.732323232323231821e+00 9.932134053699073206e-01
1.530852986487643896e+00 5.782828282828282873e+00 9.937375975167483944e-01
1.530852986487643896e+00 5.833333333333333037e+00 9.942693111263094519e-01
1.530852986487643896e+00 5.883838383838384090e+00 9.948045875738847910e-01
1.574591643244433792e+00 9.090909090909091717e-01 9.959051210943259402e-01
1.574591643244433792e+00 9.595959595959596689e-01 9.964629734117489424e-01
1.574591643244433792e+00 1.010101010101010166e+00 9.970102311986825949e-01
1.574591643244433792e+00 1.060606060606060552e+00 9.975430739302921790e-01
1.574591643244433792e+00 1.111111111111111160e+00 9.980580124170549405e-01
1.574591643244433792e+00 1.161616161616161547e+00 9.985519244738459976e-01
1.574591643244433792e+00 1.212121212121212155e+00 9.990220843660029271e-01
1.574591643244433792e+00 1.262626262626262541e+00 9.994661856422997204e-01
1.574591643244433792e+00 1.313131313131313371e+00 9.998823570720940523e-01
1.574591643244433792e+00 1.363636363636363757e+00 1.000269171515478339e+00
1.574591643244433792e+00 1.414141414141414366e+00 1.000625647669227680e+00
1.574591643244433792e+00 1.464646464646464530e+00 1.000951244745892810e+00
1.574591643244433792e+00 1.515151515151515360e+00 1.001245850256647252e+00
1.574591643244433792e+00 1.565656565656565746e+00 1.001509761178711377e+00
1.574591643244433792e+00 1.616161616161615910e+00 1.001743658893487376e+00
1.574591643244433792e+00 1.666666666666666741e+00 1.001948578380337684e+00
1.574591643244433792e+00 1.717171717171717349e+00 1.002125872241589333e+00
1.574591643244433792e+00 1.767676767676767735e+00 1.002277170215419400e+00
1.574591643244433792e+00 1.818181818181818343e+00 1.002404334903459260e+00
1.574591643244433792e+00 1.868686868686868507e+00 1.002509414498165219e+00
1.574591643244433792e+00 1.919191919191919338e+00 1.002594593340253137e+00
1.574591643244433792e+00 1.969696969696969724e+00 1.002662141168136012e+00
1.574591643244433792e+00 2.020202020202019888e+00 1.002714361938787269e+00
1.574591643244433792e+00 2.070707070707070940e+00 1.002753543102548495e+00
1.574591643244433792e+00 2.121212121212121104e+00 1.002781906203046081e+00
1.574591643244433792e+00 2.171717171717172157e+00 1.002801559647790608e+00
1.574591643244433792e+00 2.222222222222222321e+00 1.002814454455646098e+00
1.574591643244433792e+00 2.272727272727272485e+00 1.002822343734790733e+00
1.574591643244433792e+00 2.323232323232323093e+00 1.002826746579943640e+00
1.574591643244433792e+00 2.373737373737374146e+00 1.002828917001554743e+00
1.574591643244433792e+00 2.424242424242424754e+00 1.002829818413590424e+00
1.574591643244433792e+00 2.474747474747474918e+00 1.002830104111888998e+00
1.574591643244433792e+00 2.525252525252525526e+00 1.002830104073394013e+00
1.574591643244433792e+00 2.575757575757575246e+00 1.002829818299489029e+00
1.574591643244433792e+00 2.626262626262626743e+00 1.002828916815974303e+00
1.574591643244433792e+00 2.676767676767676907e+00 1.002826746329677166e+00
1.574591643244433792e+00 2.727272727272727515e+00 1.002822343429174534e+00
1.574591643244433792e+00 2.777777777777778123e+00 1.002814454106387476e+00
1.574591643244433792e+00 2.828282828282827843e+00 1.002801559268751586e+00
1.574591643244433792e+00 2.878787878787878451e+00 1.002781905809987606e+00
1.574591643244433792e+00 2.929292929292929504e+00 1.002753542712838231e+00
1.574591643244433792e+00 2.979797979797980112e+00 1.002714361571073631e+00
1.574591643244433792e+00 3.030303030303030720e+00 1.002662140842002225e+00
1.574591643244433792e+00 3.080808080808080884e+00 1.002594593075843976e+00
1.574591643244433792e+00 3.131313131313131048e+00 1.002509414315803316e+00
1.574591643244433792e+00 3.181818181818182101e+00 1.002404334823254528e+00
1.574591643244433792e+00 3.232323232323232709e+00 1.002277170256874683e+00
1.574591643244433792e+00 3.282828282828282873e+00 1.002125872423215380e+00
1.574591643244433792e+00 3.333333333333333481e+00 1.001948578719275673e+00
1.574591643244433792e+00 3.383838383838384090e+00 1.001743659405154530e+00
1.574591643244433792e+00 3.434343434343434698e+00 1.001509761876467230e+00
1.574591643244433792e+00 3.484848484848484418e+00 1.001245851151492339e+00
1.574591643244433792e+00 3.535353535353535470e+00 1.000951245846202431e+00
1.574591643244433792e+00 3.585858585858586078e+00 1.000625648980525861e+00
1.574591643244433792e+00 3.636363636363635798e+00 1.000269173040252868e+00
1.574591643244433792e+00 3.686868686868686851e+00 9.998823588096655834e-01
1.574591643244433792e+00 3.737373737373737015e+00 9.994661875887329572e-01
1.574591643244433792e+00 3.787878787878788067e+00 9.990220865140752027e-01
1.574591643244433792e+00 3.838383838383838675e+00 9.985519268130653714e-01
1.574591643244433792e+00 3.888888888888888395e+00 9.980580149337335838e-01
1.574591643244433792e+00 3.939393939393939448e+00 9.975430766076686107e-01
1.574591643244433792e+00 3.989898989898989612e+00 9.970102340170968747e-01
1.574591643244433792e+00 4.040404040404040664e+00 9.964629763488633829e-01
1.574591643244433792e+00 4.090909090909090828e+00 9.959051241253938924e-01
1.574591643244433792e+00 4.141414141414141881e+00 9.953407878041293788e-01
1.574591643244433792e+00 4.191919191919192045e+00 9.947743212307553762e-01
1.574591643244433792e+00 4.242424242424242209e+00 9.942102706162918579e-01
1.574591643244433792e+00 4.292929292929293261e+00 9.936533197823840258e-01
1.574591643244433792e+00 4.343434343434343425e+00 9.931082324817471774e-01
1.574591643244433792e+00 4.393939393939393590e+00 9.925797926506405577e-01
1.574591643244433792e+00 4.444444444444444642e+00 9.920727434866646322e-01
1.574591643244433792e+00 4.494949494949494806e+00 9.915917262675099098e-01
1.574591643244433792e+00 4.545454545454545858e+00 9.911412198341164048e-01
1.574591643244433792e+00 4.595959595959596022e+00 9.907254816549698750e-01
1.574591643244433792e+00 4.646464646464646187e+00 9.903484913669392542e-01
1.574591643244433792e+00 4.696969696969697239e+00 9.900138976526263734e-01
1.574591643244433792e+00 4.747474747474746515e+00 9.897249692650350594e-01
1.574591643244433792e+00 4.797979797979797567e+00 9.894845509484113677e-01
1.574591643244433792e+00 4.848484848484847731e+00 9.892950249302057131e-01
1.574591643244433792e+00 4.898989898989898784e+00 9.891582785745208772e-01
1.574591643244433792e+00 4.949494949494949836e+00 9.890756786934041811e-01
1.574591643244433792e+00 5.000000000000000000e+00 9.890480529104936913e-01
1.574591643244433792e+00 5.050505050505050164e+00 9.890756783633631866e-01
1.574591643244433792e+00 5.101010101010100328e+00 9.891582779182205298e-01
1.574591643244433792e+00 5.151515151515152269e+00 9.892950239551556724e-01
1.574591643244433792e+00 5.202020202020202433e+00 9.894845496657395101e-01
1.574591643244433792e+00 5.252525252525253485e+00 9.897249676893278281e-01
1.574591643244433792e+00 5.303030303030302761e+00 9.900138958017179469e-01
1.574591643244433792e+00 5.353535353535352925e+00 9.903484892616540858e-01
1.574591643244433792e+00 5.404040404040403978e+00 9.907254793188254860e-01
1.574591643244433792e+00 5.454545454545455030e+00 9.911412172929857656e-01
1.574591643244433792e+00 5.505050505050505194e+00 9.915917235492510695e-01
1.574591643244433792e+00 5.555555555555556246e+00 9.920727406207271448e-01
1.574591643244433792e+00 5.606060606060606410e+00 9.925797896676478160e-01
1.574591643244433792e+00 5.656565656565657463e+00 9.931082294130667565e-01
1.574591643244433792e+00 5.707070707070706739e+00 9.936533166596887012e-01
1.574591643244433792e+00 5.757575757575757791e+00 9.942102674711227328e-01
1.574591643244433792e+00 5.808080808080807955e+00 9.947743180940887830e-01
1.574591643244433792e+00 5.858585858585859008e+00 9.953407847059577707e-01
1.574591643244433792e+00 5.909090909090909172e+00 9.959051210943259402e-01
1.618330300001223687e+00 9.343434343434343647e-01 9.970541597467298400e-01
1.618330300001223687e+00 9.848484848484848619e-01 9.976228573998179305e-01
1.618330300001223687e+00 1.035353535353535470e+00 9.981742061210758798e-01
1.618330300001223687e+00 1.085858585858585856e+00 9.987041947780901374e-01
1.618330300001223687e+00 1.136363636363636465e+00 9.992092419952555149e-01
1.618330300001223687e+00 1.186868686868686851e+00 9.996862338622829469e-01
1.618330300001223687e+00 1.237373737373737459e+00 1.000132553854661266e+00
1.618330300001223687e+00 1.287878787878788067e+00 1.000546104565908090e+00
1.618330300001223687e+00 1.338383838383838453e+00 1.000925320983954592e+00
1.618330300001223687e+00 1.388888888888889062e+00 1.001269175180469873e+00
1.618330300001223687e+00 1.439393939393939448e+00 1.001577172420185846e+00
1.618330300001223687e+00 1.489898989898990056e+00 1.001849338835095748e+00
1.618330300001223687e+00 1.540404040404040442e+00 1.002086200943537175e+00
1.618330300001223687e+00 1.590909090909091050e+00 1.002288757424474541e+00
1.618330300001223687e+00 1.641414141414141437e+00 1.002458443680700917e+00
1.618330300001223687e+00 1.691919191919192045e+00 1.002597089839120326e+00
1.618330300001223687e+00 1.742424242424242431e+00 1.002706872940026805e+00
1.618330300001223687e+00 1.792929292929293039e+00 1.002790264158623712e+00
1.618330300001223687e+00 1.843434343434343425e+00 1.002849971979457244e+00
1.618330300001223687e+00 1.893939393939394034e+00 1.002888882306841145e+00
1.618330300001223687e+00 1.944444444444444420e+00 1.002909996540570337e+00
1.618330300001223687e+00 1.994949494949495028e+00 1.002916368675687453e+00
1.618330300001223687e+00 2.045454545454545414e+00 1.002911042497202754e+00
1.618330300001223687e+00 2.095959595959596022e+00 1.002896989935353256e+00
1.618330300001223687e+00 2.146464646464646631e+00 1.002877051624303295e+00
1.618330300001223687e+00 2.196969696969696795e+00 1.002853880667515796e+00
1.618330300001223687e+00 2.247474747474747403e+00 1.002829890557020542e+00
1.618330300001223687e+00 2.297979797979798011e+00 1.002807208122396432e+00
1.618330300001223687e+00 2.348484848484848619e+00 1.002787632299620091e+00
1.618330300001223687e+00 2.398989898989898784e+00 1.002772599411434928e+00
1.618330300001223687e+00 2.449494949494949392e+00 1.002763155541135154e+00
1.618330300001223687e+00 2.500000000000000000e+00 1.002759936462473078e+00
1.618330300001223687e+00 2.550505050505050608e+00 1.002763155461656508e+00
1.618330300001223687e+00 2.601010101010101216e+00 1.002772599255226549e+00
1.618330300001223687e+00 2.651515151515151381e+00 1.002787632072130064e+00
1.618330300001223687e+00 2.702020202020201989e+00 1.002807207831670766e+00
1.618330300001223687e+00 2.752525252525252597e+00 1.002829890213558173e+00
1.618330300001223687e+00 2.803030303030303205e+00 1.002853880284075627e+00
1.618330300001223687e+00 2.853535353535353369e+00 1.002877051215669058e+00
1.618330300001223687e+00 2.904040404040403978e+00 1.002896989518061499e+00
1.618330300001223687e+00 2.954545454545454586e+00 1.002911042089236648e+00
1.618330300001223687e+00 3.005050505050505194e+00 1.002916368296141947e+00
1.618330300001223687e+00 3.055555555555555358e+00 1.002909996209294441e+00
1.618330300001223687e+00 3.106060606060605966e+00 1.002888882044063568e+00
1.618330300001223687e+00 3.156565656565656575e+00 1.002849971805400475e+00
1.618330300001223687e+00 3.207070707070707183e+00 1.002790264093113892e+00
1.618330300001223687e+00 3.257575757575757347e+00 1.002706873002107812e+00
1.618330300001223687e+00 3.308080808080807955e+00 1.002597090046672079e+00
1.618330300001223687e+00 3.358585858585858563e+00 1.002458444050079001e+00
1.618330300001223687e+00 3.409090909090909172e+00 1.002288757970164923e+00
1.618330300001223687e+00 3.459595959595960224e+00 1.002086201677842237e+00
1.618330300001223687e+00 3.510101010101009944e+00 1.001849339767852065e+00
1.618330300001223687e+00 3.560606060606060996e+00 1.001577173558516387e+00
1.618330300001223687e+00 3.611111111111111605e+00 1.001269176528583049e+00
1.618330300001223687e+00 3.661616161616161325e+00 1.000925322542983720e+00
1.618330300001223687e+00 3.712121212121212377e+00 1.000546106333802365e+00
1.618330300001223687e+00 3.762626262626262541e+00 1.000132555826126257e+00
1.618330300001223687e+00 3.813131313131313593e+00 9.996862360287711580e-01
1.618330300001223687e+00 3.863636363636364202e+00 9.992092443450117933e-01
1.618330300001223687e+00 3.914141414141413922e+00 9.987041972962477088e-01
1.618330300001223687e+00 3.964646464646464974e+00 9.981742087898026750e-01
1.618330300001223687e+00 4.015151515151514694e+00 9.976228601985125399e-01
1.618330300001223687e+00 4.065656565656565746e+00 9.970541626522627654e-01
1.618330300001223687e+00 4.116161616161616799e+00 9.964725120680230086e-01
1.618330300001223687e+00 4.166666666666666963e+00 9.958826375631494310e-01
1.618330300001223687e+00 4.217171717171717127e+00 9.952895440049226439e-01
1.618330300001223687e+00 4.267676767676767291e+00 9.946984495456474562e-01
1.618330300001223687e+00 4.318181818181818343e+00 9.941147190756561836e-01
1.618330300001223687e+00 4.368686868686869396e+00 9.935437945948575322e-01
1.618330300001223687e+00 4.419191919191919560e+00 9.929911235559556459e-01
1.618330300001223687e+00 4.469696969696969724e+00 9.924620862682729250e-01
1.618330300001223687e+00 4.520202020202019888e+00 9.919619234696520627e-01
1.618330300001223687e+00 4.570707070707070940e+00 9.914956651748813021e-01
1.618330300001223687e+00 4.621212121212121104e+00 9.910680618924595509e-01
1.618330300001223687e+00 4.671717171717172157e+00 9.906835192675076396e-01
1.618330300001223687e+00 4.722222222222222321e+00 9.903460371578398647e-01
1.618330300001223687e+00 4.772727272727272485e+00 9.900591540833544313e-01
1.618330300001223687e+00 4.823232323232323537e+00 9.898258979071076213e-01
1.618330300001223687e+00 4.873737373737373701e+00 9.896487435109532216e-01
1.618330300001223687e+00 4.924242424242424754e+00 9.895295781210217134e-01
1.618330300001223687e+00 4.974747474747474918e+00 9.894696748202310710e-01
1.618330300001223687e+00 5.025252525252525970e+00 9.894696746584049629e-01
1.618330300001223687e+00 5.075757575757576134e+00 9.895295776374120056e-01
1.618330300001223687e+00 5.126262626262626299e+00 9.896487427111383406e-01
1.618330300001223687e+00 5.176767676767677351e+00 9.898258968002948688e-01
1.618330300001223687e+00 5.227272727272726627e+00 9.900591526822464239e-01
1.618330300001223687e+00 5.277777777777777679e+00 9.903460354784507924e-01
1.618330300001223687e+00 5.328282828282827843e+00 9.906835173289328944e-01
1.618330300001223687e+00 5.378787878787878007e+00 9.910680597165988370e-01
1.618330300001223687e+00 5.429292929292929060e+00 9.914956627861248872e-01
1.618330300001223687e+00 5.479797979797980112e+00 9.919619208945296140e-01
1.618330300001223687e+00 5.530303030303030276e+00 9.924620835350763670e-01
1.618330300001223687e+00 5.580808080808081328e+00 9.929911206943358160e-01
1.618330300001223687e+00 5.631313131313130604e+00 9.935437916354051824e-01
1.618330300001223687e+00 5.681818181818181657e+00 9.941147160494714363e-01
1.618330300001223687e+00 5.732323232323231821e+00 9.946984464839063733e-01
1.618330300001223687e+00 5.782828282828282873e+00 9.952895409384460157e-01
1.618330300001223687e+00 5.833333333333333037e+00 9.958826345219813359e-01
1.618330300001223687e+00 5.883838383838384090e+00 9.964725090810252484e-01
1.618330300001223687e+00 5.934343434343434254e+00 9.970541597467298400e-01
1.662068956758013138e+00 9.595959595959594468e-01 9.982266586849518619e-01
1.662068956758013138e+00 1.010101010101009944e+00 9.987945233862597361e-01
1.662068956758013138e+00 1.060606060606060552e+00 9.993383017439739779e-01
1.662068956758013138e+00 1.111111111111110938e+00 9.998539256522405161e-01
1.662068956758013138e+00 1.161616161616161547e+00 1.000337852684708206e+00
1.662068956758013138e+00 1.212121212121211933e+00 1.000787103950189438e+00
1.662068956758013138e+00 1.262626262626262541e+00 1.001199292665321039e+00
1.662068956758013138e+00 1.313131313131312927e+00 1.001572643062429435e+00
1.662068956758013138e+00 1.363636363636363535e+00 1.001905999406874193e+00
1.662068956758013138e+00 1.414141414141413922e+00 1.002198825057518006e+00
1.662068956758013138e+00 1.464646464646464530e+00 1.002451191664103458e+00
1.662068956758013138e+00 1.515151515151514916e+00 1.002663758753625567e+00
1.662068956758013138e+00 1.565656565656565524e+00 1.002837744111713780e+00
1.662068956758013138e+00 1.616161616161615910e+00 1.002974885512135872e+00
1.662068956758013138e+00 1.666666666666666519e+00 1.003077394485410778e+00
1.662068956758013138e+00 1.717171717171716905e+00 1.003147902943973824e+00
1.662068956758013138e+00 1.767676767676767513e+00 1.003189403594356044e+00
1.662068956758013138e+00 1.818181818181817899e+00 1.003205185164581570e+00
1.662068956758013138e+00 1.868686868686868507e+00 1.003198763555915862e+00
1.662068956758013138e+00 1.919191919191918894e+00 1.003173810090915330e+00
1.662068956758013138e+00 1.969696969696969502e+00 1.003134078073409707e+00
1.662068956758013138e+00 2.020202020202019888e+00 1.003083328899949001e+00
1.662068956758013138e+00 2.070707070707070496e+00 1.003025258965957178e+00
1.662068956758013138e+00 2.121212121212121104e+00 1.002963428593318884e+00
1.662068956758013138e+00 2.171717171717171269e+00 1.002901194169673271e+00
1.662068956758013138e+00 2.222222222222222321e+00 1.002841644633897689e+00
1.662068956758013138e+00 2.272727272727272929e+00 1.002787543368042877e+00
1.662068956758013138e+00 2.323232323232323093e+00 1.002741276464547582e+00
1.662068956758013138e+00 2.373737373737373257e+00 1.002704808230399980e+00
1.662068956758013138e+00 2.424242424242424310e+00 1.002679644668776682e+00
1.662068956758013138e+00 2.474747474747474918e+00 1.002666805545531448e+00
1.662068956758013138e+00 2.525252525252525082e+00 1.002666805504897285e+00
1.662068956758013138e+00 2.575757575757576134e+00 1.002679644548226889e+00
1.662068956758013138e+00 2.626262626262625854e+00 1.002704808033968442e+00
1.662068956758013138e+00 2.676767676767676907e+00 1.002741276198876985e+00
1.662068956758013138e+00 2.727272727272727071e+00 1.002787543042261698e+00
1.662068956758013138e+00 2.777777777777778123e+00 1.002841644259455656e+00
1.662068956758013138e+00 2.828282828282827843e+00 1.002901193760131981e+00
1.662068956758013138e+00 2.878787878787878451e+00 1.002963428164101778e+00
1.662068956758013138e+00 2.929292929292929060e+00 1.003025258534066877e+00
1.662068956758013138e+00 2.979797979797980112e+00 1.003083328483653336e+00
1.662068956758013138e+00 3.030303030303029832e+00 1.003134077691901327e+00
1.662068956758013138e+00 3.080808080808080884e+00 1.003173809763953983e+00
1.662068956758013138e+00 3.131313131313131048e+00 1.003198763303453589e+00
1.662068956758013138e+00 3.181818181818181657e+00 1.003205185006384337e+00
1.662068956758013138e+00 3.232323232323231821e+00 1.003189403549621828e+00
1.662068956758013138e+00 3.282828282828282873e+00 1.003147903030956023e+00
1.662068956758013138e+00 3.333333333333333037e+00 1.003077394721054283e+00
1.662068956758013138e+00 3.383838383838384090e+00 1.002974885911731562e+00
1.662068956758013138e+00 3.434343434343433810e+00 1.002837744688574562e+00
1.662068956758013138e+00 3.484848484848484862e+00 1.002663759518792608e+00
1.662068956758013138e+00 3.535353535353535026e+00 1.002451192626086618e+00
1.662068956758013138e+00 3.585858585858586078e+00 1.002198826222076011e+00
1.662068956758013138e+00 3.636363636363636687e+00 1.001906000776836558e+00
1.662068956758013138e+00 3.686868686868686407e+00 1.001572644637562126e+00
1.662068956758013138e+00 3.737373737373737459e+00 1.001199294442244536e+00
1.662068956758013138e+00 3.787878787878787623e+00 1.000787105922343656e+00
1.662068956758013138e+00 3.838383838383838675e+00 1.000337854842369145e+00
1.662068956758013138e+00 3.888888888888888840e+00 9.998539279825893189e-01
1.662068956758013138e+00 3.939393939393939004e+00 9.993383042312139475e-01
1.662068956758013138e+00 3.989898989898990056e+00 9.987945260117829793e-01
1.662068956758013138e+00 4.040404040404039776e+00 9.982266614275530081e-01
1.662068956758013138e+00 4.090909090909090828e+00 9.976392576549087954e-01
1.662068956758013138e+00 4.141414141414141881e+00 9.970372862598099184e-01
1.662068956758013138e+00 4.191919191919192045e+00 9.964260812427364611e-01
1.662068956758013138e+00 4.242424242424242209e+00 9.958112707363679927e-01
1.662068956758013138e+00 4.292929292929292373e+00 9.951987033844502673e-01
1.662068956758013138e+00 4.343434343434343425e+00 9.945943705182346273e-01
1.662068956758013138e+00 4.393939393939393590e+00 9.940043253171350068e-01
1.662068956758013138e+00 4.444444444444444642e+00 9.934346001916747326e-01
1.662068956758013138e+00 4.494949494949494806e+00 9.928911236585311606e-01
1.662068956758013138e+00 4.545454545454544970e+00 9.923796379890799102e-01
1.662068956758013138e+00 4.595959595959596022e+00 9.919056189039830995e-01
1.662068956758013138e+00 4.646464646464646187e+00 9.914741985572884664e-01
1.662068956758013138e+00 4.696969696969697239e+00 9.910900930045953849e-01
1.662068956758013138e+00 4.747474747474747403e+00 9.907575352818991377e-01
1.662068956758013138e+00 4.797979797979797567e+00 9.904802151358135243e-01
1.662068956758013138e+00 4.848484848484848619e+00 9.902612263433610007e-01
1.662068956758013138e+00 4.898989898989898784e+00 9.901030224420356296e-01
1.662068956758013138e+00 4.949494949494949836e+00 9.900073815602794536e-01
1.662068956758013138e+00 5.000000000000000000e+00 9.899753808969061764e-01
1.662068956758013138e+00 5.050505050505050164e+00 9.900073812476657409e-01
1.662068956758013138e+00 5.101010101010101216e+00 9.901030218204404099e-01
1.662068956758013138e+00 5.151515151515150492e+00 9.902612254199969488e-01
1.662068956758013138e+00 5.202020202020202433e+00 9.904802139213682022e-01
1.662068956758013138e+00 5.252525252525251709e+00 9.907575337903794521e-01
1.662068956758013138e+00 5.303030303030302761e+00 9.910900912531246387e-01
1.662068956758013138e+00 5.353535353535353813e+00 9.914741965658597778e-01
1.662068956758013138e+00 5.404040404040403978e+00 9.919056166951690789e-01
1.662068956758013138e+00 5.454545454545454142e+00 9.923796355877083641e-01
1.662068956758013138e+00 5.505050505050505194e+00 9.928911210913283769e-01
1.662068956758013138e+00 5.555555555555556246e+00 9.934345974868840079e-01
1.662068956758013138e+00 5.606060606060606410e+00 9.940043225041143016e-01
1.662068956758013138e+00 5.656565656565655686e+00 9.945943676270403433e-01
1.662068956758013138e+00 5.707070707070706739e+00 9.951987004454178054e-01
1.662068956758013138e+00 5.757575757575757791e+00 9.958112677796853163e-01
1.662068956758013138e+00 5.808080808080807955e+00 9.964260782980296494e-01
1.662068956758013138e+00 5.858585858585858119e+00 9.970372833557373804e-01
1.662068956758013138e+00 5.909090909090909172e+00 9.976392548187763554e-01
1.662068956758013138e+00 5.959595959595960224e+00 9.982266586849518619e-01
1.705807613514803034e+00 9.848484848484847509e-01 9.993982211601996068e-01
1.705807613514803034e+00 1.035353535353535248e+00 9.999540614934806504e-01
1.705807613514803034e+00 1.085858585858585634e+00 1.000479231709474837e+00
1.705807613514803034e+00 1.136363636363636243e+00 1.000969733199772671e+00
1.705807613514803034e+00 1.186868686868686629e+00 1.001422184720401010e+00
1.705807613514803034e+00 1.237373737373737237e+00 1.001833858632662499e+00
1.705807613514803034e+00 1.287878787878787623e+00 1.002202706460650017e+00
1.705807613514803034e+00 1.338383838383838231e+00 1.002527373428021340e+00
1.705807613514803034e+00 1.388888888888888840e+00 1.002807201814318816e+00
1.705807613514803034e+00 1.439393939393939226e+00 1.003042223151086265e+00
1.705807613514803034e+00 1.489898989898989834e+00 1.003233139457398337e+00
1.705807613514803034e+00 1.540404040404040220e+00 1.003381293890232451e+00
1.705807613514803034e+00 1.590909090909090828e+00 1.003488631354634508e+00
1.705807613514803034e+00 1.641414141414141437e+00 1.003557649779059036e+00
1.705807613514803034e+00 1.691919191919191823e+00 1.003591342910066686e+00
1.705807613514803034e+00 1.742424242424242431e+00 1.003593135615338916e+00
1.705807613514803034e+00 1.792929292929293039e+00 1.003566812802554997e+00
1.705807613514803034e+00 1.843434343434343425e+00 1.003516443162174143e+00
1.705807613514803034e+00 1.893939393939394034e+00 1.003446299022962673e+00
1.705807613514803034e+00 1.944444444444444198e+00 1.003360773668928285e+00
1.705807613514803034e+00 1.994949494949495028e+00 1.003264297504188107e+00
1.705807613514803034e+00 2.045454545454545414e+00 1.003161254467644703e+00
1.705807613514803034e+00 2.095959595959595578e+00 1.003055900091907482e+00
1.705807613514803034e+00 2.146464646464646631e+00 1.002952282570838349e+00
1.705807613514803034e+00 2.196969696969696795e+00 1.002854168147886860e+00
1.705807613514803034e+00 2.247474747474747403e+00 1.002764972063894033e+00
1.705807613514803034e+00 2.297979797979798011e+00 1.002687696209480839e+00
1.705807613514803034e+00 2.348484848484848175e+00 1.002624874514985498e+00
1.705807613514803034e+00 2.398989898989898784e+00 1.002578526982056406e+00
1.705807613514803034e+00 2.449494949494949392e+00 1.002550123117469383e+00
1.705807613514803034e+00 2.500000000000000000e+00 1.002540555373895970e+00
1.705807613514803034e+00 2.550505050505050608e+00 1.002550123036710206e+00
1.705807613514803034e+00 2.601010101010101216e+00 1.002578526823151961e+00
1.705807613514803034e+00 2.651515151515150936e+00 1.002624874283115197e+00
1.705807613514803034e+00 2.702020202020201989e+00 1.002687695912297006e+00
1.705807613514803034e+00 2.752525252525252597e+00 1.002764971711382236e+00
1.705807613514803034e+00 2.803030303030303205e+00 1.002854167752184278e+00
1.705807613514803034e+00 2.853535353535353369e+00 1.002952282146013063e+00
1.705807613514803034e+00 2.904040404040403978e+00 1.003055899653700456e+00
1.705807613514803034e+00 2.954545454545454142e+00 1.003161254033180683e+00
1.705807613514803034e+00 3.005050505050505194e+00 1.003264297091660096e+00
1.705807613514803034e+00 3.055555555555555358e+00 1.003360773297258257e+00
1.705807613514803034e+00 3.106060606060605966e+00 1.003446298711450080e+00
1.705807613514803034e+00 3.156565656565656575e+00 1.003516442930129982e+00
1.705807613514803034e+00 3.207070707070707183e+00 1.003566812668933439e+00
1.705807613514803034e+00 3.257575757575757347e+00 1.003593135598371378e+00
1.705807613514803034e+00 3.308080808080807955e+00 1.003591343026904781e+00
1.705807613514803034e+00 3.358585858585858563e+00 1.003557650045428629e+00
1.705807613514803034e+00 3.409090909090909172e+00 1.003488631784513307e+00
1.705807613514803034e+00 3.459595959595959336e+00 1.003381294495551135e+00
1.705807613514803034e+00 3.510101010101009944e+00 1.003233140247772548e+00
1.705807613514803034e+00 3.560606060606060108e+00 1.003042224133584348e+00
1.705807613514803034e+00 3.611111111111111160e+00 1.002807202993267532e+00
1.705807613514803034e+00 3.661616161616162213e+00 1.002527374804856430e+00
1.705807613514803034e+00 3.712121212121211933e+00 1.002202708033809841e+00
1.705807613514803034e+00 3.762626262626262985e+00 1.001833860397530751e+00
1.705807613514803034e+00 3.813131313131313149e+00 1.001422186669297831e+00
1.705807613514803034e+00 3.863636363636364202e+00 1.000969735321994403e+00
1.705807613514803034e+00 3.914141414141413922e+00 1.000479233991382833e+00
1.705807613514803034e+00 3.964646464646464086e+00 9.999540639186392799e-01
1.705807613514803034e+00 4.015151515151514694e+00 9.993982237095579979e-01
1.705807613514803034e+00 4.065656565656564858e+00 9.988162829204194626e-01
1.705807613514803034e+00 4.116161616161615910e+00 9.982133261451587858e-01
1.705807613514803034e+00 4.166666666666666963e+00 9.975948884325752664e-01
1.705807613514803034e+00 4.217171717171717127e+00 9.969668830033636686e-01
1.705807613514803034e+00 4.267676767676768179e+00 9.963355223624635881e-01
1.705807613514803034e+00 4.318181818181818343e+00 9.957072340106019048e-01
1.705807613514803034e+00 4.368686868686869396e+00 9.950885720481390528e-01
1.705807613514803034e+00 4.419191919191918672e+00 9.944861260330597474e-01
1.705807613514803034e+00 4.469696969696969724e+00 9.939064285019598710e-01
1.705807613514803034e+00 4.520202020202019888e+00 9.933558625875024140e-01
1.705807613514803034e+00 4.570707070707070052e+00 9.928405711675538647e-01
1.705807613514803034e+00 4.621212121212121104e+00 9.923663689600858984e-01
1.705807613514803034e+00 4.671717171717172157e+00 9.919386589342352734e-01
1.705807613514803034e+00 4.722222222222222321e+00 9.915623543423398578e-01
1.705807613514803034e+00 4.772727272727273373e+00 9.912418075913803639e-01
1.705807613514803034e+00 4.823232323232322649e+00 9.909807470663886120e-01
1.705807613514803034e+00 4.873737373737373701e+00 9.907822228947508192e-01
1.705807613514803034e+00 4.924242424242423866e+00 9.906485625009106011e-01
1.705807613514803034e+00 4.974747474747474918e+00 9.905813366479530035e-01
1.705807613514803034e+00 5.025252525252525082e+00 9.905813364984211722e-01
1.705807613514803034e+00 5.075757575757576134e+00 9.906485620540644854e-01
1.705807613514803034e+00 5.126262626262626299e+00 9.907822221558106879e-01
1.705807613514803034e+00 5.176767676767675574e+00 9.909807460439699067e-01
1.705807613514803034e+00 5.227272727272726627e+00 9.912418062973702426e-01
1.705807613514803034e+00 5.277777777777777679e+00 9.915623527917215574e-01
1.705807613514803034e+00 5.328282828282827843e+00 9.919386571448719492e-01
1.705807613514803034e+00 5.378787878787878896e+00 9.923663669524623865e-01
1.705807613514803034e+00 5.429292929292929060e+00 9.928405689644783649e-01
1.705807613514803034e+00 5.479797979797980112e+00 9.933558602137801952e-01
1.705807613514803034e+00 5.530303030303030276e+00 9.939064259840357796e-01
1.705807613514803034e+00 5.580808080808081328e+00 9.944861233986397320e-01
1.705807613514803034e+00 5.631313131313130604e+00 9.950885693257965903e-01
1.705807613514803034e+00 5.681818181818181657e+00 9.957072312293729910e-01
1.705807613514803034e+00 5.732323232323231821e+00 9.963355195514407292e-01
1.705807613514803034e+00 5.782828282828282873e+00 9.969668801912892064e-01
1.705807613514803034e+00 5.833333333333333037e+00 9.975948856474453619e-01
1.705807613514803034e+00 5.883838383838384090e+00 9.982133234138430566e-01
1.705807613514803034e+00 5.934343434343434254e+00 9.988162802683014929e-01
1.705807613514803034e+00 5.984848484848485306e+00 9.993982211601997179e-01
1.749546270271592929e+00 1.010101010101010166e+00 1.000545426226705281e+00
1.749546270271592929e+00 1.060606060606060552e+00 1.001078674324913598e+00
1.749546270271592929e+00 1.111111111111111160e+00 1.001574948438603174e+00
1.749546270271592929e+00 1.161616161616161547e+00 1.002030437244838090e+00
1.749546270271592929e+00 1.212121212121212155e+00 1.002442032659957905e+00
1.749546270271592929e+00 1.262626262626262541e+00 1.002807362853725515e+00
1.749546270271592929e+00 1.313131313131313371e+00 1.003124813296113027e+00
1.749546270271592929e+00 1.363636363636363535e+00 1.003393535567001171e+00
1.749546270271592929e+00 1.414141414141414366e+00 1.003613443856165688e+00
1.749546270271592929e+00 1.464646464646464752e+00 1.003785199278941720e+00
1.749546270271592929e+00 1.515151515151515360e+00 1.003910182328633383e+00
1.749546270271592929e+00 1.565656565656565524e+00 1.003990453977026354e+00
1.749546270271592929e+00 1.616161616161616355e+00 1.004028706116087966e+00
1.749546270271592929e+00 1.666666666666666741e+00 1.004028202204297449e+00
1.749546270271592929e+00 1.717171717171716905e+00 1.003992709137218275e+00
1.749546270271592929e+00 1.767676767676767735e+00 1.003926421501425637e+00
1.749546270271592929e+00 1.818181818181818343e+00 1.003833879491525138e+00
1.749546270271592929e+00 1.868686868686868729e+00 1.003719881869753472e+00
1.749546270271592929e+00 1.919191919191919338e+00 1.003589395424996811e+00
1.749546270271592929e+00 1.969696969696969502e+00 1.003447462441726223e+00
1.749546270271592929e+00 2.020202020202020332e+00 1.003299107718506056e+00
1.749546270271592929e+00 2.070707070707070940e+00 1.003149246679887474e+00
1.749546270271592929e+00 2.121212121212121104e+00 1.003002596104646926e+00
1.749546270271592929e+00 2.171717171717171713e+00 1.002863588947784379e+00
1.749546270271592929e+00 2.222222222222222321e+00 1.002736294664200001e+00
1.749546270271592929e+00 2.272727272727272929e+00 1.002624346349692885e+00
1.749546270271592929e+00 2.323232323232323537e+00 1.002530875901324503e+00
1.749546270271592929e+00 2.373737373737373257e+00 1.002458458266138663e+00
1.749546270271592929e+00 2.424242424242423866e+00 1.002409065696872048e+00
1.749546270271592929e+00 2.474747474747474918e+00 1.002384032768059763e+00
1.749546270271592929e+00 2.525252525252525526e+00 1.002384032728529162e+00
1.749546270271592929e+00 2.575757575757576134e+00 1.002409065579528358e+00
1.749546270271592929e+00 2.626262626262626743e+00 1.002458458074703795e+00
1.749546270271592929e+00 2.676767676767676463e+00 1.002530875641926222e+00
1.749546270271592929e+00 2.727272727272727515e+00 1.002624346030754676e+00
1.749546270271592929e+00 2.777777777777778123e+00 1.002736294296288522e+00
1.749546270271592929e+00 2.828282828282828731e+00 1.002863588543415840e+00
1.749546270271592929e+00 2.878787878787878896e+00 1.003002595678061937e+00
1.749546270271592929e+00 2.929292929292929060e+00 1.003149246246788806e+00
1.749546270271592929e+00 2.979797979797979668e+00 1.003299107295770876e+00
1.749546270271592929e+00 3.030303030303030720e+00 1.003447462047094563e+00
1.749546270271592929e+00 3.080808080808080884e+00 1.003589395076741830e+00
1.749546270271592929e+00 3.131313131313131493e+00 1.003719881586340845e+00
1.749546270271592929e+00 3.181818181818182101e+00 1.003833879291261999e+00
1.749546270271592929e+00 3.232323232323231821e+00 1.003926421402111968e+00
1.749546270271592929e+00 3.282828282828282873e+00 1.003992709155801633e+00
1.749546270271592929e+00 3.333333333333333481e+00 1.004028202356538779e+00
1.749546270271592929e+00 3.383838383838384090e+00 1.004028706416242755e+00
1.749546270271592929e+00 3.434343434343434698e+00 1.003990454437547752e+00
1.749546270271592929e+00 3.484848484848484862e+00 1.003910182959902420e+00
1.749546270271592929e+00 3.535353535353535470e+00 1.003785200089029717e+00
1.749546270271592929e+00 3.585858585858585634e+00 1.003613444850629977e+00
1.749546270271592929e+00 3.636363636363636687e+00 1.003393536748720560e+00
1.749546270271592929e+00 3.686868686868686851e+00 1.003124814665166342e+00
1.749546270271592929e+00 3.737373737373737015e+00 1.002807364407312107e+00
1.749546270271592929e+00 3.787878787878788067e+00 1.002442034392367232e+00
1.749546270271592929e+00 3.838383838383837787e+00 1.002030439147462149e+00
1.749546270271592929e+00 3.888888888888888840e+00 1.001574950499998451e+00
1.749546270271592929e+00 3.939393939393939448e+00 1.001078676530907652e+00
1.749546270271592929e+00 3.989898989898989612e+00 1.000545428560548400e+00
1.749546270271592929e+00 4.040404040404040664e+00 9.999796766300125261e-01
1.749546270271592929e+00 4.090909090909090828e+00 9.993864941264855029e-01
1.749546270271592929e+00 4.141414141414141881e+00 9.987714923770216746e-01
1.749546270271592929e+00 4.191919191919192045e+00 9.981407461978076823e-01
1.749546270271592929e+00 4.242424242424242209e+00 9.975007115330745133e-01
1.749546270271592929e+00 4.292929292929293261e+00 9.968581364469391026e-01
1.749546270271592929e+00 4.343434343434342537e+00 9.962199668404644326e-01
1.749546270271592929e+00 4.393939393939393590e+00 9.955932483534278843e-01
1.749546270271592929e+00 4.444444444444444642e+00 9.949850259742047953e-01
1.749546270271592929e+00 4.494949494949494806e+00 9.944022429208418945e-01
1.749546270271592929e+00 4.545454545454545858e+00 9.938516403710757618e-01
1.749546270271592929e+00 4.595959595959595134e+00 9.933396596085820596e-01
1.749546270271592929e+00 4.646464646464646187e+00 9.928723481172120335e-01
1.749546270271592929e+00 4.696969696969697239e+00 9.924552710950005352e-01
1.749546270271592929e+00 4.747474747474747403e+00 9.920934297761886400e-01
1.749546270271592929e+00 4.797979797979797567e+00 9.917911878438139262e-01
1.749546270271592929e+00 4.848484848484847731e+00 9.915522070892009987e-01
1.749546270271592929e+00 4.898989898989898784e+00 9.913793933299579475e-01
1.749546270271592929e+00 4.949494949494948948e+00 9.912748534372066711e-01
1.749546270271592929e+00 5.000000000000000000e+00 9.912398641482598194e-01
1.749546270271592929e+00 5.050505050505050164e+00 9.912748531556355713e-01
1.749546270271592929e+00 5.101010101010101216e+00 9.913793927701233244e-01
1.749546270271592929e+00 5.151515151515152269e+00 9.915522062576686002e-01
1.749546270271592929e+00 5.202020202020202433e+00 9.917911867503129697e-01
1.749546270271592929e+00 5.252525252525253485e+00 9.920934284334697040e-01
1.749546270271592929e+00 5.303030303030302761e+00 9.924552695186497075e-01
1.749546270271592929e+00 5.353535353535353813e+00 9.928723463254236492e-01
1.749546270271592929e+00 5.404040404040403978e+00 9.933396576218966878e-01
1.749546270271592929e+00 5.454545454545454142e+00 9.938516382120818893e-01
1.749546270271592929e+00 5.505050505050505194e+00 9.944022406138495196e-01
1.749546270271592929e+00 5.555555555555556246e+00 9.949850235448977065e-01
1.749546270271592929e+00 5.606060606060606410e+00 9.955932458284957320e-01
1.749546270271592929e+00 5.656565656565657463e+00 9.962199642472234773e-01
1.749546270271592929e+00 5.707070707070706739e+00 9.968581338129451908e-01
1.749546270271592929e+00 5.757575757575757791e+00 9.975007088857387183e-01
1.749546270271592929e+00 5.808080808080807955e+00 9.981407435640147208e-01
1.749546270271592929e+00 5.858585858585859008e+00 9.987714897827592031e-01
1.749546270271592929e+00 5.909090909090909172e+00 9.993864915964933981e-01
1.749546270271592929e+00 5.959595959595960224e+00 9.999796741874538153e-01
1.749546270271592929e+00 6.010101010101010388e+00 1.000545426226705281e+00
1.793284927028382825e+00 1.035353535353535470e+00 1.001646124165960883e+00
1.793284927028382825e+00 1.085858585858585856e+00 1.002146955650477844e+00
1.793284927028382825e+00 1.136363636363636465e+00 1.002604904027746935e+00
1.793284927028382825e+00 1.186868686868686851e+00 1.003016453060638913e+00
1.793284927028382825e+00 1.237373737373737459e+00 1.003378868420784942e+00
1.793284927028382825e+00 1.287878787878788067e+00 1.003690226030748978e+00
1.793284927028382825e+00 1.338383838383838453e+00 1.003949427289752894e+00
1.793284927028382825e+00 1.388888888888889062e+00 1.004156201001307869e+00
1.793284927028382825e+00 1.439393939393939448e+00 1.004311092035168107e+00
1.793284927028382825e+00 1.489898989898990056e+00 1.004415436969246844e+00
1.793284927028382825e+00 1.540404040404040442e+00 1.004471327166224670e+00
1.793284927028382825e+00 1.590909090909091050e+00 1.004481559941022839e+00
1.793284927028382825e+00 1.641414141414141437e+00 1.004449578666020804e+00
1.793284927028382825e+00 1.691919191919192045e+00 1.004379402837676016e+00
1.793284927028382825e+00 1.742424242424242431e+00 1.004275549288302205e+00
1.793284927028382825e+00 1.792929292929293039e+00 1.004142945867567693e+00
1.793284927028382825e+00 1.843434343434343425e+00 1.003986839037535272e+00
1.793284927028382825e+00 1.893939393939394034e+00 1.003812696920885150e+00
1.793284927028382825e+00 1.944444444444444420e+00 1.003626109412772305e+00
1.793284927028382825e+00 1.994949494949495028e+00 1.003432687011502678e+00
1.793284927028382825e+00 2.045454545454545414e+00 1.003237960041068577e+00
1.793284927028382825e+00 2.095959595959596022e+00 1.003047279929391022e+00
1.793284927028382825e+00 2.146464646464646631e+00 1.002865724169940576e+00
1.793284927028382825e+00 2.196969696969696795e+00 1.002698006531906438e+00
1.793284927028382825e+00 2.247474747474747403e+00 1.002548393996244958e+00
1.793284927028382825e+00 2.297979797979798011e+00 1.002420631783202953e+00
1.793284927028382825e+00 2.348484848484848619e+00 1.002317877703073457e+00
1.793284927028382825e+00 2.398989898989898784e+00 1.002242646908209078e+00
1.793284927028382825e+00 2.449494949494949392e+00 1.002196767953109413e+00
1.793284927028382825e+00 2.500000000000000000e+00 1.002181350883574629e+00
1.793284927028382825e+00 2.550505050505050608e+00 1.002196767878399619e+00
1.793284927028382825e+00 2.601010101010101216e+00 1.002242646761119849e+00
1.793284927028382825e+00 2.651515151515151381e+00 1.002317877488225095e+00
1.793284927028382825e+00 2.702020202020201989e+00 1.002420631507420223e+00
1.793284927028382825e+00 2.752525252525252597e+00 1.002548393668435844e+00
1.793284927028382825e+00 2.803030303030303205e+00 1.002698006162898059e+00
1.793284927028382825e+00 2.853535353535353369e+00 1.002865723772284889e+00
1.793284927028382825e+00 2.904040404040403978e+00 1.003047279517136348e+00
1.793284927028382825e+00 2.954545454545454586e+00 1.003237959629500908e+00
1.793284927028382825e+00 3.005050505050505194e+00 1.003432686616866576e+00
1.793284927028382825e+00 3.055555555555555358e+00 1.003626109051970250e+00
1.793284927028382825e+00 3.106060606060605966e+00 1.003812696611161126e+00
1.793284927028382825e+00 3.156565656565656575e+00 1.003986838796155467e+00
1.793284927028382825e+00 3.207070707070707183e+00 1.004142945711489432e+00
1.793284927028382825e+00 3.257575757575757347e+00 1.004275549233850651e+00
1.793284927028382825e+00 3.308080808080807955e+00 1.004379402900224649e+00
1.793284927028382825e+00 3.358585858585858563e+00 1.004449578859685666e+00
1.793284927028382825e+00 3.409090909090909172e+00 1.004481560278375429e+00
1.793284927028382825e+00 3.459595959595959336e+00 1.004471327658025936e+00
1.793284927028382825e+00 3.510101010101009944e+00 1.004415437624209373e+00
1.793284927028382825e+00 3.560606060606060996e+00 1.004311092859747845e+00
1.793284927028382825e+00 3.611111111111111160e+00 1.004156201999532705e+00
1.793284927028382825e+00 3.661616161616162213e+00 1.003949428463087656e+00
1.793284927028382825e+00 3.712121212121212377e+00 1.003690227378002620e+00
1.793284927028382825e+00 3.762626262626262541e+00 1.003378869938056361e+00
1.793284927028382825e+00 3.813131313131313593e+00 1.003016454741310071e+00
1.793284927028382825e+00 3.863636363636363313e+00 1.002604905862516604e+00
1.793284927028382825e+00 3.914141414141414366e+00 1.002146957627439772e+00
1.793284927028382825e+00 3.964646464646464974e+00 1.001646126270725690e+00
1.793284927028382825e+00 4.015151515151514694e+00 1.001106668870316296e+00
1.793284927028382825e+00 4.065656565656565746e+00 1.000533530156717310e+00
1.793284927028382825e+00 4.116161616161615910e+00 9.999322779913306647e-01
1.793284927028382825e+00 4.166666666666666963e+00 9.993090284914754040e-01
1.793284927028382825e+00 4.217171717171717127e+00 9.986703619476069438e-01
1.793284927028382825e+00 4.267676767676768179e+00 9.980232308279679554e-01
1.793284927028382825e+00 4.318181818181818343e+00 9.973748612950088521e-01
1.793284927028382825e+00 4.368686868686868507e+00 9.967326497643143046e-01
1.793284927028382825e+00 4.419191919191919560e+00 9.961040561187817222e-01
1.793284927028382825e+00 4.469696969696969724e+00 9.954964952470503059e-01
1.793284927028382825e+00 4.520202020202020776e+00 9.949172286047714975e-01
1.793284927028382825e+00 4.570707070707070940e+00 9.943732574997744544e-01
1.793284927028382825e+00 4.621212121212121104e+00 9.938712197774451917e-01
1.793284927028382825e+00 4.671717171717172157e+00 9.934172915310758301e-01
1.793284927028382825e+00 4.722222222222222321e+00 9.930170953844175141e-01
1.793284927028382825e+00 4.772727272727273373e+00 9.926756167913661777e-01
1.793284927028382825e+00 4.823232323232323537e+00 9.923971296722928770e-01
1.793284927028382825e+00 4.873737373737373701e+00 9.921851325599813087e-01
1.793284927028382825e+00 4.924242424242424754e+00 9.920422962628219210e-01
1.793284927028382825e+00 4.974747474747474030e+00 9.919704238714498468e-01
1.793284927028382825e+00 5.025252525252525970e+00 9.919704237403337288e-01
1.793284927028382825e+00 5.075757575757576134e+00 9.920422958710177763e-01
1.793284927028382825e+00 5.126262626262626299e+00 9.921851319121017809e-01
1.793284927028382825e+00 5.176767676767677351e+00 9.923971287759509874e-01
1.793284927028382825e+00 5.227272727272726627e+00 9.926756156570628598e-01
1.793284927028382825e+00 5.277777777777777679e+00 9.930170940253902900e-01
1.793284927028382825e+00 5.328282828282827843e+00 9.934172899631049658e-01
1.793284927028382825e+00 5.378787878787878896e+00 9.938712180186242140e-01
1.793284927028382825e+00 5.429292929292929060e+00 9.943732555702486930e-01
1.793284927028382825e+00 5.479797979797979224e+00 9.949172265264449866e-01
1.793284927028382825e+00 5.530303030303030276e+00 9.954964930432725900e-01
1.793284927028382825e+00 5.580808080808081328e+00 9.961040538140102374e-01
1.793284927028382825e+00 5.631313131313130604e+00 9.967326473837669898e-01
1.793284927028382825e+00 5.681818181818181657e+00 9.973748588643058799e-01
1.793284927028382825e+00 5.732323232323231821e+00 9.980232283727693554e-01
1.793284927028382825e+00 5.782828282828282873e+00 9.986703594932556660e-01
1.793284927028382825e+00 5.833333333333333037e+00 9.993090260626453780e-01
1.793284927028382825e+00 5.883838383838384090e+00 9.999322756116892918e-01
1.793284927028382825e+00 5.934343434343434254e+00 1.000533527848607607e+00
1.793284927028382825e+00 5.984848484848485306e+00 1.001106666654461685e+00
1.793284927028382825e+00 6.035353535353534582e+00 1.001646124165960883e+00
1.837023583785172942e+00 1.060606060606060552e+00 1.002679698812016573e+00
1.837023583785172942e+00 1.111111111111111160e+00 1.003139136204699078e+00
1.837023583785172942e+00 1.161616161616161547e+00 1.003550278749253399e+00
1.837023583785172942e+00 1.212121212121212155e+00 1.003910002011160429e+00
1.837023583785172942e+00 1.262626262626262541e+00 1.004216033717315382e+00
1.837023583785172942e+00 1.313131313131313371e+00 1.004466976160836023e+00
1.837023583785172942e+00 1.363636363636363757e+00 1.004662314490886388e+00
1.837023583785172942e+00 1.414141414141413922e+00 1.004802410811315605e+00
1.837023583785172942e+00 1.464646464646464752e+00 1.004888484240187729e+00
1.837023583785172942e+00 1.515151515151515360e+00 1.004922577307880038e+00
1.837023583785172942e+00 1.565656565656565746e+00 1.004907509290736245e+00
1.837023583785172942e+00 1.616161616161615910e+00 1.004846817286724425e+00
1.837023583785172942e+00 1.666666666666666741e+00 1.004744686035824008e+00
1.837023583785172942e+00 1.717171717171717349e+00 1.004605867667770047e+00
1.837023583785172942e+00 1.767676767676767513e+00 1.004435592720471560e+00
1.837023583785172942e+00 1.818181818181818343e+00 1.004239473911242131e+00
1.837023583785172942e+00 1.868686868686868729e+00 1.004023404257807117e+00
1.837023583785172942e+00 1.919191919191919338e+00 1.003793451234926248e+00
1.837023583785172942e+00 1.969696969696969724e+00 1.003555748714083595e+00
1.837023583785172942e+00 2.020202020202019888e+00 1.003316388466979348e+00
1.837023583785172942e+00 2.070707070707070940e+00 1.003081313018035603e+00
1.837023583785172942e+00 2.121212121212121104e+00 1.002856211606717451e+00
1.837023583785172942e+00 2.171717171717171269e+00 1.002646420967582275e+00
1.837023583785172942e+00 2.222222222222222321e+00 1.002456832555451260e+00
1.837023583785172942e+00 2.272727272727272929e+00 1.002291807736301221e+00
1.837023583785172942e+00 2.323232323232323537e+00 1.002155102333053494e+00
1.837023583785172942e+00 2.373737373737374146e+00 1.002049801761601300e+00
1.837023583785172942e+00 2.424242424242423866e+00 1.001978267818616652e+00
1.837023583785172942e+00 2.474747474747474474e+00 1.001942097991681990e+00
1.837023583785172942e+00 2.525252525252525526e+00 1.001942097957303046e+00
1.837023583785172942e+00 2.575757575757576134e+00 1.001978267716550741e+00
1.837023583785172942e+00 2.626262626262626743e+00 1.002049801595039646e+00
1.837023583785172942e+00 2.676767676767676907e+00 1.002155102107251450e+00
1.837023583785172942e+00 2.727272727272727071e+00 1.002291807458484341e+00
1.837023583785172942e+00 2.777777777777778123e+00 1.002456832234680961e+00
1.837023583785172942e+00 2.828282828282828731e+00 1.002646420614594858e+00
1.837023583785172942e+00 2.878787878787878896e+00 1.002856211233728256e+00
1.837023583785172942e+00 2.929292929292929504e+00 1.003081312638514966e+00
1.837023583785172942e+00 2.979797979797979668e+00 1.003316388095407463e+00
1.837023583785172942e+00 3.030303030303029832e+00 1.003555748365682287e+00
1.837023583785172942e+00 3.080808080808080884e+00 1.003793450925377417e+00
1.837023583785172942e+00 3.131313131313131493e+00 1.004023404002959641e+00
1.837023583785172942e+00 3.181818181818182101e+00 1.004239473726814103e+00
1.837023583785172942e+00 3.232323232323232709e+00 1.004435592621749196e+00
1.837023583785172942e+00 3.282828282828282429e+00 1.004605867669313479e+00
1.837023583785172942e+00 3.333333333333333481e+00 1.004744686151178623e+00
1.837023583785172942e+00 3.383838383838384090e+00 1.004846817528151304e+00
1.837023583785172942e+00 3.434343434343434698e+00 1.004907509668955257e+00
1.837023583785172942e+00 3.484848484848484862e+00 1.004922577831840247e+00
1.837023583785172942e+00 3.535353535353535470e+00 1.004888484916862224e+00
1.837023583785172942e+00 3.585858585858586078e+00 1.004802411645526750e+00
1.837023583785172942e+00 3.636363636363635798e+00 1.004662315485166602e+00
1.837023583785172942e+00 3.686868686868686851e+00 1.004466977315321419e+00
1.837023583785172942e+00 3.737373737373737459e+00 1.004216035029678267e+00
1.837023583785172942e+00 3.787878787878787623e+00 1.003910003476582435e+00
1.837023583785172942e+00 3.838383838383838675e+00 1.003550280360438363e+00
1.837023583785172942e+00 3.888888888888888395e+00 1.003139137951921001e+00
1.837023583785172942e+00 3.939393939393939448e+00 1.002679700683214881e+00
1.837023583785172942e+00 3.989898989898990056e+00 1.002175908931767001e+00
1.837023583785172942e+00 4.040404040404039776e+00 1.001632469518688229e+00
1.837023583785172942e+00 4.090909090909090828e+00 1.001054793662329079e+00
1.837023583785172942e+00 4.141414141414140992e+00 1.000448923330267359e+00
1.837023583785172942e+00 4.191919191919192045e+00 9.998214471206827714e-01
1.837023583785172942e+00 4.242424242424242209e+00 9.991794069738825224e-01
1.837023583785172942e+00 4.292929292929293261e+00 9.985301971637834395e-01
1.837023583785172942e+00 4.343434343434343425e+00 9.978814571450921322e-01
1.837023583785172942e+00 4.393939393939393590e+00 9.972409599327027863e-01
1.837023583785172942e+00 4.444444444444444642e+00 9.966164977638237721e-01
1.837023583785172942e+00 4.494949494949494806e+00 9.960157668393551100e-01
1.837023583785172942e+00 4.545454545454545858e+00 9.954462529583151253e-01
1.837023583785172942e+00 4.595959595959596022e+00 9.949151198473732416e-01
1.837023583785172942e+00 4.646464646464646187e+00 9.944291019469601034e-01
1.837023583785172942e+00 4.696969696969697239e+00 9.939944033466349138e-01
1.837023583785172942e+00 4.747474747474747403e+00 9.936166044665106778e-01
1.837023583785172942e+00 4.797979797979797567e+00 9.933005779600561080e-01
1.837023583785172942e+00 4.848484848484848619e+00 9.930504151685092262e-01
1.837023583785172942e+00 4.898989898989898784e+00 9.928693642907179262e-01
1.837023583785172942e+00 4.949494949494949836e+00 9.927597812471655736e-01
1.837023583785172942e+00 4.999999999999999112e+00 9.927230940162008466e-01
1.837023583785172942e+00 5.050505050505050164e+00 9.927597810072820161e-01
1.837023583785172942e+00 5.101010101010101216e+00 9.928693638137767730e-01
1.837023583785172942e+00 5.151515151515152269e+00 9.930504144601214334e-01
1.837023583785172942e+00 5.202020202020202433e+00 9.933005770285345815e-01
1.837023583785172942e+00 5.252525252525251709e+00 9.936166033227503691e-01
1.837023583785172942e+00 5.303030303030302761e+00 9.939944020039533923e-01
1.837023583785172942e+00 5.353535353535353813e+00 9.944291004209032669e-01
1.837023583785172942e+00 5.404040404040403978e+00 9.949151181554899415e-01
1.837023583785172942e+00 5.454545454545455030e+00 9.954462511199032582e-01
1.837023583785172942e+00 5.505050505050505194e+00 9.960157648751833959e-01
1.837023583785172942e+00 5.555555555555556246e+00 9.966164956958316612e-01
1.837023583785172942e+00 5.606060606060606410e+00 9.972409577836872652e-01
1.837023583785172942e+00 5.656565656565657463e+00 9.978814549383832055e-01
1.837023583785172942e+00 5.707070707070706739e+00 9.985301949229140606e-01
1.837023583785172942e+00 5.757575757575757791e+00 9.991794047222579689e-01
1.837023583785172942e+00 5.808080808080807955e+00 9.998214448812542399e-01
1.837023583785172942e+00 5.858585858585859008e+00 1.000448921125217439e+00
1.837023583785172942e+00 5.909090909090909172e+00 1.001054791512770104e+00
1.837023583785172942e+00 5.959595959595960224e+00 1.001632467444380170e+00
1.837023583785172942e+00 6.010101010101010388e+00 1.002175906950860007e+00
1.837023583785172942e+00 6.060606060606061440e+00 1.002679698812016573e+00
1.880762240541962838e+00 1.085858585858585856e+00 1.003627296872856567e+00
1.880762240541962838e+00 1.136363636363636465e+00 1.004037297086467939e+00
1.880762240541962838e+00 1.186868686868686851e+00 1.004394178006302374e+00
1.880762240541962838e+00 1.237373737373737459e+00 1.004695291736833918e+00
1.880762240541962838e+00 1.287878787878788067e+00 1.004938903355607316e+00
1.880762240541962838e+00 1.338383838383838453e+00 1.005124206305474610e+00
1.880762240541962838e+00 1.388888888888889062e+00 1.005251322836463013e+00
1.880762240541962838e+00 1.439393939393939448e+00 1.005321289540641594e+00
1.880762240541962838e+00 1.489898989898990056e+00 1.005336028263064341e+00
1.880762240541962838e+00 1.540404040404040442e+00 1.005298302906811436e+00
1.880762240541962838e+00 1.590909090909091050e+00 1.005211662876563716e+00
1.880762240541962838e+00 1.641414141414141437e+00 1.005080374119393438e+00
1.880762240541962838e+00 1.691919191919192045e+00 1.004909338920040751e+00
1.880762240541962838e+00 1.742424242424242431e+00 1.004704005787780963e+00
1.880762240541962838e+00 1.792929292929293039e+00 1.004470270930062581e+00
1.880762240541962838e+00 1.843434343434343425e+00 1.004214372941961919e+00
1.880762240541962838e+00 1.893939393939394034e+00 1.003942782447972970e+00
1.880762240541962838e+00 1.944444444444444420e+00 1.003662088512016215e+00
1.880762240541962838e+00 1.994949494949495028e+00 1.003378883681512956e+00
1.880762240541962838e+00 2.045454545454545414e+00 1.003099649551203454e+00
1.880762240541962838e+00 2.095959595959596022e+00 1.002830644721680153e+00
1.880762240541962838e+00 2.146464646464646631e+00 1.002577796986636294e+00
1.880762240541962838e+00 2.196969696969696795e+00 1.002346601512207336e+00
1.880762240541962838e+00 2.247474747474747403e+00 1.002142026672664610e+00
1.880762240541962838e+00 2.297979797979798011e+00 1.001968429080740242e+00
1.880762240541962838e+00 2.348484848484848619e+00 1.001829479200010642e+00
1.880762240541962838e+00 2.398989898989898784e+00 1.001728098753535967e+00
1.880762240541962838e+00 2.449494949494949392e+00 1.001666410950093455e+00
1.880762240541962838e+00 2.500000000000000000e+00 1.001645704340006215e+00
1.880762240541962838e+00 2.550505050505050608e+00 1.001666410890117209e+00
1.880762240541962838e+00 2.601010101010101216e+00 1.001728098635490838e+00
1.880762240541962838e+00 2.651515151515151381e+00 1.001829479027675829e+00
1.880762240541962838e+00 2.702020202020201989e+00 1.001968428859699944e+00
1.880762240541962838e+00 2.752525252525252597e+00 1.002142026410204778e+00
1.880762240541962838e+00 2.803030303030303205e+00 1.002346601217185773e+00
1.880762240541962838e+00 2.853535353535353369e+00 1.002577796669319676e+00
1.880762240541962838e+00 2.904040404040403978e+00 1.002830644393557291e+00
1.880762240541962838e+00 2.954545454545454586e+00 1.003099649224775458e+00
1.880762240541962838e+00 3.005050505050505194e+00 1.003378883370061203e+00
1.880762240541962838e+00 3.055555555555555358e+00 1.003662088229358318e+00
1.880762240541962838e+00 3.106060606060605966e+00 1.003942782208203210e+00
1.880762240541962838e+00 3.156565656565656575e+00 1.004214372759187013e+00
1.880762240541962838e+00 3.207070707070707183e+00 1.004470270818134114e+00
1.880762240541962838e+00 3.257575757575757347e+00 1.004704005760026941e+00
1.880762240541962838e+00 3.308080808080807955e+00 1.004909338989005585e+00
1.880762240541962838e+00 3.358585858585858563e+00 1.005080374296587920e+00
1.880762240541962838e+00 3.409090909090909172e+00 1.005211663172227432e+00
1.880762240541962838e+00 3.459595959595959336e+00 1.005298303329696497e+00
1.880762240541962838e+00 3.510101010101009944e+00 1.005336028820241090e+00
1.880762240541962838e+00 3.560606060606060552e+00 1.005321290237326526e+00
1.880762240541962838e+00 3.611111111111111605e+00 1.005251323675879549e+00
1.880762240541962838e+00 3.661616161616161325e+00 1.005124207288742078e+00
1.880762240541962838e+00 3.712121212121212377e+00 1.004938904481665229e+00
1.880762240541962838e+00 3.762626262626262985e+00 1.004695293002398460e+00
1.880762240541962838e+00 3.813131313131313149e+00 1.004394179405860621e+00
1.880762240541962838e+00 3.863636363636364202e+00 1.004037298612304951e+00
1.880762240541962838e+00 3.914141414141413922e+00 1.003627298515122224e+00
1.880762240541962838e+00 3.964646464646464974e+00 1.003167709835508736e+00
1.880762240541962838e+00 4.015151515151515582e+00 1.002662901658887273e+00
1.880762240541962838e+00 4.065656565656565746e+00 1.002118023318789186e+00
1.880762240541962838e+00 4.116161616161616799e+00 1.001538933514255270e+00
1.880762240541962838e+00 4.166666666666666075e+00 1.000932117753069894e+00
1.880762240541962838e+00 4.217171717171717127e+00 1.000304595402040642e+00
1.880762240541962838e+00 4.267676767676768179e+00 9.996638177939944914e-01
1.880762240541962838e+00 4.318181818181818343e+00 9.990175589864944694e-01
1.880762240541962838e+00 4.368686868686869396e+00 9.983738008871001490e-01
1.880762240541962838e+00 4.419191919191918672e+00 9.977406145524405634e-01
1.880762240541962838e+00 4.469696969696969724e+00 9.971260395318486403e-01
1.880762240541962838e+00 4.520202020202020776e+00 9.965379631598800803e-01
1.880762240541962838e+00 4.570707070707070940e+00 9.959840017051108108e-01
1.880762240541962838e+00 4.621212121212121104e+00 9.954713852551194675e-01
1.880762240541962838e+00 4.671717171717171269e+00 9.950068481599663173e-01
1.880762240541962838e+00 4.722222222222222321e+00 9.945965267696811329e-01
1.880762240541962838e+00 4.772727272727273373e+00 9.942458660866571041e-01
1.880762240541962838e+00 4.823232323232323537e+00 9.939595368132505548e-01
1.880762240541962838e+00 4.873737373737373701e+00 9.937413641105568018e-01
1.880762240541962838e+00 4.924242424242423866e+00 9.935942691989113618e-01
1.880762240541962838e+00 4.974747474747474918e+00 9.935202247271031073e-01
1.880762240541962838e+00 5.025252525252525082e+00 9.935202246188739039e-01
1.880762240541962838e+00 5.075757575757576134e+00 9.935942688754936247e-01
1.880762240541962838e+00 5.126262626262626299e+00 9.937413635757430530e-01
1.880762240541962838e+00 5.176767676767677351e+00 9.939595360732995655e-01
1.880762240541962838e+00 5.227272727272726627e+00 9.942458651502028566e-01
1.880762240541962838e+00 5.277777777777776791e+00 9.945965256476068106e-01
1.880762240541962838e+00 5.328282828282827843e+00 9.950068468652473186e-01
1.880762240541962838e+00 5.378787878787878896e+00 9.954713838026335582e-01
1.880762240541962838e+00 5.429292929292929060e+00 9.959840001114237396e-01
1.880762240541962838e+00 5.479797979797980112e+00 9.965379614430056598e-01
1.880762240541962838e+00 5.530303030303030276e+00 9.971260377109901762e-01
1.880762240541962838e+00 5.580808080808081328e+00 9.977406126477156301e-01
1.880762240541962838e+00 5.631313131313130604e+00 9.983737989192532636e-01
1.880762240541962838e+00 5.681818181818181657e+00 9.990175569766045482e-01
1.880762240541962838e+00 5.732323232323231821e+00 9.996638157631771993e-01
1.880762240541962838e+00 5.782828282828282873e+00 1.000304593371153628e+00
1.880762240541962838e+00 5.833333333333333037e+00 1.000932115742426021e+00
1.880762240541962838e+00 5.883838383838384090e+00 1.001538931543344502e+00
1.880762240541962838e+00 5.934343434343434254e+00 1.002118021406016801e+00
1.880762240541962838e+00 5.984848484848485306e+00 1.002662899821331832e+00
1.880762240541962838e+00 6.035353535353534582e+00 1.003167708088702481e+00
1.880762240541962838e+00 6.085858585858585634e+00 1.003627296872856567e+00
1.924500897298752289e+00 1.111111111111110938e+00 1.004472025094187204e+00
1.924500897298752289e+00 1.161616161616161547e+00 1.004825551907797543e+00
1.924500897298752289e+00 1.212121212121211933e+00 1.005121799152423945e+00
1.924500897298752289e+00 1.262626262626262541e+00 1.005358667516414339e+00
1.924500897298752289e+00 1.313131313131312927e+00 1.005535021195843148e+00
1.924500897298752289e+00 1.363636363636363535e+00 1.005650695396740346e+00
1.924500897298752289e+00 1.414141414141413922e+00 1.005706488224256345e+00
1.924500897298752289e+00 1.464646464646464530e+00 1.005704137132601428e+00
1.924500897298752289e+00 1.515151515151514916e+00 1.005646280357810562e+00
1.924500897298752289e+00 1.565656565656565524e+00 1.005536403996620365e+00
1.924500897298752289e+00 1.616161616161615910e+00 1.005378775625141774e+00
1.924500897298752289e+00 1.666666666666666519e+00 1.005178365566858245e+00
1.924500897298752289e+00 1.717171717171716905e+00 1.004940757117305461e+00
1.924500897298752289e+00 1.767676767676767513e+00 1.004672047209412833e+00
1.924500897298752289e+00 1.818181818181817899e+00 1.004378739156089884e+00
1.924500897298752289e+00 1.868686868686868507e+00 1.004067629232721304e+00
1.924500897298752289e+00 1.919191919191918894e+00 1.003745688959857718e+00
1.924500897298752289e+00 1.969696969696969502e+00 1.003419945013878323e+00
1.924500897298752289e+00 2.020202020202019888e+00 1.003097358729785560e+00
1.924500897298752289e+00 2.070707070707070496e+00 1.002784707164914746e+00
1.924500897298752289e+00 2.121212121212121104e+00 1.002488467665174410e+00
1.924500897298752289e+00 2.171717171717171269e+00 1.002214707816917683e+00
1.924500897298752289e+00 2.222222222222221877e+00 1.001968982578609779e+00
1.924500897298752289e+00 2.272727272727272485e+00 1.001756240268581122e+00
1.924500897298752289e+00 2.323232323232323093e+00 1.001580738940204718e+00
1.924500897298752289e+00 2.373737373737373701e+00 1.001445974506173453e+00
1.924500897298752289e+00 2.424242424242424310e+00 1.001354621781925358e+00
1.924500897298752289e+00 2.474747474747474474e+00 1.001308489407749747e+00
1.924500897298752289e+00 2.525252525252525082e+00 1.001308489383094580e+00
1.924500897298752289e+00 2.575757575757576134e+00 1.001354621708784975e+00
1.924500897298752289e+00 2.626262626262625854e+00 1.001445974387007665e+00
1.924500897298752289e+00 2.676767676767676907e+00 1.001580738779065394e+00
1.924500897298752289e+00 2.727272727272727071e+00 1.001756240071035586e+00
1.924500897298752289e+00 2.777777777777777679e+00 1.001968982351640669e+00
1.924500897298752289e+00 2.828282828282827843e+00 1.002214707568795937e+00
1.924500897298752289e+00 2.878787878787878896e+00 1.002488467405306283e+00
1.924500897298752289e+00 2.929292929292929060e+00 1.002784706903668832e+00
1.924500897298752289e+00 2.979797979797980112e+00 1.003097358478302725e+00
1.924500897298752289e+00 3.030303030303029832e+00 1.003419944783861650e+00
1.924500897298752289e+00 3.080808080808080440e+00 1.003745688763355792e+00
1.924500897298752289e+00 3.131313131313131048e+00 1.004067629081899726e+00
1.924500897298752289e+00 3.181818181818182101e+00 1.004378739062999015e+00
1.924500897298752289e+00 3.232323232323231821e+00 1.004672047185755979e+00
1.924500897298752289e+00 3.282828282828282873e+00 1.004940757174208610e+00
1.924500897298752289e+00 3.333333333333333037e+00 1.005178365714648692e+00
1.924500897298752289e+00 3.383838383838384090e+00 1.005378775873135400e+00
1.924500897298752289e+00 3.434343434343433810e+00 1.005536404352926461e+00
1.924500897298752289e+00 3.484848484848484862e+00 1.005646280829150863e+00
1.924500897298752289e+00 3.535353535353535026e+00 1.005704137724152680e+00
1.924500897298752289e+00 3.585858585858586078e+00 1.005706488939515753e+00
1.924500897298752289e+00 3.636363636363636687e+00 1.005650696237415875e+00
1.924500897298752289e+00 3.686868686868686407e+00 1.005535022161774261e+00
1.924500897298752289e+00 3.737373737373737459e+00 1.005358668605520256e+00
1.924500897298752289e+00 3.787878787878788067e+00 1.005121800360681883e+00
1.924500897298752289e+00 3.838383838383837787e+00 1.004825553229254043e+00
1.924500897298752289e+00 3.888888888888888840e+00 1.004472026521000538e+00
1.924500897298752289e+00 3.939393939393939004e+00 1.004064260015522292e+00
1.924500897298752289e+00 3.989898989898990056e+00 1.003606195716032268e+00
1.924500897298752289e+00 4.040404040404040664e+00 1.003102624967290968e+00
1.924500897298752289e+00 4.090909090909090828e+00 1.002559121746126491e+00
1.924500897298752289e+00 4.141414141414141881e+00 1.001981963156099109e+00
1.924500897298752289e+00 4.191919191919191157e+00 1.001378038364592271e+00
1.924500897298752289e+00 4.242424242424242209e+00 1.000754747407536671e+00
1.924500897298752289e+00 4.292929292929293261e+00 1.000119891451175080e+00
1.924500897298752289e+00 4.343434343434343425e+00 9.994815562390148012e-01
1.924500897298752289e+00 4.393939393939393590e+00 9.988479905632328126e-01
1.924500897298752289e+00 4.444444444444443754e+00 9.982274816814522556e-01
1.924500897298752289e+00 4.494949494949494806e+00 9.976282296506868708e-01
1.924500897298752289e+00 4.545454545454545858e+00 9.970582225695499012e-01
1.924500897298752289e+00 4.595959595959596022e+00 9.965251147071969573e-01
1.924500897298752289e+00 4.646464646464646187e+00 9.960361094531346993e-01
1.924500897298752289e+00 4.696969696969696351e+00 9.955978489466783543e-01
1.924500897298752289e+00 4.747474747474747403e+00 9.952163121396679912e-01
1.924500897298752289e+00 4.797979797979797567e+00 9.948967229127791967e-01
1.924500897298752289e+00 4.848484848484848619e+00 9.946434697064705510e-01
1.924500897298752289e+00 4.898989898989898784e+00 9.944600379449036742e-01
1.924500897298752289e+00 4.949494949494948948e+00 9.943489563279299670e-01
1.924500897298752289e+00 5.000000000000000000e+00 9.943117578457734140e-01
1.924500897298752289e+00 5.050505050505050164e+00 9.943489561368396012e-01
1.924500897298752289e+00 5.101010101010101216e+00 9.944600375649409463e-01
1.924500897298752289e+00 5.151515151515152269e+00 9.946434691420393825e-01
1.924500897298752289e+00 5.202020202020202433e+00 9.948967221704060337e-01
1.924500897298752289e+00 5.252525252525251709e+00 9.952163112279071022e-01
1.924500897298752289e+00 5.303030303030301873e+00 9.955978478759862638e-01
1.924500897298752289e+00 5.353535353535353813e+00 9.960361082357206408e-01
1.924500897298752289e+00 5.404040404040403978e+00 9.965251133568457931e-01
1.924500897298752289e+00 5.454545454545454142e+00 9.970582211014242802e-01
1.924500897298752289e+00 5.505050505050505194e+00 9.976282280811086256e-01
1.924500897298752289e+00 5.555555555555555358e+00 9.982274800276698112e-01
1.924500897298752289e+00 5.606060606060606410e+00 9.988479888431768261e-01
1.924500897298752289e+00 5.656565656565655686e+00 9.994815544710433652e-01
1.924500897298752289e+00 5.707070707070706739e+00 1.000119889653815930e+00
1.924500897298752289e+00 5.757575757575757791e+00 1.000754745599228501e+00
1.924500897298752289e+00 5.808080808080807955e+00 1.001378036563431717e+00
1.924500897298752289e+00 5.858585858585858119e+00 1.001981961379593944e+00
1.924500897298752289e+00 5.909090909090909172e+00 1.002559120010958482e+00
1.924500897298752289e+00 5.959595959595960224e+00 1.003102623289097162e+00
1.924500897298752289e+00 6.010101010101010388e+00 1.003606194109200045e+00
1.924500897298752289e+00 6.060606060606059664e+00 1.004064258493012174e+00
1.924500897298752289e+00 6.111111111111110716e+00 1.004472025094187204e+00
1.968239554055542184e+00 1.136363636363636465e+00 1.005199116682359728e+00
1.968239554055542184e+00 1.186868686868686851e+00 1.005490199310046240e+00
1.968239554055542184e+00 1.237373737373737459e+00 1.005720569955044885e+00
1.968239554055542184e+00 1.287878787878788067e+00 1.005888736702615471e+00
1.968239554055542184e+00 1.338383838383838453e+00 1.005994210754437512e+00
1.968239554055542184e+00 1.388888888888889062e+00 1.006037505366207618e+00
1.968239554055542184e+00 1.439393939393939448e+00 1.006020118688774279e+00
1.968239554055542184e+00 1.489898989898990056e+00 1.005944500824734966e+00
1.968239554055542184e+00 1.540404040404040442e+00 1.005814005666157529e+00
1.968239554055542184e+00 1.590909090909091050e+00 1.005632828323562489e+00
1.968239554055542184e+00 1.641414141414141437e+00 1.005405929187610958e+00
1.968239554055542184e+00 1.691919191919192045e+00 1.005138945879344048e+00
1.968239554055542184e+00 1.742424242424242431e+00 1.004838094538896831e+00
1.968239554055542184e+00 1.792929292929293039e+00 1.004510062073188825e+00
1.968239554055542184e+00 1.843434343434343425e+00 1.004161891127511863e+00
1.968239554055542184e+00 1.893939393939394034e+00 1.003800859661792000e+00
1.968239554055542184e+00 1.944444444444444420e+00 1.003434357097800378e+00
1.968239554055542184e+00 1.994949494949495028e+00 1.003069759057318100e+00
1.968239554055542184e+00 2.045454545454545414e+00 1.002714302732391038e+00
1.968239554055542184e+00 2.095959595959596022e+00 1.002374964916985078e+00
1.968239554055542184e+00 2.146464646464646631e+00 1.002058344684778612e+00
1.968239554055542184e+00 2.196969696969696795e+00 1.001770552621241706e+00
1.968239554055542184e+00 2.247474747474747403e+00 1.001517108410763024e+00
1.968239554055542184e+00 2.297979797979798011e+00 1.001302848443164750e+00
1.968239554055542184e+00 2.348484848484848619e+00 1.001131844940659432e+00
1.968239554055542184e+00 2.398989898989898784e+00 1.001007337918827567e+00
1.968239554055542184e+00 2.449494949494949392e+00 1.000931681086517422e+00
1.968239554055542184e+00 2.500000000000000000e+00 1.000906302563074002e+00
1.968239554055542184e+00 2.550505050505050608e+00 1.000931681050658106e+00
1.968239554055542184e+00 2.601010101010101216e+00 1.001007337848466072e+00
1.968239554055542184e+00 2.651515151515151381e+00 1.001131844838484719e+00
1.968239554055542184e+00 2.702020202020201989e+00 1.001302848313149418e+00
1.968239554055542184e+00 2.752525252525252597e+00 1.001517108258088706e+00
1.968239554055542184e+00 2.803030303030303205e+00 1.001770552452203367e+00
1.968239554055542184e+00 2.853535353535353369e+00 1.002058344506668419e+00
1.968239554055542184e+00 2.904040404040403978e+00 1.002374964737956287e+00
1.968239554055542184e+00 2.954545454545454586e+00 1.002714302561304782e+00
1.968239554055542184e+00 3.005050505050505194e+00 1.003069758903578856e+00
1.968239554055542184e+00 3.055555555555555358e+00 1.003434356971175667e+00
1.968239554055542184e+00 3.106060606060605966e+00 1.003800859572226756e+00
1.968239554055542184e+00 3.156565656565656575e+00 1.004161891084936142e+00
1.968239554055542184e+00 3.207070707070707183e+00 1.004510062087324407e+00
1.968239554055542184e+00 3.257575757575757347e+00 1.004838094619064703e+00
1.968239554055542184e+00 3.308080808080807955e+00 1.005138946034275449e+00
1.968239554055542184e+00 3.358585858585858563e+00 1.005405929425265077e+00
1.968239554055542184e+00 3.409090909090909172e+00 1.005632828650959931e+00
1.968239554055542184e+00 3.459595959595959336e+00 1.005814006089220225e+00
1.968239554055542184e+00 3.510101010101009944e+00 1.005944501348146947e+00
1.968239554055542184e+00 3.560606060606060552e+00 1.006020119315861550e+00
1.968239554055542184e+00 3.611111111111111160e+00 1.006037506098834911e+00
1.968239554055542184e+00 3.661616161616162213e+00 1.005994211592931231e+00
1.968239554055542184e+00 3.712121212121211933e+00 1.005888737645710185e+00
1.968239554055542184e+00 3.762626262626262985e+00 1.005720570999853791e+00
1.968239554055542184e+00 3.813131313131313593e+00 1.005490200452058280e+00
1.968239554055542184e+00 3.863636363636363313e+00 1.005199117915462903e+00
1.968239554055542184e+00 3.914141414141414366e+00 1.004849803332566127e+00
1.968239554055542184e+00 3.964646464646464530e+00 1.004445693645485527e+00
1.968239554055542184e+00 4.015151515151515582e+00 1.003991136287097907e+00
1.968239554055542184e+00 4.065656565656565746e+00 1.003491327906013586e+00
1.968239554055542184e+00 4.116161616161615910e+00 1.002952239276371227e+00
1.968239554055542184e+00 4.166666666666666963e+00 1.002380527566363089e+00
1.968239554055542184e+00 4.217171717171717127e+00 1.001783437343529259e+00
1.968239554055542184e+00 4.267676767676768179e+00 1.001168691876990646e+00
1.968239554055542184e+00 4.318181818181818343e+00 1.000544376453904150e+00
1.968239554055542184e+00 4.368686868686869396e+00 9.999188155570895020e-01
1.968239554055542184e+00 4.419191919191919560e+00 9.993004458507851462e-01
1.968239554055542184e+00 4.469696969696969724e+00 9.986976869903476661e-01
1.968239554055542184e+00 4.520202020202020776e+00 9.981188123081962127e-01
1.968239554055542184e+00 4.570707070707070940e+00 9.975718214319099220e-01
1.968239554055542184e+00 4.621212121212121104e+00 9.970643168609901741e-01
1.968239554055542184e+00 4.671717171717172157e+00 9.966033864668943920e-01
1.968239554055542184e+00 4.722222222222222321e+00 9.961954937875273641e-01
1.968239554055542184e+00 4.772727272727273373e+00 9.958463778639096153e-01
1.968239554055542184e+00 4.823232323232323537e+00 9.955609642152398742e-01
1.968239554055542184e+00 4.873737373737373701e+00 9.953432883714287138e-01
1.968239554055542184e+00 4.924242424242424754e+00 9.951964331822831245e-01
1.968239554055542184e+00 4.974747474747474030e+00 9.951224809030247975e-01
1.968239554055542184e+00 5.025252525252525970e+00 9.951224808203014138e-01
1.968239554055542184e+00 5.075757575757575246e+00 9.951964329350541094e-01
1.968239554055542184e+00 5.126262626262626299e+00 9.953432879625021545e-01
1.968239554055542184e+00 5.176767676767677351e+00 9.955609636492518399e-01
1.968239554055542184e+00 5.227272727272726627e+00 9.958463771472572112e-01
1.968239554055542184e+00 5.277777777777777679e+00 9.961954929282756943e-01
1.968239554055542184e+00 5.328282828282827843e+00 9.966033854746615406e-01
1.968239554055542184e+00 5.378787878787878896e+00 9.970643157468096485e-01
1.968239554055542184e+00 5.429292929292929060e+00 9.975718202080722241e-01
1.968239554055542184e+00 5.479797979797980112e+00 9.981188109880738679e-01
1.968239554055542184e+00 5.530303030303030276e+00 9.986976855882064852e-01
1.968239554055542184e+00 5.580808080808079552e+00 9.993004443815812765e-01
1.968239554055542184e+00 5.631313131313130604e+00 9.999188140362608168e-01
1.968239554055542184e+00 5.681818181818181657e+00 1.000544374897153643e+00
1.968239554055542184e+00 5.732323232323231821e+00 1.001168690300069386e+00
1.968239554055542184e+00 5.782828282828282873e+00 1.001783435762022112e+00
1.968239554055542184e+00 5.833333333333333037e+00 1.002380525995473892e+00
1.968239554055542184e+00 5.883838383838384090e+00 1.002952237730723395e+00
1.968239554055542184e+00 5.934343434343434254e+00 1.003491326399454264e+00
1.968239554055542184e+00 5.984848484848485306e+00 1.003991134832521670e+00
1.968239554055542184e+00 6.035353535353534582e+00 1.004445692254671840e+00
1.968239554055542184e+00 6.085858585858585634e+00 1.004849802016036797e+00
1.968239554055542184e+00 6.136363636363635798e+00 1.005199116682359728e+00
2.011978210812332080e+00 1.161616161616161547e+00 1.005796068781840580e+00
2.011978210812332080e+00 1.212121212121212155e+00 1.006019847743874873e+00
2.011978210812332080e+00 1.262626262626262541e+00 1.006180260658797732e+00
2.011978210812332080e+00 1.313131313131313371e+00 1.006276468204689190e+00
2.011978210812332080e+00 1.363636363636363757e+00 1.006308662394246989e+00
2.011978210812332080e+00 1.414141414141414366e+00 1.006278056478751903e+00
2.011978210812332080e+00 1.464646464646464752e+00 1.006186858455196287e+00
2.011978210812332080e+00 1.515151515151514916e+00 1.006038228630924625e+00
2.011978210812332080e+00 1.565656565656565746e+00 1.005836221956409648e+00
2.011978210812332080e+00 1.616161616161616355e+00 1.005585716081488279e+00
2.011978210812332080e+00 1.666666666666666741e+00 1.005292326319643825e+00
2.011978210812332080e+00 1.717171717171716905e+00 1.004962308914961078e+00
2.011978210812332080e+00 1.767676767676767735e+00 1.004602454193931127e+00
2.011978210812332080e+00 1.818181818181818343e+00 1.004219971346220763e+00
2.011978210812332080e+00 1.868686868686868507e+00 1.003822366712329606e+00
2.011978210812332080e+00 1.919191919191919338e+00 1.003417317559540445e+00
2.011978210812332080e+00 1.969696969696969724e+00 1.003012543399075307e+00
2.011978210812332080e+00 2.020202020202020332e+00 1.002615676935763700e+00
2.011978210812332080e+00 2.070707070707070940e+00 1.002234136746178006e+00
2.011978210812332080e+00 2.121212121212121104e+00 1.001875003752050075e+00
2.011978210812332080e+00 2.171717171717171713e+00 1.001544903493306826e+00
2.011978210812332080e+00 2.222222222222222321e+00 1.001249896110258497e+00
2.011978210812332080e+00 2.272727272727272485e+00 1.000995375818908295e+00
2.011978210812332080e+00 2.323232323232323093e+00 1.000785981508999445e+00
2.011978210812332080e+00 2.373737373737373701e+00 1.000625519913806327e+00
2.011978210812332080e+00 2.424242424242424754e+00 1.000516902596710223e+00
2.011978210812332080e+00 2.474747474747474918e+00 1.000462097775563386e+00
2.011978210812332080e+00 2.525252525252525082e+00 1.000462097765356440e+00
2.011978210812332080e+00 2.575757575757575246e+00 1.000516902566611854e+00
2.011978210812332080e+00 2.626262626262626743e+00 1.000625519865374624e+00
2.011978210812332080e+00 2.676767676767676907e+00 1.000785981444796580e+00
2.011978210812332080e+00 2.727272727272727515e+00 1.000995375742453675e+00
2.011978210812332080e+00 2.777777777777778123e+00 1.001249896025963260e+00
2.011978210812332080e+00 2.828282828282827843e+00 1.001544903406387910e+00
2.011978210812332080e+00 2.878787878787878896e+00 1.001875003668432074e+00
2.011978210812332080e+00 2.929292929292929504e+00 1.002234136672378373e+00
2.011978210812332080e+00 2.979797979797980112e+00 1.002615676878768181e+00
2.011978210812332080e+00 3.030303030303030720e+00 1.003012543366202269e+00
2.011978210812332080e+00 3.080808080808080440e+00 1.003417317558296995e+00
2.011978210812332080e+00 3.131313131313131048e+00 1.003822366750262152e+00
2.011978210812332080e+00 3.181818181818182101e+00 1.004219971430763803e+00
2.011978210812332080e+00 3.232323232323232709e+00 1.004602454332255146e+00
2.011978210812332080e+00 3.282828282828282873e+00 1.004962309113822672e+00
2.011978210812332080e+00 3.333333333333333481e+00 1.005292326585242257e+00
2.011978210812332080e+00 3.383838383838383645e+00 1.005585716419325593e+00
2.011978210812332080e+00 3.434343434343434698e+00 1.005836222371163435e+00
2.011978210812332080e+00 3.484848484848484862e+00 1.006038229126333228e+00
2.011978210812332080e+00 3.535353535353535470e+00 1.006186859033955772e+00
2.011978210812332080e+00 3.585858585858586078e+00 1.006278057142429683e+00
2.011978210812332080e+00 3.636363636363636687e+00 1.006308663143212767e+00
2.011978210812332080e+00 3.686868686868686851e+00 1.006276469038065446e+00
2.011978210812332080e+00 3.737373737373737015e+00 1.006180261574427526e+00
2.011978210812332080e+00 3.787878787878788067e+00 1.006019848738311850e+00
2.011978210812332080e+00 3.838383838383838675e+00 1.005796069850359853e+00
2.011978210812332080e+00 3.888888888888888395e+00 1.005510789074397726e+00
2.011978210812332080e+00 3.939393939393939448e+00 1.005166872414707369e+00
2.011978210812332080e+00 3.989898989898989612e+00 1.004768148543969897e+00
2.011978210812332080e+00 4.040404040404040664e+00 1.004319354064226344e+00
2.011978210812332080e+00 4.090909090909090828e+00 1.003826064053975120e+00
2.011978210812332080e+00 4.141414141414140992e+00 1.003294608991708081e+00
2.011978210812332080e+00 4.191919191919192045e+00 1.002731979365928172e+00
2.011978210812332080e+00 4.242424242424242209e+00 1.002145719480451280e+00
2.011978210812332080e+00 4.292929292929293261e+00 1.001543812138406597e+00
2.011978210812332080e+00 4.343434343434343425e+00 1.000934556035942391e+00
2.011978210812332080e+00 4.393939393939393590e+00 1.000326437814911706e+00
2.011978210812332080e+00 4.444444444444444642e+00 9.997280008107766180e-01
2.011978210812332080e+00 4.494949494949494806e+00 9.991477125862819886e-01
2.011978210812332080e+00 4.545454545454545858e+00 9.985938333622037533e-01
2.011978210812332080e+00 4.595959595959596022e+00 9.980742874433349288e-01
2.011978210812332080e+00 4.646464646464646187e+00 9.975965396910534411e-01
2.011978210812332080e+00 4.696969696969697239e+00 9.971674790140615530e-01
2.011978210812332080e+00 4.747474747474746515e+00 9.967933107374618018e-01
2.011978210812332080e+00 4.797979797979797567e+00 9.964794595690524837e-01
2.011978210812332080e+00 4.848484848484848619e+00 9.962304847128224949e-01
2.011978210812332080e+00 4.898989898989898784e+00 9.960500084858463499e-01
2.011978210812332080e+00 4.949494949494949836e+00 9.959406595791995276e-01
2.011978210812332080e+00 4.999999999999999112e+00 9.959040318696250615e-01
2.011978210812332080e+00 5.050505050505050164e+00 9.959406594402246959e-01
2.011978210812332080e+00 5.101010101010100328e+00 9.960500082094165819e-01
2.011978210812332080e+00 5.151515151515152269e+00 9.962304843019568201e-01
2.011978210812332080e+00 5.202020202020202433e+00 9.964794590282255449e-01
2.011978210812332080e+00 5.252525252525253485e+00 9.967933100725409057e-01
2.011978210812332080e+00 5.303030303030302761e+00 9.971674782322229591e-01
2.011978210812332080e+00 5.353535353535352925e+00 9.975965388006819978e-01
2.011978210812332080e+00 5.404040404040403978e+00 9.980742864539056125e-01
2.011978210812332080e+00 5.454545454545455030e+00 9.985938322841485526e-01
2.011978210812332080e+00 5.505050505050505194e+00 9.991477114308437990e-01
2.011978210812332080e+00 5.555555555555556246e+00 9.997279995898548099e-01
2.011978210812332080e+00 5.606060606060606410e+00 1.000326436540895703e+00
2.011978210812332080e+00 5.656565656565657463e+00 1.000934554721541581e+00
2.011978210812332080e+00 5.707070707070706739e+00 1.001543810796478029e+00
2.011978210812332080e+00 5.757575757575757791e+00 1.002145718123825802e+00
2.011978210812332080e+00 5.808080808080807955e+00 1.002731978007239233e+00
2.011978210812332080e+00 5.858585858585859008e+00 1.003294607643226311e+00
2.011978210812332080e+00 5.909090909090909172e+00 1.003826062727447788e+00
2.011978210812332080e+00 5.959595959595960224e+00 1.004319352770730145e+00
2.011978210812332080e+00 6.010101010101010388e+00 1.004768147293772174e+00
2.011978210812332080e+00 6.060606060606061440e+00 1.005166871217145319e+00
2.011978210812332080e+00 6.111111111111110716e+00 1.005510787937771155e+00
2.011978210812332080e+00 6.161616161616161769e+00 1.005796068781840802e+00
2.055716867569121753e+00 1.186868686868686851e+00 1.006252752988127996e+00
2.055716867569121753e+00 1.237373737373737459e+00 1.006405514496732767e+00
2.055716867569121753e+00 1.287878787878788067e+00 1.006493071595693456e+00
2.055716867569121753e+00 1.338383838383838453e+00 1.006515268889191406e+00
2.055716867569121753e+00 1.388888888888889062e+00 1.006472998860139745e+00
2.055716867569121753e+00 1.439393939393939448e+00 1.006368182477919149e+00
2.055716867569121753e+00 1.489898989898990056e+00 1.006203733292881042e+00
2.055716867569121753e+00 1.540404040404040442e+00 1.005983505615474893e+00
2.055716867569121753e+00 1.590909090909091050e+00 1.005712227633704048e+00
2.055716867569121753e+00 1.641414141414141437e+00 1.005395420564678455e+00
2.055716867569121753e+00 1.691919191919192045e+00 1.005039305160340346e+00
2.055716867569121753e+00 1.742424242424242431e+00 1.004650697090476941e+00
2.055716867569121753e+00 1.792929292929293039e+00 1.004236892904554423e+00
2.055716867569121753e+00 1.843434343434343425e+00 1.003805548424893113e+00
2.055716867569121753e+00 1.893939393939394034e+00 1.003364551544807526e+00
2.055716867569121753e+00 1.944444444444444420e+00 1.002921891494606532e+00
2.055716867569121753e+00 1.994949494949495028e+00 1.002485526694378626e+00
2.055716867569121753e+00 2.045454545454545414e+00 1.002063253334345205e+00
2.055716867569121753e+00 2.095959595959596022e+00 1.001662576810920857e+00
2.055716867569121753e+00 2.146464646464646631e+00 1.001290588099694734e+00
2.055716867569121753e+00 2.196969696969696795e+00 1.000953847066058833e+00
2.055716867569121753e+00 2.247474747474747403e+00 1.000658274601499365e+00
2.055716867569121753e+00 2.297979797979798011e+00 1.000409055330434782e+00
2.055716867569121753e+00 2.348484848484848619e+00 1.000210552461231694e+00
2.055716867569121753e+00 2.398989898989898784e+00 1.000066236158430710e+00
2.055716867569121753e+00 2.449494949494949392e+00 9.999786265944236030e-01
2.055716867569121753e+00 2.500000000000000000e+00 9.999492526013816773e-01
2.055716867569121753e+00 2.550505050505050608e+00 9.999786265919531347e-01
2.055716867569121753e+00 2.601010101010101216e+00 1.000066236154195209e+00
2.055716867569121753e+00 2.651515151515151381e+00 1.000210552456628044e+00
2.055716867569121753e+00 2.702020202020201989e+00 1.000409055327523333e+00
2.055716867569121753e+00 2.752525252525252597e+00 1.000658274602963083e+00
2.055716867569121753e+00 2.803030303030303205e+00 1.000953847075149783e+00
2.055716867569121753e+00 2.853535353535353369e+00 1.001290588120167913e+00
2.055716867569121753e+00 2.904040404040403978e+00 1.001662576846957586e+00
2.055716867569121753e+00 2.954545454545454586e+00 1.002063253390469422e+00
2.055716867569121753e+00 3.005050505050505194e+00 1.002485526775361846e+00
2.055716867569121753e+00 3.055555555555555358e+00 1.002921891605369265e+00
2.055716867569121753e+00 3.106060606060605966e+00 1.003364551690314910e+00
2.055716867569121753e+00 3.156565656565656575e+00 1.003805548610046783e+00
2.055716867569121753e+00 3.207070707070707183e+00 1.004236893134086150e+00
2.055716867569121753e+00 3.257575757575757347e+00 1.004650697368839607e+00
2.055716867569121753e+00 3.308080808080807955e+00 1.005039305491605583e+00
2.055716867569121753e+00 3.358585858585858563e+00 1.005395420952435392e+00
2.055716867569121753e+00 3.409090909090909172e+00 1.005712228080965387e+00
2.055716867569121753e+00 3.459595959595959336e+00 1.005983506124592086e+00
2.055716867569121753e+00 3.510101010101009944e+00 1.006203733865467909e+00
2.055716867569121753e+00 3.560606060606060552e+00 1.006368183114784598e+00
2.055716867569121753e+00 3.611111111111111160e+00 1.006472999561237591e+00
2.055716867569121753e+00 3.661616161616161325e+00 1.006515269653577960e+00
2.055716867569121753e+00 3.712121212121212377e+00 1.006493072421501322e+00
2.055716867569121753e+00 3.762626262626262541e+00 1.006405515381158189e+00
2.055716867569121753e+00 3.813131313131313593e+00 1.006252753927435517e+00
2.055716867569121753e+00 3.863636363636364202e+00 1.006035993880717516e+00
2.055716867569121753e+00 3.914141414141413922e+00 1.005757477126824284e+00
2.055716867569121753e+00 3.964646464646464974e+00 1.005420450560887913e+00
2.055716867569121753e+00 4.015151515151514694e+00 1.005029118814664724e+00
2.055716867569121753e+00 4.065656565656565746e+00 1.004588581507907419e+00
2.055716867569121753e+00 4.116161616161616799e+00 1.004104756013690425e+00
2.055716867569121753e+00 4.166666666666666075e+00 1.003584286961013428e+00
2.055716867569121753e+00 4.217171717171717127e+00 1.003034443911840157e+00
2.055716867569121753e+00 4.267676767676767291e+00 1.002463008840484671e+00
2.055716867569121753e+00 4.318181818181818343e+00 1.001878155207944543e+00
2.055716867569121753e+00 4.368686868686869396e+00 1.001288320559634792e+00
2.055716867569121753e+00 4.419191919191919560e+00 1.000702074679926223e+00
2.055716867569121753e+00 4.469696969696969724e+00 1.000127985409146492e+00
2.055716867569121753e+00 4.520202020202019888e+00 9.995744842671787644e-01
2.055716867569121753e+00 4.570707070707070940e+00 9.990497340317839869e-01
2.055716867569121753e+00 4.621212121212121104e+00 9.985615003893110186e-01
2.055716867569121753e+00 4.671717171717172157e+00 9.981170297109206446e-01
2.055716867569121753e+00 4.722222222222222321e+00 9.977229349099654421e-01
2.055716867569121753e+00 4.772727272727272485e+00 9.973850912072406150e-01
2.055716867569121753e+00 4.823232323232323537e+00 9.971085434725460717e-01
2.055716867569121753e+00 4.873737373737373701e+00 9.968974266259138517e-01
2.055716867569121753e+00 4.924242424242424754e+00 9.967549003729307966e-01
2.055716867569121753e+00 4.974747474747474918e+00 9.966830993191900800e-01
2.055716867569121753e+00 5.025252525252525082e+00 9.966830992626988239e-01
2.055716867569121753e+00 5.075757575757576134e+00 9.967549002040319017e-01
2.055716867569121753e+00 5.126262626262626299e+00 9.968974263463279417e-01
2.055716867569121753e+00 5.176767676767677351e+00 9.971085430851134301e-01
2.055716867569121753e+00 5.227272727272726627e+00 9.973850907158822165e-01
2.055716867569121753e+00 5.277777777777777679e+00 9.977229343196303279e-01
2.055716867569121753e+00 5.328282828282827843e+00 9.981170290275176438e-01
2.055716867569121753e+00 5.378787878787878007e+00 9.985614996196279236e-01
2.055716867569121753e+00 5.429292929292929060e+00 9.990497331833956274e-01
2.055716867569121753e+00 5.479797979797980112e+00 9.995744833483442005e-01
2.055716867569121753e+00 5.530303030303030276e+00 1.000127984428697880e+00
2.055716867569121753e+00 5.580808080808081328e+00 1.000702073647150581e+00
2.055716867569121753e+00 5.631313131313130604e+00 1.001288319484151756e+00
2.055716867569121753e+00 5.681818181818181657e+00 1.001878154099578033e+00
2.055716867569121753e+00 5.732323232323231821e+00 1.002463007709136100e+00
2.055716867569121753e+00 5.782828282828282873e+00 1.003034442767360757e+00
2.055716867569121753e+00 5.833333333333333037e+00 1.003584285813079013e+00
2.055716867569121753e+00 5.883838383838384090e+00 1.004104754871681493e+00
2.055716867569121753e+00 5.934343434343434254e+00 1.004588580380794349e+00
2.055716867569121753e+00 5.984848484848485306e+00 1.005029117710902087e+00
2.055716867569121753e+00 6.035353535353534582e+00 1.005420449488316104e+00
2.055716867569121753e+00 6.085858585858585634e+00 1.005757476092584701e+00
2.055716867569121753e+00 6.136363636363635798e+00 1.006035992891177511e+00
2.055716867569121753e+00 6.186868686868686851e+00 1.006252752988127996e+00
2.099455524325911870e+00 1.212121212121212155e+00 1.006561500876721249e+00
2.099455524325911870e+00 1.262626262626262541e+00 1.006640700860877313e+00
2.099455524325911870e+00 1.313131313131313371e+00 1.006653698111759976e+00
2.099455524325911870e+00 1.363636363636363757e+00 1.006601038510867685e+00
2.099455524325911870e+00 1.414141414141414366e+00 1.006484320581875425e+00
2.099455524325911870e+00 1.464646464646464752e+00 1.006306166744928010e+00
2.099455524325911870e+00 1.515151515151515360e+00 1.006070178123544157e+00
2.099455524325911870e+00 1.565656565656565524e+00 1.005780873643368212e+00
2.099455524325911870e+00 1.616161616161616355e+00 1.005443614414612608e+00
2.099455524325911870e+00 1.666666666666666741e+00 1.005064514626600403e+00
2.099455524325911870e+00 1.717171717171717349e+00 1.004650340399599662e+00
2.099455524325911870e+00 1.767676767676767513e+00 1.004208398232610433e+00
2.099455524325911870e+00 1.818181818181818343e+00 1.003746414852825897e+00
2.099455524325911870e+00 1.868686868686868729e+00 1.003272410410438908e+00
2.099455524325911870e+00 1.919191919191918894e+00 1.002794567069134946e+00
2.099455524325911870e+00 1.969696969696969724e+00 1.002321095116200267e+00
2.099455524325911870e+00 2.020202020202020332e+00 1.001860098755588346e+00
2.099455524325911870e+00 2.070707070707070940e+00 1.001419443751847993e+00
2.099455524325911870e+00 2.121212121212121104e+00 1.001006629062442421e+00
2.099455524325911870e+00 2.171717171717171269e+00 1.000628664531212131e+00
2.099455524325911870e+00 2.222222222222222321e+00 1.000291956617567868e+00
2.099455524325911870e+00 2.272727272727272929e+00 1.000002204006028794e+00
2.099455524325911870e+00 2.323232323232323093e+00 9.997643047810576000e-01
2.099455524325911870e+00 2.373737373737373701e+00 9.995822766653359448e-01
2.099455524325911870e+00 2.424242424242424310e+00 9.994591916087044448e-01
2.099455524325911870e+00 2.474747474747474918e+00 9.993971257833303978e-01
2.099455524325911870e+00 2.525252525252525526e+00 9.993971257920202245e-01
2.099455524325911870e+00 2.575757575757575246e+00 9.994591916349504501e-01
2.099455524325911870e+00 2.626262626262625854e+00 9.995822767096614880e-01
2.099455524325911870e+00 2.676767676767676907e+00 9.997643048443224378e-01
2.099455524325911870e+00 2.727272727272727515e+00 1.000002204089407654e+00
2.099455524325911870e+00 2.777777777777778123e+00 1.000291956722523468e+00
2.099455524325911870e+00 2.828282828282828731e+00 1.000628664659459766e+00
2.099455524325911870e+00 2.878787878787878451e+00 1.001006629215909660e+00
2.099455524325911870e+00 2.929292929292929504e+00 1.001419443932626496e+00
2.099455524325911870e+00 2.979797979797980112e+00 1.001860098965881907e+00
2.099455524325911870e+00 3.030303030303030720e+00 1.002321095358269298e+00
2.099455524325911870e+00 3.080808080808080884e+00 1.002794567345238086e+00
2.099455524325911870e+00 3.131313131313131048e+00 1.003272410722769514e+00
2.099455524325911870e+00 3.181818181818181657e+00 1.003746415203452758e+00
2.099455524325911870e+00 3.232323232323232709e+00 1.004208398623414267e+00
2.099455524325911870e+00 3.282828282828282873e+00 1.004650340832212274e+00
2.099455524325911870e+00 3.333333333333333481e+00 1.005064515102348732e+00
2.099455524325911870e+00 3.383838383838384090e+00 1.005443614934461660e+00
2.099455524325911870e+00 3.434343434343433810e+00 1.005780874207871323e+00
2.099455524325911870e+00 3.484848484848484862e+00 1.006070178732799469e+00
2.099455524325911870e+00 3.535353535353535470e+00 1.006306167398538287e+00
2.099455524325911870e+00 3.585858585858586078e+00 1.006484321278917404e+00
2.099455524325911870e+00 3.636363636363636687e+00 1.006601039249868546e+00
2.099455524325911870e+00 3.686868686868686851e+00 1.006653698890680904e+00
2.099455524325911870e+00 3.737373737373737459e+00 1.006640701677107508e+00
2.099455524325911870e+00 3.787878787878787623e+00 1.006561501727079699e+00
2.099455524325911870e+00 3.838383838383838675e+00 1.006416617624321219e+00
2.099455524325911870e+00 3.888888888888888840e+00 1.006207627117372772e+00
2.099455524325911870e+00 3.939393939393939004e+00 1.005937144767070412e+00
2.099455524325911870e+00 3.989898989898990056e+00 1.005608782889917840e+00
2.099455524325911870e+00 4.040404040404039776e+00 1.005227096413660037e+00
2.099455524325911870e+00 4.090909090909090828e+00 1.004797512520352987e+00
2.099455524325911870e+00 4.141414141414141881e+00 1.004326246197194683e+00
2.099455524325911870e+00 4.191919191919191157e+00 1.003820203042345094e+00
2.099455524325911870e+00 4.242424242424242209e+00 1.003286870878324466e+00
2.099455524325911870e+00 4.292929292929292373e+00 1.002734201905998823e+00
2.099455524325911870e+00 4.343434343434343425e+00 1.002170487284710587e+00
2.099455524325911870e+00 4.393939393939393590e+00 1.001604226146415311e+00
2.099455524325911870e+00 4.444444444444444642e+00 1.001043991141678191e+00
2.099455524325911870e+00 4.494949494949494806e+00 1.000498292671684553e+00
2.099455524325911870e+00 4.545454545454544970e+00 9.999754439820881524e-01
2.099455524325911870e+00 4.595959595959596022e+00 9.994834292812158072e-01
2.099455524325911870e+00 4.646464646464646187e+00 9.990297769970776232e-01
2.099455524325911870e+00 4.696969696969697239e+00 9.986214402055824113e-01
2.099455524325911870e+00 4.747474747474747403e+00 9.982646861476057731e-01
2.099455524325911870e+00 4.797979797979797567e+00 9.979649966070214262e-01
2.099455524325911870e+00 4.848484848484848619e+00 9.977269807477225916e-01
2.099455524325911870e+00 4.898989898989898784e+00 9.975543018079371382e-01
2.099455524325911870e+00 4.949494949494949836e+00 9.974496188278945130e-01
2.099455524325911870e+00 5.000000000000000000e+00 9.974145443457703708e-01
2.099455524325911870e+00 5.050505050505050164e+00 9.974496187406582948e-01
2.099455524325911870e+00 5.101010101010101216e+00 9.975543016342375280e-01
2.099455524325911870e+00 5.151515151515150492e+00 9.977269804890943616e-01
2.099455524325911870e+00 5.202020202020202433e+00 9.979649962657419771e-01
2.099455524325911870e+00 5.252525252525253485e+00 9.982646857266667118e-01
2.099455524325911870e+00 5.303030303030302761e+00 9.986214397086508043e-01
2.099455524325911870e+00 5.353535353535353813e+00 9.990297764284501447e-01
2.099455524325911870e+00 5.404040404040403978e+00 9.994834286457638939e-01
2.099455524325911870e+00 5.454545454545455030e+00 9.999754432851972741e-01
2.099455524325911870e+00 5.505050505050505194e+00 1.000498291919186045e+00
2.099455524325911870e+00 5.555555555555556246e+00 1.001043990339778977e+00
2.099455524325911870e+00 5.606060606060606410e+00 1.001604225301620188e+00
2.099455524325911870e+00 5.656565656565655686e+00 1.002170486403743954e+00
2.099455524325911870e+00 5.707070707070706739e+00 1.002734200995723413e+00
2.099455524325911870e+00 5.757575757575757791e+00 1.003286869945661852e+00
2.099455524325911870e+00 5.808080808080807955e+00 1.003820202094194203e+00
2.099455524325911870e+00 5.858585858585859008e+00 1.004326245240354298e+00
2.099455524325911870e+00 5.909090909090909172e+00 1.004797511561444701e+00
2.099455524325911870e+00 5.959595959595960224e+00 1.005227095459059194e+00
2.099455524325911870e+00 6.010101010101010388e+00 1.005608781945686259e+00
2.099455524325911870e+00 6.060606060606061440e+00 1.005937143838896430e+00
2.099455524325911870e+00 6.111111111111110716e+00 1.006207626210517958e+00
2.099455524325911870e+00 6.161616161616161769e+00 1.006416616743575076e+00
2.099455524325911870e+00 6.212121212121211933e+00 1.006561500876721249e+00
2.143194181082701544e+00 1.237373737373737459e+00 1.006717166358852333e+00
2.143194181082701544e+00 1.287878787878788067e+00 1.006721445085883015e+00
2.143194181082701544e+00 1.338383838383838453e+00 1.006659374257277584e+00
2.143194181082701544e+00 1.388888888888889062e+00 1.006532204396231922e+00
2.143194181082701544e+00 1.439393939393939448e+00 1.006342231717317848e+00
2.143194181082701544e+00 1.489898989898990056e+00 1.006092760172857314e+00
2.143194181082701544e+00 1.540404040404040442e+00 1.005788047295619547e+00
2.143194181082701544e+00 1.590909090909091050e+00 1.005433234713269952e+00
2.143194181082701544e+00 1.641414141414141437e+00 1.005034264456562410e+00
2.143194181082701544e+00 1.691919191919192045e+00 1.004597782411778661e+00
2.143194181082701544e+00 1.742424242424242431e+00 1.004131030474676001e+00
2.143194181082701544e+00 1.792929292929293039e+00 1.003641729144903350e+00
2.143194181082701544e+00 1.843434343434343425e+00 1.003137952453520665e+00
2.143194181082701544e+00 1.893939393939394034e+00 1.002627997239502244e+00
2.143194181082701544e+00 1.944444444444444420e+00 1.002120248881875231e+00
2.143194181082701544e+00 1.994949494949495028e+00 1.001623045650996247e+00
2.143194181082701544e+00 2.045454545454545414e+00 1.001144543864538550e+00
2.143194181082701544e+00 2.095959595959596022e+00 1.000692586020599961e+00
2.143194181082701544e+00 2.146464646464646631e+00 1.000274574032254060e+00
2.143194181082701544e+00 2.196969696969696795e+00 9.998973496055734156e-01
2.143194181082701544e+00 2.247474747474747403e+00 9.995670836879869681e-01
2.143194181082701544e+00 2.297979797979798011e+00 9.992891767676657100e-01
2.143194181082701544e+00 2.348484848484848619e+00 9.990681716298009940e-01
2.143194181082701544e+00 2.398989898989898784e+00 9.989076799749595503e-01
2.143194181082701544e+00 2.449494949494949392e+00 9.988103240814056871e-01
2.143194181082701544e+00 2.500000000000000000e+00 9.987776944509688670e-01
2.143194181082701544e+00 2.550505050505050608e+00 9.988103241205967819e-01
2.143194181082701544e+00 2.601010101010101216e+00 9.989076800533248646e-01
2.143194181082701544e+00 2.651515151515151381e+00 9.990681717473043344e-01
2.143194181082701544e+00 2.702020202020201989e+00 9.992891769242481237e-01
2.143194181082701544e+00 2.752525252525252597e+00 9.995670838835595262e-01
2.143194181082701544e+00 2.803030303030303205e+00 9.998973498400091087e-01
2.143194181082701544e+00 2.853535353535353369e+00 1.000274574305376918e+00
2.143194181082701544e+00 2.904040404040403978e+00 1.000692586332175393e+00
2.143194181082701544e+00 2.954545454545454586e+00 1.001144544214258358e+00
2.143194181082701544e+00 3.005050505050505194e+00 1.001623046038464970e+00
2.143194181082701544e+00 3.055555555555555358e+00 1.002120249306596156e+00
2.143194181082701544e+00 3.106060606060605966e+00 1.002627997700862750e+00
2.143194181082701544e+00 3.156565656565656575e+00 1.003137952950774681e+00
2.143194181082701544e+00 3.207070707070707183e+00 1.003641729677159811e+00
2.143194181082701544e+00 3.257575757575757347e+00 1.004131031040881084e+00
2.143194181082701544e+00 3.308080808080807955e+00 1.004597783010704903e+00
2.143194181082701544e+00 3.358585858585858563e+00 1.005034265086796719e+00
2.143194181082701544e+00 3.409090909090909172e+00 1.005433235373201839e+00
2.143194181082701544e+00 3.459595959595959336e+00 1.005788047983433353e+00
2.143194181082701544e+00 3.510101010101009944e+00 1.006092760886525994e+00
2.143194181082701544e+00 3.560606060606060552e+00 1.006342232454599417e+00
2.143194181082701544e+00 3.611111111111111160e+00 1.006532205154667903e+00
2.143194181082701544e+00 3.661616161616161325e+00 1.006659375034195003e+00
2.143194181082701544e+00 3.712121212121211933e+00 1.006721445878398624e+00
2.143194181082701544e+00 3.762626262626262985e+00 1.006717167163881488e+00
2.143194181082701544e+00 3.813131313131313149e+00 1.006646355193852038e+00
2.143194181082701544e+00 3.863636363636364202e+00 1.006509897070776427e+00
2.143194181082701544e+00 3.914141414141414366e+00 1.006309737438443541e+00
2.143194181082701544e+00 3.964646464646464530e+00 1.006048848202682588e+00
2.143194181082701544e+00 4.015151515151515582e+00 1.005731181713863442e+00
2.143194181082701544e+00 4.065656565656565746e+00 1.005361608160461939e+00
2.143194181082701544e+00 4.116161616161616799e+00 1.004945838177065287e+00
2.143194181082701544e+00 4.166666666666666963e+00 1.004490331908184375e+00
2.143194181082701544e+00 4.217171717171717127e+00 1.004002195987228729e+00
2.143194181082701544e+00 4.267676767676768179e+00 1.003489070084581547e+00
2.143194181082701544e+00 4.318181818181818343e+00 1.002959004846639246e+00
2.143194181082701544e+00 4.368686868686869396e+00 1.002420333186344603e+00
2.143194181082701544e+00 4.419191919191919560e+00 1.001881536992863531e+00
2.143194181082701544e+00 4.469696969696969724e+00 1.001351111401915572e+00
2.143194181082701544e+00 4.520202020202020776e+00 1.000837428807690443e+00
2.143194181082701544e+00 4.570707070707070052e+00 1.000348604801626795e+00
2.143194181082701544e+00 4.621212121212121104e+00 9.998923681925137030e-01
2.143194181082701544e+00 4.671717171717172157e+00 9.994759371969119677e-01
2.143194181082701544e+00 4.722222222222222321e+00 9.991059037898265549e-01
2.143194181082701544e+00 4.772727272727273373e+00 9.987881280744742574e-01
2.143194181082701544e+00 4.823232323232322649e+00 9.985276443690227488e-01
2.143194181082701544e+00 4.873737373737373701e+00 9.983285805198753859e-01
2.143194181082701544e+00 4.924242424242424754e+00 9.981940917385035972e-01
2.143194181082701544e+00 4.974747474747474918e+00 9.981263100253874310e-01
2.143194181082701544e+00 5.025252525252525970e+00 9.981263099940793637e-01
2.143194181082701544e+00 5.075757575757575246e+00 9.981940916447766821e-01
2.143194181082701544e+00 5.126262626262626299e+00 9.983285803643179301e-01
2.143194181082701544e+00 5.176767676767675574e+00 9.985276441526080848e-01
2.143194181082701544e+00 5.227272727272726627e+00 9.987881277985528605e-01
2.143194181082701544e+00 5.277777777777777679e+00 9.991059034561117214e-01
2.143194181082701544e+00 5.328282828282827843e+00 9.994759368074636052e-01
2.143194181082701544e+00 5.378787878787878896e+00 9.998923677497174589e-01
2.143194181082701544e+00 5.429292929292929060e+00 1.000348604308173295e+00
2.143194181082701544e+00 5.479797979797980112e+00 1.000837428266548645e+00
2.143194181082701544e+00 5.530303030303030276e+00 1.001351110816304679e+00
2.143194181082701544e+00 5.580808080808081328e+00 1.001881536366224124e+00
2.143194181082701544e+00 5.631313131313130604e+00 1.002420332522306667e+00
2.143194181082701544e+00 5.681818181818180769e+00 1.002959004148990196e+00
2.143194181082701544e+00 5.732323232323231821e+00 1.003489069357233365e+00
2.143194181082701544e+00 5.782828282828282873e+00 1.004002195234183770e+00
2.143194181082701544e+00 5.833333333333333037e+00 1.004490331133501613e+00
2.143194181082701544e+00 5.883838383838384090e+00 1.004945837384829233e+00
2.143194181082701544e+00 5.934343434343434254e+00 1.005361607354748443e+00
2.143194181082701544e+00 5.984848484848485306e+00 1.005731180898711052e+00
2.143194181082701544e+00 6.035353535353534582e+00 1.006048847382062350e+00
2.143194181082701544e+00 6.085858585858585634e+00 1.006309736616231465e+00
2.143194181082701544e+00 6.136363636363635798e+00 1.006509896250729952e+00
2.143194181082701544e+00 6.186868686868686851e+00 1.006646354379586938e+00
2.143194181082701544e+00 6.237373737373737015e+00 1.006717166358852333e+00
2.186932837839491661e+00 1.262626262626262763e+00 1.006717166358852333e+00
2.186932837839491661e+00 1.313131313131313371e+00 1.006646354379586938e+00
2.186932837839491661e+00 1.363636363636363757e+00 1.006509896250729952e+00
2.186932837839491661e+00 1.414141414141414366e+00 1.006309736616231465e+00
2.186932837839491661e+00 1.464646464646464752e+00 1.006048847382062350e+00
2.186932837839491661e+00 1.515151515151515360e+00 1.005731180898711052e+00
2.186932837839491661e+00 1.565656565656565746e+00 1.005361607354748443e+00
2.186932837839491661e+00 1.616161616161616355e+00 1.004945837384829233e+00
2.186932837839491661e+00 1.666666666666666741e+00 1.004490331133501613e+00
2.186932837839491661e+00 1.717171717171717349e+00 1.004002195234183770e+00
2.186932837839491661e+00 1.767676767676767735e+00 1.003489069357233365e+00
2.186932837839491661e+00 1.818181818181818343e+00 1.002959004148990196e+00
2.186932837839491661e+00 1.868686868686868729e+00 1.002420332522306667e+00
2.186932837839491661e+00 1.919191919191919560e+00 1.001881536366224124e+00
2.186932837839491661e+00 1.969696969696969724e+00 1.001351110816304679e+00
2.186932837839491661e+00 2.020202020202020332e+00 1.000837428266548645e+00
2.186932837839491661e+00 2.070707070707070940e+00 1.000348604308173295e+00
2.186932837839491661e+00 2.121212121212121549e+00 9.998923677497174589e-01
2.186932837839491661e+00 2.171717171717172157e+00 9.994759368074636052e-01
2.186932837839491661e+00 2.222222222222222321e+00 9.991059034561117214e-01
2.186932837839491661e+00 2.272727272727272929e+00 9.987881277985530826e-01
2.186932837839491661e+00 2.323232323232323537e+00 9.985276441526080848e-01
2.186932837839491661e+00 2.373737373737373701e+00 9.983285803643179301e-01
2.186932837839491661e+00 2.424242424242424754e+00 9.981940916447766821e-01
2.186932837839491661e+00 2.474747474747474918e+00 9.981263099940793637e-01
2.186932837839491661e+00 2.525252525252525526e+00 9.981263100253874310e-01
2.186932837839491661e+00 2.575757575757576134e+00 9.981940917385035972e-01
2.186932837839491661e+00 2.626262626262625854e+00 9.983285805198754970e-01
2.186932837839491661e+00 2.676767676767676907e+00 9.985276443690227488e-01
2.186932837839491661e+00 2.727272727272727515e+00 9.987881280744742574e-01
2.186932837839491661e+00 2.777777777777778123e+00 9.991059037898265549e-01
2.186932837839491661e+00 2.828282828282828731e+00 9.994759371969119677e-01
2.186932837839491661e+00 2.878787878787878896e+00 9.998923681925137030e-01
2.186932837839491661e+00 2.929292929292929060e+00 1.000348604801626795e+00
2.186932837839491661e+00 2.979797979797980112e+00 1.000837428807690443e+00
2.186932837839491661e+00 3.030303030303030720e+00 1.001351111401915794e+00
2.186932837839491661e+00 3.080808080808080884e+00 1.001881536992863531e+00
2.186932837839491661e+00 3.131313131313131493e+00 1.002420333186344603e+00
2.186932837839491661e+00 3.181818181818182101e+00 1.002959004846639246e+00
2.186932837839491661e+00 3.232323232323231821e+00 1.003489070084581547e+00
2.186932837839491661e+00 3.282828282828282873e+00 1.004002195987229173e+00
2.186932837839491661e+00 3.333333333333333481e+00 1.004490331908184375e+00
2.186932837839491661e+00 3.383838383838384090e+00 1.004945838177065287e+00
2.186932837839491661e+00 3.434343434343434698e+00 1.005361608160461939e+00
2.186932837839491661e+00 3.484848484848484862e+00 1.005731181713863442e+00
2.186932837839491661e+00 3.535353535353535470e+00 1.006048848202682588e+00
2.186932837839491661e+00 3.585858585858586078e+00 1.006309737438443541e+00
2.186932837839491661e+00 3.636363636363636687e+00 1.006509897070776427e+00
2.186932837839491661e+00 3.686868686868686851e+00 1.006646355193852038e+00
2.186932837839491661e+00 3.737373737373737459e+00 1.006717167163881488e+00
2.186932837839491661e+00 3.787878787878788067e+00 1.006721445878398624e+00
2.186932837839491661e+00 3.838383838383837787e+00 1.006659375034195003e+00
2.186932837839491661e+00 3.888888888888888840e+00 1.006532205154667903e+00
2.186932837839491661e+00 3.939393939393939892e+00 1.006342232454599417e+00
2.186932837839491661e+00 3.989898989898990056e+00 1.006092760886525994e+00
2.186932837839491661e+00 4.040404040404040664e+00 1.005788047983433131e+00
2.186932837839491661e+00 4.090909090909090828e+00 1.005433235373201617e+00
2.186932837839491661e+00 4.141414141414141881e+00 1.005034265086796719e+00
2.186932837839491661e+00 4.191919191919192045e+00 1.004597783010704903e+00
2.186932837839491661e+00 4.242424242424242209e+00 1.004131031040880861e+00
2.186932837839491661e+00 4.292929292929293261e+00 1.003641729677159589e+00
2.186932837839491661e+00 4.343434343434342537e+00 1.003137952950774681e+00
2.186932837839491661e+00 4.393939393939393590e+00 1.002627997700862750e+00
2.186932837839491661e+00 4.444444444444444642e+00 1.002120249306596156e+00
2.186932837839491661e+00 4.494949494949494806e+00 1.001623046038464970e+00
2.186932837839491661e+00 4.545454545454545858e+00 1.001144544214258358e+00
2.186932837839491661e+00 4.595959595959596022e+00 1.000692586332175393e+00
2.186932837839491661e+00 4.646464646464647075e+00 1.000274574305376918e+00
2.186932837839491661e+00 4.696969696969697239e+00 9.998973498400091087e-01
2.186932837839491661e+00 4.747474747474748291e+00 9.995670838835595262e-01
2.186932837839491661e+00 4.797979797979797567e+00 9.992891769242481237e-01
2.186932837839491661e+00 4.848484848484847731e+00 9.990681717473043344e-01
2.186932837839491661e+00 4.898989898989898784e+00 9.989076800533246425e-01
2.186932837839491661e+00 4.949494949494949836e+00 9.988103241205968930e-01
2.186932837839491661e+00 5.000000000000000000e+00 9.987776944509688670e-01
2.186932837839491661e+00 5.050505050505051052e+00 9.988103240814056871e-01
2.186932837839491661e+00 5.101010101010101216e+00 9.989076799749595503e-01
2.186932837839491661e+00 5.151515151515152269e+00 9.990681716298009940e-01
2.186932837839491661e+00 5.202020202020202433e+00 9.992891767676657100e-01
2.186932837839491661e+00 5.252525252525253485e+00 9.995670836879869681e-01
2.186932837839491661e+00 5.303030303030302761e+00 9.998973496055733046e-01
2.186932837839491661e+00 5.353535353535353813e+00 1.000274574032254060e+00
2.186932837839491661e+00 5.404040404040403978e+00 1.000692586020599961e+00
2.186932837839491661e+00 5.454545454545454142e+00 1.001144543864538550e+00
2.186932837839491661e+00 5.505050505050505194e+00 1.001623045650996247e+00
2.186932837839491661e+00 5.555555555555556246e+00 1.002120248881875453e+00
2.186932837839491661e+00 5.606060606060606410e+00 1.002627997239502244e+00
2.186932837839491661e+00 5.656565656565657463e+00 1.003137952453520887e+00
2.186932837839491661e+00 5.707070707070706739e+00 1.003641729144903350e+00
2.186932837839491661e+00 5.757575757575757791e+00 1.004131030474676001e+00
2.186932837839491661e+00 5.808080808080807955e+00 1.004597782411778661e+00
2.186932837839491661e+00 5.858585858585859008e+00 1.005034264456562410e+00
2.186932837839491661e+00 5.909090909090909172e+00 1.005433234713269952e+00
2.186932837839491661e+00 5.959595959595960224e+00 1.005788047295619547e+00
2.186932837839491661e+00 6.010101010101010388e+00 1.006092760172857314e+00
2.186932837839491661e+00 6.060606060606061440e+00 1.006342231717317848e+00
2.186932837839491661e+00 6.111111111111110716e+00 1.006532204396231700e+00
2.186932837839491661e+00 6.161616161616161769e+00 1.006659374257277584e+00
2.186932837839491661e+00 6.212121212121211933e+00 1.006721445085883015e+00
2.186932837839491661e+00 6.262626262626262985e+00 1.006717166358852333e+00
2.230671494596280890e+00 1.287878787878787623e+00 1.006561500876721249e+00
2.230671494596280890e+00 1.338383838383838231e+00 1.006416616743575076e+00
2.230671494596280890e+00 1.388888888888888840e+00 1.006207626210517958e+00
2.230671494596280890e+00 1.439393939393939226e+00 1.005937143838896430e+00
2.230671494596280890e+00 1.489898989898989834e+00 1.005608781945686259e+00
2.230671494596280890e+00 1.540404040404040220e+00 1.005227095459058972e+00
2.230671494596280890e+00 1.590909090909090828e+00 1.004797511561444701e+00
2.230671494596280890e+00 1.641414141414141215e+00 1.004326245240354298e+00
2.230671494596280890e+00 1.691919191919191823e+00 1.003820202094194203e+00
2.230671494596280890e+00 1.742424242424242209e+00 1.003286869945661852e+00
2.230671494596280890e+00 1.792929292929292817e+00 1.002734200995723413e+00
2.230671494596280890e+00 1.843434343434343203e+00 1.002170486403743954e+00
2.230671494596280890e+00 1.893939393939393812e+00 1.001604225301620188e+00
2.230671494596280890e+00 1.944444444444444420e+00 1.001043990339778977e+00
2.230671494596280890e+00 1.994949494949494806e+00 1.000498291919186045e+00
2.230671494596280890e+00 2.045454545454545414e+00 9.999754432851972741e-01
2.230671494596280890e+00 2.095959595959596022e+00 9.994834286457638939e-01
2.230671494596280890e+00 2.146464646464646631e+00 9.990297764284501447e-01
2.230671494596280890e+00 2.196969696969696795e+00 9.986214397086508043e-01
2.230671494596280890e+00 2.247474747474747403e+00 9.982646857266667118e-01
2.230671494596280890e+00 2.297979797979798011e+00 9.979649962657420881e-01
2.230671494596280890e+00 2.348484848484848619e+00 9.977269804890943616e-01
2.230671494596280890e+00 2.398989898989898784e+00 9.975543016342375280e-01
2.230671494596280890e+00 2.449494949494949392e+00 9.974496187406582948e-01
2.230671494596280890e+00 2.500000000000000000e+00 9.974145443457703708e-01
2.230671494596280890e+00 2.550505050505050608e+00 9.974496188278946240e-01
2.230671494596280890e+00 2.601010101010101216e+00 9.975543018079371382e-01
2.230671494596280890e+00 2.651515151515150936e+00 9.977269807477227026e-01
2.230671494596280890e+00 2.702020202020201989e+00 9.979649966070214262e-01
2.230671494596280890e+00 2.752525252525252597e+00 9.982646861476057731e-01
2.230671494596280890e+00 2.803030303030303205e+00 9.986214402055824113e-01
2.230671494596280890e+00 2.853535353535353369e+00 9.990297769970776232e-01
2.230671494596280890e+00 2.904040404040403978e+00 9.994834292812158072e-01
2.230671494596280890e+00 2.954545454545454142e+00 9.999754439820881524e-01
2.230671494596280890e+00 3.005050505050505194e+00 1.000498292671684553e+00
2.230671494596280890e+00 3.055555555555555358e+00 1.001043991141678191e+00
2.230671494596280890e+00 3.106060606060605966e+00 1.001604226146415311e+00
2.230671494596280890e+00 3.156565656565656575e+00 1.002170487284710587e+00
2.230671494596280890e+00 3.207070707070707183e+00 1.002734201905998823e+00
2.230671494596280890e+00 3.257575757575756903e+00 1.003286870878324466e+00
2.230671494596280890e+00 3.308080808080807955e+00 1.003820203042345094e+00
2.230671494596280890e+00 3.358585858585858563e+00 1.004326246197194683e+00
2.230671494596280890e+00 3.409090909090909172e+00 1.004797512520352987e+00
2.230671494596280890e+00 3.459595959595959336e+00 1.005227096413660037e+00
2.230671494596280890e+00 3.510101010101009944e+00 1.005608782889917840e+00
2.230671494596280890e+00 3.560606060606060552e+00 1.005937144767070412e+00
2.230671494596280890e+00 3.611111111111111160e+00 1.006207627117372772e+00
2.230671494596280890e+00 3.661616161616161325e+00 1.006416617624321219e+00
2.230671494596280890e+00 3.712121212121211933e+00 1.006561501727079699e+00
2.230671494596280890e+00 3.762626262626262541e+00 1.006640701677107508e+00
2.230671494596280890e+00 3.813131313131313149e+00 1.006653698890680904e+00
2.230671494596280890e+00 3.863636363636362869e+00 1.006601039249868546e+00
2.230671494596280890e+00 3.914141414141413922e+00 1.006484321278917404e+00
2.230671494596280890e+00 3.964646464646464974e+00 1.006306167398538287e+00
2.230671494596280890e+00 4.015151515151514694e+00 1.006070178732799469e+00
2.230671494596280890e+00 4.065656565656565746e+00 1.005780874207871323e+00
2.230671494596280890e+00 4.116161616161615910e+00 1.005443614934461438e+00
2.230671494596280890e+00 4.166666666666666963e+00 1.005064515102348732e+00
2.230671494596280890e+00 4.217171717171717127e+00 1.004650340832212274e+00
2.230671494596280890e+00 4.267676767676767291e+00 1.004208398623414267e+00
2.230671494596280890e+00 4.318181818181818343e+00 1.003746415203452758e+00
2.230671494596280890e+00 4.368686868686867619e+00 1.003272410722769514e+00
2.230671494596280890e+00 4.419191919191918672e+00 1.002794567345237864e+00
2.230671494596280890e+00 4.469696969696969724e+00 1.002321095358269298e+00
2.230671494596280890e+00 4.520202020202019888e+00 1.001860098965881907e+00
2.230671494596280890e+00 4.570707070707070940e+00 1.001419443932626496e+00
2.230671494596280890e+00 4.621212121212121104e+00 1.001006629215909660e+00
2.230671494596280890e+00 4.671717171717172157e+00 1.000628664659459766e+00
2.230671494596280890e+00 4.722222222222222321e+00 1.000291956722523468e+00
2.230671494596280890e+00 4.772727272727273373e+00 1.000002204089407654e+00
2.230671494596280890e+00 4.823232323232322649e+00 9.997643048443224378e-01
2.230671494596280890e+00 4.873737373737372813e+00 9.995822767096614880e-01
2.230671494596280890e+00 4.924242424242423866e+00 9.994591916349502281e-01
2.230671494596280890e+00 4.974747474747474918e+00 9.993971257920203355e-01
2.230671494596280890e+00 5.025252525252525082e+00 9.993971257833303978e-01
2.230671494596280890e+00 5.075757575757576134e+00 9.994591916087044448e-01
2.230671494596280890e+00 5.126262626262626299e+00 9.995822766653359448e-01
2.230671494596280890e+00 5.176767676767677351e+00 9.997643047810576000e-01
2.230671494596280890e+00 5.227272727272726627e+00 1.000002204006028794e+00
2.230671494596280890e+00 5.277777777777777679e+00 1.000291956617567868e+00
2.230671494596280890e+00 5.328282828282827843e+00 1.000628664531212131e+00
2.230671494596280890e+00 5.378787878787878896e+00 1.001006629062442421e+00
2.230671494596280890e+00 5.429292929292929060e+00 1.001419443751847993e+00
2.230671494596280890e+00 5.479797979797979224e+00 1.001860098755588346e+00
2.230671494596280890e+00 5.530303030303030276e+00 1.002321095116200267e+00
2.230671494596280890e+00 5.580808080808081328e+00 1.002794567069135168e+00
2.230671494596280890e+00 5.631313131313130604e+00 1.003272410410438908e+00
2.230671494596280890e+00 5.681818181818181657e+00 1.003746414852825897e+00
2.230671494596280890e+00 5.732323232323231821e+00 1.004208398232610433e+00
2.230671494596280890e+00 5.782828282828282873e+00 1.004650340399599662e+00
2.230671494596280890e+00 5.833333333333333037e+00 1.005064514626600403e+00
2.230671494596280890e+00 5.883838383838384090e+00 1.005443614414612608e+00
2.230671494596280890e+00 5.934343434343434254e+00 1.005780873643368212e+00
2.230671494596280890e+00 5.984848484848485306e+00 1.006070178123544157e+00
2.230671494596280890e+00 6.035353535353534582e+00 1.006306166744928010e+00
2.230671494596280890e+00 6.085858585858585634e+00 1.006484320581875647e+00
2.230671494596280890e+00 6.136363636363635798e+00 1.006601038510867685e+00
2.230671494596280890e+00 6.186868686868686851e+00 1.006653698111759976e+00
2.230671494596280890e+00 6.237373737373737015e+00 1.006640700860877313e+00
2.230671494596280890e+00 6.287878787878788067e+00 1.006561500876721249e+00
2.274410151353071008e+00 1.313131313131313371e+00 1.006252752988127996e+00
2.274410151353071008e+00 1.363636363636363757e+00 1.006035992891177511e+00
2.274410151353071008e+00 1.414141414141414366e+00 1.005757476092584701e+00
2.274410151353071008e+00 1.464646464646464752e+00 1.005420449488316104e+00
2.274410151353071008e+00 1.515151515151515360e+00 1.005029117710902087e+00
2.274410151353071008e+00 1.565656565656565746e+00 1.004588580380794349e+00
2.274410151353071008e+00 1.616161616161616355e+00 1.004104754871681271e+00
2.274410151353071008e+00 1.666666666666666741e+00 1.003584285813079013e+00
2.274410151353071008e+00 1.717171717171717349e+00 1.003034442767360535e+00
2.274410151353071008e+00 1.767676767676767735e+00 1.002463007709135878e+00
2.274410151353071008e+00 1.818181818181818343e+00 1.001878154099578033e+00
2.274410151353071008e+00 1.868686868686868729e+00 1.001288319484151756e+00
2.274410151353071008e+00 1.919191919191919338e+00 1.000702073647150581e+00
2.274410151353071008e+00 1.969696969696969946e+00 1.000127984428697880e+00
2.274410151353071008e+00 2.020202020202020332e+00 9.995744833483439784e-01
2.274410151353071008e+00 2.070707070707070940e+00 9.990497331833954053e-01
2.274410151353071008e+00 2.121212121212121549e+00 9.985614996196279236e-01
2.274410151353071008e+00 2.171717171717172157e+00 9.981170290275176438e-01
2.274410151353071008e+00 2.222222222222222321e+00 9.977229343196303279e-01
2.274410151353071008e+00 2.272727272727272929e+00 9.973850907158822165e-01
2.274410151353071008e+00 2.323232323232323537e+00 9.971085430851134301e-01
2.274410151353071008e+00 2.373737373737374146e+00 9.968974263463280527e-01
2.274410151353071008e+00 2.424242424242424310e+00 9.967549002040320127e-01
2.274410151353071008e+00 2.474747474747474918e+00 9.966830992626988239e-01
2.274410151353071008e+00 2.525252525252525526e+00 9.966830993191901911e-01
2.274410151353071008e+00 2.575757575757576134e+00 9.967549003729307966e-01
2.274410151353071008e+00 2.626262626262626743e+00 9.968974266259137407e-01
2.274410151353071008e+00 2.676767676767676907e+00 9.971085434725461827e-01
2.274410151353071008e+00 2.727272727272727071e+00 9.973850912072406150e-01
2.274410151353071008e+00 2.777777777777778123e+00 9.977229349099654421e-01
2.274410151353071008e+00 2.828282828282828731e+00 9.981170297109206446e-01
2.274410151353071008e+00 2.878787878787878896e+00 9.985615003893110186e-01
2.274410151353071008e+00 2.929292929292929504e+00 9.990497340317840980e-01
2.274410151353071008e+00 2.979797979797980112e+00 9.995744842671787644e-01
2.274410151353071008e+00 3.030303030303030720e+00 1.000127985409146492e+00
2.274410151353071008e+00 3.080808080808080884e+00 1.000702074679926223e+00
2.274410151353071008e+00 3.131313131313131493e+00 1.001288320559634792e+00
2.274410151353071008e+00 3.181818181818182101e+00 1.001878155207944543e+00
2.274410151353071008e+00 3.232323232323231821e+00 1.002463008840484671e+00
2.274410151353071008e+00 3.282828282828282873e+00 1.003034443911840379e+00
2.274410151353071008e+00 3.333333333333333481e+00 1.003584286961013650e+00
2.274410151353071008e+00 3.383838383838384090e+00 1.004104756013690425e+00
2.274410151353071008e+00 3.434343434343434698e+00 1.004588581507907419e+00
2.274410151353071008e+00 3.484848484848484862e+00 1.005029118814664724e+00
2.274410151353071008e+00 3.535353535353535026e+00 1.005420450560887913e+00
2.274410151353071008e+00 3.585858585858586078e+00 1.005757477126824284e+00
2.274410151353071008e+00 3.636363636363636687e+00 1.006035993880717516e+00
2.274410151353071008e+00 3.686868686868686851e+00 1.006252753927435517e+00
2.274410151353071008e+00 3.737373737373737459e+00 1.006405515381158189e+00
2.274410151353071008e+00 3.787878787878788067e+00 1.006493072421501322e+00
2.274410151353071008e+00 3.838383838383839120e+00 1.006515269653578182e+00
2.274410151353071008e+00 3.888888888888888840e+00 1.006472999561237591e+00
2.274410151353071008e+00 3.939393939393939892e+00 1.006368183114784598e+00
2.274410151353071008e+00 3.989898989898990056e+00 1.006203733865467909e+00
2.274410151353071008e+00 4.040404040404039776e+00 1.005983506124592086e+00
2.274410151353071008e+00 4.090909090909090828e+00 1.005712228080965165e+00
2.274410151353071008e+00 4.141414141414140992e+00 1.005395420952435392e+00
2.274410151353071008e+00 4.191919191919192045e+00 1.005039305491605583e+00
2.274410151353071008e+00 4.242424242424243097e+00 1.004650697368839385e+00
2.274410151353071008e+00 4.292929292929293261e+00 1.004236893134085928e+00
2.274410151353071008e+00 4.343434343434344314e+00 1.003805548610046783e+00
2.274410151353071008e+00 4.393939393939393590e+00 1.003364551690314910e+00
2.274410151353071008e+00 4.444444444444444642e+00 1.002921891605369265e+00
2.274410151353071008e+00 4.494949494949494806e+00 1.002485526775361846e+00
2.274410151353071008e+00 4.545454545454545858e+00 1.002063253390469422e+00
2.274410151353071008e+00 4.595959595959596022e+00 1.001662576846957586e+00
2.274410151353071008e+00 4.646464646464646187e+00 1.001290588120167913e+00
2.274410151353071008e+00 4.696969696969697239e+00 1.000953847075149783e+00
2.274410151353071008e+00 4.747474747474748291e+00 1.000658274602963083e+00
2.274410151353071008e+00 4.797979797979797567e+00 1.000409055327523333e+00
2.274410151353071008e+00 4.848484848484849508e+00 1.000210552456627822e+00
2.274410151353071008e+00 4.898989898989898784e+00 1.000066236154195209e+00
2.274410151353071008e+00 4.949494949494949836e+00 9.999786265919529127e-01
2.274410151353071008e+00 5.000000000000000000e+00 9.999492526013816773e-01
2.274410151353071008e+00 5.050505050505051052e+00 9.999786265944236030e-01
2.274410151353071008e+00 5.101010101010101216e+00 1.000066236158430710e+00
2.274410151353071008e+00 5.151515151515150492e+00 1.000210552461231694e+00
2.274410151353071008e+00 5.202020202020202433e+00 1.000409055330434782e+00
2.274410151353071008e+00 5.252525252525251709e+00 1.000658274601499365e+00
2.274410151353071008e+00 5.303030303030302761e+00 1.000953847066058833e+00
2.274410151353071008e+00 5.353535353535353813e+00 1.001290588099694734e+00
2.274410151353071008e+00 5.404040404040403978e+00 1.001662576810920857e+00
2.274410151353071008e+00 5.454545454545455030e+00 1.002063253334345205e+00
2.274410151353071008e+00 5.505050505050505194e+00 1.002485526694378626e+00
2.274410151353071008e+00 5.555555555555556246e+00 1.002921891494606532e+00
2.274410151353071008e+00 5.606060606060606410e+00 1.003364551544807526e+00
2.274410151353071008e+00 5.656565656565657463e+00 1.003805548424893113e+00
2.274410151353071008e+00 5.707070707070706739e+00 1.004236892904554423e+00
2.274410151353071008e+00 5.757575757575756903e+00 1.004650697090476941e+00
2.274410151353071008e+00 5.808080808080807955e+00 1.005039305160340346e+00
2.274410151353071008e+00 5.858585858585859008e+00 1.005395420564678455e+00
2.274410151353071008e+00 5.909090909090909172e+00 1.005712227633704048e+00
2.274410151353071008e+00 5.959595959595960224e+00 1.005983505615474893e+00
2.274410151353071008e+00 6.010101010101010388e+00 1.006203733292881042e+00
2.274410151353071008e+00 6.060606060606061440e+00 1.006368182477919149e+00
2.274410151353071008e+00 6.111111111111110716e+00 1.006472998860139523e+00
2.274410151353071008e+00 6.161616161616161769e+00 1.006515268889191406e+00
2.274410151353071008e+00 6.212121212121211933e+00 1.006493071595693456e+00
2.274410151353071008e+00 6.262626262626262985e+00 1.006405514496732767e+00
2.274410151353071008e+00 6.313131313131313149e+00 1.006252752988127774e+00
2.318148808109860681e+00 1.338383838383838453e+00 1.005796068781840580e+00
2.318148808109860681e+00 1.388888888888889062e+00 1.005510787937771378e+00
2.318148808109860681e+00 1.439393939393939448e+00 1.005166871217145319e+00
2.318148808109860681e+00 1.489898989898990056e+00 1.004768147293772174e+00
2.318148808109860681e+00 1.540404040404040442e+00 1.004319352770729701e+00
2.318148808109860681e+00 1.590909090909091050e+00 1.003826062727447788e+00
2.318148808109860681e+00 1.641414141414141437e+00 1.003294607643226311e+00
2.318148808109860681e+00 1.691919191919192045e+00 1.002731978007239233e+00
2.318148808109860681e+00 1.742424242424242431e+00 1.002145718123825802e+00
2.318148808109860681e+00 1.792929292929293039e+00 1.001543810796478029e+00
2.318148808109860681e+00 1.843434343434343425e+00 1.000934554721541581e+00
2.318148808109860681e+00 1.893939393939394034e+00 1.000326436540895703e+00
2.318148808109860681e+00 1.944444444444444420e+00 9.997279995898549210e-01
2.318148808109860681e+00 1.994949494949495028e+00 9.991477114308437990e-01
2.318148808109860681e+00 2.045454545454545414e+00 9.985938322841482195e-01
2.318148808109860681e+00 2.095959595959596022e+00 9.980742864539056125e-01
2.318148808109860681e+00 2.146464646464646631e+00 9.975965388006819978e-01
2.318148808109860681e+00 2.196969696969696795e+00 9.971674782322229591e-01
2.318148808109860681e+00 2.247474747474747403e+00 9.967933100725409057e-01
2.318148808109860681e+00 2.297979797979798011e+00 9.964794590282255449e-01
2.318148808109860681e+00 2.348484848484848619e+00 9.962304843019568201e-01
2.318148808109860681e+00 2.398989898989898784e+00 9.960500082094165819e-01
2.318148808109860681e+00 2.449494949494949392e+00 9.959406594402246959e-01
2.318148808109860681e+00 2.500000000000000000e+00 9.959040318696250615e-01
2.318148808109860681e+00 2.550505050505050608e+00 9.959406595791995276e-01
2.318148808109860681e+00 2.601010101010101216e+00 9.960500084858463499e-01
2.318148808109860681e+00 2.651515151515152269e+00 9.962304847128224949e-01
2.318148808109860681e+00 2.702020202020201989e+00 9.964794595690525947e-01
2.318148808109860681e+00 2.752525252525252597e+00 9.967933107374620239e-01
2.318148808109860681e+00 2.803030303030303205e+00 9.971674790140615530e-01
2.318148808109860681e+00 2.853535353535354258e+00 9.975965396910534411e-01
[truncated: 350,176 more chars]
