# Supplementary material for: Parafermions in moiré minibands
Source: Nat Commun. 2025 Feb 19;16:1770. doi: 10.1038/s41467-025-57035-x (PMC11839918; doi:10.1038/s41467-025-57035-x)
Supplement: Supplementary file 3 — Source Data [file 41467_2025_57035_MOESM3_ESM.zip › Fig2a_20sites.txt]

# Many-body gap vs. interlayer coupling for 20 sites. 1st column: coupling gamma (unitless). 2nd column: energy gaps (meV)
1.000000000000000056e-01 0.000000000000000000e+00
2.000000000000000111e-01 0.000000000000000000e+00
3.000000000000000444e-01 0.000000000000000000e+00
4.000000000000000222e-01 0.000000000000000000e+00
5.000000000000000000e-01 0.000000000000000000e+00
5.999999999999999778e-01 0.000000000000000000e+00
7.000000000000000666e-01 0.000000000000000000e+00
8.000000000000000444e-01 0.000000000000000000e+00
9.000000000000000222e-01 0.000000000000000000e+00
1.000000000000000000e+00 0.000000000000000000e+00
1.100000000000000089e+00 0.000000000000000000e+00
1.200000000000000178e+00 0.000000000000000000e+00
1.300000000000000266e+00 0.000000000000000000e+00
1.400000000000000133e+00 0.000000000000000000e+00
1.500000000000000222e+00 0.000000000000000000e+00
1.600000000000000089e+00 0.000000000000000000e+00
1.700000000000000178e+00 0.000000000000000000e+00
1.800000000000000266e+00 0.000000000000000000e+00
1.900000000000000133e+00 0.000000000000000000e+00
2.000000000000000000e+00 0.000000000000000000e+00
2.100000000000000089e+00 0.000000000000000000e+00
2.200000000000000178e+00 0.000000000000000000e+00
2.300000000000000266e+00 0.000000000000000000e+00
2.400000000000000355e+00 0.000000000000000000e+00
2.500000000000000444e+00 0.000000000000000000e+00
2.600000000000000089e+00 0.000000000000000000e+00
2.700000000000000178e+00 9.249610751908221573e-03
2.800000000000000266e+00 4.830153216238386449e-02
2.900000000000000355e+00 8.496417811500123207e-02
3.000000000000000444e+00 1.137461469721756657e-01
3.100000000000000089e+00 1.384306267887041031e-01
3.200000000000000178e+00 1.613377092226357945e-01
3.300000000000000266e+00 1.824186953229229857e-01
3.400000000000000355e+00 1.801070156109858544e-01
3.500000000000000444e+00 1.742661960854547942e-01
3.600000000000000089e+00 1.699090373816716237e-01
3.700000000000000178e+00 1.662735634593843770e-01
3.800000000000000266e+00 1.628192182514567321e-01
3.900000000000000355e+00 1.543031483500385548e-01
4.000000000000000000e+00 1.256464847478184765e-01
4.099999999999999645e+00 9.864793773348878858e-02
4.200000000000000178e+00 7.326068932192697503e-02
4.299999999999999822e+00 4.940742999283997960e-02
4.399999999999999467e+00 2.699884396903939887e-02
4.500000000000000000e+00 5.942590082156584685e-03
4.599999999999999645e+00 0.000000000000000000e+00
4.700000000000000178e+00 0.000000000000000000e+00
4.799999999999999822e+00 0.000000000000000000e+00
4.900000000000000355e+00 0.000000000000000000e+00
5.000000000000000000e+00 0.000000000000000000e+00
5.099999999999999645e+00 0.000000000000000000e+00
5.200000000000000178e+00 0.000000000000000000e+00
5.299999999999999822e+00 0.000000000000000000e+00
5.400000000000000355e+00 0.000000000000000000e+00
5.500000000000000000e+00 0.000000000000000000e+00
5.599999999999999645e+00 0.000000000000000000e+00
5.700000000000000178e+00 0.000000000000000000e+00
5.799999999999999822e+00 0.000000000000000000e+00
5.900000000000000355e+00 0.000000000000000000e+00
6.000000000000000000e+00 0.000000000000000000e+00
