# Supplementary material for: Parafermions in moiré minibands
Source: Nat Commun. 2025 Feb 19;16:1770. doi: 10.1038/s41467-025-57035-x (PMC11839918; doi:10.1038/s41467-025-57035-x)
Supplement: Supplementary file 3 — Source Data [file 41467_2025_57035_MOESM3_ESM.zip › Fig2a_25sites.txt]

# Many-body gap vs. interlayer coupling for 20 sites. 1st column: coupling gamma (unitless). 2nd column: energy gaps (meV)
1.000000000000000056e-01 0.000000000000000000e+00
2.000000000000000111e-01 0.000000000000000000e+00
3.000000000000000444e-01 0.000000000000000000e+00
4.000000000000000222e-01 0.000000000000000000e+00
5.000000000000000000e-01 0.000000000000000000e+00
5.999999999999999778e-01 0.000000000000000000e+00
7.000000000000000666e-01 0.000000000000000000e+00
8.000000000000000444e-01 0.000000000000000000e+00
9.000000000000000222e-01 0.000000000000000000e+00
1.000000000000000000e+00 0.000000000000000000e+00
1.100000000000000089e+00 0.000000000000000000e+00
1.200000000000000178e+00 0.000000000000000000e+00
1.300000000000000266e+00 0.000000000000000000e+00
1.400000000000000133e+00 0.000000000000000000e+00
1.500000000000000222e+00 0.000000000000000000e+00
1.600000000000000089e+00 0.000000000000000000e+00
1.700000000000000178e+00 0.000000000000000000e+00
1.800000000000000266e+00 0.000000000000000000e+00
1.900000000000000133e+00 0.000000000000000000e+00
2.000000000000000000e+00 0.000000000000000000e+00
2.100000000000000089e+00 0.000000000000000000e+00
2.200000000000000178e+00 0.000000000000000000e+00
2.300000000000000266e+00 0.000000000000000000e+00
2.400000000000000355e+00 0.000000000000000000e+00
2.500000000000000444e+00 0.000000000000000000e+00
2.600000000000000089e+00 0.000000000000000000e+00
2.700000000000000178e+00 0.000000000000000000e+00
2.800000000000000266e+00 0.000000000000000000e+00
2.900000000000000355e+00 0.000000000000000000e+00
3.000000000000000444e+00 2.280207166919012707e-02
3.100000000000000089e+00 6.241583719042864686e-02
3.200000000000000178e+00 9.709286822572948950e-02
3.300000000000000266e+00 1.264546527697518741e-01
3.400000000000000355e+00 1.511401745728164769e-01
3.500000000000000444e+00 1.720172142055389486e-01
3.600000000000000089e+00 1.892734984720902958e-01
3.700000000000000178e+00 2.030053484774612116e-01
3.800000000000000266e+00 2.111766532323997581e-01
3.900000000000000355e+00 2.129283505531986975e-01
4.000000000000000000e+00 1.955540254913330500e-01
4.099999999999999645e+00 1.639967057074898094e-01
4.200000000000000178e+00 1.332506795986319048e-01
4.299999999999999822e+00 1.045530303277928397e-01
4.399999999999999467e+00 7.788226032209877303e-02
4.500000000000000000e+00 5.314456768130071396e-02
4.599999999999999645e+00 2.283938696265863655e-02
4.700000000000000178e+00 0.000000000000000000e+00
4.799999999999999822e+00 0.000000000000000000e+00
4.900000000000000355e+00 0.000000000000000000e+00
5.000000000000000000e+00 0.000000000000000000e+00
5.099999999999999645e+00 0.000000000000000000e+00
5.200000000000000178e+00 0.000000000000000000e+00
5.299999999999999822e+00 0.000000000000000000e+00
5.400000000000000355e+00 0.000000000000000000e+00
5.500000000000000000e+00 0.000000000000000000e+00
5.599999999999999645e+00 0.000000000000000000e+00
5.700000000000000178e+00 0.000000000000000000e+00
5.799999999999999822e+00 0.000000000000000000e+00
5.900000000000000355e+00 0.000000000000000000e+00
6.000000000000000000e+00 0.000000000000000000e+00
