# Supplementary material for: Parafermions in moiré minibands
Source: Nat Commun. 2025 Feb 19;16:1770. doi: 10.1038/s41467-025-57035-x (PMC11839918; doi:10.1038/s41467-025-57035-x)
Supplement: Supplementary file 3 — Source Data [file 41467_2025_57035_MOESM3_ESM.zip › Fig2a_metric.txt]

# Average quantum metric vs. interlayer coupling. 1st column: coupling gamma (unitless). 2nd column: metric (unitless)
5.000000000000000278e-02 1.006888271458088902e+00
1.000000000000000056e-01 1.027202616670858104e+00
1.499999999999999944e-01 1.059963598650371486e+00
2.000000000000000111e-01 1.103695825516882723e+00
2.500000000000000000e-01 1.156616974782056939e+00
2.999999999999999889e-01 1.216822882072878143e+00
3.500000000000000333e-01 1.282439068524213077e+00
3.999999999999999667e-01 1.351726769066828870e+00
4.500000000000000111e-01 1.423145761877952831e+00
4.999999999999999445e-01 1.495382831297226378e+00
5.500000000000000444e-01 1.567355825608133024e+00
6.000000000000000888e-01 1.638201915657407692e+00
6.500000000000001332e-01 1.707256666681660873e+00
6.999999999999999556e-01 1.774028684308952997e+00
7.499999999999998890e-01 1.838173092157507682e+00
7.999999999999999334e-01 1.899465939971844319e+00
8.499999999999999778e-01 1.957780777984302167e+00
8.999999999999999112e-01 2.013068013774333309e+00
9.499999999999998446e-01 2.065337245119460263e+00
9.999999999999998890e-01 2.114642492503453042e+00
1.050000000000000044e+00 2.161070098579255916e+00
1.100000000000000089e+00 2.204728985249251316e+00
1.150000000000000133e+00 2.245742935115706107e+00
1.200000000000000178e+00 2.284244572596597411e+00
1.250000000000000222e+00 2.320370746597592237e+00
1.300000000000000044e+00 2.354259051667676683e+00
1.350000000000000089e+00 2.386045261922528748e+00
1.400000000000000133e+00 2.415861488131043622e+00
1.449999999999999956e+00 2.443834901290600659e+00
1.500000000000000000e+00 2.470086894956964318e+00
1.550000000000000044e+00 2.494732583341202847e+00
1.600000000000000311e+00 2.517880552954170792e+00
1.650000000000000133e+00 2.539632802732887829e+00
1.700000000000000178e+00 2.560084821589574844e+00
1.750000000000000000e+00 2.579325763642418945e+00
1.800000000000000044e+00 2.597438690464618283e+00
1.849999999999999867e+00 2.614500856897202574e+00
1.900000000000000133e+00 2.630584022687501466e+00
1.949999999999999956e+00 2.645754776686650267e+00
2.000000000000000000e+00 2.660074863836904946e+00
2.049999999999999822e+00 2.673601507891378404e+00
2.099999999999999645e+00 2.686387724898724905e+00
2.149999999999999911e+00 2.698482624083745396e+00
2.199999999999999734e+00 2.709931693959916732e+00
2.250000000000000000e+00 2.720777072429054755e+00
2.299999999999999822e+00 2.731057800286120774e+00
2.350000000000000089e+00 2.740810058056501131e+00
2.399999999999999911e+00 2.750067386434515981e+00
2.450000000000000178e+00 2.758860890832492974e+00
2.500000000000000000e+00 2.767219430738134367e+00
2.549999999999999822e+00 2.775169794656499267e+00
2.599999999999999645e+00 2.782736861483396495e+00
2.649999999999999911e+00 2.789943749175674892e+00
2.700000000000000178e+00 2.796811951593917822e+00
2.750000000000000000e+00 2.803361464351596055e+00
2.799999999999999822e+00 2.809610900505789211e+00
2.849999999999999645e+00 2.815577596860088683e+00
2.899999999999999911e+00 2.821277711626669404e+00
2.949999999999999734e+00 2.826726314126555728e+00
3.000000000000000000e+00 2.831937467190791757e+00
3.049999999999999822e+00 2.836924302858911062e+00
3.099999999999999645e+00 2.841699091922841980e+00
3.150000000000000355e+00 2.846273307842460021e+00
3.200000000000000178e+00 2.850657685499305760e+00
3.250000000000000000e+00 2.854862275219748557e+00
3.299999999999999822e+00 2.858896492483793406e+00
3.350000000000000089e+00 2.862769163652834958e+00
3.399999999999999911e+00 2.866488568088339850e+00
3.449999999999999734e+00 2.870062476938403329e+00
3.500000000000000000e+00 2.873498188895638794e+00
3.549999999999999822e+00 2.876802563146570790e+00
3.599999999999999645e+00 2.879982049789566290e+00
3.649999999999999467e+00 2.883042717912802644e+00
3.700000000000000178e+00 2.885990281508645339e+00
3.750000000000000000e+00 2.888830123438370201e+00
3.799999999999999822e+00 2.891567317587066199e+00
3.849999999999999645e+00 2.894206649351803051e+00
3.900000000000000355e+00 2.896752634619272460e+00
3.950000000000000178e+00 2.899209537340357912e+00
4.000000000000000000e+00 2.901581385814476111e+00
4.049999999999999822e+00 2.903871987798356091e+00
4.099999999999999645e+00 2.906084944514506052e+00
4.149999999999999467e+00 2.908223663668190184e+00
4.199999999999999289e+00 2.910291371537541139e+00
4.250000000000000000e+00 2.912291124202833537e+00
4.299999999999999822e+00 2.914225818009726243e+00
4.349999999999999645e+00 2.916098199281479175e+00
4.399999999999999467e+00 2.917910873383175119e+00
4.450000000000000178e+00 2.919666313162635696e+00
4.500000000000000000e+00 2.921366866805525930e+00
4.549999999999999822e+00 2.923014765183363561e+00
4.599999999999999645e+00 2.924612128697036351e+00
4.650000000000000355e+00 2.926160973664757137e+00
4.700000000000000178e+00 2.927663218309239035e+00
4.750000000000000000e+00 2.929120688325416388e+00
4.800000000000000711e+00 2.930535122118009816e+00
4.850000000000000533e+00 2.931908175680636219e+00
4.900000000000000355e+00 2.933241427177064153e+00
4.950000000000000178e+00 2.934536381228848079e+00
5.000000000000000000e+00 2.935794472932607313e+00
5.049999999999999822e+00 2.937017071617345376e+00
5.099999999999999645e+00 2.938205484409702528e+00
5.149999999999999467e+00 2.939360959515554317e+00
5.200000000000000178e+00 2.940484689366826832e+00
5.250000000000000000e+00 2.941577813527865182e+00
5.299999999999999822e+00 2.942641421468407348e+00
5.350000000000000533e+00 2.943676555142249462e+00
5.400000000000000355e+00 2.944684211423031162e+00
5.450000000000000178e+00 2.945665344402683683e+00
5.500000000000000000e+00 2.946620867543269018e+00
5.549999999999999822e+00 2.947551655737731924e+00
5.599999999999999645e+00 2.948458547185295764e+00
5.649999999999999467e+00 2.949342345236630969e+00
5.699999999999999289e+00 2.950203820097875074e+00
5.750000000000000000e+00 2.951043710429560374e+00
5.799999999999999822e+00 2.951862724874724009e+00
5.849999999999999645e+00 2.952661543496203134e+00
5.899999999999999467e+00 2.953440819142985063e+00
5.950000000000000178e+00 2.954201178719367160e+00
6.000000000000000000e+00 2.954943224417803549e+00
