# Supplementary material for: Parafermions in moiré minibands
Source: Nat Commun. 2025 Feb 19;16:1770. doi: 10.1038/s41467-025-57035-x (PMC11839918; doi:10.1038/s41467-025-57035-x)
Supplement: Supplementary file 3 — Source Data [file 41467_2025_57035_MOESM3_ESM.zip › Fig2b.txt]

# Hole-entanglement spectrum (HES) with N_A=5 for 2/5 filling, gamma=3.75, in a 25 sites system. 1st column: momentum sectors. 2nd column: HES
1.000000000000000000e+00 2.450427040860367001e+01
1.000000000000000000e+00 2.450148471453865184e+01
1.000000000000000000e+00 2.438931741013215770e+01
1.000000000000000000e+00 2.437456650818705484e+01
1.000000000000000000e+00 2.436150908590848019e+01
1.000000000000000000e+00 2.340121048363425160e+01
1.000000000000000000e+00 2.338968217807738625e+01
1.000000000000000000e+00 2.328108328788109205e+01
1.000000000000000000e+00 2.323137324708522655e+01
1.000000000000000000e+00 2.321542743924711871e+01
1.000000000000000000e+00 2.267948681576832826e+01
1.000000000000000000e+00 2.264467364019817452e+01
1.000000000000000000e+00 2.261915464080743376e+01
1.000000000000000000e+00 2.261021055369255706e+01
1.000000000000000000e+00 2.259351103466296351e+01
1.000000000000000000e+00 2.245681980598469707e+01
1.000000000000000000e+00 2.245287261257031730e+01
1.000000000000000000e+00 2.237498400978287094e+01
1.000000000000000000e+00 2.236555744508886079e+01
1.000000000000000000e+00 2.235630358888245794e+01
1.000000000000000000e+00 2.232129314110651563e+01
1.000000000000000000e+00 2.231176829701571052e+01
1.000000000000000000e+00 2.230217840204538149e+01
1.000000000000000000e+00 2.229430858904090584e+01
1.000000000000000000e+00 2.228121868800711880e+01
1.000000000000000000e+00 2.227030364240568971e+01
1.000000000000000000e+00 2.226576776978153305e+01
1.000000000000000000e+00 2.224585677497498537e+01
1.000000000000000000e+00 2.224444299196938246e+01
1.000000000000000000e+00 2.222660639328438137e+01
1.000000000000000000e+00 2.221571201603309831e+01
1.000000000000000000e+00 2.220970745246381384e+01
1.000000000000000000e+00 2.219757180738300306e+01
1.000000000000000000e+00 2.218993299967975119e+01
1.000000000000000000e+00 2.218395937720583788e+01
1.000000000000000000e+00 2.217910349108041146e+01
1.000000000000000000e+00 2.216393725790405966e+01
1.000000000000000000e+00 2.215071949239091609e+01
1.000000000000000000e+00 2.214317073802747871e+01
1.000000000000000000e+00 2.213306837859668974e+01
1.000000000000000000e+00 2.211111020761931911e+01
1.000000000000000000e+00 2.209684651719507187e+01
1.000000000000000000e+00 2.209629666643613177e+01
1.000000000000000000e+00 2.208744889898227726e+01
1.000000000000000000e+00 2.208306021202538005e+01
1.000000000000000000e+00 2.207711002734508554e+01
1.000000000000000000e+00 2.205978067873306614e+01
1.000000000000000000e+00 2.205548747162048073e+01
1.000000000000000000e+00 2.205109130976802234e+01
1.000000000000000000e+00 2.204074717089482505e+01
1.000000000000000000e+00 2.203439822873422216e+01
1.000000000000000000e+00 2.202288061933904828e+01
1.000000000000000000e+00 2.201271302684844855e+01
1.000000000000000000e+00 2.200999599708200805e+01
1.000000000000000000e+00 2.199835134837696415e+01
1.000000000000000000e+00 2.197696488335669329e+01
1.000000000000000000e+00 2.197370889723444876e+01
1.000000000000000000e+00 2.197081515830817011e+01
1.000000000000000000e+00 2.196553771953746192e+01
1.000000000000000000e+00 2.195679417544798184e+01
1.000000000000000000e+00 2.194112162525268062e+01
1.000000000000000000e+00 2.193539895511464266e+01
1.000000000000000000e+00 2.192911822638421171e+01
1.000000000000000000e+00 2.192405935782463189e+01
1.000000000000000000e+00 2.191148783312387494e+01
1.000000000000000000e+00 2.189190674410157555e+01
1.000000000000000000e+00 2.188675370805166054e+01
1.000000000000000000e+00 2.185387131993234178e+01
1.000000000000000000e+00 2.184577231409284437e+01
1.000000000000000000e+00 2.184248481185521129e+01
1.000000000000000000e+00 2.182869831933331994e+01
1.000000000000000000e+00 2.179797109006162259e+01
1.000000000000000000e+00 2.178217473642027002e+01
1.000000000000000000e+00 2.177403578538282858e+01
1.000000000000000000e+00 2.163370164628409853e+01
1.000000000000000000e+00 2.112741541682500213e+01
1.000000000000000000e+00 2.111921979685060791e+01
1.000000000000000000e+00 2.108552016148330921e+01
1.000000000000000000e+00 2.104307208643094285e+01
1.000000000000000000e+00 2.100982432387984744e+01
1.000000000000000000e+00 2.098195801576723696e+01
1.000000000000000000e+00 2.097915923381420100e+01
1.000000000000000000e+00 2.096271050513730927e+01
1.000000000000000000e+00 2.095901175147474405e+01
1.000000000000000000e+00 2.094884274493195875e+01
1.000000000000000000e+00 2.090517792037933376e+01
1.000000000000000000e+00 2.089351429345785505e+01
1.000000000000000000e+00 2.088036036185357247e+01
1.000000000000000000e+00 2.086665500087800496e+01
1.000000000000000000e+00 2.085609454530687756e+01
1.000000000000000000e+00 2.084190200691108075e+01
1.000000000000000000e+00 2.084044310863031413e+01
1.000000000000000000e+00 2.083433140655357008e+01
1.000000000000000000e+00 2.083124558466517229e+01
1.000000000000000000e+00 2.082394107908763914e+01
1.000000000000000000e+00 2.081527400651810211e+01
1.000000000000000000e+00 2.081167129174933095e+01
1.000000000000000000e+00 2.079180057253899605e+01
1.000000000000000000e+00 2.078721107098398235e+01
1.000000000000000000e+00 2.077811912696531849e+01
1.000000000000000000e+00 2.077082820229731297e+01
1.000000000000000000e+00 2.076761396144893723e+01
1.000000000000000000e+00 2.076346516805924480e+01
1.000000000000000000e+00 2.075377872726613404e+01
1.000000000000000000e+00 2.074522834193910015e+01
1.000000000000000000e+00 2.074457560320966110e+01
1.000000000000000000e+00 2.073781173811503820e+01
1.000000000000000000e+00 2.072862507890324935e+01
1.000000000000000000e+00 2.072370533502862955e+01
1.000000000000000000e+00 2.072045136382591579e+01
1.000000000000000000e+00 2.071778170934633323e+01
1.000000000000000000e+00 2.070920598170203064e+01
1.000000000000000000e+00 2.070516154108848639e+01
1.000000000000000000e+00 2.069688451352572400e+01
1.000000000000000000e+00 2.069296610713291074e+01
1.000000000000000000e+00 2.068616387079249463e+01
1.000000000000000000e+00 2.068185022433659626e+01
1.000000000000000000e+00 2.067760817108976568e+01
1.000000000000000000e+00 2.067367489603521591e+01
1.000000000000000000e+00 2.066778965912070376e+01
1.000000000000000000e+00 2.066000335715806813e+01
1.000000000000000000e+00 2.065819691795876878e+01
1.000000000000000000e+00 2.065137662783539696e+01
1.000000000000000000e+00 2.064574101016036423e+01
1.000000000000000000e+00 2.064500996646791009e+01
1.000000000000000000e+00 2.064230411140834676e+01
1.000000000000000000e+00 2.063939054254745287e+01
1.000000000000000000e+00 2.063496954283120033e+01
1.000000000000000000e+00 2.063025161640470628e+01
1.000000000000000000e+00 2.062410710427012006e+01
1.000000000000000000e+00 2.061935198063595109e+01
1.000000000000000000e+00 2.061269107287665037e+01
1.000000000000000000e+00 2.060823459460192097e+01
1.000000000000000000e+00 2.060528949182934966e+01
1.000000000000000000e+00 2.060149200173231776e+01
1.000000000000000000e+00 2.059754804074868062e+01
1.000000000000000000e+00 2.059472665547275838e+01
1.000000000000000000e+00 2.058994538300845534e+01
1.000000000000000000e+00 2.058022246240539133e+01
1.000000000000000000e+00 2.057569574155044378e+01
1.000000000000000000e+00 2.057023135534224068e+01
1.000000000000000000e+00 2.056705678931033887e+01
1.000000000000000000e+00 2.056331286380380519e+01
1.000000000000000000e+00 2.055951677791438925e+01
1.000000000000000000e+00 2.054707072876203711e+01
1.000000000000000000e+00 2.054040937160819169e+01
1.000000000000000000e+00 2.053836885002471391e+01
1.000000000000000000e+00 2.053238219389751507e+01
1.000000000000000000e+00 2.053063104498851743e+01
1.000000000000000000e+00 2.052784668367709742e+01
1.000000000000000000e+00 2.051524472370141794e+01
1.000000000000000000e+00 2.050534871680282123e+01
1.000000000000000000e+00 2.050372374238213879e+01
1.000000000000000000e+00 2.050147578266009418e+01
1.000000000000000000e+00 2.049593560590131958e+01
1.000000000000000000e+00 2.048698894026631478e+01
1.000000000000000000e+00 2.048302163224262529e+01
1.000000000000000000e+00 2.047849148247786388e+01
1.000000000000000000e+00 2.047334968564990376e+01
1.000000000000000000e+00 2.046821565964505751e+01
1.000000000000000000e+00 2.045769152484470155e+01
1.000000000000000000e+00 2.045373420498630423e+01
1.000000000000000000e+00 2.044725445991584323e+01
1.000000000000000000e+00 2.043920610685902872e+01
1.000000000000000000e+00 2.043410035237556599e+01
1.000000000000000000e+00 2.043013264952958608e+01
1.000000000000000000e+00 2.042486487270543094e+01
1.000000000000000000e+00 2.041880771860793686e+01
1.000000000000000000e+00 2.041505717995233837e+01
1.000000000000000000e+00 2.041064853015250335e+01
1.000000000000000000e+00 2.040583839605917760e+01
1.000000000000000000e+00 2.039960785095714613e+01
1.000000000000000000e+00 2.038961620510897177e+01
1.000000000000000000e+00 2.038671357834238762e+01
1.000000000000000000e+00 2.037863996457309312e+01
1.000000000000000000e+00 2.037009777182996473e+01
1.000000000000000000e+00 2.036635278524079240e+01
1.000000000000000000e+00 2.035873269034208022e+01
1.000000000000000000e+00 2.035614683212702758e+01
1.000000000000000000e+00 2.035449831093091788e+01
1.000000000000000000e+00 2.034764541729895271e+01
1.000000000000000000e+00 2.034361938487352717e+01
1.000000000000000000e+00 2.034004625374097941e+01
1.000000000000000000e+00 2.033412920219259590e+01
1.000000000000000000e+00 2.033278088604270906e+01
1.000000000000000000e+00 2.032801898094302118e+01
1.000000000000000000e+00 2.032414659201717910e+01
1.000000000000000000e+00 2.031938869157302108e+01
1.000000000000000000e+00 2.031780104252985453e+01
1.000000000000000000e+00 2.031634032140246759e+01
1.000000000000000000e+00 2.031124820736882342e+01
1.000000000000000000e+00 2.030892315674364923e+01
1.000000000000000000e+00 2.030455468812106190e+01
1.000000000000000000e+00 2.029646632343868617e+01
1.000000000000000000e+00 2.029523161677599319e+01
1.000000000000000000e+00 2.029099139015350772e+01
1.000000000000000000e+00 2.028883377996563553e+01
1.000000000000000000e+00 2.028535475188125048e+01
1.000000000000000000e+00 2.028051631571119628e+01
1.000000000000000000e+00 2.027471147006131247e+01
1.000000000000000000e+00 2.027280560875069426e+01
1.000000000000000000e+00 2.026826502258018792e+01
1.000000000000000000e+00 2.026618269763356750e+01
1.000000000000000000e+00 2.026322060086677368e+01
1.000000000000000000e+00 2.026042654515613606e+01
1.000000000000000000e+00 2.025752383534023338e+01
1.000000000000000000e+00 2.025496079729447629e+01
1.000000000000000000e+00 2.024838340503896816e+01
1.000000000000000000e+00 2.024630097850305077e+01
1.000000000000000000e+00 2.024296787358145622e+01
1.000000000000000000e+00 2.023758344037284473e+01
1.000000000000000000e+00 2.023100424567072864e+01
1.000000000000000000e+00 2.022716554090058239e+01
1.000000000000000000e+00 2.022449572734081613e+01
1.000000000000000000e+00 2.022038536288800969e+01
1.000000000000000000e+00 2.022002028981400557e+01
1.000000000000000000e+00 2.021457986141459173e+01
1.000000000000000000e+00 2.021241036290578563e+01
1.000000000000000000e+00 2.020936355055624745e+01
1.000000000000000000e+00 2.020703914612731467e+01
1.000000000000000000e+00 2.020505526291034926e+01
1.000000000000000000e+00 2.020147164743815793e+01
1.000000000000000000e+00 2.019916161075951777e+01
1.000000000000000000e+00 2.019760907649233417e+01
1.000000000000000000e+00 2.019551848905621938e+01
1.000000000000000000e+00 2.019495298687407114e+01
1.000000000000000000e+00 2.019180663235424333e+01
1.000000000000000000e+00 2.018824251287927751e+01
1.000000000000000000e+00 2.018302410272561076e+01
1.000000000000000000e+00 2.017952866515892296e+01
1.000000000000000000e+00 2.017722838550667674e+01
1.000000000000000000e+00 2.017616567527720051e+01
1.000000000000000000e+00 2.017414425482789397e+01
1.000000000000000000e+00 2.017121878752524466e+01
1.000000000000000000e+00 2.016678091205943346e+01
1.000000000000000000e+00 2.016616156499434709e+01
1.000000000000000000e+00 2.016439981557725147e+01
1.000000000000000000e+00 2.016112696550485595e+01
1.000000000000000000e+00 2.015643347689118414e+01
1.000000000000000000e+00 2.015579615917987155e+01
1.000000000000000000e+00 2.015356635803340879e+01
1.000000000000000000e+00 2.014950584620852680e+01
1.000000000000000000e+00 2.014597509917846452e+01
1.000000000000000000e+00 2.014458235995122948e+01
1.000000000000000000e+00 2.014238780436495801e+01
1.000000000000000000e+00 2.014083466162774272e+01
1.000000000000000000e+00 2.013997151801804009e+01
1.000000000000000000e+00 2.013652215866526518e+01
1.000000000000000000e+00 2.013350380670722473e+01
1.000000000000000000e+00 2.013231712874344836e+01
1.000000000000000000e+00 2.012943769861782783e+01
1.000000000000000000e+00 2.012684823969511427e+01
1.000000000000000000e+00 2.012528341468192750e+01
1.000000000000000000e+00 2.012213245114355331e+01
1.000000000000000000e+00 2.011657118805213429e+01
1.000000000000000000e+00 2.011040147234882269e+01
1.000000000000000000e+00 2.010915601030519539e+01
1.000000000000000000e+00 2.010710830924312020e+01
1.000000000000000000e+00 2.010371276476956837e+01
1.000000000000000000e+00 2.010051465427437734e+01
1.000000000000000000e+00 2.009976651070743969e+01
1.000000000000000000e+00 2.009709807961697337e+01
1.000000000000000000e+00 2.009462111661407135e+01
1.000000000000000000e+00 2.009322624552579484e+01
1.000000000000000000e+00 2.008916652884020593e+01
1.000000000000000000e+00 2.008710837472775523e+01
1.000000000000000000e+00 2.008185396791109412e+01
1.000000000000000000e+00 2.008085408504502212e+01
1.000000000000000000e+00 2.007535827703682685e+01
1.000000000000000000e+00 2.007324471842020230e+01
1.000000000000000000e+00 2.007062450390049690e+01
1.000000000000000000e+00 2.006740982412862806e+01
1.000000000000000000e+00 2.006576007571332809e+01
1.000000000000000000e+00 2.006225521535768408e+01
1.000000000000000000e+00 2.005908774123369298e+01
1.000000000000000000e+00 2.005695384162682160e+01
1.000000000000000000e+00 2.005342180492909776e+01
1.000000000000000000e+00 2.005155593324446883e+01
1.000000000000000000e+00 2.004922654382283653e+01
1.000000000000000000e+00 2.004711165444714283e+01
1.000000000000000000e+00 2.004363427400736697e+01
1.000000000000000000e+00 2.004216293188004627e+01
1.000000000000000000e+00 2.004000226948298646e+01
1.000000000000000000e+00 2.003787595934243981e+01
1.000000000000000000e+00 2.003348813017291974e+01
1.000000000000000000e+00 2.003133909823080927e+01
1.000000000000000000e+00 2.002811807640923192e+01
1.000000000000000000e+00 2.002736633723280946e+01
1.000000000000000000e+00 2.002519533918976791e+01
1.000000000000000000e+00 2.002260478562843815e+01
1.000000000000000000e+00 2.002171237711251806e+01
1.000000000000000000e+00 2.001875286182146141e+01
1.000000000000000000e+00 2.001597509009744513e+01
1.000000000000000000e+00 2.001461933385680325e+01
1.000000000000000000e+00 2.001394554085224087e+01
1.000000000000000000e+00 2.001083419222266002e+01
1.000000000000000000e+00 2.000691465708782246e+01
1.000000000000000000e+00 2.000529819378179042e+01
1.000000000000000000e+00 2.000422937465479833e+01
1.000000000000000000e+00 2.000108126304319356e+01
1.000000000000000000e+00 1.999880685853475626e+01
1.000000000000000000e+00 1.999591854331509921e+01
1.000000000000000000e+00 1.999472183085525145e+01
1.000000000000000000e+00 1.999102038192695474e+01
1.000000000000000000e+00 1.999015796865627337e+01
1.000000000000000000e+00 1.998631823272798158e+01
1.000000000000000000e+00 1.998452729377751069e+01
1.000000000000000000e+00 1.998178995773592703e+01
1.000000000000000000e+00 1.997913645581878583e+01
1.000000000000000000e+00 1.997697177911198452e+01
1.000000000000000000e+00 1.997442125050354633e+01
1.000000000000000000e+00 1.997260038916619607e+01
1.000000000000000000e+00 1.997031993186626053e+01
1.000000000000000000e+00 1.996927240372003354e+01
1.000000000000000000e+00 1.996763226800787905e+01
1.000000000000000000e+00 1.996664456428262824e+01
1.000000000000000000e+00 1.996483077956353469e+01
1.000000000000000000e+00 1.996186084087858248e+01
1.000000000000000000e+00 1.995794594524133103e+01
1.000000000000000000e+00 1.995648888834628210e+01
1.000000000000000000e+00 1.995405725349932879e+01
1.000000000000000000e+00 1.995167256732289118e+01
1.000000000000000000e+00 1.995070700556694732e+01
1.000000000000000000e+00 1.994732741679506560e+01
1.000000000000000000e+00 1.994455045720037845e+01
1.000000000000000000e+00 1.994041655090479992e+01
1.000000000000000000e+00 1.993793360413180338e+01
1.000000000000000000e+00 1.993489533018676951e+01
1.000000000000000000e+00 1.993193408475978146e+01
1.000000000000000000e+00 1.992934560726819626e+01
1.000000000000000000e+00 1.992771102630621627e+01
1.000000000000000000e+00 1.992334956379157163e+01
1.000000000000000000e+00 1.992075955701415424e+01
1.000000000000000000e+00 1.991891130540422239e+01
1.000000000000000000e+00 1.991704465932492596e+01
1.000000000000000000e+00 1.991414364763651079e+01
1.000000000000000000e+00 1.991148445555907287e+01
1.000000000000000000e+00 1.990744969834214118e+01
1.000000000000000000e+00 1.990660523617119182e+01
1.000000000000000000e+00 1.990466034482754409e+01
1.000000000000000000e+00 1.990379906084567097e+01
1.000000000000000000e+00 1.990291319739981546e+01
1.000000000000000000e+00 1.990017414136279683e+01
1.000000000000000000e+00 1.989945586065362093e+01
1.000000000000000000e+00 1.989628311610530176e+01
1.000000000000000000e+00 1.989332423058536392e+01
1.000000000000000000e+00 1.989024665425822391e+01
1.000000000000000000e+00 1.988713532233834513e+01
1.000000000000000000e+00 1.988597959653361258e+01
1.000000000000000000e+00 1.988395127710564836e+01
1.000000000000000000e+00 1.988333073126533534e+01
1.000000000000000000e+00 1.987961668343664101e+01
1.000000000000000000e+00 1.987704749550075789e+01
1.000000000000000000e+00 1.987559679464252937e+01
1.000000000000000000e+00 1.987281498728463092e+01
1.000000000000000000e+00 1.986863569854068601e+01
1.000000000000000000e+00 1.986751818358083810e+01
1.000000000000000000e+00 1.986601577932576390e+01
1.000000000000000000e+00 1.986519274802382284e+01
1.000000000000000000e+00 1.986468185208459047e+01
1.000000000000000000e+00 1.986190542665931602e+01
1.000000000000000000e+00 1.985680127780856452e+01
1.000000000000000000e+00 1.985421037924217913e+01
1.000000000000000000e+00 1.985191125078823760e+01
1.000000000000000000e+00 1.985154712962352264e+01
1.000000000000000000e+00 1.984911222748879922e+01
1.000000000000000000e+00 1.984572955900709701e+01
1.000000000000000000e+00 1.984363881477887759e+01
1.000000000000000000e+00 1.984204998712044699e+01
1.000000000000000000e+00 1.984069699888298288e+01
1.000000000000000000e+00 1.984029756484159179e+01
1.000000000000000000e+00 1.983906156718786207e+01
1.000000000000000000e+00 1.983546467622102227e+01
1.000000000000000000e+00 1.983432556566811300e+01
1.000000000000000000e+00 1.983231706115230608e+01
1.000000000000000000e+00 1.983127341053167214e+01
1.000000000000000000e+00 1.982977822514224187e+01
1.000000000000000000e+00 1.982768458417112711e+01
1.000000000000000000e+00 1.982538002134913313e+01
1.000000000000000000e+00 1.982470226679738090e+01
1.000000000000000000e+00 1.982170476787495872e+01
1.000000000000000000e+00 1.981906441004144170e+01
1.000000000000000000e+00 1.981627235929040864e+01
1.000000000000000000e+00 1.981243367476329098e+01
1.000000000000000000e+00 1.981210780645375635e+01
1.000000000000000000e+00 1.981005734632449133e+01
1.000000000000000000e+00 1.980852368189055923e+01
1.000000000000000000e+00 1.980618375043987456e+01
1.000000000000000000e+00 1.980362785618549992e+01
1.000000000000000000e+00 1.980216240381365012e+01
1.000000000000000000e+00 1.979942550634411802e+01
1.000000000000000000e+00 1.979785311976316464e+01
1.000000000000000000e+00 1.979691382049315251e+01
1.000000000000000000e+00 1.979532930234153554e+01
1.000000000000000000e+00 1.979334426449105777e+01
1.000000000000000000e+00 1.979187316945142427e+01
1.000000000000000000e+00 1.979072818013357704e+01
1.000000000000000000e+00 1.978757893912606391e+01
1.000000000000000000e+00 1.978695964914671990e+01
1.000000000000000000e+00 1.978520154131907915e+01
1.000000000000000000e+00 1.978253804775070535e+01
1.000000000000000000e+00 1.978165036757806305e+01
1.000000000000000000e+00 1.977860783966148617e+01
1.000000000000000000e+00 1.977644083950141862e+01
1.000000000000000000e+00 1.977523839421239416e+01
1.000000000000000000e+00 1.977336719226246586e+01
1.000000000000000000e+00 1.977212091001783634e+01
1.000000000000000000e+00 1.976760282127290580e+01
1.000000000000000000e+00 1.976654033661681353e+01
1.000000000000000000e+00 1.976568889310146915e+01
1.000000000000000000e+00 1.976395728376457939e+01
1.000000000000000000e+00 1.976299557383064354e+01
1.000000000000000000e+00 1.975895112910123075e+01
1.000000000000000000e+00 1.975755879128061210e+01
1.000000000000000000e+00 1.975616531495863271e+01
1.000000000000000000e+00 1.975576993134162151e+01
1.000000000000000000e+00 1.975470544338137557e+01
1.000000000000000000e+00 1.975299627556759674e+01
1.000000000000000000e+00 1.974970473289776862e+01
1.000000000000000000e+00 1.974766599674859791e+01
1.000000000000000000e+00 1.974516755986472916e+01
1.000000000000000000e+00 1.974338016055084566e+01
1.000000000000000000e+00 1.974161839961157838e+01
1.000000000000000000e+00 1.973988626886976405e+01
1.000000000000000000e+00 1.973831050476688631e+01
1.000000000000000000e+00 1.973719513047689134e+01
1.000000000000000000e+00 1.973363825317384368e+01
1.000000000000000000e+00 1.973343491754842205e+01
1.000000000000000000e+00 1.973207302692843967e+01
1.000000000000000000e+00 1.972889737945540389e+01
1.000000000000000000e+00 1.972781260074285825e+01
1.000000000000000000e+00 1.972623312102340165e+01
1.000000000000000000e+00 1.972544381939996683e+01
1.000000000000000000e+00 1.972231883663370056e+01
1.000000000000000000e+00 1.971984852662042798e+01
1.000000000000000000e+00 1.971746954629720605e+01
1.000000000000000000e+00 1.971535716828208606e+01
1.000000000000000000e+00 1.971448465391634741e+01
1.000000000000000000e+00 1.971300901594596411e+01
1.000000000000000000e+00 1.971160373450030789e+01
1.000000000000000000e+00 1.970733113290324212e+01
1.000000000000000000e+00 1.970637962512579833e+01
1.000000000000000000e+00 1.970477348581039578e+01
1.000000000000000000e+00 1.970165542511997359e+01
1.000000000000000000e+00 1.969903632378764158e+01
1.000000000000000000e+00 1.969840161157065950e+01
1.000000000000000000e+00 1.969679970126020052e+01
1.000000000000000000e+00 1.969296166765871092e+01
1.000000000000000000e+00 1.969251603413946583e+01
1.000000000000000000e+00 1.969094867478683497e+01
1.000000000000000000e+00 1.968693057916937761e+01
1.000000000000000000e+00 1.968561543442394424e+01
1.000000000000000000e+00 1.968372694837373515e+01
1.000000000000000000e+00 1.968313176822318411e+01
1.000000000000000000e+00 1.968079972434786384e+01
1.000000000000000000e+00 1.967968457369797619e+01
1.000000000000000000e+00 1.967884271197393886e+01
1.000000000000000000e+00 1.967623510293206124e+01
1.000000000000000000e+00 1.967365576154661611e+01
1.000000000000000000e+00 1.967159495550627568e+01
1.000000000000000000e+00 1.966879300572545830e+01
1.000000000000000000e+00 1.966660610876703075e+01
1.000000000000000000e+00 1.966364001183357857e+01
1.000000000000000000e+00 1.966335114395353756e+01
1.000000000000000000e+00 1.965960323960590017e+01
1.000000000000000000e+00 1.965938838238093922e+01
1.000000000000000000e+00 1.965636080312392053e+01
1.000000000000000000e+00 1.965497378633402548e+01
1.000000000000000000e+00 1.965334125017074385e+01
1.000000000000000000e+00 1.965226453913727411e+01
1.000000000000000000e+00 1.964873254380874101e+01
1.000000000000000000e+00 1.964767830255926739e+01
1.000000000000000000e+00 1.964704589842646243e+01
1.000000000000000000e+00 1.964674380225211081e+01
1.000000000000000000e+00 1.964442469615300624e+01
1.000000000000000000e+00 1.963971157821018920e+01
1.000000000000000000e+00 1.963802538259882979e+01
1.000000000000000000e+00 1.963664685779690444e+01
1.000000000000000000e+00 1.963586288887849562e+01
1.000000000000000000e+00 1.963190814207123225e+01
1.000000000000000000e+00 1.962933964936780029e+01
1.000000000000000000e+00 1.962876294827713863e+01
1.000000000000000000e+00 1.962782188169984465e+01
1.000000000000000000e+00 1.962365830656100840e+01
1.000000000000000000e+00 1.962099314104255754e+01
1.000000000000000000e+00 1.961937958112971714e+01
1.000000000000000000e+00 1.961737286436850169e+01
1.000000000000000000e+00 1.961501630657589601e+01
1.000000000000000000e+00 1.961312229680578767e+01
1.000000000000000000e+00 1.961080388995050328e+01
1.000000000000000000e+00 1.960982703020943063e+01
1.000000000000000000e+00 1.960630309429698670e+01
1.000000000000000000e+00 1.960453041614564995e+01
1.000000000000000000e+00 1.960136596869595138e+01
1.000000000000000000e+00 1.959991820611660884e+01
1.000000000000000000e+00 1.959832468863111998e+01
1.000000000000000000e+00 1.959475249373065608e+01
1.000000000000000000e+00 1.959420348401658885e+01
1.000000000000000000e+00 1.959239168614830362e+01
1.000000000000000000e+00 1.958965916267341001e+01
1.000000000000000000e+00 1.958747776629502368e+01
1.000000000000000000e+00 1.958663684319154896e+01
1.000000000000000000e+00 1.958337730166314827e+01
1.000000000000000000e+00 1.958156217864832982e+01
1.000000000000000000e+00 1.957926740591027226e+01
1.000000000000000000e+00 1.957902681906193720e+01
1.000000000000000000e+00 1.957857361647941730e+01
1.000000000000000000e+00 1.957341650106016573e+01
1.000000000000000000e+00 1.957301264342145330e+01
1.000000000000000000e+00 1.957096297584888944e+01
1.000000000000000000e+00 1.957000859532806558e+01
1.000000000000000000e+00 1.956689837706975510e+01
1.000000000000000000e+00 1.956573227322292752e+01
1.000000000000000000e+00 1.956459887958342847e+01
1.000000000000000000e+00 1.956106716848230320e+01
1.000000000000000000e+00 1.955957490679363175e+01
1.000000000000000000e+00 1.955813603958564428e+01
1.000000000000000000e+00 1.955580798061246028e+01
1.000000000000000000e+00 1.955488886771214041e+01
1.000000000000000000e+00 1.955327762644258982e+01
1.000000000000000000e+00 1.955180959353858228e+01
1.000000000000000000e+00 1.954993973143308850e+01
1.000000000000000000e+00 1.954854471645190728e+01
1.000000000000000000e+00 1.954332459723121573e+01
1.000000000000000000e+00 1.954265593433478188e+01
1.000000000000000000e+00 1.954232067130966044e+01
1.000000000000000000e+00 1.954115335982768897e+01
1.000000000000000000e+00 1.953889814996993834e+01
1.000000000000000000e+00 1.953594208431547585e+01
1.000000000000000000e+00 1.953362185634403048e+01
1.000000000000000000e+00 1.953258398051478295e+01
1.000000000000000000e+00 1.953191636070313919e+01
1.000000000000000000e+00 1.952935983328295322e+01
1.000000000000000000e+00 1.952678325087826039e+01
1.000000000000000000e+00 1.952489872610966870e+01
1.000000000000000000e+00 1.952385664614495298e+01
1.000000000000000000e+00 1.952049212870278794e+01
1.000000000000000000e+00 1.951917695328686619e+01
1.000000000000000000e+00 1.951781565148760933e+01
1.000000000000000000e+00 1.951489916375686562e+01
1.000000000000000000e+00 1.951372928412907726e+01
1.000000000000000000e+00 1.951212284577828626e+01
1.000000000000000000e+00 1.950967463081124009e+01
1.000000000000000000e+00 1.950771015830618893e+01
1.000000000000000000e+00 1.950624554521192522e+01
1.000000000000000000e+00 1.950368272560031713e+01
1.000000000000000000e+00 1.950291235241642340e+01
1.000000000000000000e+00 1.950101184066708626e+01
1.000000000000000000e+00 1.949985020152069737e+01
1.000000000000000000e+00 1.949757294628944493e+01
1.000000000000000000e+00 1.949639925036355947e+01
1.000000000000000000e+00 1.949401160785129505e+01
1.000000000000000000e+00 1.949268179008492652e+01
1.000000000000000000e+00 1.948941472888830617e+01
1.000000000000000000e+00 1.948666332363545806e+01
1.000000000000000000e+00 1.948558660918161323e+01
1.000000000000000000e+00 1.948330290568683765e+01
1.000000000000000000e+00 1.948304692504625990e+01
1.000000000000000000e+00 1.948047307775105708e+01
1.000000000000000000e+00 1.947826680214321726e+01
1.000000000000000000e+00 1.947694850517747156e+01
1.000000000000000000e+00 1.947585083875819478e+01
1.000000000000000000e+00 1.947293915864619862e+01
1.000000000000000000e+00 1.947092610198335549e+01
1.000000000000000000e+00 1.946924494829177021e+01
1.000000000000000000e+00 1.946719116392208804e+01
1.000000000000000000e+00 1.946566945533320592e+01
1.000000000000000000e+00 1.946478100779314246e+01
1.000000000000000000e+00 1.946112572728984347e+01
1.000000000000000000e+00 1.945893558034249793e+01
1.000000000000000000e+00 1.945818887146055332e+01
1.000000000000000000e+00 1.945668044169436683e+01
1.000000000000000000e+00 1.945506129840106979e+01
1.000000000000000000e+00 1.945327175548933596e+01
1.000000000000000000e+00 1.945138035263187604e+01
1.000000000000000000e+00 1.944823433852657857e+01
1.000000000000000000e+00 1.944648163336703561e+01
1.000000000000000000e+00 1.944621860693938231e+01
1.000000000000000000e+00 1.944287430522772908e+01
1.000000000000000000e+00 1.944188523230094034e+01
1.000000000000000000e+00 1.944079549975057475e+01
1.000000000000000000e+00 1.943867753455058534e+01
1.000000000000000000e+00 1.943681720094583554e+01
1.000000000000000000e+00 1.943532102271251105e+01
1.000000000000000000e+00 1.943388029440992426e+01
1.000000000000000000e+00 1.943256422091037194e+01
1.000000000000000000e+00 1.942942143503392316e+01
1.000000000000000000e+00 1.942834430174829308e+01
1.000000000000000000e+00 1.942783909599989656e+01
1.000000000000000000e+00 1.942654839397066269e+01
1.000000000000000000e+00 1.942458391336480261e+01
1.000000000000000000e+00 1.942309245654665162e+01
1.000000000000000000e+00 1.942064600450645528e+01
1.000000000000000000e+00 1.941866358827937944e+01
1.000000000000000000e+00 1.941746514710487759e+01
1.000000000000000000e+00 1.941563751814894090e+01
1.000000000000000000e+00 1.941396856213367172e+01
1.000000000000000000e+00 1.941243123941004711e+01
1.000000000000000000e+00 1.940935255376144042e+01
1.000000000000000000e+00 1.940906279402430101e+01
1.000000000000000000e+00 1.940796364294616794e+01
1.000000000000000000e+00 1.940614805462577053e+01
1.000000000000000000e+00 1.940406356959106304e+01
1.000000000000000000e+00 1.940226879865444687e+01
1.000000000000000000e+00 1.940125642706880527e+01
1.000000000000000000e+00 1.939934403285851872e+01
1.000000000000000000e+00 1.939799384066321153e+01
1.000000000000000000e+00 1.939631975616443782e+01
1.000000000000000000e+00 1.939577699062398963e+01
1.000000000000000000e+00 1.939425774896973209e+01
1.000000000000000000e+00 1.939368188573006080e+01
1.000000000000000000e+00 1.938978524917573765e+01
1.000000000000000000e+00 1.938844353253774599e+01
1.000000000000000000e+00 1.938622197312362871e+01
1.000000000000000000e+00 1.938509440102708581e+01
1.000000000000000000e+00 1.938404044569185913e+01
1.000000000000000000e+00 1.938110465503596203e+01
1.000000000000000000e+00 1.937977830168358295e+01
1.000000000000000000e+00 1.937962351416296514e+01
1.000000000000000000e+00 1.937660776572969112e+01
1.000000000000000000e+00 1.937534385992625019e+01
1.000000000000000000e+00 1.937373523280697185e+01
1.000000000000000000e+00 1.937219531147418294e+01
1.000000000000000000e+00 1.936982140830942001e+01
1.000000000000000000e+00 1.936927318441152934e+01
1.000000000000000000e+00 1.936782039384815235e+01
1.000000000000000000e+00 1.936695071445524974e+01
1.000000000000000000e+00 1.936506544919829054e+01
1.000000000000000000e+00 1.936366307204214365e+01
1.000000000000000000e+00 1.936179518346626693e+01
1.000000000000000000e+00 1.936065851345594524e+01
1.000000000000000000e+00 1.935834393003353071e+01
1.000000000000000000e+00 1.935762692116760775e+01
1.000000000000000000e+00 1.935609659218875578e+01
1.000000000000000000e+00 1.935455378419906580e+01
1.000000000000000000e+00 1.935166005141853418e+01
1.000000000000000000e+00 1.935117161297148769e+01
1.000000000000000000e+00 1.934958125434808807e+01
1.000000000000000000e+00 1.934838631128615916e+01
1.000000000000000000e+00 1.934675421062724254e+01
1.000000000000000000e+00 1.934455929085770975e+01
1.000000000000000000e+00 1.934169027430008470e+01
1.000000000000000000e+00 1.934085639544908730e+01
1.000000000000000000e+00 1.933853837703756540e+01
1.000000000000000000e+00 1.933800001108364341e+01
1.000000000000000000e+00 1.933615021110980337e+01
1.000000000000000000e+00 1.933589886826730719e+01
1.000000000000000000e+00 1.933500494651629609e+01
1.000000000000000000e+00 1.933323012641327310e+01
1.000000000000000000e+00 1.933020740073028421e+01
1.000000000000000000e+00 1.932881622771478547e+01
1.000000000000000000e+00 1.932783190177432786e+01
1.000000000000000000e+00 1.932713884123123194e+01
1.000000000000000000e+00 1.932622603435791930e+01
1.000000000000000000e+00 1.932444602584345006e+01
1.000000000000000000e+00 1.932376605105760348e+01
1.000000000000000000e+00 1.932080326233690926e+01
1.000000000000000000e+00 1.931996923341790406e+01
1.000000000000000000e+00 1.931877122840576533e+01
1.000000000000000000e+00 1.931622339729319293e+01
1.000000000000000000e+00 1.931564610362640266e+01
1.000000000000000000e+00 1.931437352641858851e+01
1.000000000000000000e+00 1.931329031732695967e+01
1.000000000000000000e+00 1.931111798566879401e+01
1.000000000000000000e+00 1.931016345172416138e+01
1.000000000000000000e+00 1.930977003256877467e+01
1.000000000000000000e+00 1.930692616134355433e+01
1.000000000000000000e+00 1.930520814993293399e+01
1.000000000000000000e+00 1.930413897601916773e+01
1.000000000000000000e+00 1.930306195253416135e+01
1.000000000000000000e+00 1.930194241159107094e+01
1.000000000000000000e+00 1.930172450185458288e+01
1.000000000000000000e+00 1.929901063717896292e+01
1.000000000000000000e+00 1.929505107903893091e+01
1.000000000000000000e+00 1.929400437324700945e+01
1.000000000000000000e+00 1.929342071903954192e+01
1.000000000000000000e+00 1.929097084252925143e+01
1.000000000000000000e+00 1.928872448063685852e+01
1.000000000000000000e+00 1.928844657049445033e+01
1.000000000000000000e+00 1.928806153936326595e+01
1.000000000000000000e+00 1.928610357912938866e+01
1.000000000000000000e+00 1.928440563758983117e+01
1.000000000000000000e+00 1.928348872589086582e+01
1.000000000000000000e+00 1.928304255413690527e+01
1.000000000000000000e+00 1.928009709888741696e+01
1.000000000000000000e+00 1.927865660340040677e+01
1.000000000000000000e+00 1.927707782705508421e+01
1.000000000000000000e+00 1.927564908072631411e+01
1.000000000000000000e+00 1.927421627412865845e+01
1.000000000000000000e+00 1.927212712125905369e+01
1.000000000000000000e+00 1.927180981292572426e+01
1.000000000000000000e+00 1.927014299184485679e+01
1.000000000000000000e+00 1.926848754696463928e+01
1.000000000000000000e+00 1.926786317408119587e+01
1.000000000000000000e+00 1.926746229682883182e+01
1.000000000000000000e+00 1.926527602044345855e+01
1.000000000000000000e+00 1.926495780624998488e+01
1.000000000000000000e+00 1.926428398011192300e+01
1.000000000000000000e+00 1.926232638482267490e+01
1.000000000000000000e+00 1.925995741144199869e+01
1.000000000000000000e+00 1.925943375936386204e+01
1.000000000000000000e+00 1.925725162210360963e+01
1.000000000000000000e+00 1.925552716624270388e+01
1.000000000000000000e+00 1.925522076410940642e+01
1.000000000000000000e+00 1.925357022172903854e+01
1.000000000000000000e+00 1.925249301303478688e+01
1.000000000000000000e+00 1.925144359074736400e+01
1.000000000000000000e+00 1.924973821476572766e+01
1.000000000000000000e+00 1.924766139678405352e+01
1.000000000000000000e+00 1.924600501142852593e+01
1.000000000000000000e+00 1.924468000934173162e+01
1.000000000000000000e+00 1.924259948190521285e+01
1.000000000000000000e+00 1.924245706562748737e+01
1.000000000000000000e+00 1.924112401829161101e+01
1.000000000000000000e+00 1.924100446536318998e+01
1.000000000000000000e+00 1.924034002267995902e+01
1.000000000000000000e+00 1.923951454172597053e+01
1.000000000000000000e+00 1.923766273589735931e+01
1.000000000000000000e+00 1.923483466999062586e+01
1.000000000000000000e+00 1.923407457307848034e+01
1.000000000000000000e+00 1.923190779933650418e+01
1.000000000000000000e+00 1.923145132972587490e+01
1.000000000000000000e+00 1.922983794076302289e+01
1.000000000000000000e+00 1.922828648019008213e+01
1.000000000000000000e+00 1.922724406200475400e+01
1.000000000000000000e+00 1.922524076705815688e+01
1.000000000000000000e+00 1.922416254647748701e+01
1.000000000000000000e+00 1.922248567907812955e+01
1.000000000000000000e+00 1.922209568503322430e+01
1.000000000000000000e+00 1.922078525435968999e+01
1.000000000000000000e+00 1.922055458346919465e+01
1.000000000000000000e+00 1.921741751218635841e+01
1.000000000000000000e+00 1.921711353159582103e+01
1.000000000000000000e+00 1.921465192834815028e+01
1.000000000000000000e+00 1.921323666783680650e+01
1.000000000000000000e+00 1.921197526214425011e+01
1.000000000000000000e+00 1.921141693635358294e+01
1.000000000000000000e+00 1.921043310896886780e+01
1.000000000000000000e+00 1.920929441610583055e+01
1.000000000000000000e+00 1.920663940418118898e+01
1.000000000000000000e+00 1.920593462635867610e+01
1.000000000000000000e+00 1.920436854316712072e+01
1.000000000000000000e+00 1.920329376932664900e+01
1.000000000000000000e+00 1.920295790322683871e+01
1.000000000000000000e+00 1.920072859436706025e+01
1.000000000000000000e+00 1.919986573886361114e+01
1.000000000000000000e+00 1.919833505042606703e+01
1.000000000000000000e+00 1.919692254769624284e+01
1.000000000000000000e+00 1.919581695183283543e+01
1.000000000000000000e+00 1.919544116395986322e+01
1.000000000000000000e+00 1.919280113058678694e+01
1.000000000000000000e+00 1.919189016847829166e+01
1.000000000000000000e+00 1.919057573373727976e+01
1.000000000000000000e+00 1.918983751584138631e+01
1.000000000000000000e+00 1.918916548933299282e+01
1.000000000000000000e+00 1.918799143077670877e+01
1.000000000000000000e+00 1.918626184550026537e+01
1.000000000000000000e+00 1.918454755476337681e+01
1.000000000000000000e+00 1.918378945087527043e+01
1.000000000000000000e+00 1.918275594410643592e+01
1.000000000000000000e+00 1.918237584060519296e+01
1.000000000000000000e+00 1.918165800481753536e+01
1.000000000000000000e+00 1.918057093185183248e+01
1.000000000000000000e+00 1.917895843011715229e+01
1.000000000000000000e+00 1.917822375137215829e+01
1.000000000000000000e+00 1.917747611080352144e+01
1.000000000000000000e+00 1.917676335761222361e+01
1.000000000000000000e+00 1.917500882294962850e+01
1.000000000000000000e+00 1.917339921250416879e+01
1.000000000000000000e+00 1.917253104212180759e+01
1.000000000000000000e+00 1.917174311312858137e+01
1.000000000000000000e+00 1.917110817704118375e+01
1.000000000000000000e+00 1.917031952319012689e+01
1.000000000000000000e+00 1.916889677815494153e+01
1.000000000000000000e+00 1.916715757477692605e+01
1.000000000000000000e+00 1.916597009418775599e+01
1.000000000000000000e+00 1.916467312554890512e+01
1.000000000000000000e+00 1.916427479374366527e+01
1.000000000000000000e+00 1.916287582182092208e+01
1.000000000000000000e+00 1.916196236906966632e+01
1.000000000000000000e+00 1.916160226003518829e+01
1.000000000000000000e+00 1.916050876479478760e+01
1.000000000000000000e+00 1.915974056715930729e+01
1.000000000000000000e+00 1.915814591453986893e+01
1.000000000000000000e+00 1.915757403266816539e+01
1.000000000000000000e+00 1.915565419648174483e+01
1.000000000000000000e+00 1.915493011972141701e+01
1.000000000000000000e+00 1.915396187422451391e+01
1.000000000000000000e+00 1.915346317528626230e+01
1.000000000000000000e+00 1.915286111600817875e+01
1.000000000000000000e+00 1.915157989571941854e+01
1.000000000000000000e+00 1.914959780248221932e+01
1.000000000000000000e+00 1.914880804746956144e+01
1.000000000000000000e+00 1.914768525971538438e+01
1.000000000000000000e+00 1.914678107361038784e+01
1.000000000000000000e+00 1.914565662016331160e+01
1.000000000000000000e+00 1.914552991650150204e+01
1.000000000000000000e+00 1.914413758135613364e+01
1.000000000000000000e+00 1.914220460628492404e+01
1.000000000000000000e+00 1.914150361121111388e+01
1.000000000000000000e+00 1.914047283666701915e+01
1.000000000000000000e+00 1.913982245662124271e+01
1.000000000000000000e+00 1.913955126853909405e+01
1.000000000000000000e+00 1.913859065847119112e+01
1.000000000000000000e+00 1.913725370299129835e+01
1.000000000000000000e+00 1.913537250174876192e+01
1.000000000000000000e+00 1.913484461677760251e+01
1.000000000000000000e+00 1.913430866526073260e+01
1.000000000000000000e+00 1.913337212131922271e+01
1.000000000000000000e+00 1.913242373036499444e+01
1.000000000000000000e+00 1.913223026405859883e+01
1.000000000000000000e+00 1.913145609932854185e+01
1.000000000000000000e+00 1.912942059848050036e+01
1.000000000000000000e+00 1.912795652108859201e+01
1.000000000000000000e+00 1.912759717212905031e+01
1.000000000000000000e+00 1.912677104995387367e+01
1.000000000000000000e+00 1.912641046553151369e+01
1.000000000000000000e+00 1.912508885089361499e+01
1.000000000000000000e+00 1.912451799915331208e+01
1.000000000000000000e+00 1.912425050521359537e+01
1.000000000000000000e+00 1.912415451191582250e+01
1.000000000000000000e+00 1.912252630137838594e+01
1.000000000000000000e+00 1.912088595192049212e+01
1.000000000000000000e+00 1.911970932588832639e+01
1.000000000000000000e+00 1.911850263009712947e+01
1.000000000000000000e+00 1.911805927925025017e+01
1.000000000000000000e+00 1.911702079126993326e+01
1.000000000000000000e+00 1.911580718620360386e+01
1.000000000000000000e+00 1.911480542108984793e+01
1.000000000000000000e+00 1.911465039385466724e+01
1.000000000000000000e+00 1.911396993696416047e+01
1.000000000000000000e+00 1.911237881154616147e+01
1.000000000000000000e+00 1.911114782316664318e+01
1.000000000000000000e+00 1.911054297468736962e+01
1.000000000000000000e+00 1.910996231369038512e+01
1.000000000000000000e+00 1.910878323391990108e+01
1.000000000000000000e+00 1.910834149267906312e+01
1.000000000000000000e+00 1.910641705507300969e+01
1.000000000000000000e+00 1.910525179135889928e+01
1.000000000000000000e+00 1.910468411946340339e+01
1.000000000000000000e+00 1.910427830848080433e+01
1.000000000000000000e+00 1.910275212806744705e+01
1.000000000000000000e+00 1.910262553023540733e+01
1.000000000000000000e+00 1.910050700817066627e+01
1.000000000000000000e+00 1.909994156906780560e+01
1.000000000000000000e+00 1.909940093823254159e+01
1.000000000000000000e+00 1.909841195159945215e+01
1.000000000000000000e+00 1.909768469823992731e+01
1.000000000000000000e+00 1.909682261086139121e+01
1.000000000000000000e+00 1.909653881413062848e+01
1.000000000000000000e+00 1.909575486960933333e+01
1.000000000000000000e+00 1.909527991818109172e+01
1.000000000000000000e+00 1.909448905555286302e+01
1.000000000000000000e+00 1.909350495494821587e+01
1.000000000000000000e+00 1.909297531720975982e+01
1.000000000000000000e+00 1.909104038667687320e+01
1.000000000000000000e+00 1.909064340691372053e+01
1.000000000000000000e+00 1.908900891201782457e+01
1.000000000000000000e+00 1.908773508882384462e+01
1.000000000000000000e+00 1.908630949390834530e+01
1.000000000000000000e+00 1.908499282549345111e+01
1.000000000000000000e+00 1.908498990740168821e+01
1.000000000000000000e+00 1.908361718204235657e+01
1.000000000000000000e+00 1.908343508081614814e+01
1.000000000000000000e+00 1.908308125704635927e+01
1.000000000000000000e+00 1.908191339288534039e+01
1.000000000000000000e+00 1.908044329770608272e+01
1.000000000000000000e+00 1.907976013542896254e+01
1.000000000000000000e+00 1.907860056998602261e+01
1.000000000000000000e+00 1.907756357584539231e+01
1.000000000000000000e+00 1.907571341465117953e+01
1.000000000000000000e+00 1.907525700352335818e+01
1.000000000000000000e+00 1.907464332787486327e+01
1.000000000000000000e+00 1.907336556209077472e+01
1.000000000000000000e+00 1.907252579032859430e+01
1.000000000000000000e+00 1.907191067008722740e+01
1.000000000000000000e+00 1.907161228403987607e+01
1.000000000000000000e+00 1.907138697544343131e+01
1.000000000000000000e+00 1.906894253386948179e+01
1.000000000000000000e+00 1.906879509966569231e+01
1.000000000000000000e+00 1.906815562705078904e+01
1.000000000000000000e+00 1.906705831002980389e+01
1.000000000000000000e+00 1.906658205930011718e+01
1.000000000000000000e+00 1.906605156773613174e+01
1.000000000000000000e+00 1.906470394896871312e+01
1.000000000000000000e+00 1.906433269062785030e+01
1.000000000000000000e+00 1.906407123515646163e+01
1.000000000000000000e+00 1.906251283437682886e+01
1.000000000000000000e+00 1.906195974336885612e+01
1.000000000000000000e+00 1.906084291772432238e+01
1.000000000000000000e+00 1.905994419917266214e+01
1.000000000000000000e+00 1.905880943596560684e+01
1.000000000000000000e+00 1.905846116706805660e+01
1.000000000000000000e+00 1.905753388943863413e+01
1.000000000000000000e+00 1.905687125372663360e+01
1.000000000000000000e+00 1.905659150601418972e+01
1.000000000000000000e+00 1.905581660299439761e+01
1.000000000000000000e+00 1.905492426654505067e+01
1.000000000000000000e+00 1.905461177029314612e+01
1.000000000000000000e+00 1.905356166830440756e+01
1.000000000000000000e+00 1.905278509566689848e+01
1.000000000000000000e+00 1.905233766485580915e+01
1.000000000000000000e+00 1.905151425153712097e+01
1.000000000000000000e+00 1.905087972758208892e+01
1.000000000000000000e+00 1.904941957774814654e+01
1.000000000000000000e+00 1.904911024366274219e+01
1.000000000000000000e+00 1.904769753327185455e+01
1.000000000000000000e+00 1.904710628127151750e+01
1.000000000000000000e+00 1.904632061033586155e+01
1.000000000000000000e+00 1.904496245285637102e+01
1.000000000000000000e+00 1.904410587655727127e+01
1.000000000000000000e+00 1.904374621946303847e+01
1.000000000000000000e+00 1.904228066227923222e+01
1.000000000000000000e+00 1.904188250761659162e+01
1.000000000000000000e+00 1.904059770874579627e+01
1.000000000000000000e+00 1.903951893592106615e+01
1.000000000000000000e+00 1.903903719998511690e+01
1.000000000000000000e+00 1.903693560792322614e+01
1.000000000000000000e+00 1.903641366594132478e+01
1.000000000000000000e+00 1.903606197202184092e+01
1.000000000000000000e+00 1.903510286944054286e+01
1.000000000000000000e+00 1.903479271637621650e+01
1.000000000000000000e+00 1.903366695861649305e+01
1.000000000000000000e+00 1.903350408166491903e+01
1.000000000000000000e+00 1.903285778077664148e+01
1.000000000000000000e+00 1.903233525379034319e+01
1.000000000000000000e+00 1.903119605319871255e+01
1.000000000000000000e+00 1.903010365311289931e+01
1.000000000000000000e+00 1.902943684198072205e+01
1.000000000000000000e+00 1.902909308979791447e+01
1.000000000000000000e+00 1.902875948647874793e+01
1.000000000000000000e+00 1.902769519229156003e+01
1.000000000000000000e+00 1.902720270594403829e+01
1.000000000000000000e+00 1.902569016230041399e+01
1.000000000000000000e+00 1.902534093169678542e+01
1.000000000000000000e+00 1.902376854014289620e+01
1.000000000000000000e+00 1.902301088621399572e+01
1.000000000000000000e+00 1.902165571457017279e+01
1.000000000000000000e+00 1.902124696130841031e+01
1.000000000000000000e+00 1.902060465317528326e+01
1.000000000000000000e+00 1.902006554327999055e+01
1.000000000000000000e+00 1.901992122363544624e+01
1.000000000000000000e+00 1.901921769509109339e+01
1.000000000000000000e+00 1.901725108361218375e+01
1.000000000000000000e+00 1.901665195889766125e+01
1.000000000000000000e+00 1.901545638378042469e+01
1.000000000000000000e+00 1.901532410714424515e+01
1.000000000000000000e+00 1.901512923462481197e+01
1.000000000000000000e+00 1.901420970621576956e+01
1.000000000000000000e+00 1.901345348123977175e+01
1.000000000000000000e+00 1.901276871986837236e+01
1.000000000000000000e+00 1.901221663491963199e+01
1.000000000000000000e+00 1.901038700064065168e+01
1.000000000000000000e+00 1.900981586058706796e+01
1.000000000000000000e+00 1.900924478523823780e+01
1.000000000000000000e+00 1.900800704976687783e+01
1.000000000000000000e+00 1.900755882548254405e+01
1.000000000000000000e+00 1.900578112527022157e+01
1.000000000000000000e+00 1.900477243837995545e+01
1.000000000000000000e+00 1.900439138523571359e+01
1.000000000000000000e+00 1.900396702814449768e+01
1.000000000000000000e+00 1.900283124086805486e+01
1.000000000000000000e+00 1.900228920098295760e+01
1.000000000000000000e+00 1.900142971033031003e+01
1.000000000000000000e+00 1.900058337331916292e+01
1.000000000000000000e+00 1.900039290384936663e+01
1.000000000000000000e+00 1.899923689052861420e+01
1.000000000000000000e+00 1.899804770445349433e+01
1.000000000000000000e+00 1.899732642114214443e+01
1.000000000000000000e+00 1.899684912915681068e+01
1.000000000000000000e+00 1.899621495366335466e+01
1.000000000000000000e+00 1.899521479649348876e+01
1.000000000000000000e+00 1.899449113492954666e+01
1.000000000000000000e+00 1.899322085165571750e+01
1.000000000000000000e+00 1.899309146579571816e+01
1.000000000000000000e+00 1.899263307611349560e+01
1.000000000000000000e+00 1.899175225156143298e+01
1.000000000000000000e+00 1.899099297199376934e+01
1.000000000000000000e+00 1.898956115811727230e+01
1.000000000000000000e+00 1.898917539269133314e+01
1.000000000000000000e+00 1.898863630777103495e+01
1.000000000000000000e+00 1.898832013761469639e+01
1.000000000000000000e+00 1.898720005182597959e+01
1.000000000000000000e+00 1.898669632809983909e+01
1.000000000000000000e+00 1.898516356630121393e+01
1.000000000000000000e+00 1.898425020004550490e+01
1.000000000000000000e+00 1.898385574965769962e+01
1.000000000000000000e+00 1.898352655130529243e+01
1.000000000000000000e+00 1.898300153131634715e+01
1.000000000000000000e+00 1.898283296541412568e+01
1.000000000000000000e+00 1.898212285134514943e+01
1.000000000000000000e+00 1.898075680918827501e+01
1.000000000000000000e+00 1.897991408953667047e+01
1.000000000000000000e+00 1.897860905267096143e+01
1.000000000000000000e+00 1.897813809237431570e+01
1.000000000000000000e+00 1.897752246049172342e+01
1.000000000000000000e+00 1.897649698319088429e+01
1.000000000000000000e+00 1.897623955168973353e+01
1.000000000000000000e+00 1.897549147581655404e+01
1.000000000000000000e+00 1.897487632009651293e+01
1.000000000000000000e+00 1.897446932647336482e+01
1.000000000000000000e+00 1.897363907446971965e+01
1.000000000000000000e+00 1.897288931288274227e+01
1.000000000000000000e+00 1.897262660880834062e+01
1.000000000000000000e+00 1.897127556754918132e+01
1.000000000000000000e+00 1.897056496692720629e+01
1.000000000000000000e+00 1.897038544010624861e+01
1.000000000000000000e+00 1.897006910198388852e+01
1.000000000000000000e+00 1.896866905364363021e+01
1.000000000000000000e+00 1.896799118805037310e+01
1.000000000000000000e+00 1.896764350533045729e+01
1.000000000000000000e+00 1.896691180343085747e+01
1.000000000000000000e+00 1.896534924503670183e+01
1.000000000000000000e+00 1.896454370382422994e+01
1.000000000000000000e+00 1.896426680363819628e+01
1.000000000000000000e+00 1.896376954520078328e+01
1.000000000000000000e+00 1.896250819136987786e+01
1.000000000000000000e+00 1.896224697961929095e+01
1.000000000000000000e+00 1.896113235096602523e+01
1.000000000000000000e+00 1.896081516410156098e+01
1.000000000000000000e+00 1.895939750171949711e+01
1.000000000000000000e+00 1.895900086177881150e+01
1.000000000000000000e+00 1.895799925937168595e+01
1.000000000000000000e+00 1.895706640382583785e+01
1.000000000000000000e+00 1.895579939875391773e+01
1.000000000000000000e+00 1.895497300300628041e+01
1.000000000000000000e+00 1.895481447220680948e+01
1.000000000000000000e+00 1.895384527205014891e+01
1.000000000000000000e+00 1.895306114661674002e+01
1.000000000000000000e+00 1.895276170351835887e+01
1.000000000000000000e+00 1.895111589259927243e+01
1.000000000000000000e+00 1.895082702422944720e+01
1.000000000000000000e+00 1.895015125700193437e+01
1.000000000000000000e+00 1.894998240167346992e+01
1.000000000000000000e+00 1.894921693948191788e+01
1.000000000000000000e+00 1.894883440594029977e+01
1.000000000000000000e+00 1.894807005415113110e+01
1.000000000000000000e+00 1.894715383167712019e+01
1.000000000000000000e+00 1.894592083421474271e+01
1.000000000000000000e+00 1.894542522714712618e+01
1.000000000000000000e+00 1.894464920582842993e+01
1.000000000000000000e+00 1.894442378750868983e+01
1.000000000000000000e+00 1.894245258068838567e+01
1.000000000000000000e+00 1.894150667962887979e+01
1.000000000000000000e+00 1.894109552641824479e+01
1.000000000000000000e+00 1.894061890848790597e+01
1.000000000000000000e+00 1.894020825645749895e+01
1.000000000000000000e+00 1.894007739068302598e+01
1.000000000000000000e+00 1.893932981899498458e+01
1.000000000000000000e+00 1.893889873266556023e+01
1.000000000000000000e+00 1.893763434698449899e+01
1.000000000000000000e+00 1.893717029867069002e+01
1.000000000000000000e+00 1.893658415124912864e+01
1.000000000000000000e+00 1.893566696336824506e+01
1.000000000000000000e+00 1.893460360262033149e+01
1.000000000000000000e+00 1.893404250783149578e+01
1.000000000000000000e+00 1.893316203600077685e+01
1.000000000000000000e+00 1.893250354012385372e+01
1.000000000000000000e+00 1.893148904131524901e+01
1.000000000000000000e+00 1.893077769781230657e+01
1.000000000000000000e+00 1.893016095096357176e+01
1.000000000000000000e+00 1.892910856869798053e+01
1.000000000000000000e+00 1.892858953051293369e+01
1.000000000000000000e+00 1.892774372426456253e+01
1.000000000000000000e+00 1.892680307972957010e+01
1.000000000000000000e+00 1.892615866474386266e+01
1.000000000000000000e+00 1.892549196786172772e+01
1.000000000000000000e+00 1.892446651618416809e+01
1.000000000000000000e+00 1.892405346130443888e+01
1.000000000000000000e+00 1.892360737995307574e+01
1.000000000000000000e+00 1.892335370455163002e+01
1.000000000000000000e+00 1.892232366234182450e+01
1.000000000000000000e+00 1.892140665778394393e+01
1.000000000000000000e+00 1.892041073574019805e+01
1.000000000000000000e+00 1.892021722602309808e+01
1.000000000000000000e+00 1.891962386563725573e+01
1.000000000000000000e+00 1.891906736946401679e+01
1.000000000000000000e+00 1.891771088158462533e+01
1.000000000000000000e+00 1.891752194301890810e+01
1.000000000000000000e+00 1.891642708846482535e+01
1.000000000000000000e+00 1.891525640308005762e+01
1.000000000000000000e+00 1.891441435091550005e+01
1.000000000000000000e+00 1.891388333302600344e+01
1.000000000000000000e+00 1.891355607926815807e+01
1.000000000000000000e+00 1.891310291825953982e+01
1.000000000000000000e+00 1.891252441382043159e+01
1.000000000000000000e+00 1.891180888938564664e+01
1.000000000000000000e+00 1.891100530405248747e+01
1.000000000000000000e+00 1.891007000172740860e+01
1.000000000000000000e+00 1.890925981493428409e+01
1.000000000000000000e+00 1.890877154294624773e+01
1.000000000000000000e+00 1.890747624864565779e+01
1.000000000000000000e+00 1.890673325505204616e+01
1.000000000000000000e+00 1.890619989375099053e+01
1.000000000000000000e+00 1.890544166542650473e+01
1.000000000000000000e+00 1.890459488087876494e+01
1.000000000000000000e+00 1.890423885560808159e+01
1.000000000000000000e+00 1.890403451209317964e+01
1.000000000000000000e+00 1.890345096109157197e+01
1.000000000000000000e+00 1.890266083067886171e+01
1.000000000000000000e+00 1.890215115625074915e+01
1.000000000000000000e+00 1.890183422939669811e+01
1.000000000000000000e+00 1.890028025755587748e+01
1.000000000000000000e+00 1.889969207702884191e+01
1.000000000000000000e+00 1.889896562995886953e+01
1.000000000000000000e+00 1.889869690974708050e+01
1.000000000000000000e+00 1.889730550143960741e+01
1.000000000000000000e+00 1.889692813517811132e+01
1.000000000000000000e+00 1.889602418759984914e+01
1.000000000000000000e+00 1.889566951204113465e+01
1.000000000000000000e+00 1.889515595084601074e+01
1.000000000000000000e+00 1.889452456307126127e+01
1.000000000000000000e+00 1.889343162352310301e+01
1.000000000000000000e+00 1.889305275788685634e+01
1.000000000000000000e+00 1.889232025599248388e+01
1.000000000000000000e+00 1.889134420797062930e+01
1.000000000000000000e+00 1.889029349248340495e+01
1.000000000000000000e+00 1.888996654625792004e+01
1.000000000000000000e+00 1.888883898966043873e+01
1.000000000000000000e+00 1.888830480652868360e+01
1.000000000000000000e+00 1.888778278915625108e+01
1.000000000000000000e+00 1.888728304304850525e+01
1.000000000000000000e+00 1.888603031794263387e+01
1.000000000000000000e+00 1.888574493530465759e+01
1.000000000000000000e+00 1.888485148036001604e+01
1.000000000000000000e+00 1.888419729234560762e+01
1.000000000000000000e+00 1.888354968628531694e+01
1.000000000000000000e+00 1.888234003112237147e+01
1.000000000000000000e+00 1.888183989376954131e+01
1.000000000000000000e+00 1.888084863089583365e+01
1.000000000000000000e+00 1.888032481511307026e+01
1.000000000000000000e+00 1.887968687932020373e+01
1.000000000000000000e+00 1.887902767065233789e+01
1.000000000000000000e+00 1.887790923663432352e+01
1.000000000000000000e+00 1.887740302753463340e+01
1.000000000000000000e+00 1.887676778010477818e+01
1.000000000000000000e+00 1.887549750891535894e+01
1.000000000000000000e+00 1.887496495598907842e+01
1.000000000000000000e+00 1.887417794984844122e+01
1.000000000000000000e+00 1.887395292829740256e+01
1.000000000000000000e+00 1.887341380924941348e+01
1.000000000000000000e+00 1.887265087094281313e+01
1.000000000000000000e+00 1.887156652621521147e+01
1.000000000000000000e+00 1.887068619176314854e+01
1.000000000000000000e+00 1.886998054946764469e+01
1.000000000000000000e+00 1.886982422609332488e+01
1.000000000000000000e+00 1.886880393059840699e+01
1.000000000000000000e+00 1.886810936520997473e+01
1.000000000000000000e+00 1.886723779275673962e+01
1.000000000000000000e+00 1.886602777276026544e+01
1.000000000000000000e+00 1.886583569782830949e+01
1.000000000000000000e+00 1.886535112930054936e+01
1.000000000000000000e+00 1.886443512788352095e+01
1.000000000000000000e+00 1.886370981139090119e+01
1.000000000000000000e+00 1.886363990036182159e+01
1.000000000000000000e+00 1.886263549309711962e+01
1.000000000000000000e+00 1.886159405695761748e+01
1.000000000000000000e+00 1.886110862659689857e+01
1.000000000000000000e+00 1.886056166043602289e+01
1.000000000000000000e+00 1.885933457131549318e+01
1.000000000000000000e+00 1.885908839085105981e+01
1.000000000000000000e+00 1.885793138668519120e+01
1.000000000000000000e+00 1.885714092472017711e+01
1.000000000000000000e+00 1.885656131457497864e+01
1.000000000000000000e+00 1.885582690883150647e+01
1.000000000000000000e+00 1.885566677456449725e+01
1.000000000000000000e+00 1.885425213715915049e+01
1.000000000000000000e+00 1.885396338463155885e+01
1.000000000000000000e+00 1.885307765321055484e+01
1.000000000000000000e+00 1.885189985860803219e+01
1.000000000000000000e+00 1.885122788094358981e+01
1.000000000000000000e+00 1.885094999039923636e+01
1.000000000000000000e+00 1.885057599892032343e+01
1.000000000000000000e+00 1.885009677012391194e+01
1.000000000000000000e+00 1.884928882559286833e+01
1.000000000000000000e+00 1.884839138846275830e+01
1.000000000000000000e+00 1.884774931037956947e+01
1.000000000000000000e+00 1.884716476124316742e+01
1.000000000000000000e+00 1.884636111780820045e+01
1.000000000000000000e+00 1.884598668640623842e+01
1.000000000000000000e+00 1.884468082676585254e+01
1.000000000000000000e+00 1.884445860734685851e+01
1.000000000000000000e+00 1.884368109179660067e+01
1.000000000000000000e+00 1.884304534823554533e+01
1.000000000000000000e+00 1.884244098068798579e+01
1.000000000000000000e+00 1.884131766241163319e+01
1.000000000000000000e+00 1.884082647327309346e+01
1.000000000000000000e+00 1.884062778884020162e+01
1.000000000000000000e+00 1.883971156706103045e+01
1.000000000000000000e+00 1.883895364910783954e+01
1.000000000000000000e+00 1.883838941506699882e+01
1.000000000000000000e+00 1.883704875137632229e+01
1.000000000000000000e+00 1.883634169543637071e+01
1.000000000000000000e+00 1.883510668825913825e+01
1.000000000000000000e+00 1.883470638713181700e+01
1.000000000000000000e+00 1.883436373325809754e+01
1.000000000000000000e+00 1.883334850269130101e+01
1.000000000000000000e+00 1.883308642418174728e+01
1.000000000000000000e+00 1.883212220394587533e+01
1.000000000000000000e+00 1.883128144215657684e+01
1.000000000000000000e+00 1.883108467727898372e+01
1.000000000000000000e+00 1.882991651203517236e+01
1.000000000000000000e+00 1.882967875238357180e+01
1.000000000000000000e+00 1.882895430538766135e+01
1.000000000000000000e+00 1.882836985891650272e+01
1.000000000000000000e+00 1.882762674266686176e+01
1.000000000000000000e+00 1.882727967990552642e+01
1.000000000000000000e+00 1.882604593962054196e+01
1.000000000000000000e+00 1.882548880768438693e+01
1.000000000000000000e+00 1.882496155814759575e+01
1.000000000000000000e+00 1.882417629037484730e+01
1.000000000000000000e+00 1.882356522345636662e+01
1.000000000000000000e+00 1.882295358245957928e+01
1.000000000000000000e+00 1.882208264137528175e+01
1.000000000000000000e+00 1.882126399658637439e+01
1.000000000000000000e+00 1.882047003619826597e+01
1.000000000000000000e+00 1.882004137692601020e+01
1.000000000000000000e+00 1.881913995252647709e+01
1.000000000000000000e+00 1.881836569227019496e+01
1.000000000000000000e+00 1.881761659146432919e+01
1.000000000000000000e+00 1.881714708798190117e+01
1.000000000000000000e+00 1.881644330423364053e+01
1.000000000000000000e+00 1.881586320736971629e+01
1.000000000000000000e+00 1.881445482181551299e+01
1.000000000000000000e+00 1.881371776290897913e+01
1.000000000000000000e+00 1.881284738934625622e+01
1.000000000000000000e+00 1.881240556159290023e+01
1.000000000000000000e+00 1.881187637114593869e+01
1.000000000000000000e+00 1.881142171261003782e+01
1.000000000000000000e+00 1.881001541363899321e+01
1.000000000000000000e+00 1.880944975936876773e+01
1.000000000000000000e+00 1.880922807303922184e+01
1.000000000000000000e+00 1.880859943547277879e+01
1.000000000000000000e+00 1.880757095403598100e+01
1.000000000000000000e+00 1.880709169649454893e+01
1.000000000000000000e+00 1.880667562664733339e+01
1.000000000000000000e+00 1.880625613414186148e+01
1.000000000000000000e+00 1.880515406004928991e+01
1.000000000000000000e+00 1.880429403304166414e+01
1.000000000000000000e+00 1.880335719589252008e+01
1.000000000000000000e+00 1.880310632847720953e+01
1.000000000000000000e+00 1.880285185230984979e+01
1.000000000000000000e+00 1.880173474551251900e+01
1.000000000000000000e+00 1.880119787701002565e+01
1.000000000000000000e+00 1.880057913657206115e+01
1.000000000000000000e+00 1.879910125022547973e+01
1.000000000000000000e+00 1.879826197310890734e+01
1.000000000000000000e+00 1.879819693189703145e+01
1.000000000000000000e+00 1.879739681355654213e+01
1.000000000000000000e+00 1.879680405329603587e+01
1.000000000000000000e+00 1.879625067106089276e+01
1.000000000000000000e+00 1.879554932986338045e+01
1.000000000000000000e+00 1.879485700953533822e+01
1.000000000000000000e+00 1.879414047152191003e+01
1.000000000000000000e+00 1.879332556009068611e+01
1.000000000000000000e+00 1.879277677493806564e+01
1.000000000000000000e+00 1.879155793181401179e+01
1.000000000000000000e+00 1.879140759821073559e+01
1.000000000000000000e+00 1.879040537887796702e+01
1.000000000000000000e+00 1.878935686622715195e+01
1.000000000000000000e+00 1.878868957749178747e+01
1.000000000000000000e+00 1.878784851196515504e+01
1.000000000000000000e+00 1.878748011624517389e+01
1.000000000000000000e+00 1.878679327816940869e+01
1.000000000000000000e+00 1.878598069755592093e+01
1.000000000000000000e+00 1.878529667697796413e+01
1.000000000000000000e+00 1.878399686293320769e+01
1.000000000000000000e+00 1.878374479631825267e+01
1.000000000000000000e+00 1.878289681753480167e+01
1.000000000000000000e+00 1.878231078543449328e+01
1.000000000000000000e+00 1.878122632795308888e+01
1.000000000000000000e+00 1.878084954035465515e+01
1.000000000000000000e+00 1.877992828641868783e+01
1.000000000000000000e+00 1.877841833332533739e+01
1.000000000000000000e+00 1.877827314312744988e+01
1.000000000000000000e+00 1.877745007491274976e+01
1.000000000000000000e+00 1.877696551112731882e+01
1.000000000000000000e+00 1.877593512898041439e+01
1.000000000000000000e+00 1.877552044071825321e+01
1.000000000000000000e+00 1.877513308772637757e+01
1.000000000000000000e+00 1.877387113355688442e+01
1.000000000000000000e+00 1.877375845287786760e+01
1.000000000000000000e+00 1.877285752599883040e+01
1.000000000000000000e+00 1.877147175701759352e+01
1.000000000000000000e+00 1.877052441032023822e+01
1.000000000000000000e+00 1.877025386099246873e+01
1.000000000000000000e+00 1.876928760917453687e+01
1.000000000000000000e+00 1.876922289603061955e+01
1.000000000000000000e+00 1.876831085709292424e+01
1.000000000000000000e+00 1.876781391772003715e+01
1.000000000000000000e+00 1.876672972716911048e+01
1.000000000000000000e+00 1.876608117115000596e+01
1.000000000000000000e+00 1.876548751802194559e+01
1.000000000000000000e+00 1.876469012653249280e+01
1.000000000000000000e+00 1.876381801327026366e+01
1.000000000000000000e+00 1.876323399605719544e+01
1.000000000000000000e+00 1.876233235551849177e+01
1.000000000000000000e+00 1.876217928725182915e+01
1.000000000000000000e+00 1.876101366016697725e+01
1.000000000000000000e+00 1.876047070836944286e+01
1.000000000000000000e+00 1.876026266031347234e+01
1.000000000000000000e+00 1.875865562253158814e+01
1.000000000000000000e+00 1.875728498646417108e+01
1.000000000000000000e+00 1.875691403397414092e+01
1.000000000000000000e+00 1.875653248364855941e+01
1.000000000000000000e+00 1.875607805363059200e+01
1.000000000000000000e+00 1.875546878828021491e+01
1.000000000000000000e+00 1.875491092758509737e+01
1.000000000000000000e+00 1.875400021325872402e+01
1.000000000000000000e+00 1.875379936590080732e+01
1.000000000000000000e+00 1.875248519201965536e+01
1.000000000000000000e+00 1.875163726544029785e+01
1.000000000000000000e+00 1.875108400190683966e+01
1.000000000000000000e+00 1.875034248447664353e+01
1.000000000000000000e+00 1.875003102223819340e+01
1.000000000000000000e+00 1.874901659704871548e+01
1.000000000000000000e+00 1.874806478237088214e+01
1.000000000000000000e+00 1.874728339767588636e+01
1.000000000000000000e+00 1.874702211137826069e+01
1.000000000000000000e+00 1.874532673657378012e+01
1.000000000000000000e+00 1.874455193452805801e+01
1.000000000000000000e+00 1.874400431592097505e+01
1.000000000000000000e+00 1.874327957963649993e+01
1.000000000000000000e+00 1.874227356232466235e+01
1.000000000000000000e+00 1.874193463024765549e+01
1.000000000000000000e+00 1.874081706560602356e+01
1.000000000000000000e+00 1.873985586599962971e+01
1.000000000000000000e+00 1.873939097359997419e+01
1.000000000000000000e+00 1.873900201842729629e+01
1.000000000000000000e+00 1.873803615902259878e+01
1.000000000000000000e+00 1.873785101043195311e+01
1.000000000000000000e+00 1.873665572413240810e+01
1.000000000000000000e+00 1.873587649250588072e+01
1.000000000000000000e+00 1.873491470873140585e+01
1.000000000000000000e+00 1.873385922024829853e+01
1.000000000000000000e+00 1.873325453777517779e+01
1.000000000000000000e+00 1.873190699934905012e+01
1.000000000000000000e+00 1.873088162332535589e+01
1.000000000000000000e+00 1.873025831336297031e+01
1.000000000000000000e+00 1.872930043993954285e+01
1.000000000000000000e+00 1.872903999076553561e+01
1.000000000000000000e+00 1.872846080145623304e+01
1.000000000000000000e+00 1.872748333442294566e+01
1.000000000000000000e+00 1.872657617845622724e+01
1.000000000000000000e+00 1.872643379225411664e+01
1.000000000000000000e+00 1.872563043611909350e+01
1.000000000000000000e+00 1.872499843124788654e+01
1.000000000000000000e+00 1.872466773971077814e+01
1.000000000000000000e+00 1.872292197308286177e+01
1.000000000000000000e+00 1.872210399478853304e+01
1.000000000000000000e+00 1.872157985438038708e+01
1.000000000000000000e+00 1.872085540685275973e+01
1.000000000000000000e+00 1.871987002889912688e+01
1.000000000000000000e+00 1.871976605871980581e+01
1.000000000000000000e+00 1.871883356293031042e+01
1.000000000000000000e+00 1.871867545735954508e+01
1.000000000000000000e+00 1.871776389366090498e+01
1.000000000000000000e+00 1.871624728362159473e+01
1.000000000000000000e+00 1.871488392052853555e+01
1.000000000000000000e+00 1.871414375819557563e+01
1.000000000000000000e+00 1.871401489926466155e+01
1.000000000000000000e+00 1.871353629982671762e+01
1.000000000000000000e+00 1.871262970366313994e+01
1.000000000000000000e+00 1.871250654221507759e+01
1.000000000000000000e+00 1.871061656357936798e+01
1.000000000000000000e+00 1.871038760867232753e+01
1.000000000000000000e+00 1.870982874249186168e+01
1.000000000000000000e+00 1.870921558157460751e+01
1.000000000000000000e+00 1.870784507581925382e+01
1.000000000000000000e+00 1.870759254962875318e+01
1.000000000000000000e+00 1.870619894594180721e+01
1.000000000000000000e+00 1.870548610877252216e+01
1.000000000000000000e+00 1.870516854500081294e+01
1.000000000000000000e+00 1.870457004255916900e+01
1.000000000000000000e+00 1.870349040812532238e+01
1.000000000000000000e+00 1.870263721866070838e+01
1.000000000000000000e+00 1.870243117295115098e+01
1.000000000000000000e+00 1.870198935628318182e+01
1.000000000000000000e+00 1.870170553228437527e+01
1.000000000000000000e+00 1.870063233341228326e+01
1.000000000000000000e+00 1.869935071882450828e+01
1.000000000000000000e+00 1.869852968501402302e+01
1.000000000000000000e+00 1.869815565855201456e+01
1.000000000000000000e+00 1.869625378365781998e+01
1.000000000000000000e+00 1.869513910771757281e+01
1.000000000000000000e+00 1.869455869586422025e+01
1.000000000000000000e+00 1.869403482068333133e+01
1.000000000000000000e+00 1.869387658318438739e+01
1.000000000000000000e+00 1.869311167090583936e+01
1.000000000000000000e+00 1.869232240298688552e+01
1.000000000000000000e+00 1.869125500507856330e+01
1.000000000000000000e+00 1.869036929663126756e+01
1.000000000000000000e+00 1.868983555410355279e+01
1.000000000000000000e+00 1.868923955045669416e+01
1.000000000000000000e+00 1.868861607622908139e+01
1.000000000000000000e+00 1.868715045991397972e+01
1.000000000000000000e+00 1.868635355127643649e+01
1.000000000000000000e+00 1.868569833414933612e+01
1.000000000000000000e+00 1.868545892010953580e+01
1.000000000000000000e+00 1.868479242301715360e+01
1.000000000000000000e+00 1.868363106823036546e+01
1.000000000000000000e+00 1.868318008536181196e+01
1.000000000000000000e+00 1.868204383405331725e+01
1.000000000000000000e+00 1.868123736265164681e+01
1.000000000000000000e+00 1.868062007265715607e+01
1.000000000000000000e+00 1.867957855301435899e+01
1.000000000000000000e+00 1.867912686106728515e+01
1.000000000000000000e+00 1.867771205251327871e+01
1.000000000000000000e+00 1.867706075462534088e+01
1.000000000000000000e+00 1.867672126375536124e+01
1.000000000000000000e+00 1.867646045760649542e+01
1.000000000000000000e+00 1.867566540770186023e+01
1.000000000000000000e+00 1.867508290652294178e+01
1.000000000000000000e+00 1.867378991765706431e+01
1.000000000000000000e+00 1.867315207446043601e+01
1.000000000000000000e+00 1.867251976261914947e+01
1.000000000000000000e+00 1.867201365906149491e+01
1.000000000000000000e+00 1.867026367860632519e+01
1.000000000000000000e+00 1.866966521391024258e+01
1.000000000000000000e+00 1.866887179133629360e+01
1.000000000000000000e+00 1.866874922400783987e+01
1.000000000000000000e+00 1.866775822574717836e+01
1.000000000000000000e+00 1.866713016553393345e+01
1.000000000000000000e+00 1.866664050789446705e+01
1.000000000000000000e+00 1.866519185486908583e+01
1.000000000000000000e+00 1.866409142175388070e+01
1.000000000000000000e+00 1.866306636815625453e+01
1.000000000000000000e+00 1.866188879072693751e+01
1.000000000000000000e+00 1.866171424867192741e+01
1.000000000000000000e+00 1.866087488529198168e+01
1.000000000000000000e+00 1.866053441714590733e+01
1.000000000000000000e+00 1.865948998076789422e+01
1.000000000000000000e+00 1.865920710932357096e+01
1.000000000000000000e+00 1.865849783378982352e+01
1.000000000000000000e+00 1.865694801993950591e+01
1.000000000000000000e+00 1.865636176587053896e+01
1.000000000000000000e+00 1.865605928788556156e+01
1.000000000000000000e+00 1.865479716330771964e+01
1.000000000000000000e+00 1.865443092079610921e+01
1.000000000000000000e+00 1.865344732662526539e+01
1.000000000000000000e+00 1.865263730228598860e+01
1.000000000000000000e+00 1.865207977422889485e+01
1.000000000000000000e+00 1.865174404311056833e+01
1.000000000000000000e+00 1.865101306062459585e+01
1.000000000000000000e+00 1.864922911370657133e+01
1.000000000000000000e+00 1.864901813666715924e+01
1.000000000000000000e+00 1.864863369246227975e+01
1.000000000000000000e+00 1.864773603513238953e+01
1.000000000000000000e+00 1.864662584528685230e+01
1.000000000000000000e+00 1.864638713418895577e+01
1.000000000000000000e+00 1.864467129333404216e+01
1.000000000000000000e+00 1.864415390136528927e+01
1.000000000000000000e+00 1.864348838265965114e+01
1.000000000000000000e+00 1.864284097633455062e+01
1.000000000000000000e+00 1.864235287248930462e+01
1.000000000000000000e+00 1.864158158708552193e+01
1.000000000000000000e+00 1.864050520305136871e+01
1.000000000000000000e+00 1.863913123634574731e+01
1.000000000000000000e+00 1.863895292478175847e+01
1.000000000000000000e+00 1.863799807301329636e+01
1.000000000000000000e+00 1.863640119737714329e+01
1.000000000000000000e+00 1.863599009121216810e+01
1.000000000000000000e+00 1.863548687942126847e+01
1.000000000000000000e+00 1.863500351313311043e+01
1.000000000000000000e+00 1.863370904847618093e+01
1.000000000000000000e+00 1.863331754107950999e+01
1.000000000000000000e+00 1.863279145868533249e+01
1.000000000000000000e+00 1.863099184422919308e+01
1.000000000000000000e+00 1.863061618286523924e+01
1.000000000000000000e+00 1.863024512394052579e+01
1.000000000000000000e+00 1.862944773023917477e+01
1.000000000000000000e+00 1.862793478540608305e+01
1.000000000000000000e+00 1.862765246944232089e+01
1.000000000000000000e+00 1.862675479638562948e+01
1.000000000000000000e+00 1.862604101236487253e+01
1.000000000000000000e+00 1.862590728231305093e+01
1.000000000000000000e+00 1.862519040667045900e+01
1.000000000000000000e+00 1.862462462956603204e+01
1.000000000000000000e+00 1.862379784982114472e+01
1.000000000000000000e+00 1.862334718156593283e+01
1.000000000000000000e+00 1.862238113198031897e+01
1.000000000000000000e+00 1.862171496598244502e+01
1.000000000000000000e+00 1.862106023884270201e+01
1.000000000000000000e+00 1.862020614826432308e+01
1.000000000000000000e+00 1.861965817150363023e+01
1.000000000000000000e+00 1.861894641001881467e+01
1.000000000000000000e+00 1.861858742402984745e+01
1.000000000000000000e+00 1.861796585110956315e+01
1.000000000000000000e+00 1.861686239013597088e+01
1.000000000000000000e+00 1.861552472332795816e+01
1.000000000000000000e+00 1.861448719774520910e+01
1.000000000000000000e+00 1.861387745945330252e+01
1.000000000000000000e+00 1.861357291576167583e+01
1.000000000000000000e+00 1.861297326480468683e+01
1.000000000000000000e+00 1.861189173813114195e+01
1.000000000000000000e+00 1.861146422813063950e+01
1.000000000000000000e+00 1.861036368934042073e+01
1.000000000000000000e+00 1.860965480179440235e+01
1.000000000000000000e+00 1.860883365119585520e+01
1.000000000000000000e+00 1.860793682834717799e+01
1.000000000000000000e+00 1.860770851913603252e+01
1.000000000000000000e+00 1.860685175758198895e+01
1.000000000000000000e+00 1.860573174217146075e+01
1.000000000000000000e+00 1.860465572119921163e+01
1.000000000000000000e+00 1.860433996509408416e+01
1.000000000000000000e+00 1.860317524491802033e+01
1.000000000000000000e+00 1.860206268984236999e+01
1.000000000000000000e+00 1.860140921134012260e+01
1.000000000000000000e+00 1.860081603930705185e+01
1.000000000000000000e+00 1.860059157240561234e+01
1.000000000000000000e+00 1.859928169963682976e+01
1.000000000000000000e+00 1.859895411452591318e+01
1.000000000000000000e+00 1.859776545035023787e+01
1.000000000000000000e+00 1.859758162874856779e+01
1.000000000000000000e+00 1.859706363549756247e+01
1.000000000000000000e+00 1.859549709787548366e+01
1.000000000000000000e+00 1.859497325229336795e+01
1.000000000000000000e+00 1.859433500611212153e+01
1.000000000000000000e+00 1.859303439846803130e+01
1.000000000000000000e+00 1.859258540190143094e+01
1.000000000000000000e+00 1.859231021178385745e+01
1.000000000000000000e+00 1.859141338864906956e+01
1.000000000000000000e+00 1.859124102812126011e+01
1.000000000000000000e+00 1.859026851959654536e+01
1.000000000000000000e+00 1.858938550745148888e+01
1.000000000000000000e+00 1.858910049713155033e+01
1.000000000000000000e+00 1.858818516000478382e+01
1.000000000000000000e+00 1.858765088898913476e+01
1.000000000000000000e+00 1.858684504278996386e+01
1.000000000000000000e+00 1.858594740392281963e+01
1.000000000000000000e+00 1.858514438013677861e+01
1.000000000000000000e+00 1.858424569062704279e+01
1.000000000000000000e+00 1.858392452793820482e+01
1.000000000000000000e+00 1.858294092113142781e+01
1.000000000000000000e+00 1.858235891663972339e+01
1.000000000000000000e+00 1.858097463129261584e+01
1.000000000000000000e+00 1.857909040183677263e+01
1.000000000000000000e+00 1.857863926576424873e+01
1.000000000000000000e+00 1.857817343266045995e+01
1.000000000000000000e+00 1.857751156234610335e+01
1.000000000000000000e+00 1.857654149729766502e+01
1.000000000000000000e+00 1.857538840705093719e+01
1.000000000000000000e+00 1.857481389296706453e+01
1.000000000000000000e+00 1.857440153525264037e+01
1.000000000000000000e+00 1.857410860775860684e+01
1.000000000000000000e+00 1.857315744191010864e+01
1.000000000000000000e+00 1.857252515476281474e+01
1.000000000000000000e+00 1.857210433205776923e+01
1.000000000000000000e+00 1.857179837703665015e+01
1.000000000000000000e+00 1.857114311730190792e+01
1.000000000000000000e+00 1.857075769232036677e+01
1.000000000000000000e+00 1.856972925980910105e+01
1.000000000000000000e+00 1.856860640906413096e+01
1.000000000000000000e+00 1.856783312681427844e+01
1.000000000000000000e+00 1.856669136734849346e+01
1.000000000000000000e+00 1.856627931991668135e+01
1.000000000000000000e+00 1.856500516919513544e+01
1.000000000000000000e+00 1.856461207254717038e+01
1.000000000000000000e+00 1.856325309114004085e+01
1.000000000000000000e+00 1.856314700867477185e+01
1.000000000000000000e+00 1.856205459025139248e+01
1.000000000000000000e+00 1.856066346286976554e+01
1.000000000000000000e+00 1.856053794805695034e+01
1.000000000000000000e+00 1.856014579021869082e+01
1.000000000000000000e+00 1.855927163960729942e+01
1.000000000000000000e+00 1.855854984694535403e+01
1.000000000000000000e+00 1.855802010776297450e+01
1.000000000000000000e+00 1.855696724863664215e+01
1.000000000000000000e+00 1.855635231624971837e+01
1.000000000000000000e+00 1.855608586132890636e+01
1.000000000000000000e+00 1.855527250667264028e+01
1.000000000000000000e+00 1.855458177504502260e+01
1.000000000000000000e+00 1.855394087715526652e+01
1.000000000000000000e+00 1.855382428750645829e+01
1.000000000000000000e+00 1.855274304891566572e+01
1.000000000000000000e+00 1.855126254995758472e+01
1.000000000000000000e+00 1.855116150011193454e+01
1.000000000000000000e+00 1.855056278492851263e+01
1.000000000000000000e+00 1.855007398469706104e+01
1.000000000000000000e+00 1.854944935587236543e+01
1.000000000000000000e+00 1.854926939559991439e+01
1.000000000000000000e+00 1.854839468296164640e+01
1.000000000000000000e+00 1.854685310933973241e+01
1.000000000000000000e+00 1.854526992559436138e+01
1.000000000000000000e+00 1.854514222351159347e+01
1.000000000000000000e+00 1.854439563596315210e+01
1.000000000000000000e+00 1.854416877246690021e+01
1.000000000000000000e+00 1.854309488096126302e+01
1.000000000000000000e+00 1.854246864391759786e+01
1.000000000000000000e+00 1.854219787386982432e+01
1.000000000000000000e+00 1.854129479175792383e+01
1.000000000000000000e+00 1.854060961447218503e+01
1.000000000000000000e+00 1.853946155629018122e+01
1.000000000000000000e+00 1.853858634308386044e+01
1.000000000000000000e+00 1.853719981192489641e+01
1.000000000000000000e+00 1.853697108329994236e+01
1.000000000000000000e+00 1.853644847745993829e+01
1.000000000000000000e+00 1.853570538465578821e+01
1.000000000000000000e+00 1.853494765127882360e+01
1.000000000000000000e+00 1.853447344418128395e+01
1.000000000000000000e+00 1.853322846574508631e+01
1.000000000000000000e+00 1.853223485197659315e+01
1.000000000000000000e+00 1.853182204555333001e+01
1.000000000000000000e+00 1.853037401891643654e+01
1.000000000000000000e+00 1.853004727220501380e+01
1.000000000000000000e+00 1.852984656821004705e+01
1.000000000000000000e+00 1.852914413881360645e+01
1.000000000000000000e+00 1.852850402700743970e+01
1.000000000000000000e+00 1.852766554189782511e+01
1.000000000000000000e+00 1.852714214562459816e+01
1.000000000000000000e+00 1.852645930296639776e+01
1.000000000000000000e+00 1.852599450658003732e+01
1.000000000000000000e+00 1.852517353538424416e+01
1.000000000000000000e+00 1.852411263062746016e+01
1.000000000000000000e+00 1.852324319119498597e+01
1.000000000000000000e+00 1.852277040676171538e+01
1.000000000000000000e+00 1.852210892986138546e+01
1.000000000000000000e+00 1.852116847373171638e+01
1.000000000000000000e+00 1.852069982823583771e+01
1.000000000000000000e+00 1.852044490020319500e+01
1.000000000000000000e+00 1.851972617372383212e+01
1.000000000000000000e+00 1.851788330374681379e+01
1.000000000000000000e+00 1.851696088242798410e+01
1.000000000000000000e+00 1.851595532682758716e+01
1.000000000000000000e+00 1.851551830257059805e+01
1.000000000000000000e+00 1.851439955737383514e+01
1.000000000000000000e+00 1.851309127700578117e+01
1.000000000000000000e+00 1.851254251582163235e+01
1.000000000000000000e+00 1.851197613801590691e+01
1.000000000000000000e+00 1.851113738985636559e+01
1.000000000000000000e+00 1.850951999541615223e+01
1.000000000000000000e+00 1.850913079631239100e+01
1.000000000000000000e+00 1.850905471517435075e+01
1.000000000000000000e+00 1.850790020148534865e+01
1.000000000000000000e+00 1.850771486637087193e+01
1.000000000000000000e+00 1.850687633218729999e+01
1.000000000000000000e+00 1.850632104115284449e+01
1.000000000000000000e+00 1.850581740124628638e+01
1.000000000000000000e+00 1.850510692118467659e+01
1.000000000000000000e+00 1.850413012749245922e+01
1.000000000000000000e+00 1.850281262015805339e+01
1.000000000000000000e+00 1.850216009001630013e+01
1.000000000000000000e+00 1.850189908795894667e+01
1.000000000000000000e+00 1.850075633409701226e+01
1.000000000000000000e+00 1.849967784312378072e+01
1.000000000000000000e+00 1.849896838442866809e+01
1.000000000000000000e+00 1.849876955664905864e+01
1.000000000000000000e+00 1.849844304549165841e+01
1.000000000000000000e+00 1.849813120760243734e+01
1.000000000000000000e+00 1.849734497644890041e+01
1.000000000000000000e+00 1.849656447861944031e+01
1.000000000000000000e+00 1.849621389519835901e+01
1.000000000000000000e+00 1.849507499139915367e+01
1.000000000000000000e+00 1.849454977961863733e+01
1.000000000000000000e+00 1.849347562777003517e+01
1.000000000000000000e+00 1.849312752343526967e+01
1.000000000000000000e+00 1.849198987319883258e+01
1.000000000000000000e+00 1.849152102543864018e+01
1.000000000000000000e+00 1.849091934128944104e+01
1.000000000000000000e+00 1.849037173714725668e+01
1.000000000000000000e+00 1.848869800454215806e+01
1.000000000000000000e+00 1.848802246755206724e+01
1.000000000000000000e+00 1.848766936719681198e+01
1.000000000000000000e+00 1.848638269515407018e+01
1.000000000000000000e+00 1.848544024990144052e+01
1.000000000000000000e+00 1.848438870739400031e+01
1.000000000000000000e+00 1.848373718227685103e+01
1.000000000000000000e+00 1.848329348007458961e+01
1.000000000000000000e+00 1.848294452273787769e+01
1.000000000000000000e+00 1.848175719315423393e+01
1.000000000000000000e+00 1.848074183118808378e+01
1.000000000000000000e+00 1.848052373190016695e+01
1.000000000000000000e+00 1.847963433792393317e+01
1.000000000000000000e+00 1.847895683587916693e+01
1.000000000000000000e+00 1.847839562598031193e+01
1.000000000000000000e+00 1.847760113256938297e+01
1.000000000000000000e+00 1.847694788098545615e+01
1.000000000000000000e+00 1.847577457076546281e+01
1.000000000000000000e+00 1.847540139963692241e+01
1.000000000000000000e+00 1.847453880234875712e+01
1.000000000000000000e+00 1.847389736532780091e+01
1.000000000000000000e+00 1.847350385207636947e+01
1.000000000000000000e+00 1.847303401425373437e+01
1.000000000000000000e+00 1.847264421057768757e+01
1.000000000000000000e+00 1.847097236594195735e+01
1.000000000000000000e+00 1.847053707802377076e+01
1.000000000000000000e+00 1.847000700465831713e+01
1.000000000000000000e+00 1.846963583478656901e+01
1.000000000000000000e+00 1.846878898579113937e+01
1.000000000000000000e+00 1.846788298479026835e+01
1.000000000000000000e+00 1.846718081294233471e+01
1.000000000000000000e+00 1.846676687429147989e+01
1.000000000000000000e+00 1.846544259262451249e+01
1.000000000000000000e+00 1.846471430601690855e+01
1.000000000000000000e+00 1.846423782072734099e+01
1.000000000000000000e+00 1.846328811169403039e+01
1.000000000000000000e+00 1.846273288828112058e+01
1.000000000000000000e+00 1.846171242670641988e+01
1.000000000000000000e+00 1.846119599815914825e+01
1.000000000000000000e+00 1.846036942688372307e+01
1.000000000000000000e+00 1.846013130224904231e+01
1.000000000000000000e+00 1.845915825923868070e+01
1.000000000000000000e+00 1.845847075450765473e+01
1.000000000000000000e+00 1.845802148294282574e+01
1.000000000000000000e+00 1.845740250436411145e+01
1.000000000000000000e+00 1.845617528315379374e+01
1.000000000000000000e+00 1.845453315973621500e+01
1.000000000000000000e+00 1.845336984713377149e+01
1.000000000000000000e+00 1.845250284436761845e+01
1.000000000000000000e+00 1.845198301507445393e+01
1.000000000000000000e+00 1.845099656244278563e+01
1.000000000000000000e+00 1.845072795090067785e+01
1.000000000000000000e+00 1.845036862404294098e+01
1.000000000000000000e+00 1.844963032510120371e+01
1.000000000000000000e+00 1.844902031380145857e+01
1.000000000000000000e+00 1.844825939962687755e+01
1.000000000000000000e+00 1.844776585903926147e+01
1.000000000000000000e+00 1.844672335855184642e+01
1.000000000000000000e+00 1.844585698628606707e+01
1.000000000000000000e+00 1.844539427882526184e+01
1.000000000000000000e+00 1.844388051921238159e+01
1.000000000000000000e+00 1.844344075151370888e+01
1.000000000000000000e+00 1.844311641645107613e+01
1.000000000000000000e+00 1.844235199628910493e+01
1.000000000000000000e+00 1.844201946752262344e+01
1.000000000000000000e+00 1.844048748184178521e+01
1.000000000000000000e+00 1.844042384279326185e+01
1.000000000000000000e+00 1.843918364788726905e+01
1.000000000000000000e+00 1.843848520128271318e+01
1.000000000000000000e+00 1.843817308304041802e+01
1.000000000000000000e+00 1.843801647628528784e+01
1.000000000000000000e+00 1.843679235416269080e+01
1.000000000000000000e+00 1.843549953315657675e+01
1.000000000000000000e+00 1.843476984700429000e+01
1.000000000000000000e+00 1.843431041810632109e+01
1.000000000000000000e+00 1.843382351768005023e+01
1.000000000000000000e+00 1.843271832858235726e+01
1.000000000000000000e+00 1.843211870511980166e+01
1.000000000000000000e+00 1.843153066287548114e+01
1.000000000000000000e+00 1.842983190051107911e+01
1.000000000000000000e+00 1.842888025401782315e+01
1.000000000000000000e+00 1.842839043941841481e+01
1.000000000000000000e+00 1.842777211831507600e+01
1.000000000000000000e+00 1.842749136221847195e+01
1.000000000000000000e+00 1.842643661579606729e+01
1.000000000000000000e+00 1.842600833597260745e+01
1.000000000000000000e+00 1.842501216392285102e+01
1.000000000000000000e+00 1.842400704031541991e+01
1.000000000000000000e+00 1.842281569627520454e+01
1.000000000000000000e+00 1.842235816737757759e+01
1.000000000000000000e+00 1.842158572414597018e+01
1.000000000000000000e+00 1.842062989418141683e+01
1.000000000000000000e+00 1.842027193975791377e+01
1.000000000000000000e+00 1.841915243565798477e+01
1.000000000000000000e+00 1.841865842103421613e+01
1.000000000000000000e+00 1.841838058439366677e+01
1.000000000000000000e+00 1.841728221744718752e+01
1.000000000000000000e+00 1.841695491098439064e+01
1.000000000000000000e+00 1.841613456724202535e+01
1.000000000000000000e+00 1.841560536016304894e+01
1.000000000000000000e+00 1.841480845300287683e+01
1.000000000000000000e+00 1.841329461299240222e+01
1.000000000000000000e+00 1.841237756831232630e+01
1.000000000000000000e+00 1.841154017819303235e+01
1.000000000000000000e+00 1.841121527183657491e+01
1.000000000000000000e+00 1.841030546892678998e+01
1.000000000000000000e+00 1.841018392026198924e+01
1.000000000000000000e+00 1.840891136230489167e+01
1.000000000000000000e+00 1.840808564774518175e+01
1.000000000000000000e+00 1.840741308693371181e+01
1.000000000000000000e+00 1.840653124605503876e+01
1.000000000000000000e+00 1.840558695082162899e+01
1.000000000000000000e+00 1.840540643333147841e+01
1.000000000000000000e+00 1.840517884287947581e+01
1.000000000000000000e+00 1.840418125508477232e+01
1.000000000000000000e+00 1.840384791909728079e+01
1.000000000000000000e+00 1.840278769909226853e+01
1.000000000000000000e+00 1.840260001495667552e+01
1.000000000000000000e+00 1.840224847711778366e+01
1.000000000000000000e+00 1.840063208933627337e+01
1.000000000000000000e+00 1.839988706136889007e+01
1.000000000000000000e+00 1.839943562144691924e+01
1.000000000000000000e+00 1.839837607603796243e+01
1.000000000000000000e+00 1.839751118409433417e+01
1.000000000000000000e+00 1.839677149003157908e+01
1.000000000000000000e+00 1.839601067327232542e+01
1.000000000000000000e+00 1.839576822041181003e+01
1.000000000000000000e+00 1.839543034736973937e+01
1.000000000000000000e+00 1.839470503008731228e+01
1.000000000000000000e+00 1.839390708827227883e+01
1.000000000000000000e+00 1.839325623397174070e+01
1.000000000000000000e+00 1.839232604430771900e+01
1.000000000000000000e+00 1.839069398136842892e+01
1.000000000000000000e+00 1.839004853241304716e+01
1.000000000000000000e+00 1.838945214690022567e+01
1.000000000000000000e+00 1.838838451373532479e+01
1.000000000000000000e+00 1.838792945986689986e+01
1.000000000000000000e+00 1.838716971797794741e+01
1.000000000000000000e+00 1.838638967084021303e+01
1.000000000000000000e+00 1.838529494776512507e+01
1.000000000000000000e+00 1.838463962850148903e+01
1.000000000000000000e+00 1.838436646941840280e+01
1.000000000000000000e+00 1.838336506850837537e+01
1.000000000000000000e+00 1.838300595989300490e+01
1.000000000000000000e+00 1.838219961359407506e+01
1.000000000000000000e+00 1.838139834226626945e+01
1.000000000000000000e+00 1.838069208531099008e+01
1.000000000000000000e+00 1.838026370582722180e+01
1.000000000000000000e+00 1.837878814801102223e+01
1.000000000000000000e+00 1.837833656054633380e+01
1.000000000000000000e+00 1.837810663221597807e+01
1.000000000000000000e+00 1.837760281874044210e+01
1.000000000000000000e+00 1.837696197388536135e+01
1.000000000000000000e+00 1.837640472737137287e+01
1.000000000000000000e+00 1.837588215205153119e+01
1.000000000000000000e+00 1.837438508299742423e+01
1.000000000000000000e+00 1.837415453859163605e+01
1.000000000000000000e+00 1.837313842025848842e+01
1.000000000000000000e+00 1.837229301331527509e+01
1.000000000000000000e+00 1.837155436591156032e+01
1.000000000000000000e+00 1.837082861233160713e+01
1.000000000000000000e+00 1.836995416985150698e+01
1.000000000000000000e+00 1.836949776625148445e+01
1.000000000000000000e+00 1.836858255381426730e+01
1.000000000000000000e+00 1.836821326152705325e+01
1.000000000000000000e+00 1.836767380495704671e+01
1.000000000000000000e+00 1.836678033225869200e+01
1.000000000000000000e+00 1.836575705196833752e+01
1.000000000000000000e+00 1.836551554055538560e+01
1.000000000000000000e+00 1.836381618039334285e+01
1.000000000000000000e+00 1.836315719328134222e+01
1.000000000000000000e+00 1.836266948108038477e+01
1.000000000000000000e+00 1.836165096167059119e+01
1.000000000000000000e+00 1.836099991113632512e+01
1.000000000000000000e+00 1.836053089582850006e+01
1.000000000000000000e+00 1.835970672634664780e+01
1.000000000000000000e+00 1.835948455495883280e+01
1.000000000000000000e+00 1.835787772720587085e+01
1.000000000000000000e+00 1.835738393628197329e+01
1.000000000000000000e+00 1.835609827827630980e+01
1.000000000000000000e+00 1.835563131068660070e+01
1.000000000000000000e+00 1.835469911339782101e+01
1.000000000000000000e+00 1.835366909975639871e+01
1.000000000000000000e+00 1.835344215237567056e+01
1.000000000000000000e+00 1.835218851810818919e+01
1.000000000000000000e+00 1.835117565623407287e+01
1.000000000000000000e+00 1.835025382050035958e+01
1.000000000000000000e+00 1.834967755350331586e+01
1.000000000000000000e+00 1.834878515090023043e+01
1.000000000000000000e+00 1.834845428069026241e+01
1.000000000000000000e+00 1.834762207727371219e+01
1.000000000000000000e+00 1.834699818417640671e+01
1.000000000000000000e+00 1.834580868129517839e+01
1.000000000000000000e+00 1.834503815612496069e+01
1.000000000000000000e+00 1.834418799399809430e+01
1.000000000000000000e+00 1.834378981499460082e+01
1.000000000000000000e+00 1.834297265068747151e+01
1.000000000000000000e+00 1.834228567314478298e+01
1.000000000000000000e+00 1.834180895311923010e+01
1.000000000000000000e+00 1.834054149619589680e+01
1.000000000000000000e+00 1.833964798924646544e+01
1.000000000000000000e+00 1.833905096451390904e+01
1.000000000000000000e+00 1.833808176443115201e+01
1.000000000000000000e+00 1.833664774113771756e+01
1.000000000000000000e+00 1.833630865645701036e+01
1.000000000000000000e+00 1.833552111839593124e+01
1.000000000000000000e+00 1.833510763012330003e+01
1.000000000000000000e+00 1.833423478378377069e+01
1.000000000000000000e+00 1.833248757238082050e+01
1.000000000000000000e+00 1.833196120559498610e+01
1.000000000000000000e+00 1.833127646523353604e+01
1.000000000000000000e+00 1.833080934656395300e+01
1.000000000000000000e+00 1.832967355737295634e+01
1.000000000000000000e+00 1.832915206060059177e+01
1.000000000000000000e+00 1.832828519224615249e+01
1.000000000000000000e+00 1.832796620402996624e+01
1.000000000000000000e+00 1.832755389930280288e+01
1.000000000000000000e+00 1.832609781907789070e+01
1.000000000000000000e+00 1.832535884842371132e+01
1.000000000000000000e+00 1.832459486707143625e+01
1.000000000000000000e+00 1.832316071317147177e+01
1.000000000000000000e+00 1.832233343939453718e+01
1.000000000000000000e+00 1.832208781361339334e+01
1.000000000000000000e+00 1.832102689820559860e+01
1.000000000000000000e+00 1.831980191679004122e+01
1.000000000000000000e+00 1.831905188389790240e+01
1.000000000000000000e+00 1.831871666741589877e+01
1.000000000000000000e+00 1.831799030559335506e+01
1.000000000000000000e+00 1.831735849097433189e+01
1.000000000000000000e+00 1.831619457532645967e+01
1.000000000000000000e+00 1.831502045204948814e+01
1.000000000000000000e+00 1.831422946537817964e+01
1.000000000000000000e+00 1.831398198601706540e+01
1.000000000000000000e+00 1.831284258518439856e+01
1.000000000000000000e+00 1.831197300566691766e+01
1.000000000000000000e+00 1.831130963624266172e+01
1.000000000000000000e+00 1.831039829873816416e+01
1.000000000000000000e+00 1.830938090770586157e+01
1.000000000000000000e+00 1.830905677851645663e+01
1.000000000000000000e+00 1.830820502971206665e+01
1.000000000000000000e+00 1.830717040574575449e+01
1.000000000000000000e+00 1.830664105444619238e+01
1.000000000000000000e+00 1.830541122573494306e+01
1.000000000000000000e+00 1.830468335505293354e+01
1.000000000000000000e+00 1.830418047181905195e+01
1.000000000000000000e+00 1.830278333494388576e+01
1.000000000000000000e+00 1.830217553724101265e+01
1.000000000000000000e+00 1.830158167361947719e+01
1.000000000000000000e+00 1.830053947430758399e+01
1.000000000000000000e+00 1.829946515119708650e+01
1.000000000000000000e+00 1.829816276054265600e+01
1.000000000000000000e+00 1.829716672756387652e+01
1.000000000000000000e+00 1.829671981948385451e+01
1.000000000000000000e+00 1.829578867223917982e+01
1.000000000000000000e+00 1.829493089981611220e+01
1.000000000000000000e+00 1.829479221713185666e+01
1.000000000000000000e+00 1.829350742100103844e+01
1.000000000000000000e+00 1.829255070786309290e+01
1.000000000000000000e+00 1.829182061642214308e+01
1.000000000000000000e+00 1.829110370846986555e+01
1.000000000000000000e+00 1.829072409462163407e+01
1.000000000000000000e+00 1.828942313375091899e+01
1.000000000000000000e+00 1.828858347841456933e+01
1.000000000000000000e+00 1.828800265012413462e+01
1.000000000000000000e+00 1.828658130844425855e+01
1.000000000000000000e+00 1.828590209621326679e+01
1.000000000000000000e+00 1.828485912718391404e+01
1.000000000000000000e+00 1.828448283047033485e+01
1.000000000000000000e+00 1.828241190065134703e+01
1.000000000000000000e+00 1.828204476086509089e+01
1.000000000000000000e+00 1.828082988249245489e+01
1.000000000000000000e+00 1.828036336581085308e+01
1.000000000000000000e+00 1.827919208749661806e+01
1.000000000000000000e+00 1.827876233911211656e+01
1.000000000000000000e+00 1.827823290006907087e+01
1.000000000000000000e+00 1.827732274337868290e+01
1.000000000000000000e+00 1.827720679589075914e+01
1.000000000000000000e+00 1.827528681486453976e+01
1.000000000000000000e+00 1.827455773762045510e+01
1.000000000000000000e+00 1.827212605073050966e+01
1.000000000000000000e+00 1.827191952666343866e+01
1.000000000000000000e+00 1.827118692663034949e+01
1.000000000000000000e+00 1.827049565838385092e+01
1.000000000000000000e+00 1.826867557190766078e+01
1.000000000000000000e+00 1.826778581920369504e+01
1.000000000000000000e+00 1.826670835031529805e+01
1.000000000000000000e+00 1.826579017479714295e+01
1.000000000000000000e+00 1.826463956968743219e+01
1.000000000000000000e+00 1.826365363400648434e+01
1.000000000000000000e+00 1.826258452411536837e+01
1.000000000000000000e+00 1.826157457665389572e+01
1.000000000000000000e+00 1.826074468693406416e+01
1.000000000000000000e+00 1.826056414242638581e+01
1.000000000000000000e+00 1.826019445412984155e+01
1.000000000000000000e+00 1.825829323036132479e+01
1.000000000000000000e+00 1.825781267717733414e+01
1.000000000000000000e+00 1.825659510793696327e+01
1.000000000000000000e+00 1.825636887020992916e+01
1.000000000000000000e+00 1.825514565107276255e+01
1.000000000000000000e+00 1.825427914107481797e+01
1.000000000000000000e+00 1.825302534033312440e+01
1.000000000000000000e+00 1.825232877455925973e+01
1.000000000000000000e+00 1.825153537622291822e+01
1.000000000000000000e+00 1.825038592291120310e+01
1.000000000000000000e+00 1.824919511062314825e+01
1.000000000000000000e+00 1.824851352610469846e+01
1.000000000000000000e+00 1.824826641566087559e+01
1.000000000000000000e+00 1.824726854356610062e+01
1.000000000000000000e+00 1.824611110183905538e+01
1.000000000000000000e+00 1.824512999277256142e+01
1.000000000000000000e+00 1.824419503476387305e+01
1.000000000000000000e+00 1.824337548561647182e+01
1.000000000000000000e+00 1.824208531210065232e+01
1.000000000000000000e+00 1.824086799414124727e+01
1.000000000000000000e+00 1.824058241716616635e+01
1.000000000000000000e+00 1.823871740466755753e+01
1.000000000000000000e+00 1.823791855173420018e+01
1.000000000000000000e+00 1.823641705577687944e+01
1.000000000000000000e+00 1.823544615068507113e+01
1.000000000000000000e+00 1.823501065919054653e+01
1.000000000000000000e+00 1.823360473991377262e+01
1.000000000000000000e+00 1.823262565883696595e+01
1.000000000000000000e+00 1.823114462749183673e+01
1.000000000000000000e+00 1.823013765407538500e+01
1.000000000000000000e+00 1.822969823572630688e+01
1.000000000000000000e+00 1.822875868780768371e+01
1.000000000000000000e+00 1.822741991943352247e+01
1.000000000000000000e+00 1.822677466957164327e+01
1.000000000000000000e+00 1.822656517265211562e+01
1.000000000000000000e+00 1.822561550159511157e+01
1.000000000000000000e+00 1.822486162293105494e+01
1.000000000000000000e+00 1.822231043553024676e+01
1.000000000000000000e+00 1.822147165375687550e+01
1.000000000000000000e+00 1.822071835400589990e+01
1.000000000000000000e+00 1.822009099659432962e+01
1.000000000000000000e+00 1.821915733954877936e+01
1.000000000000000000e+00 1.821800181463198598e+01
1.000000000000000000e+00 1.821708464217111967e+01
1.000000000000000000e+00 1.821526388910591976e+01
1.000000000000000000e+00 1.821400859327190247e+01
1.000000000000000000e+00 1.821292890205615933e+01
1.000000000000000000e+00 1.821248724069135250e+01
1.000000000000000000e+00 1.821194699060691846e+01
1.000000000000000000e+00 1.820989418212781885e+01
1.000000000000000000e+00 1.820877043783292848e+01
1.000000000000000000e+00 1.820834344881846079e+01
1.000000000000000000e+00 1.820473307026124843e+01
1.000000000000000000e+00 1.820429806890649616e+01
1.000000000000000000e+00 1.820317887374716292e+01
1.000000000000000000e+00 1.820257324357376305e+01
1.000000000000000000e+00 1.820135574194558004e+01
1.000000000000000000e+00 1.820067445285924990e+01
1.000000000000000000e+00 1.819956957020664490e+01
1.000000000000000000e+00 1.819802319042387495e+01
1.000000000000000000e+00 1.819645253101109361e+01
1.000000000000000000e+00 1.819594192202630012e+01
1.000000000000000000e+00 1.819430669802269307e+01
1.000000000000000000e+00 1.819344870830786931e+01
1.000000000000000000e+00 1.819173854496374076e+01
1.000000000000000000e+00 1.819038980921217075e+01
1.000000000000000000e+00 1.818914743548984703e+01
1.000000000000000000e+00 1.818831010955139504e+01
1.000000000000000000e+00 1.818710564840429100e+01
1.000000000000000000e+00 1.818516439138906193e+01
1.000000000000000000e+00 1.818376806332808826e+01
1.000000000000000000e+00 1.818332820626625335e+01
1.000000000000000000e+00 1.818099429039077819e+01
1.000000000000000000e+00 1.818018034061520538e+01
1.000000000000000000e+00 1.817813147648504923e+01
1.000000000000000000e+00 1.817765709680105246e+01
1.000000000000000000e+00 1.817583669599975593e+01
1.000000000000000000e+00 1.817464173020821150e+01
1.000000000000000000e+00 1.817394471815368107e+01
1.000000000000000000e+00 1.817223677158205319e+01
1.000000000000000000e+00 1.817045812921104186e+01
1.000000000000000000e+00 1.816937673599467473e+01
1.000000000000000000e+00 1.816818558767037572e+01
1.000000000000000000e+00 1.816649965154369895e+01
1.000000000000000000e+00 1.816503615668817417e+01
1.000000000000000000e+00 1.816469978791383966e+01
1.000000000000000000e+00 1.816388818940673389e+01
1.000000000000000000e+00 1.816156062370658475e+01
1.000000000000000000e+00 1.816012123577106863e+01
1.000000000000000000e+00 1.815866483966076572e+01
1.000000000000000000e+00 1.815721038902682594e+01
1.000000000000000000e+00 1.815701748317441044e+01
1.000000000000000000e+00 1.815573347177663877e+01
1.000000000000000000e+00 1.815389000097612993e+01
1.000000000000000000e+00 1.815262408761698154e+01
1.000000000000000000e+00 1.815061569153680310e+01
1.000000000000000000e+00 1.814957892865436406e+01
1.000000000000000000e+00 1.814772236654718540e+01
1.000000000000000000e+00 1.814662400316876756e+01
1.000000000000000000e+00 1.814553044650978464e+01
1.000000000000000000e+00 1.814395518688663245e+01
1.000000000000000000e+00 1.814291916628922863e+01
1.000000000000000000e+00 1.814129561293591308e+01
1.000000000000000000e+00 1.814022721991635123e+01
1.000000000000000000e+00 1.813714735830957991e+01
1.000000000000000000e+00 1.813602352960172936e+01
1.000000000000000000e+00 1.813523685407728081e+01
1.000000000000000000e+00 1.813440635407128099e+01
1.000000000000000000e+00 1.813290266060923628e+01
1.000000000000000000e+00 1.813051685938059876e+01
1.000000000000000000e+00 1.813000412392955596e+01
1.000000000000000000e+00 1.812681688515083778e+01
1.000000000000000000e+00 1.812458068822359181e+01
1.000000000000000000e+00 1.812362960743670826e+01
1.000000000000000000e+00 1.812133061494218111e+01
1.000000000000000000e+00 1.812037241749109739e+01
1.000000000000000000e+00 1.811790681215765630e+01
1.000000000000000000e+00 1.811702202766704062e+01
1.000000000000000000e+00 1.811408841928974311e+01
1.000000000000000000e+00 1.811244747238869124e+01
1.000000000000000000e+00 1.811122667098179306e+01
1.000000000000000000e+00 1.811049271154104900e+01
1.000000000000000000e+00 1.810626324117629338e+01
1.000000000000000000e+00 1.810459158899737631e+01
1.000000000000000000e+00 1.810303239935999287e+01
1.000000000000000000e+00 1.810130526358558001e+01
1.000000000000000000e+00 1.809993811241205108e+01
1.000000000000000000e+00 1.809829076255760327e+01
1.000000000000000000e+00 1.809404542682486650e+01
1.000000000000000000e+00 1.809241496015778949e+01
1.000000000000000000e+00 1.808928074809418973e+01
1.000000000000000000e+00 1.808724407080962493e+01
1.000000000000000000e+00 1.808683914480689126e+01
1.000000000000000000e+00 1.808359547112782195e+01
1.000000000000000000e+00 1.807924955643033726e+01
1.000000000000000000e+00 1.807857010622925387e+01
1.000000000000000000e+00 1.807454690094126804e+01
1.000000000000000000e+00 1.807139994120107573e+01
1.000000000000000000e+00 1.806958655748246656e+01
1.000000000000000000e+00 1.806742992098887157e+01
1.000000000000000000e+00 1.806587059838047082e+01
1.000000000000000000e+00 1.806287026889450686e+01
1.000000000000000000e+00 1.806157717583469946e+01
1.000000000000000000e+00 1.806094468231801997e+01
1.000000000000000000e+00 1.805770074215701371e+01
1.000000000000000000e+00 1.805681442112813073e+01
1.000000000000000000e+00 1.804997060202060766e+01
1.000000000000000000e+00 1.804864890974242542e+01
1.000000000000000000e+00 1.804344239421535079e+01
1.000000000000000000e+00 1.803890685252978443e+01
1.000000000000000000e+00 1.803689948862586689e+01
1.000000000000000000e+00 1.803280111274316866e+01
1.000000000000000000e+00 1.802882772367626885e+01
1.000000000000000000e+00 1.802513060895181951e+01
1.000000000000000000e+00 1.802416232389424877e+01
1.000000000000000000e+00 1.801864410027699037e+01
1.000000000000000000e+00 1.801339946204844011e+01
1.000000000000000000e+00 1.800997944941583384e+01
1.000000000000000000e+00 1.800366058941159864e+01
1.000000000000000000e+00 1.800139205348400395e+01
1.000000000000000000e+00 1.799440688569908176e+01
1.000000000000000000e+00 1.799047207840297347e+01
1.000000000000000000e+00 1.798350093228843960e+01
1.000000000000000000e+00 1.797358159404488376e+01
1.000000000000000000e+00 1.796694527945136954e+01
1.000000000000000000e+00 1.796037816749033666e+01
1.000000000000000000e+00 1.795556186827242939e+01
1.000000000000000000e+00 1.794341546112542929e+01
1.000000000000000000e+00 1.792399729859315727e+01
1.000000000000000000e+00 1.790309291628352284e+01
1.000000000000000000e+00 1.786055512777467058e+01
2.000000000000000000e+00 2.450229373306342850e+01
2.000000000000000000e+00 2.449796841587597740e+01
2.000000000000000000e+00 2.438582185814550130e+01
2.000000000000000000e+00 2.438060762808693127e+01
2.000000000000000000e+00 2.436390391779018216e+01
2.000000000000000000e+00 2.340076282644317374e+01
2.000000000000000000e+00 2.339186739553503003e+01
2.000000000000000000e+00 2.327138506730803158e+01
2.000000000000000000e+00 2.323609739777518968e+01
2.000000000000000000e+00 2.321403276018613582e+01
2.000000000000000000e+00 2.267073598210425800e+01
2.000000000000000000e+00 2.265571802988450401e+01
2.000000000000000000e+00 2.261785363494474765e+01
2.000000000000000000e+00 2.260220784998076837e+01
2.000000000000000000e+00 2.259079514195812877e+01
2.000000000000000000e+00 2.245636651094888947e+01
2.000000000000000000e+00 2.245164543977903548e+01
2.000000000000000000e+00 2.238011257889895234e+01
2.000000000000000000e+00 2.236982034405052033e+01
2.000000000000000000e+00 2.235949297648895850e+01
2.000000000000000000e+00 2.232440311056647175e+01
2.000000000000000000e+00 2.231080847214223795e+01
2.000000000000000000e+00 2.229481566197892306e+01
2.000000000000000000e+00 2.228450767364118690e+01
2.000000000000000000e+00 2.228018121449084532e+01
2.000000000000000000e+00 2.227143778033568822e+01
2.000000000000000000e+00 2.226705244452294963e+01
2.000000000000000000e+00 2.224174369090909664e+01
2.000000000000000000e+00 2.223500371156811539e+01
2.000000000000000000e+00 2.221733544372939306e+01
2.000000000000000000e+00 2.221381410635174447e+01
2.000000000000000000e+00 2.220926202135001759e+01
2.000000000000000000e+00 2.220569440897476809e+01
2.000000000000000000e+00 2.218865020452405901e+01
2.000000000000000000e+00 2.217668998493085653e+01
2.000000000000000000e+00 2.216703264610729462e+01
2.000000000000000000e+00 2.215969107166644747e+01
2.000000000000000000e+00 2.215624686545442756e+01
2.000000000000000000e+00 2.214247109305519245e+01
2.000000000000000000e+00 2.213744766470746228e+01
2.000000000000000000e+00 2.212679125141910674e+01
2.000000000000000000e+00 2.210544233250191937e+01
2.000000000000000000e+00 2.209979592723305686e+01
2.000000000000000000e+00 2.209070020839267201e+01
2.000000000000000000e+00 2.208248829162523208e+01
2.000000000000000000e+00 2.207215587607967677e+01
2.000000000000000000e+00 2.206261382248268177e+01
2.000000000000000000e+00 2.205676420962499762e+01
2.000000000000000000e+00 2.204684937023591473e+01
2.000000000000000000e+00 2.203976332468625898e+01
2.000000000000000000e+00 2.203901867363083156e+01
2.000000000000000000e+00 2.202609107140804312e+01
2.000000000000000000e+00 2.201517394880669443e+01
2.000000000000000000e+00 2.199571726618677658e+01
2.000000000000000000e+00 2.199084733136471570e+01
2.000000000000000000e+00 2.198217474975712449e+01
2.000000000000000000e+00 2.197712458863748708e+01
2.000000000000000000e+00 2.197260100485987167e+01
2.000000000000000000e+00 2.195755673958396414e+01
2.000000000000000000e+00 2.194034208593472712e+01
2.000000000000000000e+00 2.193177633627709255e+01
2.000000000000000000e+00 2.192662599786444844e+01
2.000000000000000000e+00 2.192455954516216821e+01
2.000000000000000000e+00 2.192227478738717394e+01
2.000000000000000000e+00 2.191823754697248106e+01
2.000000000000000000e+00 2.189922899143889978e+01
2.000000000000000000e+00 2.188337297211729648e+01
2.000000000000000000e+00 2.187086087177348404e+01
2.000000000000000000e+00 2.185749037475988388e+01
2.000000000000000000e+00 2.183508550312138041e+01
2.000000000000000000e+00 2.182452523548349532e+01
2.000000000000000000e+00 2.181260407585478589e+01
2.000000000000000000e+00 2.178357206518614930e+01
2.000000000000000000e+00 2.176967946273008181e+01
2.000000000000000000e+00 2.163154102472380913e+01
2.000000000000000000e+00 2.113188128077576167e+01
2.000000000000000000e+00 2.112163195707973173e+01
2.000000000000000000e+00 2.108783947120403823e+01
2.000000000000000000e+00 2.104255725827579937e+01
2.000000000000000000e+00 2.100912583268929268e+01
2.000000000000000000e+00 2.099299711030181115e+01
2.000000000000000000e+00 2.098037642111125223e+01
2.000000000000000000e+00 2.096702738091857299e+01
2.000000000000000000e+00 2.095494749395919243e+01
2.000000000000000000e+00 2.094943792816452444e+01
2.000000000000000000e+00 2.089971758603149610e+01
2.000000000000000000e+00 2.089308256744435255e+01
2.000000000000000000e+00 2.088785148405628078e+01
2.000000000000000000e+00 2.086285765725114061e+01
2.000000000000000000e+00 2.085990568121264133e+01
2.000000000000000000e+00 2.085007376038278082e+01
2.000000000000000000e+00 2.084614327589216032e+01
2.000000000000000000e+00 2.083514768966623620e+01
2.000000000000000000e+00 2.082155543933803088e+01
2.000000000000000000e+00 2.081589027432547567e+01
2.000000000000000000e+00 2.080960469237951926e+01
2.000000000000000000e+00 2.080503190798422608e+01
2.000000000000000000e+00 2.080123120641624368e+01
2.000000000000000000e+00 2.079632801008447629e+01
2.000000000000000000e+00 2.077807826006685588e+01
2.000000000000000000e+00 2.077596572855438239e+01
2.000000000000000000e+00 2.076612302473517957e+01
2.000000000000000000e+00 2.076126300674075154e+01
2.000000000000000000e+00 2.075619175815274176e+01
2.000000000000000000e+00 2.074718043062400241e+01
2.000000000000000000e+00 2.074424289929367049e+01
2.000000000000000000e+00 2.073900039032515252e+01
2.000000000000000000e+00 2.073403161004245021e+01
2.000000000000000000e+00 2.072664354384708574e+01
2.000000000000000000e+00 2.072363665467236871e+01
2.000000000000000000e+00 2.071586961286034878e+01
2.000000000000000000e+00 2.071024816705148908e+01
2.000000000000000000e+00 2.070680369911706364e+01
2.000000000000000000e+00 2.070294417549883903e+01
2.000000000000000000e+00 2.069900016496509210e+01
2.000000000000000000e+00 2.068648133649405096e+01
2.000000000000000000e+00 2.068307169968681691e+01
2.000000000000000000e+00 2.067873830823255688e+01
2.000000000000000000e+00 2.067422942162826516e+01
2.000000000000000000e+00 2.066789181207414927e+01
2.000000000000000000e+00 2.065700762183848838e+01
2.000000000000000000e+00 2.065344038925677950e+01
2.000000000000000000e+00 2.065198175974553507e+01
2.000000000000000000e+00 2.065142347371521225e+01
2.000000000000000000e+00 2.064455874618472464e+01
2.000000000000000000e+00 2.064272489950485934e+01
2.000000000000000000e+00 2.063585340496473464e+01
2.000000000000000000e+00 2.063380089521387362e+01
2.000000000000000000e+00 2.062876614575574052e+01
2.000000000000000000e+00 2.062168570717816607e+01
2.000000000000000000e+00 2.062038961306793894e+01
2.000000000000000000e+00 2.061714380781356937e+01
2.000000000000000000e+00 2.061239750310597429e+01
2.000000000000000000e+00 2.060994568178278286e+01
2.000000000000000000e+00 2.060026856733501432e+01
2.000000000000000000e+00 2.059151149110541823e+01
2.000000000000000000e+00 2.058783662898767020e+01
2.000000000000000000e+00 2.058443225506047369e+01
2.000000000000000000e+00 2.057898386224793086e+01
2.000000000000000000e+00 2.057499872003222663e+01
2.000000000000000000e+00 2.056893615201970604e+01
2.000000000000000000e+00 2.056559241655791581e+01
2.000000000000000000e+00 2.056390810893454812e+01
2.000000000000000000e+00 2.056030507402317653e+01
2.000000000000000000e+00 2.055271793387781898e+01
2.000000000000000000e+00 2.054476007737419607e+01
2.000000000000000000e+00 2.053683974376727761e+01
2.000000000000000000e+00 2.053116589233609091e+01
2.000000000000000000e+00 2.052389935365303231e+01
2.000000000000000000e+00 2.051470147000785715e+01
2.000000000000000000e+00 2.051197278385984646e+01
2.000000000000000000e+00 2.050292203822847981e+01
2.000000000000000000e+00 2.049994678602834952e+01
2.000000000000000000e+00 2.049599259480525504e+01
2.000000000000000000e+00 2.049103352359353991e+01
2.000000000000000000e+00 2.048084496270794830e+01
2.000000000000000000e+00 2.047860033038815786e+01
2.000000000000000000e+00 2.047755037073699569e+01
2.000000000000000000e+00 2.047083564225831154e+01
2.000000000000000000e+00 2.046308582102875917e+01
2.000000000000000000e+00 2.045913435925771395e+01
2.000000000000000000e+00 2.045363451181284375e+01
2.000000000000000000e+00 2.045167616553376533e+01
2.000000000000000000e+00 2.043896668398162220e+01
2.000000000000000000e+00 2.043488279409806907e+01
2.000000000000000000e+00 2.042878278804628778e+01
2.000000000000000000e+00 2.042554853313334462e+01
2.000000000000000000e+00 2.042038362513817873e+01
2.000000000000000000e+00 2.041392078780578245e+01
2.000000000000000000e+00 2.041153215293773826e+01
2.000000000000000000e+00 2.040859390197759637e+01
2.000000000000000000e+00 2.039826649202145603e+01
2.000000000000000000e+00 2.039042710666272384e+01
2.000000000000000000e+00 2.038457721110594179e+01
2.000000000000000000e+00 2.038177177725906830e+01
2.000000000000000000e+00 2.037164084050230173e+01
2.000000000000000000e+00 2.036534217177942807e+01
2.000000000000000000e+00 2.036221326652213293e+01
2.000000000000000000e+00 2.035573716468870487e+01
2.000000000000000000e+00 2.035052518187346493e+01
2.000000000000000000e+00 2.034781146436661814e+01
2.000000000000000000e+00 2.034561660682350492e+01
2.000000000000000000e+00 2.034298480543493426e+01
2.000000000000000000e+00 2.033623345582332931e+01
2.000000000000000000e+00 2.033430495260358839e+01
2.000000000000000000e+00 2.032925163551600889e+01
2.000000000000000000e+00 2.032645353709246550e+01
2.000000000000000000e+00 2.032417739661122624e+01
2.000000000000000000e+00 2.031635879161748193e+01
2.000000000000000000e+00 2.031410343297600107e+01
2.000000000000000000e+00 2.031123814373544434e+01
2.000000000000000000e+00 2.030942279203969747e+01
2.000000000000000000e+00 2.030738336865307758e+01
2.000000000000000000e+00 2.030501496042147025e+01
2.000000000000000000e+00 2.029433948439338664e+01
2.000000000000000000e+00 2.029099946262858012e+01
2.000000000000000000e+00 2.028886763939533466e+01
2.000000000000000000e+00 2.028409566966499611e+01
2.000000000000000000e+00 2.028196391904629081e+01
2.000000000000000000e+00 2.027894441067163456e+01
2.000000000000000000e+00 2.027542989128706807e+01
2.000000000000000000e+00 2.027310277855767495e+01
2.000000000000000000e+00 2.027084518855953377e+01
2.000000000000000000e+00 2.026528488798379968e+01
2.000000000000000000e+00 2.025849712605673503e+01
2.000000000000000000e+00 2.025575021237856177e+01
2.000000000000000000e+00 2.025264834777403777e+01
2.000000000000000000e+00 2.024680199605413833e+01
2.000000000000000000e+00 2.024197313167440271e+01
2.000000000000000000e+00 2.023869259749807625e+01
2.000000000000000000e+00 2.023489513985859745e+01
2.000000000000000000e+00 2.023284342558977755e+01
2.000000000000000000e+00 2.022837755694850514e+01
2.000000000000000000e+00 2.022655710884471247e+01
2.000000000000000000e+00 2.022209052458925171e+01
2.000000000000000000e+00 2.021910360951113717e+01
2.000000000000000000e+00 2.021683802648221828e+01
2.000000000000000000e+00 2.021328378191246955e+01
2.000000000000000000e+00 2.021145187012118782e+01
2.000000000000000000e+00 2.020777833839449755e+01
2.000000000000000000e+00 2.020357687942429692e+01
2.000000000000000000e+00 2.020229109292084857e+01
2.000000000000000000e+00 2.019835168834599060e+01
2.000000000000000000e+00 2.019547399796470444e+01
2.000000000000000000e+00 2.019404431807407008e+01
2.000000000000000000e+00 2.019224655525554724e+01
2.000000000000000000e+00 2.018852304648155638e+01
2.000000000000000000e+00 2.018776079681891034e+01
2.000000000000000000e+00 2.018619030186828667e+01
2.000000000000000000e+00 2.018306208036840843e+01
2.000000000000000000e+00 2.017978488361847411e+01
2.000000000000000000e+00 2.017703299171559905e+01
2.000000000000000000e+00 2.017444406205346752e+01
2.000000000000000000e+00 2.017310534525535815e+01
2.000000000000000000e+00 2.017014687531685269e+01
2.000000000000000000e+00 2.016591704394151208e+01
2.000000000000000000e+00 2.016456992298906314e+01
2.000000000000000000e+00 2.016066530057570461e+01
2.000000000000000000e+00 2.015872735835368346e+01
2.000000000000000000e+00 2.015554311211073824e+01
2.000000000000000000e+00 2.015411912024681840e+01
2.000000000000000000e+00 2.015113624713801599e+01
2.000000000000000000e+00 2.014873595090599068e+01
2.000000000000000000e+00 2.014856441106631380e+01
2.000000000000000000e+00 2.014516587099621248e+01
2.000000000000000000e+00 2.014227901412621335e+01
2.000000000000000000e+00 2.013903281581703197e+01
2.000000000000000000e+00 2.013825590505416230e+01
2.000000000000000000e+00 2.013674557851804181e+01
2.000000000000000000e+00 2.013354146635868247e+01
2.000000000000000000e+00 2.012977846587316222e+01
2.000000000000000000e+00 2.012886261817829237e+01
2.000000000000000000e+00 2.012651230244320288e+01
2.000000000000000000e+00 2.012473080704631201e+01
2.000000000000000000e+00 2.011554325383690411e+01
2.000000000000000000e+00 2.011480337372820060e+01
2.000000000000000000e+00 2.011040286625490481e+01
2.000000000000000000e+00 2.010900722606782054e+01
2.000000000000000000e+00 2.010698515656541829e+01
2.000000000000000000e+00 2.010473352070829733e+01
2.000000000000000000e+00 2.009834500671084001e+01
2.000000000000000000e+00 2.009295691143748996e+01
2.000000000000000000e+00 2.009217154763450353e+01
2.000000000000000000e+00 2.009089845261354768e+01
2.000000000000000000e+00 2.008972007100581791e+01
2.000000000000000000e+00 2.008841015276025033e+01
2.000000000000000000e+00 2.008499491455891572e+01
2.000000000000000000e+00 2.008230674672486415e+01
2.000000000000000000e+00 2.007786641329721888e+01
2.000000000000000000e+00 2.007308772180419609e+01
2.000000000000000000e+00 2.007250200692441666e+01
2.000000000000000000e+00 2.006990226966865976e+01
2.000000000000000000e+00 2.006384118999873323e+01
2.000000000000000000e+00 2.006153704425591755e+01
2.000000000000000000e+00 2.006047921172284987e+01
2.000000000000000000e+00 2.005827621707144459e+01
2.000000000000000000e+00 2.005476575579130838e+01
2.000000000000000000e+00 2.005144350787117347e+01
2.000000000000000000e+00 2.004971366760413787e+01
2.000000000000000000e+00 2.004834163516141743e+01
2.000000000000000000e+00 2.004569765039782325e+01
2.000000000000000000e+00 2.004315661733177123e+01
2.000000000000000000e+00 2.004039478700161681e+01
2.000000000000000000e+00 2.004018250127833767e+01
2.000000000000000000e+00 2.003695567741376493e+01
2.000000000000000000e+00 2.003457204215143150e+01
2.000000000000000000e+00 2.003268663201458111e+01
2.000000000000000000e+00 2.003183654930300150e+01
2.000000000000000000e+00 2.002799500504619346e+01
2.000000000000000000e+00 2.002369358444785874e+01
2.000000000000000000e+00 2.002324947420242651e+01
2.000000000000000000e+00 2.001911596392492854e+01
2.000000000000000000e+00 2.001502509266084218e+01
2.000000000000000000e+00 2.001264733927313344e+01
2.000000000000000000e+00 2.001166561472974337e+01
2.000000000000000000e+00 2.001021540181781688e+01
2.000000000000000000e+00 2.000685940993005474e+01
2.000000000000000000e+00 2.000285079390129539e+01
2.000000000000000000e+00 2.000239170181035675e+01
2.000000000000000000e+00 2.000124807450086450e+01
2.000000000000000000e+00 2.000017582252424120e+01
2.000000000000000000e+00 1.999797720452881578e+01
2.000000000000000000e+00 1.999755602878587624e+01
2.000000000000000000e+00 1.999554549085378596e+01
2.000000000000000000e+00 1.999037241434575307e+01
2.000000000000000000e+00 1.998676599237557738e+01
2.000000000000000000e+00 1.998493435001409679e+01
2.000000000000000000e+00 1.998248118433841114e+01
2.000000000000000000e+00 1.997773978768714187e+01
2.000000000000000000e+00 1.997643226682758666e+01
2.000000000000000000e+00 1.997565699384451676e+01
2.000000000000000000e+00 1.997261949911068513e+01
2.000000000000000000e+00 1.997025750853017811e+01
2.000000000000000000e+00 1.996953286146386120e+01
2.000000000000000000e+00 1.996567721557416775e+01
2.000000000000000000e+00 1.996263171724393715e+01
2.000000000000000000e+00 1.996033190376772737e+01
2.000000000000000000e+00 1.995760773045723724e+01
2.000000000000000000e+00 1.995624905881791733e+01
2.000000000000000000e+00 1.995343629579641131e+01
2.000000000000000000e+00 1.995202755046384269e+01
2.000000000000000000e+00 1.994811908099892861e+01
2.000000000000000000e+00 1.994516479275861798e+01
2.000000000000000000e+00 1.994424714864177872e+01
2.000000000000000000e+00 1.994107547944696179e+01
2.000000000000000000e+00 1.993821478946028591e+01
2.000000000000000000e+00 1.993702577465388259e+01
2.000000000000000000e+00 1.993473170145796658e+01
2.000000000000000000e+00 1.993192445100661914e+01
2.000000000000000000e+00 1.992999533569688708e+01
2.000000000000000000e+00 1.992892354048779779e+01
2.000000000000000000e+00 1.992677468871929136e+01
2.000000000000000000e+00 1.992340085346867440e+01
2.000000000000000000e+00 1.992247011211910035e+01
2.000000000000000000e+00 1.991994659167766102e+01
2.000000000000000000e+00 1.991582722608361777e+01
2.000000000000000000e+00 1.991415096138762664e+01
2.000000000000000000e+00 1.991094999534107401e+01
2.000000000000000000e+00 1.990771039261894515e+01
2.000000000000000000e+00 1.990478883295249091e+01
2.000000000000000000e+00 1.990168004800228019e+01
2.000000000000000000e+00 1.990019909492104588e+01
2.000000000000000000e+00 1.989940429965276536e+01
2.000000000000000000e+00 1.989866808595819947e+01
2.000000000000000000e+00 1.989536388379645970e+01
2.000000000000000000e+00 1.989319825532388109e+01
2.000000000000000000e+00 1.989046295681895415e+01
2.000000000000000000e+00 1.988937144793839451e+01
2.000000000000000000e+00 1.988350793779490999e+01
2.000000000000000000e+00 1.988339006821909294e+01
2.000000000000000000e+00 1.988206912031839124e+01
2.000000000000000000e+00 1.987782026256445533e+01
2.000000000000000000e+00 1.987679963910271752e+01
2.000000000000000000e+00 1.987454688915757473e+01
2.000000000000000000e+00 1.987132223665117081e+01
2.000000000000000000e+00 1.987017556349890057e+01
2.000000000000000000e+00 1.986825737948865012e+01
2.000000000000000000e+00 1.986735380397455941e+01
2.000000000000000000e+00 1.986535083616117348e+01
2.000000000000000000e+00 1.985985014665937598e+01
2.000000000000000000e+00 1.985943193779002058e+01
2.000000000000000000e+00 1.985715656590842926e+01
2.000000000000000000e+00 1.985667078118298434e+01
2.000000000000000000e+00 1.985434069461049233e+01
2.000000000000000000e+00 1.985103313824338045e+01
2.000000000000000000e+00 1.984908750791387178e+01
2.000000000000000000e+00 1.984872847891821834e+01
2.000000000000000000e+00 1.984472683053017406e+01
2.000000000000000000e+00 1.984256229892938350e+01
2.000000000000000000e+00 1.984109868356653195e+01
2.000000000000000000e+00 1.983947056768376171e+01
2.000000000000000000e+00 1.983502712781756117e+01
2.000000000000000000e+00 1.983496774881550451e+01
2.000000000000000000e+00 1.983151559457736113e+01
2.000000000000000000e+00 1.982959277537956666e+01
2.000000000000000000e+00 1.982738506949676704e+01
2.000000000000000000e+00 1.982538611139905882e+01
2.000000000000000000e+00 1.982307627840324571e+01
2.000000000000000000e+00 1.982190913164843948e+01
2.000000000000000000e+00 1.982052272540469318e+01
2.000000000000000000e+00 1.981892255056544982e+01
2.000000000000000000e+00 1.981568573193907312e+01
2.000000000000000000e+00 1.981412572996289612e+01
2.000000000000000000e+00 1.981303162484651992e+01
2.000000000000000000e+00 1.981133195627930732e+01
2.000000000000000000e+00 1.980668994788056025e+01
2.000000000000000000e+00 1.980597700587669863e+01
2.000000000000000000e+00 1.980477381685460259e+01
2.000000000000000000e+00 1.980308594048225146e+01
2.000000000000000000e+00 1.980115282928604259e+01
2.000000000000000000e+00 1.979840254240000164e+01
2.000000000000000000e+00 1.979809836363870801e+01
2.000000000000000000e+00 1.979653970819381925e+01
2.000000000000000000e+00 1.979531141012495965e+01
2.000000000000000000e+00 1.979236215173408908e+01
2.000000000000000000e+00 1.978848580867140328e+01
2.000000000000000000e+00 1.978726219933601271e+01
2.000000000000000000e+00 1.978591052519530180e+01
2.000000000000000000e+00 1.978462958068999100e+01
2.000000000000000000e+00 1.978144225241885579e+01
2.000000000000000000e+00 1.977896528748623339e+01
2.000000000000000000e+00 1.977746719655487340e+01
2.000000000000000000e+00 1.977626515139293062e+01
2.000000000000000000e+00 1.977400756650624203e+01
2.000000000000000000e+00 1.977080490976217320e+01
2.000000000000000000e+00 1.976905627398492982e+01
2.000000000000000000e+00 1.976723245125230122e+01
2.000000000000000000e+00 1.976631318934154535e+01
2.000000000000000000e+00 1.976533939340249901e+01
2.000000000000000000e+00 1.976456256577671411e+01
2.000000000000000000e+00 1.976122158201621914e+01
2.000000000000000000e+00 1.975915379587149090e+01
2.000000000000000000e+00 1.975853140484986170e+01
2.000000000000000000e+00 1.975747868922485395e+01
2.000000000000000000e+00 1.975637857216244697e+01
2.000000000000000000e+00 1.975498289267346053e+01
2.000000000000000000e+00 1.975249539735182225e+01
2.000000000000000000e+00 1.975135282879993426e+01
2.000000000000000000e+00 1.975032329939509523e+01
2.000000000000000000e+00 1.974822976533674534e+01
2.000000000000000000e+00 1.974574371624277447e+01
2.000000000000000000e+00 1.974219597169201634e+01
2.000000000000000000e+00 1.974025122161400958e+01
2.000000000000000000e+00 1.973982620627957019e+01
2.000000000000000000e+00 1.973900187335912548e+01
2.000000000000000000e+00 1.973815378222413841e+01
2.000000000000000000e+00 1.973551703719685690e+01
2.000000000000000000e+00 1.973211109936385910e+01
2.000000000000000000e+00 1.973122659209497698e+01
2.000000000000000000e+00 1.972944943616514735e+01
2.000000000000000000e+00 1.972857988958212516e+01
2.000000000000000000e+00 1.972677634108309164e+01
2.000000000000000000e+00 1.972562974778438161e+01
2.000000000000000000e+00 1.971912255380739154e+01
2.000000000000000000e+00 1.971886966532199992e+01
2.000000000000000000e+00 1.971716186841902996e+01
2.000000000000000000e+00 1.971543378516881972e+01
2.000000000000000000e+00 1.971485894226219671e+01
2.000000000000000000e+00 1.971111317699782362e+01
2.000000000000000000e+00 1.970931035001606801e+01
2.000000000000000000e+00 1.970743666445762798e+01
2.000000000000000000e+00 1.970488819290109106e+01
2.000000000000000000e+00 1.970308209666684363e+01
2.000000000000000000e+00 1.970128583592062554e+01
2.000000000000000000e+00 1.969986207420880575e+01
2.000000000000000000e+00 1.969945479592893278e+01
2.000000000000000000e+00 1.969496783859393929e+01
2.000000000000000000e+00 1.969426818984792149e+01
2.000000000000000000e+00 1.969122801728981642e+01
2.000000000000000000e+00 1.969006632716048699e+01
2.000000000000000000e+00 1.968858228273665034e+01
2.000000000000000000e+00 1.968592536077024491e+01
2.000000000000000000e+00 1.968413160049639288e+01
2.000000000000000000e+00 1.967970167651920121e+01
2.000000000000000000e+00 1.967913205721481873e+01
2.000000000000000000e+00 1.967766234430569483e+01
2.000000000000000000e+00 1.967484939302496016e+01
2.000000000000000000e+00 1.967286223251439026e+01
2.000000000000000000e+00 1.967142763594038257e+01
2.000000000000000000e+00 1.966967397137503681e+01
2.000000000000000000e+00 1.966802712485889870e+01
2.000000000000000000e+00 1.966477119031867105e+01
2.000000000000000000e+00 1.966216928025453115e+01
2.000000000000000000e+00 1.966098917619190445e+01
2.000000000000000000e+00 1.965985251370456055e+01
2.000000000000000000e+00 1.965728682455944565e+01
2.000000000000000000e+00 1.965557679386863654e+01
2.000000000000000000e+00 1.965427509167394149e+01
2.000000000000000000e+00 1.965251185519604604e+01
2.000000000000000000e+00 1.964980808696172687e+01
2.000000000000000000e+00 1.964913777917579196e+01
2.000000000000000000e+00 1.964723645778468608e+01
2.000000000000000000e+00 1.964595825624773084e+01
2.000000000000000000e+00 1.964503070079101477e+01
2.000000000000000000e+00 1.964400888322929717e+01
2.000000000000000000e+00 1.964098483474538526e+01
2.000000000000000000e+00 1.964027661721140561e+01
2.000000000000000000e+00 1.963764317364264045e+01
2.000000000000000000e+00 1.963578191910628590e+01
2.000000000000000000e+00 1.963349137584205906e+01
2.000000000000000000e+00 1.963237582227404232e+01
2.000000000000000000e+00 1.963149414095952139e+01
2.000000000000000000e+00 1.962865901463679918e+01
2.000000000000000000e+00 1.962665324368911612e+01
2.000000000000000000e+00 1.962633838178606993e+01
2.000000000000000000e+00 1.962251710565003293e+01
2.000000000000000000e+00 1.962169778270988729e+01
2.000000000000000000e+00 1.961701638753840982e+01
2.000000000000000000e+00 1.961498381935023261e+01
2.000000000000000000e+00 1.961380335558195753e+01
2.000000000000000000e+00 1.960945907931036203e+01
2.000000000000000000e+00 1.960779372147491983e+01
2.000000000000000000e+00 1.960616678769353172e+01
2.000000000000000000e+00 1.960555077726576201e+01
2.000000000000000000e+00 1.960271351937228701e+01
2.000000000000000000e+00 1.960087898558284536e+01
2.000000000000000000e+00 1.960003365709622614e+01
2.000000000000000000e+00 1.959900274170157175e+01
2.000000000000000000e+00 1.959404620932492236e+01
2.000000000000000000e+00 1.959192281855083806e+01
2.000000000000000000e+00 1.958828930624684617e+01
2.000000000000000000e+00 1.958780693274734830e+01
2.000000000000000000e+00 1.958527969312031658e+01
2.000000000000000000e+00 1.958381176669630364e+01
2.000000000000000000e+00 1.958051359760717602e+01
2.000000000000000000e+00 1.957844339064416062e+01
2.000000000000000000e+00 1.957645598825827093e+01
2.000000000000000000e+00 1.957330830843690705e+01
2.000000000000000000e+00 1.957264972425154070e+01
2.000000000000000000e+00 1.957163388099469969e+01
2.000000000000000000e+00 1.957043843360878910e+01
2.000000000000000000e+00 1.956865972220049343e+01
2.000000000000000000e+00 1.956716213693419704e+01
2.000000000000000000e+00 1.956494033551553358e+01
2.000000000000000000e+00 1.956124757292631955e+01
2.000000000000000000e+00 1.955914592748935021e+01
2.000000000000000000e+00 1.955717408545744362e+01
2.000000000000000000e+00 1.955494193561355942e+01
2.000000000000000000e+00 1.955425682462294645e+01
2.000000000000000000e+00 1.955184182280322602e+01
2.000000000000000000e+00 1.955036365076074034e+01
2.000000000000000000e+00 1.954756563032083250e+01
2.000000000000000000e+00 1.954580190319961019e+01
2.000000000000000000e+00 1.954427249902158437e+01
2.000000000000000000e+00 1.954262964807952585e+01
2.000000000000000000e+00 1.954214391263628769e+01
2.000000000000000000e+00 1.953882391185171130e+01
2.000000000000000000e+00 1.953737576120092001e+01
2.000000000000000000e+00 1.953606840734871142e+01
2.000000000000000000e+00 1.953497956407020908e+01
2.000000000000000000e+00 1.953215451790560664e+01
2.000000000000000000e+00 1.953125218489696380e+01
2.000000000000000000e+00 1.953099057601946953e+01
2.000000000000000000e+00 1.952949158677373376e+01
2.000000000000000000e+00 1.952552651822414376e+01
2.000000000000000000e+00 1.952445182662345857e+01
2.000000000000000000e+00 1.952240733027241504e+01
2.000000000000000000e+00 1.951980205066723428e+01
2.000000000000000000e+00 1.951835748961799766e+01
2.000000000000000000e+00 1.951727685610820373e+01
2.000000000000000000e+00 1.951432751911163876e+01
2.000000000000000000e+00 1.951310622333555855e+01
2.000000000000000000e+00 1.951175367507636693e+01
2.000000000000000000e+00 1.950996314658456754e+01
2.000000000000000000e+00 1.950885943135498835e+01
2.000000000000000000e+00 1.950480269252621568e+01
2.000000000000000000e+00 1.950460517234425595e+01
2.000000000000000000e+00 1.950166398885365382e+01
2.000000000000000000e+00 1.950057563230795665e+01
2.000000000000000000e+00 1.949933356199195345e+01
2.000000000000000000e+00 1.949686001574193028e+01
2.000000000000000000e+00 1.949244323135247470e+01
2.000000000000000000e+00 1.949131160454051681e+01
2.000000000000000000e+00 1.949013665173387722e+01
2.000000000000000000e+00 1.948905589474876976e+01
2.000000000000000000e+00 1.948478017055269262e+01
2.000000000000000000e+00 1.948240701979440104e+01
2.000000000000000000e+00 1.948011894237058073e+01
2.000000000000000000e+00 1.947780985671150944e+01
2.000000000000000000e+00 1.947562801515854858e+01
2.000000000000000000e+00 1.947538464791536228e+01
2.000000000000000000e+00 1.947338448691967372e+01
2.000000000000000000e+00 1.947310700143668782e+01
2.000000000000000000e+00 1.947132556692833916e+01
2.000000000000000000e+00 1.946842033941156558e+01
2.000000000000000000e+00 1.946714860303988459e+01
2.000000000000000000e+00 1.946536497246481900e+01
2.000000000000000000e+00 1.946449788889712451e+01
2.000000000000000000e+00 1.946292493661056611e+01
2.000000000000000000e+00 1.945928610496800815e+01
2.000000000000000000e+00 1.945772241204024411e+01
2.000000000000000000e+00 1.945599167228892412e+01
2.000000000000000000e+00 1.945387018689290315e+01
2.000000000000000000e+00 1.945296191684788312e+01
2.000000000000000000e+00 1.945168763213701624e+01
2.000000000000000000e+00 1.945061572265732153e+01
2.000000000000000000e+00 1.944941034617384545e+01
2.000000000000000000e+00 1.944525967731653537e+01
2.000000000000000000e+00 1.944480123560341411e+01
2.000000000000000000e+00 1.944220848068729879e+01
2.000000000000000000e+00 1.944188949926223486e+01
2.000000000000000000e+00 1.943917210349817992e+01
2.000000000000000000e+00 1.943758128936542917e+01
2.000000000000000000e+00 1.943563861664641124e+01
2.000000000000000000e+00 1.943435603830135960e+01
2.000000000000000000e+00 1.943183307072021293e+01
2.000000000000000000e+00 1.943116670390782375e+01
2.000000000000000000e+00 1.942932831580012731e+01
2.000000000000000000e+00 1.942806392385234915e+01
2.000000000000000000e+00 1.942755341930931934e+01
2.000000000000000000e+00 1.942409229214599620e+01
2.000000000000000000e+00 1.942346059449311113e+01
2.000000000000000000e+00 1.942189330879410392e+01
2.000000000000000000e+00 1.941895728588585612e+01
2.000000000000000000e+00 1.941871768643105867e+01
2.000000000000000000e+00 1.941665912289681017e+01
2.000000000000000000e+00 1.941457890479480142e+01
2.000000000000000000e+00 1.941303109336532984e+01
2.000000000000000000e+00 1.941128639405958012e+01
2.000000000000000000e+00 1.940994692834988911e+01
2.000000000000000000e+00 1.940775452077388152e+01
2.000000000000000000e+00 1.940310418057945085e+01
2.000000000000000000e+00 1.940239441783530694e+01
2.000000000000000000e+00 1.940192183563409856e+01
2.000000000000000000e+00 1.940119345449234700e+01
2.000000000000000000e+00 1.940001314183091097e+01
2.000000000000000000e+00 1.939690453089270861e+01
2.000000000000000000e+00 1.939586741477661036e+01
2.000000000000000000e+00 1.939418698822325737e+01
2.000000000000000000e+00 1.939351723170180009e+01
2.000000000000000000e+00 1.939168324533165588e+01
2.000000000000000000e+00 1.938906815328534705e+01
2.000000000000000000e+00 1.938641943213695029e+01
2.000000000000000000e+00 1.938584411489534887e+01
2.000000000000000000e+00 1.938469924237843856e+01
2.000000000000000000e+00 1.938386262396229753e+01
2.000000000000000000e+00 1.938158463941596921e+01
2.000000000000000000e+00 1.937904230396481253e+01
2.000000000000000000e+00 1.937655345497228510e+01
2.000000000000000000e+00 1.937514675230530159e+01
2.000000000000000000e+00 1.937427558479435774e+01
2.000000000000000000e+00 1.937371572084979832e+01
2.000000000000000000e+00 1.937094459632553267e+01
2.000000000000000000e+00 1.936987833054342190e+01
2.000000000000000000e+00 1.936841463343792569e+01
2.000000000000000000e+00 1.936614419448658353e+01
2.000000000000000000e+00 1.936539063509836467e+01
2.000000000000000000e+00 1.936266132413039642e+01
2.000000000000000000e+00 1.936087786726201898e+01
2.000000000000000000e+00 1.935987181611836405e+01
2.000000000000000000e+00 1.935825633052133909e+01
2.000000000000000000e+00 1.935777953312271293e+01
2.000000000000000000e+00 1.935598267233686443e+01
2.000000000000000000e+00 1.935436456362165103e+01
2.000000000000000000e+00 1.935265513672999660e+01
2.000000000000000000e+00 1.935183891665826295e+01
2.000000000000000000e+00 1.934890660278190566e+01
2.000000000000000000e+00 1.934703781751609597e+01
2.000000000000000000e+00 1.934694512284487899e+01
2.000000000000000000e+00 1.934517321021465008e+01
2.000000000000000000e+00 1.934306912344109719e+01
2.000000000000000000e+00 1.934164211641850528e+01
2.000000000000000000e+00 1.933991391053515940e+01
2.000000000000000000e+00 1.933903181846655883e+01
2.000000000000000000e+00 1.933626011192325223e+01
2.000000000000000000e+00 1.933622975739487515e+01
2.000000000000000000e+00 1.933421105249038874e+01
2.000000000000000000e+00 1.933286737516559839e+01
2.000000000000000000e+00 1.933228202540633589e+01
2.000000000000000000e+00 1.932963373137179985e+01
2.000000000000000000e+00 1.932876192720703656e+01
2.000000000000000000e+00 1.932771021141091339e+01
2.000000000000000000e+00 1.932529180781748579e+01
2.000000000000000000e+00 1.932493209937191736e+01
2.000000000000000000e+00 1.932365665473139060e+01
2.000000000000000000e+00 1.932111228496278343e+01
2.000000000000000000e+00 1.932038936234032178e+01
2.000000000000000000e+00 1.931887401668827309e+01
2.000000000000000000e+00 1.931705928581363807e+01
2.000000000000000000e+00 1.931499190969208968e+01
2.000000000000000000e+00 1.931393480092742365e+01
2.000000000000000000e+00 1.931323629695602406e+01
2.000000000000000000e+00 1.931084205786850205e+01
2.000000000000000000e+00 1.930898928105277434e+01
2.000000000000000000e+00 1.930804124797313648e+01
2.000000000000000000e+00 1.930697015048399123e+01
2.000000000000000000e+00 1.930684048699111699e+01
2.000000000000000000e+00 1.930522602248408859e+01
2.000000000000000000e+00 1.930480831376440776e+01
2.000000000000000000e+00 1.930124058285401034e+01
2.000000000000000000e+00 1.929876970390609259e+01
2.000000000000000000e+00 1.929783103078554163e+01
2.000000000000000000e+00 1.929622015575890970e+01
2.000000000000000000e+00 1.929562274542541545e+01
2.000000000000000000e+00 1.929292596275890048e+01
2.000000000000000000e+00 1.929210202864909718e+01
2.000000000000000000e+00 1.929114699558269308e+01
2.000000000000000000e+00 1.929014857203127420e+01
2.000000000000000000e+00 1.928938940479932285e+01
2.000000000000000000e+00 1.928776311521013653e+01
2.000000000000000000e+00 1.928583551016057029e+01
2.000000000000000000e+00 1.928529265235912504e+01
2.000000000000000000e+00 1.928433106162975008e+01
2.000000000000000000e+00 1.928229748487881778e+01
2.000000000000000000e+00 1.928068773108822143e+01
2.000000000000000000e+00 1.927998333474781489e+01
2.000000000000000000e+00 1.927654345872435471e+01
2.000000000000000000e+00 1.927518011463545378e+01
2.000000000000000000e+00 1.927438535344349901e+01
2.000000000000000000e+00 1.927278955652273140e+01
2.000000000000000000e+00 1.927243859604188003e+01
2.000000000000000000e+00 1.926919217143913343e+01
2.000000000000000000e+00 1.926797338094192469e+01
2.000000000000000000e+00 1.926721355412675152e+01
2.000000000000000000e+00 1.926568166276199889e+01
2.000000000000000000e+00 1.926415491771666666e+01
2.000000000000000000e+00 1.926288373421854061e+01
2.000000000000000000e+00 1.926212953248379733e+01
2.000000000000000000e+00 1.926014571921237462e+01
2.000000000000000000e+00 1.925950920771178332e+01
2.000000000000000000e+00 1.925744612748819051e+01
2.000000000000000000e+00 1.925715288867084851e+01
2.000000000000000000e+00 1.925579111326866766e+01
2.000000000000000000e+00 1.925518132548800310e+01
2.000000000000000000e+00 1.925317361587909204e+01
2.000000000000000000e+00 1.925074655304959137e+01
2.000000000000000000e+00 1.925025972105387950e+01
2.000000000000000000e+00 1.924890751373877507e+01
2.000000000000000000e+00 1.924690905874041036e+01
2.000000000000000000e+00 1.924529363257567738e+01
2.000000000000000000e+00 1.924329380779204968e+01
2.000000000000000000e+00 1.924238014376301464e+01
2.000000000000000000e+00 1.924155861605770212e+01
2.000000000000000000e+00 1.923977548972228746e+01
2.000000000000000000e+00 1.923825868680287599e+01
2.000000000000000000e+00 1.923691486112312532e+01
2.000000000000000000e+00 1.923637586397283528e+01
2.000000000000000000e+00 1.923444814827166738e+01
2.000000000000000000e+00 1.923329003360990086e+01
2.000000000000000000e+00 1.923190860100017119e+01
2.000000000000000000e+00 1.923035038602024827e+01
2.000000000000000000e+00 1.922856684947498707e+01
2.000000000000000000e+00 1.922731097795436739e+01
2.000000000000000000e+00 1.922564004697567697e+01
2.000000000000000000e+00 1.922526529744784085e+01
2.000000000000000000e+00 1.922343237608409794e+01
2.000000000000000000e+00 1.922205675721598439e+01
2.000000000000000000e+00 1.922054899115699911e+01
2.000000000000000000e+00 1.921942333420022564e+01
2.000000000000000000e+00 1.921907235463860175e+01
2.000000000000000000e+00 1.921807080493139708e+01
2.000000000000000000e+00 1.921600511882990858e+01
2.000000000000000000e+00 1.921467874561927758e+01
2.000000000000000000e+00 1.921438651165717104e+01
2.000000000000000000e+00 1.921220927097356679e+01
2.000000000000000000e+00 1.921161261590200908e+01
2.000000000000000000e+00 1.921040287792600409e+01
2.000000000000000000e+00 1.920865140332508503e+01
2.000000000000000000e+00 1.920743210644745957e+01
2.000000000000000000e+00 1.920650133215106337e+01
2.000000000000000000e+00 1.920530120234555937e+01
2.000000000000000000e+00 1.920485474200329890e+01
2.000000000000000000e+00 1.920357874118070285e+01
2.000000000000000000e+00 1.920226974542188714e+01
2.000000000000000000e+00 1.920070121280694053e+01
2.000000000000000000e+00 1.919940111677845351e+01
2.000000000000000000e+00 1.919831713364328607e+01
2.000000000000000000e+00 1.919672472097382965e+01
2.000000000000000000e+00 1.919567261583593520e+01
2.000000000000000000e+00 1.919489695432984888e+01
2.000000000000000000e+00 1.919363097995323386e+01
2.000000000000000000e+00 1.919305661019135911e+01
2.000000000000000000e+00 1.919173119840852237e+01
2.000000000000000000e+00 1.919120083942858201e+01
2.000000000000000000e+00 1.918822829531989171e+01
2.000000000000000000e+00 1.918744503386105293e+01
2.000000000000000000e+00 1.918651698539704853e+01
2.000000000000000000e+00 1.918528024828684764e+01
2.000000000000000000e+00 1.918474663218783505e+01
2.000000000000000000e+00 1.918395983414265871e+01
2.000000000000000000e+00 1.918298631488354289e+01
2.000000000000000000e+00 1.918148370679960735e+01
2.000000000000000000e+00 1.917983810587345062e+01
2.000000000000000000e+00 1.917940128834737834e+01
2.000000000000000000e+00 1.917819640873102927e+01
2.000000000000000000e+00 1.917745344892005832e+01
2.000000000000000000e+00 1.917624982644988663e+01
2.000000000000000000e+00 1.917507180060702510e+01
2.000000000000000000e+00 1.917446173286418087e+01
2.000000000000000000e+00 1.917282659407906209e+01
2.000000000000000000e+00 1.917219328449218096e+01
2.000000000000000000e+00 1.916933294427144929e+01
2.000000000000000000e+00 1.916869297858778154e+01
2.000000000000000000e+00 1.916845471389202871e+01
2.000000000000000000e+00 1.916705921350444086e+01
2.000000000000000000e+00 1.916694247008029350e+01
2.000000000000000000e+00 1.916570987195344600e+01
2.000000000000000000e+00 1.916501451533090261e+01
2.000000000000000000e+00 1.916377467523325606e+01
2.000000000000000000e+00 1.916201404745973491e+01
2.000000000000000000e+00 1.916161346451906411e+01
2.000000000000000000e+00 1.916098737790099449e+01
2.000000000000000000e+00 1.915860098565170233e+01
2.000000000000000000e+00 1.915809730883917794e+01
2.000000000000000000e+00 1.915672979630236128e+01
2.000000000000000000e+00 1.915588048780294272e+01
2.000000000000000000e+00 1.915430409005098511e+01
2.000000000000000000e+00 1.915356765439209497e+01
2.000000000000000000e+00 1.915315737320005240e+01
2.000000000000000000e+00 1.915139113041779240e+01
2.000000000000000000e+00 1.915102249728763795e+01
2.000000000000000000e+00 1.915001900240607569e+01
2.000000000000000000e+00 1.914848468020368344e+01
2.000000000000000000e+00 1.914807802499996470e+01
2.000000000000000000e+00 1.914683251420712295e+01
2.000000000000000000e+00 1.914639234555980352e+01
2.000000000000000000e+00 1.914601480621866259e+01
2.000000000000000000e+00 1.914457695348941968e+01
2.000000000000000000e+00 1.914338646815477674e+01
2.000000000000000000e+00 1.914200140065333855e+01
2.000000000000000000e+00 1.914190809839442053e+01
2.000000000000000000e+00 1.914075912308789640e+01
2.000000000000000000e+00 1.913902305053012398e+01
2.000000000000000000e+00 1.913818622968337735e+01
2.000000000000000000e+00 1.913711134708042039e+01
2.000000000000000000e+00 1.913584399498328636e+01
2.000000000000000000e+00 1.913442594930693375e+01
2.000000000000000000e+00 1.913368675834981048e+01
2.000000000000000000e+00 1.913245991694193293e+01
2.000000000000000000e+00 1.913194417888896837e+01
2.000000000000000000e+00 1.913133261347635639e+01
2.000000000000000000e+00 1.913049711285005117e+01
2.000000000000000000e+00 1.912940242783032119e+01
2.000000000000000000e+00 1.912794370492189344e+01
2.000000000000000000e+00 1.912676073914291308e+01
2.000000000000000000e+00 1.912577073803392480e+01
2.000000000000000000e+00 1.912522097772305685e+01
2.000000000000000000e+00 1.912338114265048716e+01
2.000000000000000000e+00 1.912229261061435182e+01
2.000000000000000000e+00 1.912152686075549468e+01
2.000000000000000000e+00 1.912084001015898593e+01
2.000000000000000000e+00 1.911969159382296723e+01
2.000000000000000000e+00 1.911885876338894974e+01
2.000000000000000000e+00 1.911701326587635563e+01
2.000000000000000000e+00 1.911633861760848774e+01
2.000000000000000000e+00 1.911552708535874601e+01
2.000000000000000000e+00 1.911482843728193970e+01
2.000000000000000000e+00 1.911446821025498721e+01
2.000000000000000000e+00 1.911354116495761346e+01
2.000000000000000000e+00 1.911283028912630755e+01
2.000000000000000000e+00 1.911106839671111857e+01
2.000000000000000000e+00 1.911064166521294183e+01
2.000000000000000000e+00 1.910951956565263998e+01
2.000000000000000000e+00 1.910827742221670178e+01
2.000000000000000000e+00 1.910771208090536533e+01
2.000000000000000000e+00 1.910601911575552947e+01
2.000000000000000000e+00 1.910541144056538698e+01
2.000000000000000000e+00 1.910442551241296627e+01
2.000000000000000000e+00 1.910404403772903592e+01
2.000000000000000000e+00 1.910196450375088162e+01
2.000000000000000000e+00 1.910144859533136952e+01
2.000000000000000000e+00 1.909992040497862575e+01
2.000000000000000000e+00 1.909925350680271094e+01
2.000000000000000000e+00 1.909864244401870081e+01
2.000000000000000000e+00 1.909796341966551481e+01
2.000000000000000000e+00 1.909764274343263679e+01
2.000000000000000000e+00 1.909696224828779165e+01
2.000000000000000000e+00 1.909654767836973122e+01
2.000000000000000000e+00 1.909529443777842772e+01
2.000000000000000000e+00 1.909472169711830603e+01
2.000000000000000000e+00 1.909336316840505532e+01
2.000000000000000000e+00 1.909294072454436986e+01
2.000000000000000000e+00 1.909173106128679009e+01
2.000000000000000000e+00 1.909037688241840058e+01
2.000000000000000000e+00 1.908850570101490263e+01
2.000000000000000000e+00 1.908845065724531409e+01
2.000000000000000000e+00 1.908752727719158315e+01
2.000000000000000000e+00 1.908609901991390245e+01
2.000000000000000000e+00 1.908504166031739402e+01
2.000000000000000000e+00 1.908475874655759341e+01
2.000000000000000000e+00 1.908395055975757515e+01
2.000000000000000000e+00 1.908359656050397035e+01
2.000000000000000000e+00 1.908188454780255938e+01
2.000000000000000000e+00 1.908144492265151726e+01
2.000000000000000000e+00 1.907989145275849907e+01
2.000000000000000000e+00 1.907894061506609873e+01
2.000000000000000000e+00 1.907807665666161867e+01
2.000000000000000000e+00 1.907746763341680563e+01
2.000000000000000000e+00 1.907703139470844533e+01
2.000000000000000000e+00 1.907585990397085496e+01
2.000000000000000000e+00 1.907538111154808647e+01
2.000000000000000000e+00 1.907480484277050081e+01
2.000000000000000000e+00 1.907450520181286890e+01
2.000000000000000000e+00 1.907311012602285061e+01
2.000000000000000000e+00 1.907291605009712754e+01
2.000000000000000000e+00 1.907209138522641112e+01
2.000000000000000000e+00 1.907057965767927499e+01
2.000000000000000000e+00 1.907011028809076336e+01
2.000000000000000000e+00 1.906874501383188303e+01
2.000000000000000000e+00 1.906821547189321464e+01
2.000000000000000000e+00 1.906775499112843875e+01
2.000000000000000000e+00 1.906619160474689778e+01
2.000000000000000000e+00 1.906573613266431266e+01
2.000000000000000000e+00 1.906458368704653239e+01
2.000000000000000000e+00 1.906409932421144049e+01
2.000000000000000000e+00 1.906367860659627311e+01
2.000000000000000000e+00 1.906292560553923465e+01
2.000000000000000000e+00 1.906132319284034082e+01
2.000000000000000000e+00 1.906109944642934906e+01
2.000000000000000000e+00 1.905990596245554514e+01
2.000000000000000000e+00 1.905921196237379434e+01
2.000000000000000000e+00 1.905868336166495070e+01
2.000000000000000000e+00 1.905821637064796903e+01
2.000000000000000000e+00 1.905724153670311694e+01
2.000000000000000000e+00 1.905648400608955129e+01
2.000000000000000000e+00 1.905520851260308746e+01
2.000000000000000000e+00 1.905500401042388603e+01
2.000000000000000000e+00 1.905365424187040446e+01
2.000000000000000000e+00 1.905325379700153121e+01
2.000000000000000000e+00 1.905214863287082139e+01
2.000000000000000000e+00 1.905141287304406106e+01
2.000000000000000000e+00 1.905123325600400008e+01
2.000000000000000000e+00 1.905023456024517259e+01
2.000000000000000000e+00 1.904873835960347606e+01
2.000000000000000000e+00 1.904824662256099188e+01
2.000000000000000000e+00 1.904753199919383633e+01
2.000000000000000000e+00 1.904613975028972916e+01
2.000000000000000000e+00 1.904580082194036450e+01
2.000000000000000000e+00 1.904477706721293373e+01
2.000000000000000000e+00 1.904412020638812564e+01
2.000000000000000000e+00 1.904298007851517482e+01
2.000000000000000000e+00 1.904210237647327375e+01
2.000000000000000000e+00 1.904156132009813973e+01
2.000000000000000000e+00 1.904106002039195289e+01
2.000000000000000000e+00 1.904002464006217465e+01
2.000000000000000000e+00 1.903814579469128887e+01
2.000000000000000000e+00 1.903795601452742048e+01
2.000000000000000000e+00 1.903686414753884293e+01
2.000000000000000000e+00 1.903507303428111896e+01
2.000000000000000000e+00 1.903473483040564673e+01
2.000000000000000000e+00 1.903394528614388292e+01
2.000000000000000000e+00 1.903324315691240542e+01
2.000000000000000000e+00 1.903239309865400486e+01
2.000000000000000000e+00 1.903098628412258719e+01
2.000000000000000000e+00 1.903007792357242423e+01
2.000000000000000000e+00 1.902993878153054652e+01
2.000000000000000000e+00 1.902859608010850678e+01
2.000000000000000000e+00 1.902813038544755386e+01
2.000000000000000000e+00 1.902727801909143679e+01
2.000000000000000000e+00 1.902569590725871862e+01
2.000000000000000000e+00 1.902524398171887299e+01
2.000000000000000000e+00 1.902433180526050549e+01
2.000000000000000000e+00 1.902355250414727195e+01
2.000000000000000000e+00 1.902313879325667756e+01
2.000000000000000000e+00 1.902276138296141639e+01
2.000000000000000000e+00 1.902242674097721675e+01
2.000000000000000000e+00 1.902161176816333210e+01
2.000000000000000000e+00 1.902113944763560838e+01
2.000000000000000000e+00 1.902021361589017800e+01
2.000000000000000000e+00 1.901897475024778572e+01
2.000000000000000000e+00 1.901837138050974829e+01
2.000000000000000000e+00 1.901794603647020665e+01
2.000000000000000000e+00 1.901658519267120795e+01
2.000000000000000000e+00 1.901609387606669799e+01
2.000000000000000000e+00 1.901551140636621184e+01
2.000000000000000000e+00 1.901474736978402547e+01
2.000000000000000000e+00 1.901414794221991045e+01
2.000000000000000000e+00 1.901332250144286462e+01
2.000000000000000000e+00 1.901237637798291757e+01
2.000000000000000000e+00 1.901166625555056555e+01
2.000000000000000000e+00 1.901055565771077127e+01
2.000000000000000000e+00 1.901013096161992522e+01
2.000000000000000000e+00 1.900943611476615658e+01
2.000000000000000000e+00 1.900794583078794631e+01
2.000000000000000000e+00 1.900737327708549884e+01
2.000000000000000000e+00 1.900662948589489432e+01
2.000000000000000000e+00 1.900554643149876810e+01
2.000000000000000000e+00 1.900549938541281492e+01
2.000000000000000000e+00 1.900495525552675602e+01
2.000000000000000000e+00 1.900440527057893902e+01
2.000000000000000000e+00 1.900374901441469433e+01
2.000000000000000000e+00 1.900245490022009776e+01
2.000000000000000000e+00 1.900118924592456793e+01
2.000000000000000000e+00 1.900091642449965690e+01
2.000000000000000000e+00 1.900038656829566364e+01
2.000000000000000000e+00 1.899958818148844841e+01
2.000000000000000000e+00 1.899871835014240062e+01
2.000000000000000000e+00 1.899807021879992774e+01
2.000000000000000000e+00 1.899732222467387288e+01
2.000000000000000000e+00 1.899648473705407170e+01
2.000000000000000000e+00 1.899594950950444172e+01
2.000000000000000000e+00 1.899531433768060751e+01
2.000000000000000000e+00 1.899475857553477809e+01
2.000000000000000000e+00 1.899388460023629932e+01
2.000000000000000000e+00 1.899303103958680694e+01
2.000000000000000000e+00 1.899155068155561565e+01
2.000000000000000000e+00 1.899100933539236635e+01
2.000000000000000000e+00 1.899013862943593267e+01
2.000000000000000000e+00 1.898972988759480884e+01
2.000000000000000000e+00 1.898920200948493786e+01
2.000000000000000000e+00 1.898850687326380537e+01
2.000000000000000000e+00 1.898769012188121863e+01
2.000000000000000000e+00 1.898689155347771162e+01
2.000000000000000000e+00 1.898675196203839377e+01
2.000000000000000000e+00 1.898583113848068749e+01
2.000000000000000000e+00 1.898513514824407267e+01
2.000000000000000000e+00 1.898429266226756695e+01
2.000000000000000000e+00 1.898377148604766518e+01
2.000000000000000000e+00 1.898287992702917037e+01
2.000000000000000000e+00 1.898241127349224300e+01
2.000000000000000000e+00 1.898186280775344414e+01
2.000000000000000000e+00 1.898071732205420403e+01
2.000000000000000000e+00 1.897984683917887594e+01
2.000000000000000000e+00 1.897937020030252953e+01
2.000000000000000000e+00 1.897793409255285724e+01
2.000000000000000000e+00 1.897736429668944780e+01
2.000000000000000000e+00 1.897676019079742460e+01
2.000000000000000000e+00 1.897574323734062673e+01
2.000000000000000000e+00 1.897470852840060118e+01
2.000000000000000000e+00 1.897407399937897310e+01
2.000000000000000000e+00 1.897335186907116977e+01
2.000000000000000000e+00 1.897219404631726647e+01
2.000000000000000000e+00 1.897082039501405148e+01
2.000000000000000000e+00 1.897023141907044774e+01
2.000000000000000000e+00 1.896943024663190158e+01
2.000000000000000000e+00 1.896884378259294479e+01
2.000000000000000000e+00 1.896862522879252211e+01
2.000000000000000000e+00 1.896851437200809443e+01
2.000000000000000000e+00 1.896739696648921836e+01
2.000000000000000000e+00 1.896730371502706447e+01
2.000000000000000000e+00 1.896660093816294079e+01
2.000000000000000000e+00 1.896550373559128388e+01
2.000000000000000000e+00 1.896485961264431097e+01
2.000000000000000000e+00 1.896358312280160519e+01
2.000000000000000000e+00 1.896341247879325920e+01
2.000000000000000000e+00 1.896254841503613164e+01
2.000000000000000000e+00 1.896212041372263002e+01
2.000000000000000000e+00 1.896049483269285219e+01
2.000000000000000000e+00 1.896006422223123522e+01
2.000000000000000000e+00 1.895949654687405683e+01
2.000000000000000000e+00 1.895828294353600896e+01
2.000000000000000000e+00 1.895749799129222168e+01
2.000000000000000000e+00 1.895727699846504777e+01
2.000000000000000000e+00 1.895644202768976427e+01
2.000000000000000000e+00 1.895514347037460823e+01
2.000000000000000000e+00 1.895449899524469473e+01
2.000000000000000000e+00 1.895401683501692602e+01
2.000000000000000000e+00 1.895359793848366436e+01
2.000000000000000000e+00 1.895267977965415440e+01
2.000000000000000000e+00 1.895142587643623244e+01
2.000000000000000000e+00 1.895091822119080049e+01
2.000000000000000000e+00 1.894990486803776264e+01
2.000000000000000000e+00 1.894960384956411303e+01
2.000000000000000000e+00 1.894878877571181874e+01
2.000000000000000000e+00 1.894782216144335862e+01
2.000000000000000000e+00 1.894715865960377243e+01
2.000000000000000000e+00 1.894663739714037476e+01
2.000000000000000000e+00 1.894648076833075123e+01
2.000000000000000000e+00 1.894542199315998232e+01
2.000000000000000000e+00 1.894448263388012421e+01
2.000000000000000000e+00 1.894438953964353090e+01
2.000000000000000000e+00 1.894324409120930142e+01
2.000000000000000000e+00 1.894293147894716967e+01
2.000000000000000000e+00 1.894222534586281270e+01
2.000000000000000000e+00 1.894063652934113051e+01
2.000000000000000000e+00 1.893988970962727691e+01
2.000000000000000000e+00 1.893933866583077474e+01
2.000000000000000000e+00 1.893814129075733987e+01
2.000000000000000000e+00 1.893801380577079385e+01
2.000000000000000000e+00 1.893722019514075328e+01
2.000000000000000000e+00 1.893665883577943632e+01
2.000000000000000000e+00 1.893614559780002082e+01
2.000000000000000000e+00 1.893516629310610710e+01
2.000000000000000000e+00 1.893391435159200142e+01
2.000000000000000000e+00 1.893356938762153518e+01
2.000000000000000000e+00 1.893242974498559050e+01
2.000000000000000000e+00 1.893187305984434587e+01
2.000000000000000000e+00 1.893122893208779800e+01
2.000000000000000000e+00 1.893001076095588076e+01
2.000000000000000000e+00 1.892959103128692533e+01
2.000000000000000000e+00 1.892913335019204624e+01
2.000000000000000000e+00 1.892841084135283936e+01
2.000000000000000000e+00 1.892779775260557784e+01
2.000000000000000000e+00 1.892722619043721366e+01
2.000000000000000000e+00 1.892668704572546901e+01
2.000000000000000000e+00 1.892500428972908466e+01
2.000000000000000000e+00 1.892447532095537710e+01
2.000000000000000000e+00 1.892364374732143162e+01
2.000000000000000000e+00 1.892246408460104234e+01
2.000000000000000000e+00 1.892225528457631611e+01
2.000000000000000000e+00 1.892163135268791407e+01
2.000000000000000000e+00 1.892089432184872422e+01
2.000000000000000000e+00 1.892056968487992918e+01
2.000000000000000000e+00 1.892024329720919695e+01
2.000000000000000000e+00 1.891969154519789598e+01
2.000000000000000000e+00 1.891923329258484543e+01
2.000000000000000000e+00 1.891783450015133639e+01
2.000000000000000000e+00 1.891668012850009006e+01
2.000000000000000000e+00 1.891601555812204793e+01
2.000000000000000000e+00 1.891565266216370489e+01
2.000000000000000000e+00 1.891468838224280802e+01
2.000000000000000000e+00 1.891405698796260992e+01
2.000000000000000000e+00 1.891258138565499181e+01
2.000000000000000000e+00 1.891175973521492892e+01
2.000000000000000000e+00 1.891161849263397343e+01
2.000000000000000000e+00 1.891045920943778569e+01
2.000000000000000000e+00 1.890985056625314087e+01
2.000000000000000000e+00 1.890945216979282151e+01
2.000000000000000000e+00 1.890819101657887913e+01
2.000000000000000000e+00 1.890784034591359486e+01
2.000000000000000000e+00 1.890701380333950610e+01
2.000000000000000000e+00 1.890681283976547888e+01
2.000000000000000000e+00 1.890604668819029399e+01
2.000000000000000000e+00 1.890521225135750427e+01
2.000000000000000000e+00 1.890386179350902651e+01
2.000000000000000000e+00 1.890382209672800329e+01
2.000000000000000000e+00 1.890302608688502772e+01
2.000000000000000000e+00 1.890164909963301554e+01
2.000000000000000000e+00 1.890129703842501030e+01
2.000000000000000000e+00 1.890070222848887838e+01
2.000000000000000000e+00 1.890029384756363484e+01
2.000000000000000000e+00 1.890011934209884359e+01
2.000000000000000000e+00 1.889927497982261784e+01
2.000000000000000000e+00 1.889777036686545131e+01
2.000000000000000000e+00 1.889706896637706990e+01
2.000000000000000000e+00 1.889673018139048821e+01
2.000000000000000000e+00 1.889534195660887406e+01
2.000000000000000000e+00 1.889492429597196121e+01
2.000000000000000000e+00 1.889446722968514081e+01
2.000000000000000000e+00 1.889406373365074288e+01
2.000000000000000000e+00 1.889294822924435380e+01
2.000000000000000000e+00 1.889147390638115809e+01
2.000000000000000000e+00 1.889099598702490468e+01
2.000000000000000000e+00 1.889049969288328867e+01
2.000000000000000000e+00 1.889034830992603631e+01
2.000000000000000000e+00 1.888890698751366770e+01
2.000000000000000000e+00 1.888876376763517229e+01
2.000000000000000000e+00 1.888772837433016960e+01
2.000000000000000000e+00 1.888701016865276117e+01
2.000000000000000000e+00 1.888637949658349768e+01
2.000000000000000000e+00 1.888523294113448614e+01
2.000000000000000000e+00 1.888511884565751231e+01
2.000000000000000000e+00 1.888364247205855051e+01
2.000000000000000000e+00 1.888337319965913608e+01
2.000000000000000000e+00 1.888292364173981852e+01
2.000000000000000000e+00 1.888145006833250861e+01
2.000000000000000000e+00 1.888133775970182882e+01
2.000000000000000000e+00 1.888046973753234070e+01
2.000000000000000000e+00 1.887998201118019281e+01
2.000000000000000000e+00 1.887919866567084881e+01
2.000000000000000000e+00 1.887891875924515972e+01
2.000000000000000000e+00 1.887798667021160881e+01
2.000000000000000000e+00 1.887748666399977893e+01
2.000000000000000000e+00 1.887684319203704675e+01
2.000000000000000000e+00 1.887625733689019469e+01
2.000000000000000000e+00 1.887547008266851378e+01
2.000000000000000000e+00 1.887498307315911816e+01
2.000000000000000000e+00 1.887370824791560509e+01
2.000000000000000000e+00 1.887357531665943711e+01
2.000000000000000000e+00 1.887226891165467890e+01
2.000000000000000000e+00 1.887192761900332272e+01
2.000000000000000000e+00 1.887136160850578648e+01
2.000000000000000000e+00 1.887010362993218138e+01
2.000000000000000000e+00 1.886999791728988640e+01
2.000000000000000000e+00 1.886934928563029956e+01
2.000000000000000000e+00 1.886837056674192681e+01
2.000000000000000000e+00 1.886752833610403002e+01
2.000000000000000000e+00 1.886672045391060237e+01
2.000000000000000000e+00 1.886558423529191941e+01
2.000000000000000000e+00 1.886519923521438002e+01
2.000000000000000000e+00 1.886408707379939997e+01
2.000000000000000000e+00 1.886398922700356451e+01
2.000000000000000000e+00 1.886309645445330929e+01
2.000000000000000000e+00 1.886280377966783917e+01
2.000000000000000000e+00 1.886218631605714435e+01
2.000000000000000000e+00 1.886150124426998786e+01
2.000000000000000000e+00 1.886118441385407962e+01
2.000000000000000000e+00 1.886080377072596193e+01
2.000000000000000000e+00 1.886011099717702422e+01
2.000000000000000000e+00 1.885919036467077348e+01
2.000000000000000000e+00 1.885851056036652196e+01
2.000000000000000000e+00 1.885788732039785742e+01
2.000000000000000000e+00 1.885691576012225212e+01
2.000000000000000000e+00 1.885600943145781372e+01
2.000000000000000000e+00 1.885503189391822687e+01
2.000000000000000000e+00 1.885431543349081807e+01
2.000000000000000000e+00 1.885378164400419720e+01
2.000000000000000000e+00 1.885337538250499279e+01
2.000000000000000000e+00 1.885224109834732076e+01
2.000000000000000000e+00 1.885169033910459291e+01
2.000000000000000000e+00 1.885092586185968599e+01
2.000000000000000000e+00 1.885019184639592638e+01
2.000000000000000000e+00 1.884956801806378834e+01
2.000000000000000000e+00 1.884911318266314595e+01
2.000000000000000000e+00 1.884831874485739078e+01
2.000000000000000000e+00 1.884756280717881793e+01
2.000000000000000000e+00 1.884674908206857324e+01
2.000000000000000000e+00 1.884602141836972677e+01
2.000000000000000000e+00 1.884584338183868368e+01
2.000000000000000000e+00 1.884516926876727183e+01
2.000000000000000000e+00 1.884427575039055824e+01
2.000000000000000000e+00 1.884366725255194908e+01
2.000000000000000000e+00 1.884253105716636156e+01
2.000000000000000000e+00 1.884162665727430763e+01
2.000000000000000000e+00 1.884108719907168705e+01
2.000000000000000000e+00 1.884000862765077855e+01
2.000000000000000000e+00 1.883942975297051348e+01
2.000000000000000000e+00 1.883936462980458870e+01
2.000000000000000000e+00 1.883886362752387811e+01
2.000000000000000000e+00 1.883822156268893266e+01
2.000000000000000000e+00 1.883751113914339115e+01
2.000000000000000000e+00 1.883600723561062651e+01
2.000000000000000000e+00 1.883591716106802849e+01
2.000000000000000000e+00 1.883514607179347067e+01
2.000000000000000000e+00 1.883431936375642479e+01
2.000000000000000000e+00 1.883415337678865242e+01
2.000000000000000000e+00 1.883377175509923518e+01
2.000000000000000000e+00 1.883265974317472313e+01
2.000000000000000000e+00 1.883220095130153737e+01
2.000000000000000000e+00 1.883128398198634557e+01
2.000000000000000000e+00 1.883091773871919017e+01
2.000000000000000000e+00 1.883008901109127464e+01
2.000000000000000000e+00 1.882936683939774980e+01
2.000000000000000000e+00 1.882822576968169415e+01
2.000000000000000000e+00 1.882728929169234178e+01
2.000000000000000000e+00 1.882651921132490003e+01
2.000000000000000000e+00 1.882604359957356621e+01
2.000000000000000000e+00 1.882544545883423837e+01
2.000000000000000000e+00 1.882466316352515889e+01
2.000000000000000000e+00 1.882292531926633572e+01
2.000000000000000000e+00 1.882262519921697219e+01
2.000000000000000000e+00 1.882184927396107810e+01
2.000000000000000000e+00 1.882040045042099052e+01
2.000000000000000000e+00 1.881967203572137137e+01
2.000000000000000000e+00 1.881892743110569910e+01
2.000000000000000000e+00 1.881822513848428358e+01
2.000000000000000000e+00 1.881787770770942814e+01
2.000000000000000000e+00 1.881780732484430274e+01
2.000000000000000000e+00 1.881717616864265707e+01
2.000000000000000000e+00 1.881615207026532843e+01
2.000000000000000000e+00 1.881522472833425752e+01
2.000000000000000000e+00 1.881505850977261574e+01
2.000000000000000000e+00 1.881452650771919366e+01
2.000000000000000000e+00 1.881380227584816112e+01
2.000000000000000000e+00 1.881337085784636542e+01
2.000000000000000000e+00 1.881273527616049890e+01
2.000000000000000000e+00 1.881215610989279341e+01
2.000000000000000000e+00 1.881081560110549233e+01
2.000000000000000000e+00 1.881008058523932291e+01
2.000000000000000000e+00 1.880948219514522179e+01
2.000000000000000000e+00 1.880925990040520901e+01
2.000000000000000000e+00 1.880900814248193242e+01
2.000000000000000000e+00 1.880859244379137252e+01
2.000000000000000000e+00 1.880755196648979677e+01
2.000000000000000000e+00 1.880732728634233197e+01
2.000000000000000000e+00 1.880555501692118980e+01
2.000000000000000000e+00 1.880464189702776068e+01
2.000000000000000000e+00 1.880376459383899856e+01
2.000000000000000000e+00 1.880323073079791385e+01
2.000000000000000000e+00 1.880272171099788991e+01
2.000000000000000000e+00 1.880251676108354530e+01
2.000000000000000000e+00 1.880124933600354709e+01
2.000000000000000000e+00 1.880021264170967754e+01
2.000000000000000000e+00 1.879965225827340092e+01
2.000000000000000000e+00 1.879901710576703522e+01
2.000000000000000000e+00 1.879824073448617128e+01
2.000000000000000000e+00 1.879820048804413446e+01
2.000000000000000000e+00 1.879755915156228951e+01
2.000000000000000000e+00 1.879583294865291521e+01
2.000000000000000000e+00 1.879514155745919979e+01
2.000000000000000000e+00 1.879471352006174456e+01
2.000000000000000000e+00 1.879381184879805744e+01
2.000000000000000000e+00 1.879348689186070231e+01
2.000000000000000000e+00 1.879290993750080219e+01
2.000000000000000000e+00 1.879233512276933382e+01
2.000000000000000000e+00 1.879197399351576792e+01
2.000000000000000000e+00 1.879068191638986107e+01
2.000000000000000000e+00 1.878932440335936960e+01
2.000000000000000000e+00 1.878853812273045776e+01
2.000000000000000000e+00 1.878752326439353482e+01
2.000000000000000000e+00 1.878715918093931592e+01
2.000000000000000000e+00 1.878628439456975130e+01
2.000000000000000000e+00 1.878553086764358326e+01
2.000000000000000000e+00 1.878461191034876521e+01
2.000000000000000000e+00 1.878420232425995096e+01
2.000000000000000000e+00 1.878353433352747004e+01
2.000000000000000000e+00 1.878338841290824135e+01
2.000000000000000000e+00 1.878194039578821517e+01
2.000000000000000000e+00 1.878123311344625890e+01
2.000000000000000000e+00 1.878080402181419117e+01
2.000000000000000000e+00 1.878037622258940331e+01
2.000000000000000000e+00 1.877957679645485101e+01
2.000000000000000000e+00 1.877811747020955480e+01
2.000000000000000000e+00 1.877728275611358555e+01
2.000000000000000000e+00 1.877669012513122127e+01
2.000000000000000000e+00 1.877644365945658222e+01
2.000000000000000000e+00 1.877610365517365310e+01
2.000000000000000000e+00 1.877532440422539750e+01
2.000000000000000000e+00 1.877463456051102142e+01
2.000000000000000000e+00 1.877404279415885924e+01
2.000000000000000000e+00 1.877276521544893484e+01
2.000000000000000000e+00 1.877233168185782475e+01
2.000000000000000000e+00 1.877094314565711031e+01
2.000000000000000000e+00 1.877008204662812929e+01
2.000000000000000000e+00 1.876970980200631445e+01
2.000000000000000000e+00 1.876920594273466847e+01
2.000000000000000000e+00 1.876879720487777448e+01
2.000000000000000000e+00 1.876803706478401779e+01
2.000000000000000000e+00 1.876770200659852961e+01
2.000000000000000000e+00 1.876682557990653777e+01
2.000000000000000000e+00 1.876528400202281333e+01
2.000000000000000000e+00 1.876421068122452596e+01
2.000000000000000000e+00 1.876393189443221843e+01
2.000000000000000000e+00 1.876367359625401576e+01
2.000000000000000000e+00 1.876306736297092925e+01
2.000000000000000000e+00 1.876222959185723127e+01
2.000000000000000000e+00 1.876123937783938800e+01
2.000000000000000000e+00 1.876016811531115280e+01
2.000000000000000000e+00 1.875979346168346851e+01
2.000000000000000000e+00 1.875865239332751955e+01
2.000000000000000000e+00 1.875782527885449014e+01
2.000000000000000000e+00 1.875720522436283133e+01
2.000000000000000000e+00 1.875692314195262966e+01
2.000000000000000000e+00 1.875530119119672179e+01
2.000000000000000000e+00 1.875493583909803874e+01
2.000000000000000000e+00 1.875395071890158860e+01
2.000000000000000000e+00 1.875332007076983132e+01
2.000000000000000000e+00 1.875286839216978052e+01
2.000000000000000000e+00 1.875244437301470057e+01
2.000000000000000000e+00 1.875187414735198743e+01
2.000000000000000000e+00 1.875034995430782914e+01
2.000000000000000000e+00 1.874965142282109554e+01
2.000000000000000000e+00 1.874891402833188181e+01
2.000000000000000000e+00 1.874813636252054394e+01
2.000000000000000000e+00 1.874754417822684971e+01
2.000000000000000000e+00 1.874674731030525265e+01
2.000000000000000000e+00 1.874560787002292628e+01
2.000000000000000000e+00 1.874491766447971131e+01
2.000000000000000000e+00 1.874391213332584627e+01
2.000000000000000000e+00 1.874342752017955505e+01
2.000000000000000000e+00 1.874301279494978445e+01
2.000000000000000000e+00 1.874217098030862161e+01
2.000000000000000000e+00 1.874193363651282596e+01
2.000000000000000000e+00 1.874043561201784058e+01
2.000000000000000000e+00 1.874027841403966832e+01
2.000000000000000000e+00 1.873963689819657219e+01
2.000000000000000000e+00 1.873845161211209032e+01
2.000000000000000000e+00 1.873743823099942318e+01
2.000000000000000000e+00 1.873669147571084181e+01
2.000000000000000000e+00 1.873660339548959541e+01
2.000000000000000000e+00 1.873650258079019792e+01
2.000000000000000000e+00 1.873559779156341776e+01
2.000000000000000000e+00 1.873377633417242194e+01
2.000000000000000000e+00 1.873367777876335083e+01
2.000000000000000000e+00 1.873287179129559377e+01
2.000000000000000000e+00 1.873192604666109418e+01
2.000000000000000000e+00 1.873156177851989668e+01
2.000000000000000000e+00 1.873065420334373243e+01
2.000000000000000000e+00 1.873012486728590176e+01
2.000000000000000000e+00 1.872941558481929292e+01
2.000000000000000000e+00 1.872838180674339625e+01
2.000000000000000000e+00 1.872739300297333642e+01
2.000000000000000000e+00 1.872706125388576481e+01
2.000000000000000000e+00 1.872642647709198016e+01
2.000000000000000000e+00 1.872565788589306379e+01
2.000000000000000000e+00 1.872512251263873750e+01
2.000000000000000000e+00 1.872461502390508414e+01
2.000000000000000000e+00 1.872298392820735202e+01
2.000000000000000000e+00 1.872281791657112038e+01
2.000000000000000000e+00 1.872192492871961988e+01
2.000000000000000000e+00 1.872106616337710960e+01
2.000000000000000000e+00 1.872084169989200930e+01
2.000000000000000000e+00 1.871934635033021266e+01
2.000000000000000000e+00 1.871874032565247248e+01
2.000000000000000000e+00 1.871832325913251793e+01
2.000000000000000000e+00 1.871762140366116611e+01
2.000000000000000000e+00 1.871682509469382083e+01
2.000000000000000000e+00 1.871667072424922651e+01
2.000000000000000000e+00 1.871568218132724581e+01
2.000000000000000000e+00 1.871510905754337983e+01
2.000000000000000000e+00 1.871452158100596463e+01
2.000000000000000000e+00 1.871387916549316444e+01
2.000000000000000000e+00 1.871296937989264819e+01
2.000000000000000000e+00 1.871190958702142026e+01
2.000000000000000000e+00 1.871051272710999669e+01
2.000000000000000000e+00 1.870967962023670239e+01
2.000000000000000000e+00 1.870954241735680768e+01
2.000000000000000000e+00 1.870760858557552808e+01
2.000000000000000000e+00 1.870716616211384675e+01
2.000000000000000000e+00 1.870705930459367039e+01
2.000000000000000000e+00 1.870594694040926953e+01
2.000000000000000000e+00 1.870577421341339885e+01
2.000000000000000000e+00 1.870489864796676116e+01
2.000000000000000000e+00 1.870467850383829145e+01
2.000000000000000000e+00 1.870341529553986604e+01
2.000000000000000000e+00 1.870262165541362620e+01
2.000000000000000000e+00 1.870184564252204495e+01
2.000000000000000000e+00 1.870057485951718590e+01
2.000000000000000000e+00 1.870038176870610869e+01
2.000000000000000000e+00 1.869925417161477199e+01
2.000000000000000000e+00 1.869834134051415120e+01
2.000000000000000000e+00 1.869806173610734135e+01
2.000000000000000000e+00 1.869728157051056527e+01
2.000000000000000000e+00 1.869677903311134060e+01
2.000000000000000000e+00 1.869615645127472803e+01
2.000000000000000000e+00 1.869548330155101823e+01
2.000000000000000000e+00 1.869502424624859671e+01
2.000000000000000000e+00 1.869313707427612314e+01
2.000000000000000000e+00 1.869244979875893620e+01
2.000000000000000000e+00 1.869190974724996224e+01
2.000000000000000000e+00 1.869083453389722393e+01
2.000000000000000000e+00 1.869034054759908869e+01
2.000000000000000000e+00 1.868925772434067412e+01
2.000000000000000000e+00 1.868888488462152964e+01
2.000000000000000000e+00 1.868810852020648738e+01
2.000000000000000000e+00 1.868658870769654712e+01
2.000000000000000000e+00 1.868637078750524694e+01
2.000000000000000000e+00 1.868615740023877336e+01
2.000000000000000000e+00 1.868428800289815683e+01
2.000000000000000000e+00 1.868399238470854229e+01
2.000000000000000000e+00 1.868286935704719554e+01
2.000000000000000000e+00 1.868224795514625924e+01
2.000000000000000000e+00 1.868078771376619329e+01
2.000000000000000000e+00 1.868046696651875038e+01
2.000000000000000000e+00 1.867963662193031382e+01
2.000000000000000000e+00 1.867953876188063944e+01
2.000000000000000000e+00 1.867821398415976475e+01
2.000000000000000000e+00 1.867663987126887903e+01
2.000000000000000000e+00 1.867627700449534345e+01
2.000000000000000000e+00 1.867606556693675302e+01
2.000000000000000000e+00 1.867569696651751698e+01
2.000000000000000000e+00 1.867442535315581509e+01
2.000000000000000000e+00 1.867393862896532042e+01
2.000000000000000000e+00 1.867231602427749237e+01
2.000000000000000000e+00 1.867135487897624913e+01
2.000000000000000000e+00 1.867095465565238399e+01
2.000000000000000000e+00 1.867066185606061168e+01
2.000000000000000000e+00 1.866970439860357445e+01
2.000000000000000000e+00 1.866904537447032908e+01
2.000000000000000000e+00 1.866842090672773580e+01
2.000000000000000000e+00 1.866800132143692181e+01
2.000000000000000000e+00 1.866653027351231131e+01
2.000000000000000000e+00 1.866539973562392163e+01
2.000000000000000000e+00 1.866492676164507003e+01
2.000000000000000000e+00 1.866461626701868681e+01
2.000000000000000000e+00 1.866410834990114864e+01
2.000000000000000000e+00 1.866342172487325968e+01
2.000000000000000000e+00 1.866157188185316329e+01
2.000000000000000000e+00 1.866084765545408786e+01
2.000000000000000000e+00 1.865988237074097711e+01
2.000000000000000000e+00 1.865930875867568162e+01
2.000000000000000000e+00 1.865854866621944907e+01
2.000000000000000000e+00 1.865779997485873665e+01
2.000000000000000000e+00 1.865720225991275427e+01
2.000000000000000000e+00 1.865623416898165132e+01
2.000000000000000000e+00 1.865601971868680309e+01
2.000000000000000000e+00 1.865465137070713908e+01
2.000000000000000000e+00 1.865370367789035555e+01
2.000000000000000000e+00 1.865286071786965394e+01
2.000000000000000000e+00 1.865234195546849350e+01
2.000000000000000000e+00 1.865193604281533979e+01
2.000000000000000000e+00 1.865144322834614243e+01
2.000000000000000000e+00 1.865071464586477035e+01
2.000000000000000000e+00 1.865009110735793740e+01
2.000000000000000000e+00 1.864972887616967157e+01
2.000000000000000000e+00 1.864902019769838759e+01
2.000000000000000000e+00 1.864815052512637195e+01
2.000000000000000000e+00 1.864802765246135863e+01
2.000000000000000000e+00 1.864670144706552435e+01
2.000000000000000000e+00 1.864605329007675039e+01
2.000000000000000000e+00 1.864504218979719496e+01
2.000000000000000000e+00 1.864441635942461772e+01
2.000000000000000000e+00 1.864305823304917809e+01
2.000000000000000000e+00 1.864274635621998755e+01
2.000000000000000000e+00 1.864149166864682883e+01
2.000000000000000000e+00 1.864098648221671439e+01
2.000000000000000000e+00 1.864013143853767929e+01
2.000000000000000000e+00 1.863944743304488583e+01
2.000000000000000000e+00 1.863813259981242254e+01
2.000000000000000000e+00 1.863782382068016474e+01
2.000000000000000000e+00 1.863777976308730544e+01
2.000000000000000000e+00 1.863756815024094493e+01
2.000000000000000000e+00 1.863666317165107955e+01
2.000000000000000000e+00 1.863537441733037880e+01
2.000000000000000000e+00 1.863477376470741476e+01
2.000000000000000000e+00 1.863381510190937362e+01
2.000000000000000000e+00 1.863325991848590135e+01
2.000000000000000000e+00 1.863236168615893007e+01
2.000000000000000000e+00 1.863151507960579778e+01
2.000000000000000000e+00 1.863082208970414655e+01
2.000000000000000000e+00 1.863060415986026186e+01
2.000000000000000000e+00 1.862940117575177013e+01
2.000000000000000000e+00 1.862917986473008725e+01
2.000000000000000000e+00 1.862796829395026421e+01
2.000000000000000000e+00 1.862780178421655108e+01
2.000000000000000000e+00 1.862650906079160151e+01
2.000000000000000000e+00 1.862574294527637520e+01
2.000000000000000000e+00 1.862505607482614067e+01
2.000000000000000000e+00 1.862391957742590165e+01
2.000000000000000000e+00 1.862366090730176893e+01
2.000000000000000000e+00 1.862220875096490147e+01
2.000000000000000000e+00 1.862048580648996676e+01
2.000000000000000000e+00 1.862002686068184687e+01
2.000000000000000000e+00 1.861969736651560936e+01
2.000000000000000000e+00 1.861932987207854850e+01
2.000000000000000000e+00 1.861897964917957893e+01
2.000000000000000000e+00 1.861780023644842785e+01
2.000000000000000000e+00 1.861712190128271160e+01
2.000000000000000000e+00 1.861659863721828856e+01
2.000000000000000000e+00 1.861545026648462198e+01
2.000000000000000000e+00 1.861428041003432199e+01
2.000000000000000000e+00 1.861408031430483945e+01
2.000000000000000000e+00 1.861277489280544373e+01
2.000000000000000000e+00 1.861249356293100732e+01
2.000000000000000000e+00 1.861157218373807254e+01
2.000000000000000000e+00 1.861013757055357232e+01
2.000000000000000000e+00 1.860910343999875494e+01
2.000000000000000000e+00 1.860898067104495368e+01
2.000000000000000000e+00 1.860816217878196710e+01
2.000000000000000000e+00 1.860724864631401232e+01
2.000000000000000000e+00 1.860693344991289777e+01
2.000000000000000000e+00 1.860618861245829692e+01
2.000000000000000000e+00 1.860573985100056760e+01
2.000000000000000000e+00 1.860510824722866730e+01
2.000000000000000000e+00 1.860431317775717375e+01
2.000000000000000000e+00 1.860374753837543338e+01
2.000000000000000000e+00 1.860292319827995300e+01
2.000000000000000000e+00 1.860152426137965165e+01
2.000000000000000000e+00 1.860083935676962597e+01
2.000000000000000000e+00 1.860055228386558923e+01
2.000000000000000000e+00 1.859938895903496103e+01
2.000000000000000000e+00 1.859897320604778415e+01
2.000000000000000000e+00 1.859774532409030456e+01
2.000000000000000000e+00 1.859650788102718977e+01
2.000000000000000000e+00 1.859604991063132573e+01
2.000000000000000000e+00 1.859571262411882486e+01
2.000000000000000000e+00 1.859519823217748069e+01
2.000000000000000000e+00 1.859356201176472112e+01
2.000000000000000000e+00 1.859297101324100510e+01
2.000000000000000000e+00 1.859278847256539891e+01
2.000000000000000000e+00 1.859172595398942107e+01
2.000000000000000000e+00 1.859155050699322942e+01
2.000000000000000000e+00 1.859012509946025915e+01
2.000000000000000000e+00 1.858977441939116915e+01
2.000000000000000000e+00 1.858914686683409201e+01
2.000000000000000000e+00 1.858832838083723260e+01
2.000000000000000000e+00 1.858716260995311487e+01
2.000000000000000000e+00 1.858662962805037822e+01
2.000000000000000000e+00 1.858600529240048260e+01
2.000000000000000000e+00 1.858532052887277430e+01
2.000000000000000000e+00 1.858519606072492891e+01
2.000000000000000000e+00 1.858404850965104771e+01
2.000000000000000000e+00 1.858328960307605016e+01
2.000000000000000000e+00 1.858209425120766056e+01
2.000000000000000000e+00 1.858197274458671444e+01
2.000000000000000000e+00 1.858091836975772893e+01
2.000000000000000000e+00 1.858041360605902170e+01
2.000000000000000000e+00 1.857927495931427941e+01
2.000000000000000000e+00 1.857837035241693258e+01
2.000000000000000000e+00 1.857802052983306851e+01
2.000000000000000000e+00 1.857658850061573474e+01
2.000000000000000000e+00 1.857651148629683391e+01
2.000000000000000000e+00 1.857591328375190542e+01
2.000000000000000000e+00 1.857492036969232885e+01
2.000000000000000000e+00 1.857419827237907839e+01
2.000000000000000000e+00 1.857264605938110691e+01
2.000000000000000000e+00 1.857256833151218700e+01
2.000000000000000000e+00 1.857238320152240973e+01
2.000000000000000000e+00 1.857183448540990867e+01
2.000000000000000000e+00 1.857048532638017591e+01
2.000000000000000000e+00 1.857028342125335740e+01
2.000000000000000000e+00 1.856923365753448962e+01
2.000000000000000000e+00 1.856873168627247495e+01
2.000000000000000000e+00 1.856824076790988798e+01
2.000000000000000000e+00 1.856652898467545754e+01
2.000000000000000000e+00 1.856465676016226851e+01
2.000000000000000000e+00 1.856362232206927487e+01
2.000000000000000000e+00 1.856296903461813841e+01
2.000000000000000000e+00 1.856230933342325073e+01
2.000000000000000000e+00 1.856177255446807450e+01
2.000000000000000000e+00 1.856118493183108598e+01
2.000000000000000000e+00 1.856059660732828220e+01
2.000000000000000000e+00 1.856031160439146888e+01
2.000000000000000000e+00 1.855950469698687044e+01
2.000000000000000000e+00 1.855877362776449147e+01
2.000000000000000000e+00 1.855825154415146017e+01
2.000000000000000000e+00 1.855779317901913572e+01
2.000000000000000000e+00 1.855644932545174797e+01
2.000000000000000000e+00 1.855639672246966754e+01
2.000000000000000000e+00 1.855497083766534061e+01
2.000000000000000000e+00 1.855455571427564010e+01
2.000000000000000000e+00 1.855374101697063338e+01
2.000000000000000000e+00 1.855314733929898097e+01
2.000000000000000000e+00 1.855293045685374409e+01
2.000000000000000000e+00 1.855233969996343291e+01
2.000000000000000000e+00 1.855120606018936513e+01
2.000000000000000000e+00 1.855096800281884484e+01
2.000000000000000000e+00 1.855008969243694494e+01
2.000000000000000000e+00 1.854955364943730700e+01
2.000000000000000000e+00 1.854825365112483837e+01
2.000000000000000000e+00 1.854774169842113807e+01
2.000000000000000000e+00 1.854749475854956842e+01
2.000000000000000000e+00 1.854664962221864855e+01
2.000000000000000000e+00 1.854557141543405407e+01
2.000000000000000000e+00 1.854476732181663934e+01
2.000000000000000000e+00 1.854434061126710986e+01
2.000000000000000000e+00 1.854327747361497813e+01
2.000000000000000000e+00 1.854288081843473890e+01
2.000000000000000000e+00 1.854141359182569815e+01
2.000000000000000000e+00 1.854123023675163395e+01
2.000000000000000000e+00 1.854034018280555074e+01
2.000000000000000000e+00 1.853985316088784785e+01
2.000000000000000000e+00 1.853896725986702165e+01
2.000000000000000000e+00 1.853855804834688570e+01
2.000000000000000000e+00 1.853758540800932408e+01
2.000000000000000000e+00 1.853706735794022364e+01
2.000000000000000000e+00 1.853699613361416354e+01
2.000000000000000000e+00 1.853584006735876599e+01
2.000000000000000000e+00 1.853542307686156221e+01
2.000000000000000000e+00 1.853468664771775209e+01
2.000000000000000000e+00 1.853395191716991519e+01
2.000000000000000000e+00 1.853315608569892348e+01
2.000000000000000000e+00 1.853270721363924878e+01
2.000000000000000000e+00 1.853119255581477276e+01
2.000000000000000000e+00 1.853071856120478955e+01
2.000000000000000000e+00 1.852923438629555619e+01
2.000000000000000000e+00 1.852868606526731909e+01
2.000000000000000000e+00 1.852712602422550603e+01
2.000000000000000000e+00 1.852649785204406996e+01
2.000000000000000000e+00 1.852581157533334277e+01
2.000000000000000000e+00 1.852529648799480100e+01
2.000000000000000000e+00 1.852416261748381388e+01
2.000000000000000000e+00 1.852400795800897271e+01
2.000000000000000000e+00 1.852309011013139539e+01
2.000000000000000000e+00 1.852266616438465618e+01
2.000000000000000000e+00 1.852142595463707053e+01
2.000000000000000000e+00 1.852103445802545778e+01
2.000000000000000000e+00 1.852044400245788225e+01
2.000000000000000000e+00 1.851998974522203767e+01
2.000000000000000000e+00 1.851946102659896809e+01
2.000000000000000000e+00 1.851875631848103154e+01
2.000000000000000000e+00 1.851793821023037623e+01
2.000000000000000000e+00 1.851689647726170307e+01
2.000000000000000000e+00 1.851649921140952770e+01
2.000000000000000000e+00 1.851542612862854398e+01
2.000000000000000000e+00 1.851495177068125031e+01
2.000000000000000000e+00 1.851432152299248202e+01
2.000000000000000000e+00 1.851365203307130258e+01
2.000000000000000000e+00 1.851223717884391462e+01
2.000000000000000000e+00 1.851125211063615694e+01
2.000000000000000000e+00 1.851024137081934029e+01
2.000000000000000000e+00 1.850975005302187526e+01
2.000000000000000000e+00 1.850926528309542007e+01
2.000000000000000000e+00 1.850873656731867811e+01
2.000000000000000000e+00 1.850847131209676277e+01
2.000000000000000000e+00 1.850716821488802921e+01
2.000000000000000000e+00 1.850678060748268550e+01
2.000000000000000000e+00 1.850546543392317744e+01
2.000000000000000000e+00 1.850441691736938310e+01
2.000000000000000000e+00 1.850435276064588308e+01
2.000000000000000000e+00 1.850297144356714796e+01
2.000000000000000000e+00 1.850283158860196053e+01
2.000000000000000000e+00 1.850189571402736277e+01
2.000000000000000000e+00 1.850124699048958732e+01
2.000000000000000000e+00 1.850029973562383745e+01
2.000000000000000000e+00 1.849885805670285777e+01
2.000000000000000000e+00 1.849864979859571434e+01
2.000000000000000000e+00 1.849790344684205223e+01
2.000000000000000000e+00 1.849714083067388160e+01
2.000000000000000000e+00 1.849651524178173645e+01
2.000000000000000000e+00 1.849593835145176257e+01
2.000000000000000000e+00 1.849536089671859429e+01
2.000000000000000000e+00 1.849450023489841755e+01
2.000000000000000000e+00 1.849391330405084943e+01
2.000000000000000000e+00 1.849237008254712578e+01
2.000000000000000000e+00 1.849209098499619941e+01
2.000000000000000000e+00 1.849074581166357234e+01
2.000000000000000000e+00 1.849056422996417126e+01
2.000000000000000000e+00 1.849014380217425568e+01
2.000000000000000000e+00 1.848940788746477892e+01
2.000000000000000000e+00 1.848862608057786261e+01
2.000000000000000000e+00 1.848738179075481369e+01
2.000000000000000000e+00 1.848671608852936643e+01
2.000000000000000000e+00 1.848630350088625107e+01
2.000000000000000000e+00 1.848578899626044603e+01
2.000000000000000000e+00 1.848524819153604071e+01
2.000000000000000000e+00 1.848367227149171299e+01
2.000000000000000000e+00 1.848317856399832593e+01
2.000000000000000000e+00 1.848228699879156167e+01
2.000000000000000000e+00 1.848137251389771407e+01
2.000000000000000000e+00 1.848051457204342540e+01
2.000000000000000000e+00 1.847979602862065818e+01
2.000000000000000000e+00 1.847863186788479339e+01
2.000000000000000000e+00 1.847822037232680970e+01
2.000000000000000000e+00 1.847802615385554148e+01
2.000000000000000000e+00 1.847725834534847777e+01
2.000000000000000000e+00 1.847702488375246688e+01
2.000000000000000000e+00 1.847621004201195305e+01
2.000000000000000000e+00 1.847561869871585216e+01
2.000000000000000000e+00 1.847460878727147460e+01
2.000000000000000000e+00 1.847387851975599204e+01
2.000000000000000000e+00 1.847309399609777003e+01
2.000000000000000000e+00 1.847256239493071206e+01
2.000000000000000000e+00 1.847145193906601435e+01
2.000000000000000000e+00 1.847087547112862893e+01
2.000000000000000000e+00 1.847004078854805798e+01
2.000000000000000000e+00 1.846927733233328794e+01
2.000000000000000000e+00 1.846865167177390177e+01
2.000000000000000000e+00 1.846765357312825273e+01
2.000000000000000000e+00 1.846727427353434337e+01
2.000000000000000000e+00 1.846684233888957394e+01
2.000000000000000000e+00 1.846620557255080186e+01
2.000000000000000000e+00 1.846550247229216879e+01
2.000000000000000000e+00 1.846476465056286642e+01
2.000000000000000000e+00 1.846383750425857073e+01
2.000000000000000000e+00 1.846371004821376971e+01
2.000000000000000000e+00 1.846244437462095789e+01
2.000000000000000000e+00 1.846145550711334948e+01
2.000000000000000000e+00 1.846115924491132532e+01
2.000000000000000000e+00 1.845977956405433673e+01
2.000000000000000000e+00 1.845942543977717776e+01
2.000000000000000000e+00 1.845853127386336467e+01
2.000000000000000000e+00 1.845786394680164832e+01
2.000000000000000000e+00 1.845702265198687186e+01
2.000000000000000000e+00 1.845665950284405099e+01
2.000000000000000000e+00 1.845625619199086387e+01
2.000000000000000000e+00 1.845518502394229543e+01
2.000000000000000000e+00 1.845471994407799343e+01
2.000000000000000000e+00 1.845341590815910493e+01
2.000000000000000000e+00 1.845336622568693485e+01
2.000000000000000000e+00 1.845225387971526843e+01
2.000000000000000000e+00 1.845145852144509746e+01
2.000000000000000000e+00 1.845032261761400250e+01
2.000000000000000000e+00 1.845028921469797112e+01
2.000000000000000000e+00 1.844928449917421176e+01
2.000000000000000000e+00 1.844844940764937391e+01
2.000000000000000000e+00 1.844820077461821128e+01
2.000000000000000000e+00 1.844724174618768231e+01
2.000000000000000000e+00 1.844654350267359177e+01
2.000000000000000000e+00 1.844603971809237208e+01
2.000000000000000000e+00 1.844548861819590613e+01
2.000000000000000000e+00 1.844482979454425120e+01
2.000000000000000000e+00 1.844426740247410379e+01
2.000000000000000000e+00 1.844287898498662059e+01
2.000000000000000000e+00 1.844207894738284992e+01
2.000000000000000000e+00 1.844174755313094494e+01
2.000000000000000000e+00 1.844112264525969636e+01
2.000000000000000000e+00 1.844047554372294329e+01
2.000000000000000000e+00 1.843969532454666549e+01
2.000000000000000000e+00 1.843872696178564041e+01
2.000000000000000000e+00 1.843787719900804589e+01
2.000000000000000000e+00 1.843743453147189371e+01
2.000000000000000000e+00 1.843673351992578802e+01
2.000000000000000000e+00 1.843515036766118342e+01
2.000000000000000000e+00 1.843438241715858084e+01
2.000000000000000000e+00 1.843389645640631613e+01
2.000000000000000000e+00 1.843355573694523031e+01
2.000000000000000000e+00 1.843274916540050512e+01
2.000000000000000000e+00 1.843209100352662588e+01
2.000000000000000000e+00 1.843124115386707729e+01
2.000000000000000000e+00 1.843118518266336991e+01
2.000000000000000000e+00 1.843017450492324016e+01
2.000000000000000000e+00 1.842917797615253406e+01
2.000000000000000000e+00 1.842846690853042446e+01
2.000000000000000000e+00 1.842814787246389585e+01
2.000000000000000000e+00 1.842776525273668398e+01
2.000000000000000000e+00 1.842753028941259430e+01
2.000000000000000000e+00 1.842627695423614753e+01
2.000000000000000000e+00 1.842564999431001382e+01
2.000000000000000000e+00 1.842481995708113729e+01
2.000000000000000000e+00 1.842407088202687504e+01
2.000000000000000000e+00 1.842263399400405888e+01
2.000000000000000000e+00 1.842242464787169354e+01
2.000000000000000000e+00 1.842194347694278278e+01
2.000000000000000000e+00 1.842145816468061525e+01
2.000000000000000000e+00 1.842055338989099411e+01
2.000000000000000000e+00 1.842001254475455951e+01
2.000000000000000000e+00 1.841904965330649802e+01
2.000000000000000000e+00 1.841814923717266339e+01
2.000000000000000000e+00 1.841746885375554754e+01
2.000000000000000000e+00 1.841665636642355253e+01
2.000000000000000000e+00 1.841551767266534867e+01
2.000000000000000000e+00 1.841474846166358503e+01
2.000000000000000000e+00 1.841446607998371121e+01
2.000000000000000000e+00 1.841266191661068063e+01
2.000000000000000000e+00 1.841251142903611182e+01
2.000000000000000000e+00 1.841163072596677708e+01
2.000000000000000000e+00 1.841072456495886911e+01
2.000000000000000000e+00 1.841021772338281792e+01
2.000000000000000000e+00 1.840957983818301713e+01
2.000000000000000000e+00 1.840851661900808267e+01
2.000000000000000000e+00 1.840746770224016515e+01
2.000000000000000000e+00 1.840742421125180073e+01
2.000000000000000000e+00 1.840667480627909214e+01
2.000000000000000000e+00 1.840561967176905256e+01
2.000000000000000000e+00 1.840559824755237273e+01
2.000000000000000000e+00 1.840453650707123856e+01
2.000000000000000000e+00 1.840388660702215873e+01
2.000000000000000000e+00 1.840248926851718281e+01
2.000000000000000000e+00 1.840182719748344198e+01
2.000000000000000000e+00 1.840134064084047338e+01
2.000000000000000000e+00 1.840026353434879169e+01
2.000000000000000000e+00 1.839919000898844814e+01
2.000000000000000000e+00 1.839744398115965751e+01
2.000000000000000000e+00 1.839723075490499582e+01
2.000000000000000000e+00 1.839692839571654304e+01
2.000000000000000000e+00 1.839661739220295544e+01
2.000000000000000000e+00 1.839604562548481681e+01
2.000000000000000000e+00 1.839486737934318583e+01
2.000000000000000000e+00 1.839439931819206819e+01
2.000000000000000000e+00 1.839395538007769559e+01
2.000000000000000000e+00 1.839344073406380531e+01
2.000000000000000000e+00 1.839290453561987349e+01
2.000000000000000000e+00 1.839090903528781595e+01
2.000000000000000000e+00 1.839053200343830241e+01
2.000000000000000000e+00 1.838929433817308023e+01
2.000000000000000000e+00 1.838909389378383352e+01
2.000000000000000000e+00 1.838855596027061878e+01
2.000000000000000000e+00 1.838764164559644598e+01
2.000000000000000000e+00 1.838685320841400284e+01
2.000000000000000000e+00 1.838623274536331209e+01
2.000000000000000000e+00 1.838507062634015909e+01
2.000000000000000000e+00 1.838458589749077987e+01
2.000000000000000000e+00 1.838362421102204891e+01
2.000000000000000000e+00 1.838310914052297917e+01
2.000000000000000000e+00 1.838272986621729999e+01
2.000000000000000000e+00 1.838144415242562957e+01
2.000000000000000000e+00 1.838038148120757853e+01
2.000000000000000000e+00 1.837984294147878472e+01
2.000000000000000000e+00 1.837975858509238591e+01
2.000000000000000000e+00 1.837856000630647912e+01
2.000000000000000000e+00 1.837835906689508647e+01
2.000000000000000000e+00 1.837762649375168067e+01
2.000000000000000000e+00 1.837686292872576388e+01
2.000000000000000000e+00 1.837643145012822643e+01
2.000000000000000000e+00 1.837555943363474142e+01
2.000000000000000000e+00 1.837529065684300988e+01
2.000000000000000000e+00 1.837330470682913486e+01
2.000000000000000000e+00 1.837196580470041241e+01
2.000000000000000000e+00 1.837152085794395973e+01
2.000000000000000000e+00 1.837143971357042815e+01
2.000000000000000000e+00 1.837066946527900413e+01
2.000000000000000000e+00 1.837026073878811872e+01
2.000000000000000000e+00 1.836971325195125715e+01
2.000000000000000000e+00 1.836876856793485402e+01
2.000000000000000000e+00 1.836752662114576751e+01
2.000000000000000000e+00 1.836662209305657356e+01
2.000000000000000000e+00 1.836607111307917251e+01
2.000000000000000000e+00 1.836585734119468327e+01
2.000000000000000000e+00 1.836497628075005295e+01
2.000000000000000000e+00 1.836484719706897195e+01
2.000000000000000000e+00 1.836342596757612711e+01
2.000000000000000000e+00 1.836232653502027645e+01
2.000000000000000000e+00 1.836164379532419844e+01
2.000000000000000000e+00 1.836085591049147325e+01
2.000000000000000000e+00 1.835978904904850850e+01
2.000000000000000000e+00 1.835856417431807586e+01
2.000000000000000000e+00 1.835800161893706317e+01
2.000000000000000000e+00 1.835764480135142307e+01
2.000000000000000000e+00 1.835683611376445867e+01
2.000000000000000000e+00 1.835644216207928281e+01
2.000000000000000000e+00 1.835594702996708349e+01
2.000000000000000000e+00 1.835477033026517901e+01
2.000000000000000000e+00 1.835400330206750752e+01
2.000000000000000000e+00 1.835317782137980558e+01
2.000000000000000000e+00 1.835284849927568374e+01
2.000000000000000000e+00 1.835249940189439499e+01
2.000000000000000000e+00 1.835189086693791083e+01
2.000000000000000000e+00 1.835128667620205078e+01
2.000000000000000000e+00 1.835111697813354681e+01
2.000000000000000000e+00 1.834931154084748428e+01
2.000000000000000000e+00 1.834906937672251814e+01
2.000000000000000000e+00 1.834772708703792787e+01
2.000000000000000000e+00 1.834701624759812688e+01
2.000000000000000000e+00 1.834585551309004714e+01
2.000000000000000000e+00 1.834530111450007439e+01
2.000000000000000000e+00 1.834496153844342103e+01
2.000000000000000000e+00 1.834386473581915666e+01
2.000000000000000000e+00 1.834354493987704871e+01
2.000000000000000000e+00 1.834135384855490614e+01
2.000000000000000000e+00 1.834107555623351615e+01
2.000000000000000000e+00 1.834031328243873915e+01
2.000000000000000000e+00 1.833986086297344897e+01
2.000000000000000000e+00 1.833917742165351683e+01
2.000000000000000000e+00 1.833805937047438661e+01
2.000000000000000000e+00 1.833734144621563900e+01
2.000000000000000000e+00 1.833630942459227242e+01
2.000000000000000000e+00 1.833601554863235350e+01
2.000000000000000000e+00 1.833535394822738596e+01
2.000000000000000000e+00 1.833406706452469592e+01
2.000000000000000000e+00 1.833307012461045815e+01
2.000000000000000000e+00 1.833293879866771903e+01
2.000000000000000000e+00 1.833242015892464138e+01
2.000000000000000000e+00 1.833209828723240875e+01
2.000000000000000000e+00 1.833188013736676325e+01
2.000000000000000000e+00 1.833001735613346739e+01
2.000000000000000000e+00 1.832881359894187057e+01
2.000000000000000000e+00 1.832828075897892717e+01
2.000000000000000000e+00 1.832683080075932480e+01
2.000000000000000000e+00 1.832617463812854197e+01
2.000000000000000000e+00 1.832542102767197534e+01
2.000000000000000000e+00 1.832486996737763718e+01
2.000000000000000000e+00 1.832416808361644556e+01
2.000000000000000000e+00 1.832385169140471604e+01
2.000000000000000000e+00 1.832240439627991435e+01
2.000000000000000000e+00 1.832117609415502812e+01
2.000000000000000000e+00 1.832011785223971145e+01
2.000000000000000000e+00 1.831915949139794009e+01
2.000000000000000000e+00 1.831844037855675822e+01
2.000000000000000000e+00 1.831783030274119994e+01
2.000000000000000000e+00 1.831735787494986667e+01
2.000000000000000000e+00 1.831682489002257697e+01
2.000000000000000000e+00 1.831595967250916956e+01
2.000000000000000000e+00 1.831474099265696509e+01
2.000000000000000000e+00 1.831458707179026391e+01
2.000000000000000000e+00 1.831325855626946719e+01
2.000000000000000000e+00 1.831239727607893286e+01
2.000000000000000000e+00 1.831217751696033247e+01
2.000000000000000000e+00 1.831152972958564717e+01
2.000000000000000000e+00 1.830997819264570481e+01
2.000000000000000000e+00 1.830930714851489682e+01
2.000000000000000000e+00 1.830880642354713927e+01
2.000000000000000000e+00 1.830792107574253791e+01
2.000000000000000000e+00 1.830736289512119086e+01
2.000000000000000000e+00 1.830719431524016372e+01
2.000000000000000000e+00 1.830557379605194868e+01
2.000000000000000000e+00 1.830471667792406265e+01
2.000000000000000000e+00 1.830431812496777511e+01
2.000000000000000000e+00 1.830315634719918449e+01
2.000000000000000000e+00 1.830214804351414770e+01
2.000000000000000000e+00 1.830175625243981585e+01
2.000000000000000000e+00 1.830066401736678827e+01
2.000000000000000000e+00 1.829956660319992068e+01
2.000000000000000000e+00 1.829923428492780246e+01
2.000000000000000000e+00 1.829835138040885312e+01
2.000000000000000000e+00 1.829799469439780069e+01
2.000000000000000000e+00 1.829681102185767472e+01
2.000000000000000000e+00 1.829605878375009809e+01
2.000000000000000000e+00 1.829517965101551269e+01
2.000000000000000000e+00 1.829417683705069209e+01
2.000000000000000000e+00 1.829357718476367012e+01
2.000000000000000000e+00 1.829308970849969285e+01
2.000000000000000000e+00 1.829166570116364099e+01
2.000000000000000000e+00 1.829074261415595615e+01
2.000000000000000000e+00 1.828956358150259476e+01
2.000000000000000000e+00 1.828898242968256938e+01
2.000000000000000000e+00 1.828827771319444295e+01
2.000000000000000000e+00 1.828655891421954749e+01
2.000000000000000000e+00 1.828560071923802610e+01
2.000000000000000000e+00 1.828519739053464477e+01
2.000000000000000000e+00 1.828435954826355214e+01
2.000000000000000000e+00 1.828383794351015368e+01
2.000000000000000000e+00 1.828283341906843873e+01
2.000000000000000000e+00 1.828234626195466461e+01
2.000000000000000000e+00 1.828133112004828575e+01
2.000000000000000000e+00 1.828014960662227040e+01
2.000000000000000000e+00 1.827914613809955924e+01
2.000000000000000000e+00 1.827885787768900627e+01
2.000000000000000000e+00 1.827738903356781108e+01
2.000000000000000000e+00 1.827665143994119745e+01
2.000000000000000000e+00 1.827577244489198804e+01
2.000000000000000000e+00 1.827500511744445788e+01
2.000000000000000000e+00 1.827450275732456930e+01
2.000000000000000000e+00 1.827320898789636061e+01
2.000000000000000000e+00 1.827299335317561813e+01
2.000000000000000000e+00 1.827132954120437702e+01
2.000000000000000000e+00 1.827051797140293843e+01
2.000000000000000000e+00 1.826979371342550351e+01
2.000000000000000000e+00 1.826917626661248661e+01
2.000000000000000000e+00 1.826783575531079862e+01
2.000000000000000000e+00 1.826732009572964799e+01
2.000000000000000000e+00 1.826663599458314025e+01
2.000000000000000000e+00 1.826567641876423664e+01
2.000000000000000000e+00 1.826399153674420361e+01
2.000000000000000000e+00 1.826337737394674932e+01
2.000000000000000000e+00 1.826154378317824367e+01
2.000000000000000000e+00 1.826119263380319779e+01
2.000000000000000000e+00 1.826010727880313311e+01
2.000000000000000000e+00 1.825818714172806168e+01
2.000000000000000000e+00 1.825717103289769838e+01
2.000000000000000000e+00 1.825665480281082154e+01
2.000000000000000000e+00 1.825573000312147798e+01
2.000000000000000000e+00 1.825496179641869077e+01
2.000000000000000000e+00 1.825412289349037920e+01
2.000000000000000000e+00 1.825333733427671135e+01
2.000000000000000000e+00 1.825313669055532984e+01
2.000000000000000000e+00 1.825196284965592497e+01
2.000000000000000000e+00 1.825094938507511344e+01
2.000000000000000000e+00 1.825067719857269211e+01
2.000000000000000000e+00 1.824967798029765120e+01
2.000000000000000000e+00 1.824778918348296131e+01
2.000000000000000000e+00 1.824666355969111819e+01
2.000000000000000000e+00 1.824597315188406910e+01
2.000000000000000000e+00 1.824446960003114171e+01
2.000000000000000000e+00 1.824319669472672700e+01
2.000000000000000000e+00 1.824222412381232061e+01
2.000000000000000000e+00 1.824095179039312598e+01
2.000000000000000000e+00 1.824054553515633970e+01
2.000000000000000000e+00 1.823868778449476125e+01
2.000000000000000000e+00 1.823819267078007655e+01
2.000000000000000000e+00 1.823632144257654986e+01
2.000000000000000000e+00 1.823585648703468109e+01
2.000000000000000000e+00 1.823477077611969577e+01
2.000000000000000000e+00 1.823405463080950994e+01
2.000000000000000000e+00 1.823395448967408683e+01
2.000000000000000000e+00 1.823256070447476418e+01
2.000000000000000000e+00 1.823218896371033537e+01
2.000000000000000000e+00 1.823031141975922509e+01
2.000000000000000000e+00 1.822982570707718963e+01
2.000000000000000000e+00 1.822896029480769542e+01
2.000000000000000000e+00 1.822750525424087087e+01
2.000000000000000000e+00 1.822654423499700727e+01
2.000000000000000000e+00 1.822629103838475118e+01
2.000000000000000000e+00 1.822548252386357603e+01
2.000000000000000000e+00 1.822448909433732922e+01
2.000000000000000000e+00 1.822294349432889149e+01
2.000000000000000000e+00 1.822192129038896624e+01
2.000000000000000000e+00 1.822094720840911464e+01
2.000000000000000000e+00 1.821949570529763207e+01
2.000000000000000000e+00 1.821643340722574678e+01
2.000000000000000000e+00 1.821521665023940884e+01
2.000000000000000000e+00 1.821453620265834061e+01
2.000000000000000000e+00 1.821397985377755546e+01
2.000000000000000000e+00 1.821270527583996568e+01
2.000000000000000000e+00 1.821241720303174105e+01
2.000000000000000000e+00 1.821080986574087746e+01
2.000000000000000000e+00 1.820992519555027656e+01
2.000000000000000000e+00 1.820790526504289630e+01
2.000000000000000000e+00 1.820758479609999014e+01
2.000000000000000000e+00 1.820703609540715817e+01
2.000000000000000000e+00 1.820603087998289737e+01
2.000000000000000000e+00 1.820467522758945478e+01
2.000000000000000000e+00 1.820409679603479347e+01
2.000000000000000000e+00 1.820226403842328367e+01
2.000000000000000000e+00 1.820141288043591743e+01
2.000000000000000000e+00 1.819865422289170098e+01
2.000000000000000000e+00 1.819851199803154884e+01
2.000000000000000000e+00 1.819696061441721469e+01
2.000000000000000000e+00 1.819571823193328797e+01
2.000000000000000000e+00 1.819467566087106647e+01
2.000000000000000000e+00 1.819325093405887728e+01
2.000000000000000000e+00 1.819104291044624233e+01
2.000000000000000000e+00 1.819027233399351928e+01
2.000000000000000000e+00 1.818954210855238784e+01
2.000000000000000000e+00 1.818849135532824945e+01
2.000000000000000000e+00 1.818793416128232820e+01
2.000000000000000000e+00 1.818675338967752353e+01
2.000000000000000000e+00 1.818593133863708999e+01
2.000000000000000000e+00 1.818509231227060141e+01
2.000000000000000000e+00 1.818418013373657516e+01
2.000000000000000000e+00 1.818341375419114314e+01
2.000000000000000000e+00 1.818194213490837541e+01
2.000000000000000000e+00 1.817949778071487188e+01
2.000000000000000000e+00 1.817890020539335438e+01
2.000000000000000000e+00 1.817709110764702274e+01
2.000000000000000000e+00 1.817519143723483666e+01
2.000000000000000000e+00 1.817490478353650829e+01
2.000000000000000000e+00 1.817358715954607362e+01
2.000000000000000000e+00 1.817311044833711620e+01
2.000000000000000000e+00 1.817128129257213232e+01
2.000000000000000000e+00 1.816935505724256217e+01
2.000000000000000000e+00 1.816824165026109839e+01
2.000000000000000000e+00 1.816785572667072302e+01
2.000000000000000000e+00 1.816635059538582908e+01
2.000000000000000000e+00 1.816302550498994250e+01
2.000000000000000000e+00 1.816209530403575201e+01
2.000000000000000000e+00 1.816029718405881255e+01
2.000000000000000000e+00 1.815988172938115852e+01
2.000000000000000000e+00 1.815739369879035792e+01
2.000000000000000000e+00 1.815683607789493692e+01
2.000000000000000000e+00 1.815388516612142666e+01
2.000000000000000000e+00 1.815250156859182340e+01
2.000000000000000000e+00 1.815040968326663773e+01
2.000000000000000000e+00 1.814901661045622561e+01
2.000000000000000000e+00 1.814871003719001408e+01
2.000000000000000000e+00 1.814579142967054892e+01
2.000000000000000000e+00 1.814471966762740252e+01
2.000000000000000000e+00 1.814299975248256303e+01
2.000000000000000000e+00 1.814148440562161468e+01
2.000000000000000000e+00 1.814047527582889430e+01
2.000000000000000000e+00 1.813864900174644390e+01
2.000000000000000000e+00 1.813790163304283709e+01
2.000000000000000000e+00 1.813570799337264106e+01
2.000000000000000000e+00 1.813437376361210340e+01
2.000000000000000000e+00 1.813322356127316937e+01
2.000000000000000000e+00 1.813165195304851807e+01
2.000000000000000000e+00 1.812995379801166962e+01
2.000000000000000000e+00 1.812946983222790820e+01
2.000000000000000000e+00 1.812786910956166153e+01
2.000000000000000000e+00 1.812540395265313009e+01
2.000000000000000000e+00 1.812397518663846441e+01
2.000000000000000000e+00 1.812368505039179212e+01
2.000000000000000000e+00 1.812139271726919176e+01
2.000000000000000000e+00 1.811913514754826693e+01
2.000000000000000000e+00 1.811730390338600571e+01
2.000000000000000000e+00 1.811391656912355685e+01
2.000000000000000000e+00 1.811292752493165281e+01
2.000000000000000000e+00 1.811129138924069082e+01
2.000000000000000000e+00 1.810840309319915420e+01
2.000000000000000000e+00 1.810477847507900862e+01
2.000000000000000000e+00 1.810277838010514628e+01
2.000000000000000000e+00 1.810113780863431288e+01
2.000000000000000000e+00 1.809647915138170049e+01
2.000000000000000000e+00 1.809606176339835670e+01
2.000000000000000000e+00 1.809497060680971714e+01
2.000000000000000000e+00 1.809238191811746432e+01
2.000000000000000000e+00 1.809198676200118783e+01
2.000000000000000000e+00 1.808844027779799646e+01
2.000000000000000000e+00 1.808631282973241383e+01
2.000000000000000000e+00 1.808613433904499601e+01
2.000000000000000000e+00 1.808044885752460473e+01
2.000000000000000000e+00 1.807839085605653295e+01
2.000000000000000000e+00 1.807626464595526627e+01
2.000000000000000000e+00 1.807407434621887532e+01
2.000000000000000000e+00 1.807355922783285607e+01
2.000000000000000000e+00 1.806947969701365864e+01
2.000000000000000000e+00 1.806376988911179993e+01
2.000000000000000000e+00 1.806025426740051998e+01
2.000000000000000000e+00 1.805759979585676689e+01
2.000000000000000000e+00 1.805578376499825666e+01
2.000000000000000000e+00 1.805306452398801653e+01
2.000000000000000000e+00 1.805106196192739532e+01
2.000000000000000000e+00 1.805068096581314308e+01
2.000000000000000000e+00 1.804523909205882148e+01
2.000000000000000000e+00 1.804338864969227529e+01
2.000000000000000000e+00 1.803843868486203306e+01
2.000000000000000000e+00 1.803686237045158691e+01
2.000000000000000000e+00 1.803310825905673553e+01
2.000000000000000000e+00 1.802891288585482954e+01
2.000000000000000000e+00 1.802155142170817115e+01
2.000000000000000000e+00 1.801878465947485353e+01
2.000000000000000000e+00 1.801637840100202226e+01
2.000000000000000000e+00 1.800870380229971701e+01
2.000000000000000000e+00 1.799693441132213323e+01
2.000000000000000000e+00 1.799334492470450186e+01
2.000000000000000000e+00 1.799127536911979419e+01
2.000000000000000000e+00 1.798152751941897876e+01
2.000000000000000000e+00 1.797373321452259631e+01
2.000000000000000000e+00 1.797236315526044592e+01
2.000000000000000000e+00 1.795805583418334805e+01
2.000000000000000000e+00 1.794095070043376694e+01
2.000000000000000000e+00 1.793023823651979498e+01
2.000000000000000000e+00 1.792816647366978700e+01
2.000000000000000000e+00 1.790931850699063688e+01
2.000000000000000000e+00 1.788306036234807550e+01
3.000000000000000000e+00 2.450427039845084209e+01
3.000000000000000000e+00 2.450148469842591226e+01
3.000000000000000000e+00 2.438931744132142754e+01
3.000000000000000000e+00 2.437456651064789170e+01
3.000000000000000000e+00 2.436150907634032237e+01
3.000000000000000000e+00 2.340121048246988167e+01
3.000000000000000000e+00 2.338968218696233592e+01
3.000000000000000000e+00 2.328108327383732501e+01
3.000000000000000000e+00 2.323137325305174272e+01
3.000000000000000000e+00 2.321542743869628111e+01
3.000000000000000000e+00 2.267948680987296228e+01
3.000000000000000000e+00 2.264467363622881990e+01
3.000000000000000000e+00 2.261915463725367914e+01
3.000000000000000000e+00 2.261021055095407561e+01
3.000000000000000000e+00 2.259351104763539198e+01
3.000000000000000000e+00 2.245681980703569280e+01
3.000000000000000000e+00 2.245287261356144626e+01
3.000000000000000000e+00 2.237498399114562275e+01
3.000000000000000000e+00 2.236555745294083053e+01
3.000000000000000000e+00 2.235630358948499463e+01
3.000000000000000000e+00 2.232129314439986345e+01
3.000000000000000000e+00 2.231176831543219663e+01
3.000000000000000000e+00 2.230217838882409609e+01
3.000000000000000000e+00 2.229430858896180823e+01
3.000000000000000000e+00 2.228121868594350730e+01
3.000000000000000000e+00 2.227030361378745837e+01
3.000000000000000000e+00 2.226576776777150712e+01
3.000000000000000000e+00 2.224585676925129007e+01
3.000000000000000000e+00 2.224444298142546117e+01
3.000000000000000000e+00 2.222660639545905070e+01
3.000000000000000000e+00 2.221571202920251764e+01
3.000000000000000000e+00 2.220970746275047603e+01
3.000000000000000000e+00 2.219757179649743151e+01
3.000000000000000000e+00 2.218993299231781435e+01
3.000000000000000000e+00 2.218395936873983132e+01
3.000000000000000000e+00 2.217910349152123217e+01
3.000000000000000000e+00 2.216393725930949543e+01
3.000000000000000000e+00 2.215071947934245955e+01
3.000000000000000000e+00 2.214317073087885390e+01
3.000000000000000000e+00 2.213306841308289918e+01
3.000000000000000000e+00 2.211111019652696896e+01
3.000000000000000000e+00 2.209684652340922995e+01
3.000000000000000000e+00 2.209629666991194696e+01
3.000000000000000000e+00 2.208744890244993186e+01
3.000000000000000000e+00 2.208306022484883613e+01
3.000000000000000000e+00 2.207711003208927991e+01
3.000000000000000000e+00 2.205978070549247505e+01
3.000000000000000000e+00 2.205548748530722136e+01
3.000000000000000000e+00 2.205109131558704760e+01
3.000000000000000000e+00 2.204074719507609359e+01
3.000000000000000000e+00 2.203439822367537815e+01
3.000000000000000000e+00 2.202288062299119176e+01
3.000000000000000000e+00 2.201271302445822897e+01
3.000000000000000000e+00 2.200999600138126056e+01
3.000000000000000000e+00 2.199835132609532806e+01
3.000000000000000000e+00 2.197696487384681774e+01
3.000000000000000000e+00 2.197370888340064710e+01
3.000000000000000000e+00 2.197081516057268757e+01
3.000000000000000000e+00 2.196553771884791217e+01
3.000000000000000000e+00 2.195679415536854862e+01
3.000000000000000000e+00 2.194112160507723530e+01
3.000000000000000000e+00 2.193539894064775808e+01
3.000000000000000000e+00 2.192911821505449410e+01
3.000000000000000000e+00 2.192405933782216465e+01
3.000000000000000000e+00 2.191148784452984444e+01
3.000000000000000000e+00 2.189190673840109369e+01
3.000000000000000000e+00 2.188675372228639660e+01
3.000000000000000000e+00 2.185387134507791274e+01
3.000000000000000000e+00 2.184577233035977883e+01
3.000000000000000000e+00 2.184248483975753885e+01
3.000000000000000000e+00 2.182869830679341305e+01
3.000000000000000000e+00 2.179797105698890292e+01
3.000000000000000000e+00 2.178217473434523654e+01
3.000000000000000000e+00 2.177403579993465499e+01
3.000000000000000000e+00 2.163370164747160374e+01
3.000000000000000000e+00 2.112741541102886345e+01
3.000000000000000000e+00 2.111921980125856280e+01
3.000000000000000000e+00 2.108552015853264550e+01
3.000000000000000000e+00 2.104307209580284166e+01
3.000000000000000000e+00 2.100982432272274636e+01
3.000000000000000000e+00 2.098195805031991412e+01
3.000000000000000000e+00 2.097915921482216461e+01
3.000000000000000000e+00 2.096271048861910913e+01
3.000000000000000000e+00 2.095901176007268774e+01
3.000000000000000000e+00 2.094884274574635441e+01
3.000000000000000000e+00 2.090517792637418282e+01
3.000000000000000000e+00 2.089351431066992859e+01
3.000000000000000000e+00 2.088036035892246289e+01
3.000000000000000000e+00 2.086665498141954345e+01
3.000000000000000000e+00 2.085609453338975072e+01
3.000000000000000000e+00 2.084190200923602632e+01
3.000000000000000000e+00 2.084044311861487841e+01
3.000000000000000000e+00 2.083433140890152302e+01
3.000000000000000000e+00 2.083124561083624116e+01
3.000000000000000000e+00 2.082394108067128258e+01
3.000000000000000000e+00 2.081527398149328789e+01
3.000000000000000000e+00 2.081167129361791623e+01
3.000000000000000000e+00 2.079180056781385488e+01
3.000000000000000000e+00 2.078721107283904956e+01
3.000000000000000000e+00 2.077811915071738724e+01
3.000000000000000000e+00 2.077082820982517930e+01
3.000000000000000000e+00 2.076761395289154066e+01
3.000000000000000000e+00 2.076346516743134174e+01
3.000000000000000000e+00 2.075377872662757639e+01
3.000000000000000000e+00 2.074522835009895871e+01
3.000000000000000000e+00 2.074457559144852326e+01
3.000000000000000000e+00 2.073781173130070954e+01
3.000000000000000000e+00 2.072862508796745828e+01
3.000000000000000000e+00 2.072370533823030314e+01
3.000000000000000000e+00 2.072045137022426076e+01
3.000000000000000000e+00 2.071778170338177816e+01
3.000000000000000000e+00 2.070920596975324912e+01
3.000000000000000000e+00 2.070516151588795850e+01
3.000000000000000000e+00 2.069688450570703964e+01
3.000000000000000000e+00 2.069296609268612031e+01
3.000000000000000000e+00 2.068616388763037151e+01
3.000000000000000000e+00 2.068185023038018855e+01
3.000000000000000000e+00 2.067760817195394907e+01
3.000000000000000000e+00 2.067367488806636544e+01
3.000000000000000000e+00 2.066778967835512404e+01
3.000000000000000000e+00 2.066000334930210869e+01
3.000000000000000000e+00 2.065819693443552652e+01
3.000000000000000000e+00 2.065137663423550052e+01
3.000000000000000000e+00 2.064574102069072481e+01
3.000000000000000000e+00 2.064500995602117683e+01
3.000000000000000000e+00 2.064230409441402969e+01
3.000000000000000000e+00 2.063939054577024379e+01
3.000000000000000000e+00 2.063496953312128213e+01
3.000000000000000000e+00 2.063025162173208926e+01
3.000000000000000000e+00 2.062410710254873791e+01
3.000000000000000000e+00 2.061935197523541419e+01
3.000000000000000000e+00 2.061269106064286660e+01
3.000000000000000000e+00 2.060823457871028452e+01
3.000000000000000000e+00 2.060528948087284462e+01
3.000000000000000000e+00 2.060149201209749137e+01
3.000000000000000000e+00 2.059754804510149739e+01
3.000000000000000000e+00 2.059472665450095974e+01
3.000000000000000000e+00 2.058994538583927536e+01
3.000000000000000000e+00 2.058022247493854451e+01
3.000000000000000000e+00 2.057569574395373380e+01
3.000000000000000000e+00 2.057023134042832524e+01
3.000000000000000000e+00 2.056705680253829627e+01
3.000000000000000000e+00 2.056331286687500182e+01
3.000000000000000000e+00 2.055951678320733933e+01
3.000000000000000000e+00 2.054707072690293757e+01
3.000000000000000000e+00 2.054040937679138423e+01
3.000000000000000000e+00 2.053836884940833230e+01
3.000000000000000000e+00 2.053238218959700134e+01
3.000000000000000000e+00 2.053063105921434328e+01
3.000000000000000000e+00 2.052784668747806762e+01
3.000000000000000000e+00 2.051524472241644048e+01
3.000000000000000000e+00 2.050534872286203836e+01
3.000000000000000000e+00 2.050372374194531488e+01
3.000000000000000000e+00 2.050147577991716474e+01
3.000000000000000000e+00 2.049593560651335267e+01
3.000000000000000000e+00 2.048698894618495103e+01
3.000000000000000000e+00 2.048302163200275672e+01
3.000000000000000000e+00 2.047849146282167254e+01
3.000000000000000000e+00 2.047334968591219351e+01
3.000000000000000000e+00 2.046821564205027855e+01
3.000000000000000000e+00 2.045769152590752071e+01
3.000000000000000000e+00 2.045373420724110147e+01
3.000000000000000000e+00 2.044725446767488108e+01
3.000000000000000000e+00 2.043920610411711181e+01
3.000000000000000000e+00 2.043410033415880989e+01
3.000000000000000000e+00 2.043013264286367558e+01
3.000000000000000000e+00 2.042486487494361569e+01
3.000000000000000000e+00 2.041880771666892258e+01
3.000000000000000000e+00 2.041505718806477532e+01
3.000000000000000000e+00 2.041064854845365062e+01
3.000000000000000000e+00 2.040583841531450204e+01
3.000000000000000000e+00 2.039960784571849217e+01
3.000000000000000000e+00 2.038961621024970583e+01
3.000000000000000000e+00 2.038671357373215187e+01
3.000000000000000000e+00 2.037863995263597872e+01
3.000000000000000000e+00 2.037009778702827845e+01
3.000000000000000000e+00 2.036635277958782453e+01
3.000000000000000000e+00 2.035873269154562948e+01
3.000000000000000000e+00 2.035614683049891482e+01
3.000000000000000000e+00 2.035449830805579907e+01
3.000000000000000000e+00 2.034764542211765814e+01
3.000000000000000000e+00 2.034361937061380843e+01
3.000000000000000000e+00 2.034004624880495271e+01
3.000000000000000000e+00 2.033412918687671578e+01
3.000000000000000000e+00 2.033278088760714652e+01
3.000000000000000000e+00 2.032801898551197084e+01
3.000000000000000000e+00 2.032414658389733475e+01
3.000000000000000000e+00 2.031938870506408534e+01
3.000000000000000000e+00 2.031780103789423464e+01
3.000000000000000000e+00 2.031634032224489772e+01
3.000000000000000000e+00 2.031124822835636223e+01
3.000000000000000000e+00 2.030892315756337041e+01
3.000000000000000000e+00 2.030455468607955183e+01
3.000000000000000000e+00 2.029646630987289058e+01
3.000000000000000000e+00 2.029523160910231994e+01
3.000000000000000000e+00 2.029099139881856217e+01
3.000000000000000000e+00 2.028883378563793727e+01
3.000000000000000000e+00 2.028535476451835606e+01
3.000000000000000000e+00 2.028051630241862924e+01
3.000000000000000000e+00 2.027471147574843613e+01
3.000000000000000000e+00 2.027280559421159367e+01
3.000000000000000000e+00 2.026826500826452104e+01
3.000000000000000000e+00 2.026618269613951639e+01
3.000000000000000000e+00 2.026322060253552593e+01
3.000000000000000000e+00 2.026042653613181344e+01
3.000000000000000000e+00 2.025752381666580959e+01
3.000000000000000000e+00 2.025496079551087902e+01
3.000000000000000000e+00 2.024838341192306856e+01
3.000000000000000000e+00 2.024630097248740057e+01
3.000000000000000000e+00 2.024296787886543569e+01
3.000000000000000000e+00 2.023758346363429084e+01
3.000000000000000000e+00 2.023100425198142815e+01
3.000000000000000000e+00 2.022716554222037644e+01
3.000000000000000000e+00 2.022449573772793485e+01
3.000000000000000000e+00 2.022038535072475085e+01
3.000000000000000000e+00 2.022002028106858518e+01
3.000000000000000000e+00 2.021457985677942659e+01
3.000000000000000000e+00 2.021241034734617159e+01
3.000000000000000000e+00 2.020936355726280453e+01
3.000000000000000000e+00 2.020703914863144490e+01
3.000000000000000000e+00 2.020505526547544051e+01
3.000000000000000000e+00 2.020147163793052059e+01
3.000000000000000000e+00 2.019916160363382929e+01
3.000000000000000000e+00 2.019760908229085672e+01
3.000000000000000000e+00 2.019551848142792494e+01
3.000000000000000000e+00 2.019495300645332847e+01
3.000000000000000000e+00 2.019180663232484818e+01
3.000000000000000000e+00 2.018824251127736602e+01
3.000000000000000000e+00 2.018302411708787147e+01
3.000000000000000000e+00 2.017952867387838722e+01
3.000000000000000000e+00 2.017722839712175897e+01
3.000000000000000000e+00 2.017616567592452270e+01
3.000000000000000000e+00 2.017414426230855184e+01
3.000000000000000000e+00 2.017121878921961908e+01
3.000000000000000000e+00 2.016678090463136996e+01
3.000000000000000000e+00 2.016616157432479284e+01
3.000000000000000000e+00 2.016439983056030627e+01
3.000000000000000000e+00 2.016112697196233583e+01
3.000000000000000000e+00 2.015643346927623014e+01
3.000000000000000000e+00 2.015579615696558946e+01
3.000000000000000000e+00 2.015356633419119703e+01
3.000000000000000000e+00 2.014950586034639102e+01
3.000000000000000000e+00 2.014597511049287704e+01
3.000000000000000000e+00 2.014458236624876264e+01
3.000000000000000000e+00 2.014238778297481858e+01
3.000000000000000000e+00 2.014083467435155583e+01
3.000000000000000000e+00 2.013997152206898278e+01
3.000000000000000000e+00 2.013652215389390321e+01
3.000000000000000000e+00 2.013350379576928262e+01
3.000000000000000000e+00 2.013231711888791153e+01
3.000000000000000000e+00 2.012943769600497745e+01
3.000000000000000000e+00 2.012684822721033839e+01
3.000000000000000000e+00 2.012528341498662598e+01
3.000000000000000000e+00 2.012213245844443321e+01
3.000000000000000000e+00 2.011657117581971832e+01
3.000000000000000000e+00 2.011040148648101678e+01
3.000000000000000000e+00 2.010915600533218495e+01
3.000000000000000000e+00 2.010710830947452266e+01
3.000000000000000000e+00 2.010371276838792554e+01
3.000000000000000000e+00 2.010051464906209162e+01
3.000000000000000000e+00 2.009976651939679826e+01
3.000000000000000000e+00 2.009709808454429236e+01
3.000000000000000000e+00 2.009462111297237641e+01
3.000000000000000000e+00 2.009322625044919164e+01
3.000000000000000000e+00 2.008916653351046477e+01
3.000000000000000000e+00 2.008710836750083217e+01
3.000000000000000000e+00 2.008185397078615964e+01
3.000000000000000000e+00 2.008085407852080095e+01
3.000000000000000000e+00 2.007535826802571322e+01
3.000000000000000000e+00 2.007324471220517736e+01
3.000000000000000000e+00 2.007062448385796571e+01
3.000000000000000000e+00 2.006740982340761192e+01
3.000000000000000000e+00 2.006576007524220273e+01
3.000000000000000000e+00 2.006225522535080330e+01
3.000000000000000000e+00 2.005908775509909958e+01
3.000000000000000000e+00 2.005695384383002278e+01
3.000000000000000000e+00 2.005342180503932070e+01
3.000000000000000000e+00 2.005155592832547384e+01
3.000000000000000000e+00 2.004922654889153932e+01
3.000000000000000000e+00 2.004711165056492916e+01
3.000000000000000000e+00 2.004363427171066547e+01
3.000000000000000000e+00 2.004216293406985727e+01
3.000000000000000000e+00 2.004000225928018253e+01
3.000000000000000000e+00 2.003787595435957769e+01
3.000000000000000000e+00 2.003348813089164437e+01
3.000000000000000000e+00 2.003133909724177997e+01
3.000000000000000000e+00 2.002811807230962415e+01
3.000000000000000000e+00 2.002736633907624864e+01
3.000000000000000000e+00 2.002519534174114568e+01
3.000000000000000000e+00 2.002260477461678789e+01
3.000000000000000000e+00 2.002171237967993278e+01
3.000000000000000000e+00 2.001875287302049600e+01
3.000000000000000000e+00 2.001597509137365805e+01
3.000000000000000000e+00 2.001461933641602187e+01
3.000000000000000000e+00 2.001394556128135704e+01
3.000000000000000000e+00 2.001083418454287610e+01
3.000000000000000000e+00 2.000691465050369899e+01
3.000000000000000000e+00 2.000529819022264988e+01
3.000000000000000000e+00 2.000422937189076222e+01
3.000000000000000000e+00 2.000108125119250602e+01
3.000000000000000000e+00 1.999880685352290044e+01
3.000000000000000000e+00 1.999591854267257318e+01
3.000000000000000000e+00 1.999472183825184857e+01
3.000000000000000000e+00 1.999102038260102887e+01
3.000000000000000000e+00 1.999015796045077664e+01
3.000000000000000000e+00 1.998631822575368133e+01
3.000000000000000000e+00 1.998452729966897934e+01
3.000000000000000000e+00 1.998178996326286949e+01
3.000000000000000000e+00 1.997913645594118748e+01
3.000000000000000000e+00 1.997697176980792122e+01
3.000000000000000000e+00 1.997442125208132424e+01
3.000000000000000000e+00 1.997260039256804376e+01
3.000000000000000000e+00 1.997031992475447737e+01
3.000000000000000000e+00 1.996927241558119093e+01
3.000000000000000000e+00 1.996763226813250824e+01
3.000000000000000000e+00 1.996664455074235178e+01
3.000000000000000000e+00 1.996483077665285677e+01
3.000000000000000000e+00 1.996186083562492541e+01
3.000000000000000000e+00 1.995794594117689158e+01
3.000000000000000000e+00 1.995648889161894246e+01
3.000000000000000000e+00 1.995405725141950271e+01
3.000000000000000000e+00 1.995167255541141316e+01
3.000000000000000000e+00 1.995070700233542382e+01
3.000000000000000000e+00 1.994732741997060899e+01
3.000000000000000000e+00 1.994455047145461890e+01
3.000000000000000000e+00 1.994041655720988615e+01
3.000000000000000000e+00 1.993793360092304923e+01
3.000000000000000000e+00 1.993489533343645448e+01
3.000000000000000000e+00 1.993193406684808267e+01
3.000000000000000000e+00 1.992934561981762798e+01
3.000000000000000000e+00 1.992771101870861017e+01
3.000000000000000000e+00 1.992334955974033051e+01
3.000000000000000000e+00 1.992075955875817428e+01
3.000000000000000000e+00 1.991891131480315025e+01
3.000000000000000000e+00 1.991704465932331303e+01
3.000000000000000000e+00 1.991414364302283246e+01
3.000000000000000000e+00 1.991148444683149776e+01
3.000000000000000000e+00 1.990744970480066556e+01
3.000000000000000000e+00 1.990660524203712711e+01
3.000000000000000000e+00 1.990466034230227521e+01
3.000000000000000000e+00 1.990379906498786156e+01
3.000000000000000000e+00 1.990291319012079541e+01
3.000000000000000000e+00 1.990017415041053894e+01
3.000000000000000000e+00 1.989945588088397344e+01
3.000000000000000000e+00 1.989628310939011158e+01
3.000000000000000000e+00 1.989332423783962511e+01
3.000000000000000000e+00 1.989024665288149052e+01
3.000000000000000000e+00 1.988713531838329374e+01
3.000000000000000000e+00 1.988597959724651076e+01
3.000000000000000000e+00 1.988395127788199446e+01
3.000000000000000000e+00 1.988333072156842363e+01
3.000000000000000000e+00 1.987961667626899498e+01
3.000000000000000000e+00 1.987704749164950968e+01
3.000000000000000000e+00 1.987559679927411338e+01
3.000000000000000000e+00 1.987281497789632567e+01
3.000000000000000000e+00 1.986863571764472525e+01
3.000000000000000000e+00 1.986751819174805433e+01
3.000000000000000000e+00 1.986601575209090953e+01
3.000000000000000000e+00 1.986519275858665523e+01
3.000000000000000000e+00 1.986468185527340324e+01
3.000000000000000000e+00 1.986190544037372874e+01
3.000000000000000000e+00 1.985680127119797689e+01
3.000000000000000000e+00 1.985421037511357767e+01
3.000000000000000000e+00 1.985191125477237151e+01
3.000000000000000000e+00 1.985154713039475638e+01
3.000000000000000000e+00 1.984911223195387109e+01
3.000000000000000000e+00 1.984572956984529668e+01
3.000000000000000000e+00 1.984363881554014952e+01
3.000000000000000000e+00 1.984205000245158246e+01
3.000000000000000000e+00 1.984069698988185237e+01
3.000000000000000000e+00 1.984029757147015971e+01
3.000000000000000000e+00 1.983906157025005257e+01
3.000000000000000000e+00 1.983546468074121449e+01
3.000000000000000000e+00 1.983432556044286343e+01
3.000000000000000000e+00 1.983231705942489853e+01
3.000000000000000000e+00 1.983127340347958167e+01
3.000000000000000000e+00 1.982977823240414494e+01
3.000000000000000000e+00 1.982768458610963691e+01
3.000000000000000000e+00 1.982538001733443878e+01
3.000000000000000000e+00 1.982470226857128637e+01
3.000000000000000000e+00 1.982170476538322745e+01
3.000000000000000000e+00 1.981906442218469167e+01
3.000000000000000000e+00 1.981627235005428744e+01
3.000000000000000000e+00 1.981243367071950345e+01
3.000000000000000000e+00 1.981210780705420760e+01
3.000000000000000000e+00 1.981005734319823830e+01
3.000000000000000000e+00 1.980852368161259847e+01
3.000000000000000000e+00 1.980618375632906947e+01
3.000000000000000000e+00 1.980362785898117295e+01
3.000000000000000000e+00 1.980216240914137060e+01
3.000000000000000000e+00 1.979942550191445605e+01
3.000000000000000000e+00 1.979785312040291245e+01
3.000000000000000000e+00 1.979691382039587566e+01
3.000000000000000000e+00 1.979532930583708605e+01
3.000000000000000000e+00 1.979334426631720589e+01
3.000000000000000000e+00 1.979187316621131032e+01
3.000000000000000000e+00 1.979072818559710001e+01
3.000000000000000000e+00 1.978757895361342278e+01
3.000000000000000000e+00 1.978695964008968744e+01
3.000000000000000000e+00 1.978520152578915869e+01
3.000000000000000000e+00 1.978253803863913518e+01
3.000000000000000000e+00 1.978165037171353546e+01
3.000000000000000000e+00 1.977860784512530046e+01
3.000000000000000000e+00 1.977644083933811103e+01
3.000000000000000000e+00 1.977523837599910195e+01
3.000000000000000000e+00 1.977336720191902941e+01
3.000000000000000000e+00 1.977212090891534046e+01
3.000000000000000000e+00 1.976760281720341439e+01
3.000000000000000000e+00 1.976654033998759274e+01
3.000000000000000000e+00 1.976568888622710318e+01
3.000000000000000000e+00 1.976395727576480610e+01
3.000000000000000000e+00 1.976299556893471632e+01
3.000000000000000000e+00 1.975895112792304786e+01
3.000000000000000000e+00 1.975755877471226896e+01
3.000000000000000000e+00 1.975616532228649902e+01
3.000000000000000000e+00 1.975576992470390536e+01
3.000000000000000000e+00 1.975470544503789583e+01
3.000000000000000000e+00 1.975299628370959937e+01
3.000000000000000000e+00 1.974970472783902409e+01
3.000000000000000000e+00 1.974766600065125033e+01
3.000000000000000000e+00 1.974516755756172515e+01
3.000000000000000000e+00 1.974338013491071209e+01
3.000000000000000000e+00 1.974161840111162292e+01
3.000000000000000000e+00 1.973988626014958569e+01
3.000000000000000000e+00 1.973831050006858945e+01
3.000000000000000000e+00 1.973719512487009098e+01
3.000000000000000000e+00 1.973363825779770764e+01
3.000000000000000000e+00 1.973343491725360366e+01
3.000000000000000000e+00 1.973207301762150578e+01
3.000000000000000000e+00 1.972889737663624743e+01
3.000000000000000000e+00 1.972781259855787539e+01
3.000000000000000000e+00 1.972623312749034241e+01
3.000000000000000000e+00 1.972544380496508509e+01
3.000000000000000000e+00 1.972231884160089166e+01
3.000000000000000000e+00 1.971984852192576199e+01
3.000000000000000000e+00 1.971746954312899192e+01
3.000000000000000000e+00 1.971535716333108468e+01
3.000000000000000000e+00 1.971448465872090239e+01
3.000000000000000000e+00 1.971300900610294704e+01
3.000000000000000000e+00 1.971160373794927168e+01
3.000000000000000000e+00 1.970733113560111249e+01
3.000000000000000000e+00 1.970637964074366266e+01
3.000000000000000000e+00 1.970477347415734926e+01
3.000000000000000000e+00 1.970165542622106969e+01
3.000000000000000000e+00 1.969903632780089353e+01
3.000000000000000000e+00 1.969840160683914476e+01
3.000000000000000000e+00 1.969679969925586605e+01
3.000000000000000000e+00 1.969296167690663069e+01
3.000000000000000000e+00 1.969251603703395403e+01
3.000000000000000000e+00 1.969094867765325674e+01
3.000000000000000000e+00 1.968693060019298358e+01
3.000000000000000000e+00 1.968561543097313304e+01
3.000000000000000000e+00 1.968372693871119239e+01
3.000000000000000000e+00 1.968313178243342421e+01
3.000000000000000000e+00 1.968079971486675461e+01
3.000000000000000000e+00 1.967968457287488704e+01
3.000000000000000000e+00 1.967884270587396500e+01
3.000000000000000000e+00 1.967623510252117214e+01
3.000000000000000000e+00 1.967365574854104793e+01
3.000000000000000000e+00 1.967159496110552652e+01
3.000000000000000000e+00 1.966879300233366479e+01
3.000000000000000000e+00 1.966660610698395573e+01
3.000000000000000000e+00 1.966364000505870990e+01
3.000000000000000000e+00 1.966335114350860636e+01
3.000000000000000000e+00 1.965960322907449509e+01
3.000000000000000000e+00 1.965938837903106062e+01
3.000000000000000000e+00 1.965636079884916043e+01
3.000000000000000000e+00 1.965497378726150046e+01
3.000000000000000000e+00 1.965334125155445832e+01
3.000000000000000000e+00 1.965226454259075339e+01
3.000000000000000000e+00 1.964873255242537908e+01
3.000000000000000000e+00 1.964767830693645934e+01
3.000000000000000000e+00 1.964704590122353878e+01
3.000000000000000000e+00 1.964674380481997673e+01
3.000000000000000000e+00 1.964442469888253129e+01
3.000000000000000000e+00 1.963971158234319603e+01
3.000000000000000000e+00 1.963802537555801919e+01
3.000000000000000000e+00 1.963664685419605860e+01
3.000000000000000000e+00 1.963586289262339690e+01
3.000000000000000000e+00 1.963190813421524794e+01
3.000000000000000000e+00 1.962933964417721810e+01
3.000000000000000000e+00 1.962876294311082148e+01
3.000000000000000000e+00 1.962782188320692711e+01
3.000000000000000000e+00 1.962365830626456287e+01
3.000000000000000000e+00 1.962099312569734977e+01
3.000000000000000000e+00 1.961937957342044925e+01
3.000000000000000000e+00 1.961737286027586791e+01
3.000000000000000000e+00 1.961501629642771505e+01
3.000000000000000000e+00 1.961312229610209101e+01
3.000000000000000000e+00 1.961080388349358472e+01
3.000000000000000000e+00 1.960982701918209870e+01
3.000000000000000000e+00 1.960630308944556432e+01
3.000000000000000000e+00 1.960453042122607314e+01
3.000000000000000000e+00 1.960136596763907946e+01
3.000000000000000000e+00 1.959991819762286624e+01
3.000000000000000000e+00 1.959832468229881997e+01
3.000000000000000000e+00 1.959475249720845014e+01
3.000000000000000000e+00 1.959420349756491930e+01
3.000000000000000000e+00 1.959239168470308456e+01
3.000000000000000000e+00 1.958965916287981202e+01
3.000000000000000000e+00 1.958747777069194385e+01
3.000000000000000000e+00 1.958663683807700195e+01
3.000000000000000000e+00 1.958337730785909514e+01
3.000000000000000000e+00 1.958156216351464707e+01
3.000000000000000000e+00 1.957926741718031494e+01
3.000000000000000000e+00 1.957902682359306468e+01
3.000000000000000000e+00 1.957857361471155144e+01
3.000000000000000000e+00 1.957341651133074834e+01
3.000000000000000000e+00 1.957301263957598536e+01
3.000000000000000000e+00 1.957096297666384288e+01
3.000000000000000000e+00 1.957000859664114856e+01
3.000000000000000000e+00 1.956689837952879429e+01
3.000000000000000000e+00 1.956573227294928330e+01
3.000000000000000000e+00 1.956459887275344656e+01
3.000000000000000000e+00 1.956106716943564550e+01
3.000000000000000000e+00 1.955957490175759617e+01
3.000000000000000000e+00 1.955813604995599420e+01
3.000000000000000000e+00 1.955580798514503726e+01
3.000000000000000000e+00 1.955488885622925466e+01
3.000000000000000000e+00 1.955327763134576458e+01
3.000000000000000000e+00 1.955180960139914959e+01
3.000000000000000000e+00 1.954993971361279037e+01
3.000000000000000000e+00 1.954854470444726289e+01
3.000000000000000000e+00 1.954332459693005575e+01
3.000000000000000000e+00 1.954265592335118029e+01
3.000000000000000000e+00 1.954232066657113620e+01
3.000000000000000000e+00 1.954115334616171040e+01
3.000000000000000000e+00 1.953889815578622802e+01
3.000000000000000000e+00 1.953594208424360801e+01
3.000000000000000000e+00 1.953362184997556739e+01
3.000000000000000000e+00 1.953258398059542245e+01
3.000000000000000000e+00 1.953191636893167527e+01
3.000000000000000000e+00 1.952935982968165263e+01
3.000000000000000000e+00 1.952678323463829102e+01
3.000000000000000000e+00 1.952489872185403996e+01
3.000000000000000000e+00 1.952385664963131617e+01
3.000000000000000000e+00 1.952049211749307389e+01
3.000000000000000000e+00 1.951917694556455629e+01
3.000000000000000000e+00 1.951781565562151499e+01
3.000000000000000000e+00 1.951489917323748458e+01
3.000000000000000000e+00 1.951372929362714359e+01
3.000000000000000000e+00 1.951212282670251241e+01
3.000000000000000000e+00 1.950967462879291858e+01
3.000000000000000000e+00 1.950771015847613654e+01
3.000000000000000000e+00 1.950624553683176998e+01
3.000000000000000000e+00 1.950368274153087356e+01
3.000000000000000000e+00 1.950291233638425226e+01
3.000000000000000000e+00 1.950101183279774730e+01
3.000000000000000000e+00 1.949985019795132857e+01
3.000000000000000000e+00 1.949757294755400849e+01
3.000000000000000000e+00 1.949639925592566314e+01
3.000000000000000000e+00 1.949401160898773711e+01
3.000000000000000000e+00 1.949268178753331071e+01
3.000000000000000000e+00 1.948941472199914671e+01
3.000000000000000000e+00 1.948666332433667137e+01
3.000000000000000000e+00 1.948558660879810489e+01
3.000000000000000000e+00 1.948330290395977471e+01
3.000000000000000000e+00 1.948304694054375119e+01
3.000000000000000000e+00 1.948047308186634652e+01
3.000000000000000000e+00 1.947826681032813667e+01
3.000000000000000000e+00 1.947694850584356274e+01
3.000000000000000000e+00 1.947585083809821782e+01
3.000000000000000000e+00 1.947293916546292536e+01
3.000000000000000000e+00 1.947092610668024903e+01
3.000000000000000000e+00 1.946924494415480211e+01
3.000000000000000000e+00 1.946719115321359439e+01
3.000000000000000000e+00 1.946566945253298897e+01
3.000000000000000000e+00 1.946478100286821800e+01
3.000000000000000000e+00 1.946112572712849698e+01
3.000000000000000000e+00 1.945893558002986268e+01
3.000000000000000000e+00 1.945818888020748716e+01
3.000000000000000000e+00 1.945668043636636924e+01
3.000000000000000000e+00 1.945506129096903791e+01
3.000000000000000000e+00 1.945327176404897074e+01
3.000000000000000000e+00 1.945138035669071996e+01
3.000000000000000000e+00 1.944823433431343673e+01
3.000000000000000000e+00 1.944648163406370145e+01
3.000000000000000000e+00 1.944621860089433341e+01
3.000000000000000000e+00 1.944287430856505594e+01
3.000000000000000000e+00 1.944188522949209741e+01
3.000000000000000000e+00 1.944079550880906027e+01
3.000000000000000000e+00 1.943867754378890922e+01
3.000000000000000000e+00 1.943681720569792759e+01
3.000000000000000000e+00 1.943532101236271004e+01
3.000000000000000000e+00 1.943388030131372091e+01
3.000000000000000000e+00 1.943256422545433892e+01
3.000000000000000000e+00 1.942942143767045238e+01
3.000000000000000000e+00 1.942834430118351463e+01
3.000000000000000000e+00 1.942783909712148827e+01
3.000000000000000000e+00 1.942654840043823583e+01
3.000000000000000000e+00 1.942458391034285725e+01
3.000000000000000000e+00 1.942309246008347401e+01
3.000000000000000000e+00 1.942064601325001405e+01
3.000000000000000000e+00 1.941866359426255428e+01
3.000000000000000000e+00 1.941746514343192942e+01
3.000000000000000000e+00 1.941563752240787721e+01
3.000000000000000000e+00 1.941396855675758459e+01
3.000000000000000000e+00 1.941243124242945228e+01
3.000000000000000000e+00 1.940935256487096794e+01
3.000000000000000000e+00 1.940906280350407798e+01
3.000000000000000000e+00 1.940796365027327752e+01
3.000000000000000000e+00 1.940614805433174439e+01
3.000000000000000000e+00 1.940406356231599361e+01
3.000000000000000000e+00 1.940226879713732799e+01
3.000000000000000000e+00 1.940125642981615428e+01
3.000000000000000000e+00 1.939934404048176830e+01
3.000000000000000000e+00 1.939799383396304933e+01
3.000000000000000000e+00 1.939631975610627279e+01
3.000000000000000000e+00 1.939577699352051354e+01
3.000000000000000000e+00 1.939425774608600861e+01
3.000000000000000000e+00 1.939368189342028259e+01
3.000000000000000000e+00 1.938978525491532068e+01
3.000000000000000000e+00 1.938844353770742046e+01
3.000000000000000000e+00 1.938622198011978170e+01
3.000000000000000000e+00 1.938509440644117632e+01
3.000000000000000000e+00 1.938404044042129470e+01
3.000000000000000000e+00 1.938110466393710496e+01
3.000000000000000000e+00 1.937977829552312414e+01
3.000000000000000000e+00 1.937962350618023066e+01
3.000000000000000000e+00 1.937660776312737809e+01
3.000000000000000000e+00 1.937534386131568453e+01
3.000000000000000000e+00 1.937373524289012749e+01
3.000000000000000000e+00 1.937219529971325116e+01
3.000000000000000000e+00 1.936982141364112664e+01
3.000000000000000000e+00 1.936927319120473001e+01
3.000000000000000000e+00 1.936782040399890903e+01
3.000000000000000000e+00 1.936695073043205895e+01
3.000000000000000000e+00 1.936506544815314967e+01
3.000000000000000000e+00 1.936366307924598473e+01
3.000000000000000000e+00 1.936179518323707782e+01
3.000000000000000000e+00 1.936065851199871091e+01
3.000000000000000000e+00 1.935834392240910518e+01
3.000000000000000000e+00 1.935762692713465682e+01
3.000000000000000000e+00 1.935609659153108097e+01
3.000000000000000000e+00 1.935455378258654235e+01
3.000000000000000000e+00 1.935166005158973590e+01
3.000000000000000000e+00 1.935117160596450603e+01
3.000000000000000000e+00 1.934958126201262729e+01
3.000000000000000000e+00 1.934838630737833753e+01
3.000000000000000000e+00 1.934675420947056779e+01
3.000000000000000000e+00 1.934455929744314062e+01
3.000000000000000000e+00 1.934169027644511729e+01
3.000000000000000000e+00 1.934085639326679029e+01
3.000000000000000000e+00 1.933853837204133086e+01
3.000000000000000000e+00 1.933800001155603709e+01
3.000000000000000000e+00 1.933615020833887854e+01
3.000000000000000000e+00 1.933589886957953397e+01
3.000000000000000000e+00 1.933500494331797270e+01
3.000000000000000000e+00 1.933323012873246682e+01
3.000000000000000000e+00 1.933020739254215670e+01
3.000000000000000000e+00 1.932881622469786009e+01
3.000000000000000000e+00 1.932783190069099533e+01
3.000000000000000000e+00 1.932713882936441152e+01
3.000000000000000000e+00 1.932622604316406978e+01
3.000000000000000000e+00 1.932444602764061869e+01
3.000000000000000000e+00 1.932376604856113289e+01
3.000000000000000000e+00 1.932080326672371484e+01
3.000000000000000000e+00 1.931996923454497761e+01
3.000000000000000000e+00 1.931877121466624558e+01
3.000000000000000000e+00 1.931622340470946853e+01
3.000000000000000000e+00 1.931564610322384468e+01
3.000000000000000000e+00 1.931437353106778687e+01
3.000000000000000000e+00 1.931329031894462389e+01
3.000000000000000000e+00 1.931111799059945611e+01
3.000000000000000000e+00 1.931016346479510659e+01
3.000000000000000000e+00 1.930977004488333648e+01
3.000000000000000000e+00 1.930692615651470945e+01
3.000000000000000000e+00 1.930520815673536106e+01
3.000000000000000000e+00 1.930413897603411399e+01
3.000000000000000000e+00 1.930306195322149776e+01
3.000000000000000000e+00 1.930194240765159108e+01
3.000000000000000000e+00 1.930172449726901718e+01
3.000000000000000000e+00 1.929901063646436654e+01
3.000000000000000000e+00 1.929505107571521805e+01
3.000000000000000000e+00 1.929400438140453389e+01
3.000000000000000000e+00 1.929342071130479397e+01
3.000000000000000000e+00 1.929097084416559937e+01
3.000000000000000000e+00 1.928872447920175048e+01
3.000000000000000000e+00 1.928844658459177097e+01
3.000000000000000000e+00 1.928806153850499783e+01
3.000000000000000000e+00 1.928610358816489878e+01
3.000000000000000000e+00 1.928440564233393673e+01
3.000000000000000000e+00 1.928348871991752489e+01
3.000000000000000000e+00 1.928304255683495327e+01
3.000000000000000000e+00 1.928009709671115601e+01
3.000000000000000000e+00 1.927865660546384063e+01
3.000000000000000000e+00 1.927707781419394095e+01
3.000000000000000000e+00 1.927564907798572946e+01
3.000000000000000000e+00 1.927421626909186259e+01
3.000000000000000000e+00 1.927212711951063895e+01
3.000000000000000000e+00 1.927180981263207826e+01
3.000000000000000000e+00 1.927014299402144815e+01
3.000000000000000000e+00 1.926848755611312569e+01
3.000000000000000000e+00 1.926786317826939054e+01
3.000000000000000000e+00 1.926746229128493582e+01
3.000000000000000000e+00 1.926527601861909389e+01
3.000000000000000000e+00 1.926495780361236143e+01
3.000000000000000000e+00 1.926428398882590187e+01
3.000000000000000000e+00 1.926232638655683971e+01
3.000000000000000000e+00 1.925995740843596238e+01
3.000000000000000000e+00 1.925943375776651934e+01
3.000000000000000000e+00 1.925725161142464614e+01
3.000000000000000000e+00 1.925552715624277056e+01
3.000000000000000000e+00 1.925522075231831565e+01
3.000000000000000000e+00 1.925357021027222615e+01
3.000000000000000000e+00 1.925249301413764513e+01
3.000000000000000000e+00 1.925144359058263177e+01
3.000000000000000000e+00 1.924973821972553623e+01
3.000000000000000000e+00 1.924766140237712975e+01
3.000000000000000000e+00 1.924600501731135793e+01
3.000000000000000000e+00 1.924468001145633167e+01
3.000000000000000000e+00 1.924259947464953058e+01
3.000000000000000000e+00 1.924245706747234408e+01
3.000000000000000000e+00 1.924112401542433659e+01
3.000000000000000000e+00 1.924100446010366028e+01
3.000000000000000000e+00 1.924034001516772818e+01
3.000000000000000000e+00 1.923951453375984499e+01
3.000000000000000000e+00 1.923766272385902454e+01
3.000000000000000000e+00 1.923483467743209374e+01
3.000000000000000000e+00 1.923407456973813368e+01
3.000000000000000000e+00 1.923190778070695117e+01
3.000000000000000000e+00 1.923145133263282602e+01
3.000000000000000000e+00 1.922983794519454648e+01
3.000000000000000000e+00 1.922828648299903165e+01
3.000000000000000000e+00 1.922724407223082466e+01
3.000000000000000000e+00 1.922524076236616608e+01
3.000000000000000000e+00 1.922416253791900331e+01
3.000000000000000000e+00 1.922248568122974888e+01
3.000000000000000000e+00 1.922209567943631825e+01
3.000000000000000000e+00 1.922078524937624522e+01
3.000000000000000000e+00 1.922055458148263085e+01
3.000000000000000000e+00 1.921741751849092594e+01
3.000000000000000000e+00 1.921711353592195337e+01
3.000000000000000000e+00 1.921465193604770150e+01
3.000000000000000000e+00 1.921323666601683300e+01
3.000000000000000000e+00 1.921197525694485364e+01
3.000000000000000000e+00 1.921141693732457156e+01
3.000000000000000000e+00 1.921043311598948833e+01
3.000000000000000000e+00 1.920929443555652227e+01
3.000000000000000000e+00 1.920663940821313886e+01
3.000000000000000000e+00 1.920593462967359955e+01
3.000000000000000000e+00 1.920436855317888458e+01
3.000000000000000000e+00 1.920329376802037302e+01
3.000000000000000000e+00 1.920295791057651869e+01
3.000000000000000000e+00 1.920072858014997053e+01
3.000000000000000000e+00 1.919986573180397471e+01
3.000000000000000000e+00 1.919833503563650012e+01
3.000000000000000000e+00 1.919692255036537887e+01
3.000000000000000000e+00 1.919581695869119287e+01
3.000000000000000000e+00 1.919544115748545110e+01
3.000000000000000000e+00 1.919280112823644657e+01
3.000000000000000000e+00 1.919189016215700505e+01
3.000000000000000000e+00 1.919057574575905534e+01
3.000000000000000000e+00 1.918983751461976084e+01
3.000000000000000000e+00 1.918916548422683732e+01
3.000000000000000000e+00 1.918799141893861204e+01
3.000000000000000000e+00 1.918626184988261940e+01
3.000000000000000000e+00 1.918454754961600983e+01
3.000000000000000000e+00 1.918378944906241657e+01
3.000000000000000000e+00 1.918275594504714832e+01
3.000000000000000000e+00 1.918237584055406586e+01
3.000000000000000000e+00 1.918165800062116233e+01
3.000000000000000000e+00 1.918057092743809378e+01
3.000000000000000000e+00 1.917895843698838831e+01
3.000000000000000000e+00 1.917822374272572006e+01
3.000000000000000000e+00 1.917747610014346904e+01
3.000000000000000000e+00 1.917676336211751575e+01
3.000000000000000000e+00 1.917500882042318722e+01
3.000000000000000000e+00 1.917339921957291438e+01
3.000000000000000000e+00 1.917253104053400747e+01
3.000000000000000000e+00 1.917174311284751909e+01
3.000000000000000000e+00 1.917110816383769389e+01
3.000000000000000000e+00 1.917031951625029507e+01
3.000000000000000000e+00 1.916889677872367770e+01
3.000000000000000000e+00 1.916715757511762419e+01
3.000000000000000000e+00 1.916597010133295598e+01
3.000000000000000000e+00 1.916467312663755607e+01
3.000000000000000000e+00 1.916427478743938195e+01
3.000000000000000000e+00 1.916287583367355296e+01
3.000000000000000000e+00 1.916196238085545644e+01
3.000000000000000000e+00 1.916160226903167896e+01
3.000000000000000000e+00 1.916050875755167837e+01
3.000000000000000000e+00 1.915974056902747691e+01
3.000000000000000000e+00 1.915814591399610833e+01
3.000000000000000000e+00 1.915757402479304972e+01
3.000000000000000000e+00 1.915565420494026583e+01
3.000000000000000000e+00 1.915493011736328555e+01
3.000000000000000000e+00 1.915396187138065187e+01
3.000000000000000000e+00 1.915346317662578812e+01
3.000000000000000000e+00 1.915286111350172149e+01
3.000000000000000000e+00 1.915157988908068631e+01
3.000000000000000000e+00 1.914959780951149426e+01
3.000000000000000000e+00 1.914880805402597730e+01
3.000000000000000000e+00 1.914768525601918370e+01
3.000000000000000000e+00 1.914678108351902708e+01
3.000000000000000000e+00 1.914565662401433244e+01
3.000000000000000000e+00 1.914552991277828298e+01
3.000000000000000000e+00 1.914413758321629189e+01
3.000000000000000000e+00 1.914220461384775618e+01
3.000000000000000000e+00 1.914150361239794407e+01
3.000000000000000000e+00 1.914047283229076513e+01
3.000000000000000000e+00 1.913982245534624838e+01
3.000000000000000000e+00 1.913955127225142050e+01
3.000000000000000000e+00 1.913859064576658753e+01
3.000000000000000000e+00 1.913725369888608796e+01
3.000000000000000000e+00 1.913537250418531244e+01
3.000000000000000000e+00 1.913484460779861962e+01
3.000000000000000000e+00 1.913430865616263787e+01
3.000000000000000000e+00 1.913337212159274259e+01
3.000000000000000000e+00 1.913242373032066013e+01
3.000000000000000000e+00 1.913223025542412969e+01
3.000000000000000000e+00 1.913145609957603455e+01
3.000000000000000000e+00 1.912942060180863280e+01
3.000000000000000000e+00 1.912795652249192102e+01
3.000000000000000000e+00 1.912759717239262258e+01
3.000000000000000000e+00 1.912677105524782206e+01
3.000000000000000000e+00 1.912641047554406981e+01
3.000000000000000000e+00 1.912508885378964152e+01
3.000000000000000000e+00 1.912451800716363337e+01
3.000000000000000000e+00 1.912425051694373579e+01
3.000000000000000000e+00 1.912415451904248442e+01
3.000000000000000000e+00 1.912252629761722744e+01
3.000000000000000000e+00 1.912088595195119467e+01
3.000000000000000000e+00 1.911970933140318252e+01
3.000000000000000000e+00 1.911850262218255381e+01
3.000000000000000000e+00 1.911805927329363186e+01
3.000000000000000000e+00 1.911702078774525404e+01
3.000000000000000000e+00 1.911580719405593598e+01
3.000000000000000000e+00 1.911480541495954100e+01
3.000000000000000000e+00 1.911465040032301488e+01
3.000000000000000000e+00 1.911396993185350723e+01
3.000000000000000000e+00 1.911237881040527498e+01
3.000000000000000000e+00 1.911114782355871711e+01
3.000000000000000000e+00 1.911054297079097353e+01
3.000000000000000000e+00 1.910996230865703538e+01
3.000000000000000000e+00 1.910878323852130833e+01
3.000000000000000000e+00 1.910834149299344276e+01
3.000000000000000000e+00 1.910641705013901159e+01
3.000000000000000000e+00 1.910525177601464364e+01
3.000000000000000000e+00 1.910468411241202702e+01
3.000000000000000000e+00 1.910427830809613425e+01
3.000000000000000000e+00 1.910275212626303798e+01
3.000000000000000000e+00 1.910262552349770360e+01
3.000000000000000000e+00 1.910050700539309787e+01
3.000000000000000000e+00 1.909994155868748322e+01
3.000000000000000000e+00 1.909940093420962270e+01
3.000000000000000000e+00 1.909841195391558699e+01
3.000000000000000000e+00 1.909768470158764231e+01
3.000000000000000000e+00 1.909682262714661505e+01
3.000000000000000000e+00 1.909653881994029589e+01
3.000000000000000000e+00 1.909575486423354818e+01
3.000000000000000000e+00 1.909527991185685636e+01
3.000000000000000000e+00 1.909448905357691473e+01
3.000000000000000000e+00 1.909350495275117865e+01
3.000000000000000000e+00 1.909297531806141279e+01
3.000000000000000000e+00 1.909104038437789796e+01
3.000000000000000000e+00 1.909064340062027298e+01
3.000000000000000000e+00 1.908900890426071939e+01
3.000000000000000000e+00 1.908773509209141039e+01
3.000000000000000000e+00 1.908630949075910266e+01
3.000000000000000000e+00 1.908499282557010801e+01
3.000000000000000000e+00 1.908498990082179603e+01
3.000000000000000000e+00 1.908361718016428554e+01
3.000000000000000000e+00 1.908343508107307329e+01
3.000000000000000000e+00 1.908308125054831450e+01
3.000000000000000000e+00 1.908191339288827137e+01
3.000000000000000000e+00 1.908044329724975086e+01
3.000000000000000000e+00 1.907976013827419592e+01
3.000000000000000000e+00 1.907860057498985640e+01
3.000000000000000000e+00 1.907756356025004862e+01
3.000000000000000000e+00 1.907571341308490886e+01
3.000000000000000000e+00 1.907525700204157104e+01
3.000000000000000000e+00 1.907464333581517124e+01
3.000000000000000000e+00 1.907336556932050797e+01
3.000000000000000000e+00 1.907252579680347182e+01
3.000000000000000000e+00 1.907191067341185686e+01
3.000000000000000000e+00 1.907161227956689586e+01
3.000000000000000000e+00 1.907138697222220358e+01
3.000000000000000000e+00 1.906894253763363523e+01
3.000000000000000000e+00 1.906879509794940475e+01
3.000000000000000000e+00 1.906815562528115038e+01
3.000000000000000000e+00 1.906705830754659203e+01
3.000000000000000000e+00 1.906658206281937140e+01
3.000000000000000000e+00 1.906605156005900525e+01
3.000000000000000000e+00 1.906470395231168524e+01
3.000000000000000000e+00 1.906433268720713059e+01
3.000000000000000000e+00 1.906407124368546135e+01
3.000000000000000000e+00 1.906251283152820974e+01
3.000000000000000000e+00 1.906195974490752221e+01
3.000000000000000000e+00 1.906084291767973937e+01
3.000000000000000000e+00 1.905994419558613373e+01
3.000000000000000000e+00 1.905880943249404069e+01
3.000000000000000000e+00 1.905846116896116627e+01
3.000000000000000000e+00 1.905753388754284217e+01
3.000000000000000000e+00 1.905687125159449735e+01
3.000000000000000000e+00 1.905659150597442419e+01
3.000000000000000000e+00 1.905581659811513973e+01
3.000000000000000000e+00 1.905492426299972664e+01
3.000000000000000000e+00 1.905461176753087926e+01
3.000000000000000000e+00 1.905356167092304887e+01
3.000000000000000000e+00 1.905278508311664609e+01
3.000000000000000000e+00 1.905233766319865296e+01
3.000000000000000000e+00 1.905151425401318477e+01
3.000000000000000000e+00 1.905087971940318070e+01
3.000000000000000000e+00 1.904941957905024452e+01
3.000000000000000000e+00 1.904911024501683059e+01
3.000000000000000000e+00 1.904769753145480138e+01
3.000000000000000000e+00 1.904710628628922819e+01
3.000000000000000000e+00 1.904632060583793418e+01
3.000000000000000000e+00 1.904496245499981200e+01
3.000000000000000000e+00 1.904410587903329954e+01
3.000000000000000000e+00 1.904374621340535967e+01
3.000000000000000000e+00 1.904228065494035960e+01
3.000000000000000000e+00 1.904188251235782658e+01
3.000000000000000000e+00 1.904059771114354049e+01
3.000000000000000000e+00 1.903951893740162404e+01
3.000000000000000000e+00 1.903903719982788800e+01
3.000000000000000000e+00 1.903693560520422068e+01
3.000000000000000000e+00 1.903641367125051431e+01
3.000000000000000000e+00 1.903606197824631607e+01
3.000000000000000000e+00 1.903510286883550506e+01
3.000000000000000000e+00 1.903479271543852391e+01
3.000000000000000000e+00 1.903366695504671213e+01
3.000000000000000000e+00 1.903350407602331273e+01
3.000000000000000000e+00 1.903285777739110429e+01
3.000000000000000000e+00 1.903233524702117663e+01
3.000000000000000000e+00 1.903119606673806175e+01
3.000000000000000000e+00 1.903010365615297061e+01
3.000000000000000000e+00 1.902943685240488492e+01
3.000000000000000000e+00 1.902909308225422791e+01
3.000000000000000000e+00 1.902875948244838966e+01
3.000000000000000000e+00 1.902769519101837048e+01
3.000000000000000000e+00 1.902720270480358877e+01
3.000000000000000000e+00 1.902569015615554449e+01
3.000000000000000000e+00 1.902534092330049731e+01
3.000000000000000000e+00 1.902376853147237767e+01
3.000000000000000000e+00 1.902301089371794163e+01
3.000000000000000000e+00 1.902165571908758679e+01
3.000000000000000000e+00 1.902124696197349607e+01
3.000000000000000000e+00 1.902060464842315568e+01
3.000000000000000000e+00 1.902006554262868576e+01
3.000000000000000000e+00 1.901992121415988635e+01
3.000000000000000000e+00 1.901921770102958220e+01
3.000000000000000000e+00 1.901725108462668956e+01
3.000000000000000000e+00 1.901665194691488736e+01
3.000000000000000000e+00 1.901545638529484350e+01
3.000000000000000000e+00 1.901532411043313431e+01
3.000000000000000000e+00 1.901512924295969142e+01
3.000000000000000000e+00 1.901420970525205689e+01
3.000000000000000000e+00 1.901345347595805535e+01
3.000000000000000000e+00 1.901276872093896841e+01
3.000000000000000000e+00 1.901221664004993883e+01
3.000000000000000000e+00 1.901038699682635880e+01
3.000000000000000000e+00 1.900981585850428246e+01
3.000000000000000000e+00 1.900924479214701535e+01
3.000000000000000000e+00 1.900800704972423816e+01
3.000000000000000000e+00 1.900755882728544321e+01
3.000000000000000000e+00 1.900578111508209389e+01
3.000000000000000000e+00 1.900477244716076441e+01
3.000000000000000000e+00 1.900439138155410035e+01
3.000000000000000000e+00 1.900396702361888401e+01
3.000000000000000000e+00 1.900283123921256134e+01
3.000000000000000000e+00 1.900228920147167599e+01
3.000000000000000000e+00 1.900142970432369083e+01
3.000000000000000000e+00 1.900058338996328899e+01
3.000000000000000000e+00 1.900039290276796322e+01
3.000000000000000000e+00 1.899923688551324474e+01
3.000000000000000000e+00 1.899804771120097513e+01
3.000000000000000000e+00 1.899732642450492293e+01
3.000000000000000000e+00 1.899684913219662619e+01
3.000000000000000000e+00 1.899621495486784539e+01
3.000000000000000000e+00 1.899521479515783895e+01
3.000000000000000000e+00 1.899449113319680649e+01
3.000000000000000000e+00 1.899322084366111696e+01
3.000000000000000000e+00 1.899309146112178581e+01
3.000000000000000000e+00 1.899263306809589125e+01
3.000000000000000000e+00 1.899175224914359461e+01
3.000000000000000000e+00 1.899099297329733815e+01
3.000000000000000000e+00 1.898956115912218579e+01
3.000000000000000000e+00 1.898917539432163792e+01
3.000000000000000000e+00 1.898863631187489887e+01
3.000000000000000000e+00 1.898832013849318301e+01
3.000000000000000000e+00 1.898720004973303332e+01
3.000000000000000000e+00 1.898669633129943790e+01
3.000000000000000000e+00 1.898516356007475636e+01
3.000000000000000000e+00 1.898425019862719765e+01
3.000000000000000000e+00 1.898385574943131360e+01
3.000000000000000000e+00 1.898352655344526596e+01
3.000000000000000000e+00 1.898300152943694741e+01
3.000000000000000000e+00 1.898283296998582159e+01
3.000000000000000000e+00 1.898212285024427004e+01
3.000000000000000000e+00 1.898075682005337228e+01
3.000000000000000000e+00 1.897991408306580396e+01
3.000000000000000000e+00 1.897860905677476495e+01
3.000000000000000000e+00 1.897813809976824828e+01
3.000000000000000000e+00 1.897752245930962545e+01
3.000000000000000000e+00 1.897649698337219348e+01
3.000000000000000000e+00 1.897623954101325339e+01
3.000000000000000000e+00 1.897549148028055654e+01
3.000000000000000000e+00 1.897487632364165577e+01
3.000000000000000000e+00 1.897446932720258062e+01
3.000000000000000000e+00 1.897363907981498699e+01
3.000000000000000000e+00 1.897288931088146313e+01
3.000000000000000000e+00 1.897262659415995500e+01
3.000000000000000000e+00 1.897127556654544023e+01
3.000000000000000000e+00 1.897056495865843573e+01
3.000000000000000000e+00 1.897038544276471939e+01
3.000000000000000000e+00 1.897006910571424143e+01
3.000000000000000000e+00 1.896866905932393266e+01
3.000000000000000000e+00 1.896799118989168775e+01
3.000000000000000000e+00 1.896764351298927664e+01
3.000000000000000000e+00 1.896691180707291835e+01
3.000000000000000000e+00 1.896534924513718323e+01
3.000000000000000000e+00 1.896454370223931463e+01
3.000000000000000000e+00 1.896426680129804510e+01
3.000000000000000000e+00 1.896376954536284742e+01
3.000000000000000000e+00 1.896250819426341394e+01
3.000000000000000000e+00 1.896224696792735287e+01
3.000000000000000000e+00 1.896113234605266129e+01
3.000000000000000000e+00 1.896081515843773602e+01
3.000000000000000000e+00 1.895939750759318088e+01
3.000000000000000000e+00 1.895900085748118968e+01
3.000000000000000000e+00 1.895799926084299614e+01
3.000000000000000000e+00 1.895706640112953778e+01
3.000000000000000000e+00 1.895579938795914643e+01
3.000000000000000000e+00 1.895497300741306645e+01
3.000000000000000000e+00 1.895481447404705477e+01
3.000000000000000000e+00 1.895384527617030201e+01
3.000000000000000000e+00 1.895306114439561540e+01
3.000000000000000000e+00 1.895276170495599288e+01
3.000000000000000000e+00 1.895111589236929817e+01
3.000000000000000000e+00 1.895082701594831320e+01
3.000000000000000000e+00 1.895015125751197971e+01
3.000000000000000000e+00 1.894998240736638806e+01
3.000000000000000000e+00 1.894921693699386012e+01
3.000000000000000000e+00 1.894883439939188108e+01
3.000000000000000000e+00 1.894807005036330594e+01
3.000000000000000000e+00 1.894715383361983640e+01
3.000000000000000000e+00 1.894592082926421739e+01
3.000000000000000000e+00 1.894542522742696988e+01
3.000000000000000000e+00 1.894464919492940069e+01
3.000000000000000000e+00 1.894442377520438825e+01
3.000000000000000000e+00 1.894245258291912393e+01
3.000000000000000000e+00 1.894150668461273668e+01
3.000000000000000000e+00 1.894109552472119162e+01
3.000000000000000000e+00 1.894061891581409895e+01
3.000000000000000000e+00 1.894020825477360148e+01
3.000000000000000000e+00 1.894007738851352229e+01
3.000000000000000000e+00 1.893932981447368036e+01
3.000000000000000000e+00 1.893889873707558991e+01
3.000000000000000000e+00 1.893763434945423185e+01
3.000000000000000000e+00 1.893717030091663034e+01
3.000000000000000000e+00 1.893658415218593660e+01
3.000000000000000000e+00 1.893566697304023094e+01
3.000000000000000000e+00 1.893460359527916381e+01
3.000000000000000000e+00 1.893404250939481415e+01
3.000000000000000000e+00 1.893316203591525593e+01
3.000000000000000000e+00 1.893250353681034781e+01
3.000000000000000000e+00 1.893148903751954037e+01
3.000000000000000000e+00 1.893077769669459443e+01
3.000000000000000000e+00 1.893016093838992120e+01
3.000000000000000000e+00 1.892910857438375061e+01
3.000000000000000000e+00 1.892858952845342912e+01
3.000000000000000000e+00 1.892774372109421677e+01
3.000000000000000000e+00 1.892680307133633377e+01
3.000000000000000000e+00 1.892615865726215318e+01
3.000000000000000000e+00 1.892549197900776647e+01
3.000000000000000000e+00 1.892446652061019563e+01
3.000000000000000000e+00 1.892405346019722501e+01
3.000000000000000000e+00 1.892360738070376414e+01
3.000000000000000000e+00 1.892335370628524061e+01
3.000000000000000000e+00 1.892232365292802143e+01
3.000000000000000000e+00 1.892140665729084859e+01
3.000000000000000000e+00 1.892041073132414297e+01
3.000000000000000000e+00 1.892021721948169954e+01
3.000000000000000000e+00 1.891962386434079946e+01
3.000000000000000000e+00 1.891906737155835927e+01
3.000000000000000000e+00 1.891771088016265168e+01
3.000000000000000000e+00 1.891752193588785147e+01
3.000000000000000000e+00 1.891642708627588476e+01
3.000000000000000000e+00 1.891525641262724378e+01
3.000000000000000000e+00 1.891441434926549903e+01
3.000000000000000000e+00 1.891388333295444113e+01
3.000000000000000000e+00 1.891355607573692055e+01
3.000000000000000000e+00 1.891310291137081734e+01
3.000000000000000000e+00 1.891252441055159750e+01
3.000000000000000000e+00 1.891180888056164378e+01
3.000000000000000000e+00 1.891100530664991908e+01
3.000000000000000000e+00 1.891006999144546441e+01
3.000000000000000000e+00 1.890925980122130312e+01
3.000000000000000000e+00 1.890877154244190450e+01
3.000000000000000000e+00 1.890747625380202734e+01
3.000000000000000000e+00 1.890673325987400233e+01
3.000000000000000000e+00 1.890619989689720271e+01
3.000000000000000000e+00 1.890544167465182923e+01
3.000000000000000000e+00 1.890459487558785767e+01
3.000000000000000000e+00 1.890423886038384538e+01
3.000000000000000000e+00 1.890403450659504614e+01
3.000000000000000000e+00 1.890345096094812050e+01
3.000000000000000000e+00 1.890266083356474169e+01
3.000000000000000000e+00 1.890215115582626382e+01
3.000000000000000000e+00 1.890183423330108425e+01
3.000000000000000000e+00 1.890028025765500175e+01
3.000000000000000000e+00 1.889969207610318946e+01
3.000000000000000000e+00 1.889896562556835491e+01
3.000000000000000000e+00 1.889869690377769373e+01
3.000000000000000000e+00 1.889730550369597495e+01
3.000000000000000000e+00 1.889692813242440650e+01
3.000000000000000000e+00 1.889602418890714475e+01
3.000000000000000000e+00 1.889566951458721888e+01
3.000000000000000000e+00 1.889515594950454513e+01
3.000000000000000000e+00 1.889452455478561177e+01
3.000000000000000000e+00 1.889343161547222039e+01
3.000000000000000000e+00 1.889305276273251977e+01
3.000000000000000000e+00 1.889232025783319457e+01
3.000000000000000000e+00 1.889134421050136581e+01
3.000000000000000000e+00 1.889029349135100588e+01
3.000000000000000000e+00 1.888996654256084540e+01
3.000000000000000000e+00 1.888883897655005484e+01
3.000000000000000000e+00 1.888830479876135371e+01
3.000000000000000000e+00 1.888778279304150232e+01
3.000000000000000000e+00 1.888728305213058789e+01
3.000000000000000000e+00 1.888603031664442966e+01
3.000000000000000000e+00 1.888574492793623349e+01
3.000000000000000000e+00 1.888485146459703046e+01
3.000000000000000000e+00 1.888419729448775541e+01
3.000000000000000000e+00 1.888354968631453090e+01
3.000000000000000000e+00 1.888234003257892724e+01
3.000000000000000000e+00 1.888183990130475820e+01
3.000000000000000000e+00 1.888084862447119860e+01
3.000000000000000000e+00 1.888032482505107268e+01
3.000000000000000000e+00 1.887968688007678253e+01
3.000000000000000000e+00 1.887902766737814630e+01
3.000000000000000000e+00 1.887790923800075404e+01
3.000000000000000000e+00 1.887740302934511050e+01
3.000000000000000000e+00 1.887676776953418312e+01
3.000000000000000000e+00 1.887549751324084113e+01
3.000000000000000000e+00 1.887496495619840786e+01
3.000000000000000000e+00 1.887417795417175981e+01
3.000000000000000000e+00 1.887395293395000451e+01
3.000000000000000000e+00 1.887341380711786343e+01
3.000000000000000000e+00 1.887265087147778075e+01
3.000000000000000000e+00 1.887156652058279604e+01
3.000000000000000000e+00 1.887068619794256108e+01
3.000000000000000000e+00 1.886998053821747234e+01
3.000000000000000000e+00 1.886982423660695929e+01
3.000000000000000000e+00 1.886880393409141732e+01
3.000000000000000000e+00 1.886810935433306824e+01
3.000000000000000000e+00 1.886723778525145434e+01
3.000000000000000000e+00 1.886602777554690391e+01
3.000000000000000000e+00 1.886583570858308434e+01
3.000000000000000000e+00 1.886535112412621018e+01
3.000000000000000000e+00 1.886443512910132725e+01
3.000000000000000000e+00 1.886370981251442203e+01
3.000000000000000000e+00 1.886363990763398135e+01
3.000000000000000000e+00 1.886263551141638217e+01
3.000000000000000000e+00 1.886159405562079527e+01
3.000000000000000000e+00 1.886110863638602098e+01
3.000000000000000000e+00 1.886056165771260140e+01
3.000000000000000000e+00 1.885933455724989471e+01
3.000000000000000000e+00 1.885908838738253124e+01
3.000000000000000000e+00 1.885793138089266918e+01
3.000000000000000000e+00 1.885714092474037429e+01
3.000000000000000000e+00 1.885656131922205603e+01
3.000000000000000000e+00 1.885582691246499820e+01
3.000000000000000000e+00 1.885566677131035362e+01
3.000000000000000000e+00 1.885425213554746193e+01
3.000000000000000000e+00 1.885396338778910064e+01
3.000000000000000000e+00 1.885307765032744598e+01
3.000000000000000000e+00 1.885189985644157318e+01
3.000000000000000000e+00 1.885122787683715018e+01
3.000000000000000000e+00 1.885094999594333842e+01
3.000000000000000000e+00 1.885057599384109395e+01
3.000000000000000000e+00 1.885009676370948029e+01
3.000000000000000000e+00 1.884928882683980689e+01
3.000000000000000000e+00 1.884839137932511122e+01
3.000000000000000000e+00 1.884774931305572920e+01
3.000000000000000000e+00 1.884716475552320247e+01
3.000000000000000000e+00 1.884636110779822715e+01
3.000000000000000000e+00 1.884598669341039923e+01
3.000000000000000000e+00 1.884468082249702547e+01
3.000000000000000000e+00 1.884445859793003564e+01
3.000000000000000000e+00 1.884368109121622581e+01
3.000000000000000000e+00 1.884304533681921612e+01
3.000000000000000000e+00 1.884244097436478427e+01
3.000000000000000000e+00 1.884131766004235331e+01
3.000000000000000000e+00 1.884082646685274653e+01
3.000000000000000000e+00 1.884062779182423952e+01
3.000000000000000000e+00 1.883971156989343854e+01
3.000000000000000000e+00 1.883895364972353548e+01
3.000000000000000000e+00 1.883838941408844292e+01
3.000000000000000000e+00 1.883704875929462474e+01
3.000000000000000000e+00 1.883634169984882334e+01
3.000000000000000000e+00 1.883510668755334905e+01
3.000000000000000000e+00 1.883470638401400876e+01
3.000000000000000000e+00 1.883436372712316142e+01
3.000000000000000000e+00 1.883334849572233693e+01
3.000000000000000000e+00 1.883308641721514221e+01
3.000000000000000000e+00 1.883212221601384329e+01
3.000000000000000000e+00 1.883128143942001742e+01
3.000000000000000000e+00 1.883108466962071859e+01
3.000000000000000000e+00 1.882991650474923517e+01
3.000000000000000000e+00 1.882967873761368693e+01
3.000000000000000000e+00 1.882895431195917624e+01
3.000000000000000000e+00 1.882836986125554191e+01
3.000000000000000000e+00 1.882762673473455450e+01
3.000000000000000000e+00 1.882727967636886035e+01
3.000000000000000000e+00 1.882604595100619704e+01
3.000000000000000000e+00 1.882548881140221653e+01
3.000000000000000000e+00 1.882496155913767311e+01
3.000000000000000000e+00 1.882417628254999542e+01
3.000000000000000000e+00 1.882356522269239463e+01
3.000000000000000000e+00 1.882295358950005593e+01
3.000000000000000000e+00 1.882208262633893980e+01
3.000000000000000000e+00 1.882126399404434025e+01
3.000000000000000000e+00 1.882047002908568700e+01
3.000000000000000000e+00 1.882004137617266082e+01
3.000000000000000000e+00 1.881913994767015197e+01
3.000000000000000000e+00 1.881836569359861855e+01
3.000000000000000000e+00 1.881761659055936420e+01
3.000000000000000000e+00 1.881714708497171529e+01
3.000000000000000000e+00 1.881644330393008957e+01
3.000000000000000000e+00 1.881586320729785200e+01
3.000000000000000000e+00 1.881445481660531627e+01
3.000000000000000000e+00 1.881371776247483041e+01
3.000000000000000000e+00 1.881284738749092256e+01
3.000000000000000000e+00 1.881240556034221001e+01
3.000000000000000000e+00 1.881187637131237267e+01
3.000000000000000000e+00 1.881142171652543382e+01
3.000000000000000000e+00 1.881001540753427292e+01
3.000000000000000000e+00 1.880944975660858987e+01
3.000000000000000000e+00 1.880922807922027573e+01
3.000000000000000000e+00 1.880859943303830306e+01
3.000000000000000000e+00 1.880757095968922599e+01
3.000000000000000000e+00 1.880709168916952834e+01
3.000000000000000000e+00 1.880667562571693452e+01
3.000000000000000000e+00 1.880625613752151537e+01
3.000000000000000000e+00 1.880515406029300252e+01
3.000000000000000000e+00 1.880429402911796544e+01
3.000000000000000000e+00 1.880335719312244436e+01
3.000000000000000000e+00 1.880310632594529352e+01
3.000000000000000000e+00 1.880285185321276842e+01
3.000000000000000000e+00 1.880173473165844911e+01
3.000000000000000000e+00 1.880119788059972663e+01
3.000000000000000000e+00 1.880057913867751296e+01
3.000000000000000000e+00 1.879910125499814910e+01
3.000000000000000000e+00 1.879826197110464747e+01
3.000000000000000000e+00 1.879819692197749603e+01
3.000000000000000000e+00 1.879739681275406227e+01
3.000000000000000000e+00 1.879680404495260149e+01
3.000000000000000000e+00 1.879625066664127075e+01
3.000000000000000000e+00 1.879554932837309522e+01
3.000000000000000000e+00 1.879485700657142644e+01
3.000000000000000000e+00 1.879414046864144439e+01
3.000000000000000000e+00 1.879332556248431985e+01
3.000000000000000000e+00 1.879277677381056577e+01
3.000000000000000000e+00 1.879155791916049978e+01
3.000000000000000000e+00 1.879140760106428232e+01
3.000000000000000000e+00 1.879040538533299909e+01
3.000000000000000000e+00 1.878935686903069424e+01
3.000000000000000000e+00 1.878868957047786736e+01
3.000000000000000000e+00 1.878784850322189826e+01
3.000000000000000000e+00 1.878748011944980689e+01
3.000000000000000000e+00 1.878679328525840475e+01
3.000000000000000000e+00 1.878598069302935869e+01
3.000000000000000000e+00 1.878529666821681587e+01
3.000000000000000000e+00 1.878399686274213920e+01
3.000000000000000000e+00 1.878374479838615940e+01
3.000000000000000000e+00 1.878289680299149467e+01
3.000000000000000000e+00 1.878231079128214276e+01
3.000000000000000000e+00 1.878122632962887550e+01
3.000000000000000000e+00 1.878084953761864995e+01
3.000000000000000000e+00 1.877992829052492496e+01
3.000000000000000000e+00 1.877841833328442789e+01
3.000000000000000000e+00 1.877827314816961035e+01
3.000000000000000000e+00 1.877745007009237099e+01
3.000000000000000000e+00 1.877696552347890346e+01
3.000000000000000000e+00 1.877593511886317756e+01
3.000000000000000000e+00 1.877552043762092993e+01
3.000000000000000000e+00 1.877513308698155825e+01
3.000000000000000000e+00 1.877387113695322185e+01
3.000000000000000000e+00 1.877375845683243938e+01
3.000000000000000000e+00 1.877285752142726594e+01
3.000000000000000000e+00 1.877147175732302387e+01
3.000000000000000000e+00 1.877052440508809994e+01
3.000000000000000000e+00 1.877025386713230048e+01
3.000000000000000000e+00 1.876928760456645051e+01
3.000000000000000000e+00 1.876922290077493471e+01
3.000000000000000000e+00 1.876831085794222531e+01
3.000000000000000000e+00 1.876781392133376514e+01
3.000000000000000000e+00 1.876672974164938879e+01
3.000000000000000000e+00 1.876608117245308804e+01
3.000000000000000000e+00 1.876548751597668740e+01
3.000000000000000000e+00 1.876469013407475828e+01
3.000000000000000000e+00 1.876381801332214039e+01
3.000000000000000000e+00 1.876323398818628974e+01
3.000000000000000000e+00 1.876233235878844141e+01
3.000000000000000000e+00 1.876217928101336696e+01
3.000000000000000000e+00 1.876101366152522942e+01
3.000000000000000000e+00 1.876047070096695890e+01
3.000000000000000000e+00 1.876026266109448670e+01
3.000000000000000000e+00 1.875865562918733431e+01
3.000000000000000000e+00 1.875728497632930925e+01
3.000000000000000000e+00 1.875691403655084599e+01
3.000000000000000000e+00 1.875653248406474205e+01
3.000000000000000000e+00 1.875607805359789992e+01
3.000000000000000000e+00 1.875546878827287856e+01
3.000000000000000000e+00 1.875491093143788390e+01
3.000000000000000000e+00 1.875400020162749470e+01
3.000000000000000000e+00 1.875379936926434610e+01
3.000000000000000000e+00 1.875248517452035557e+01
3.000000000000000000e+00 1.875163727161967842e+01
3.000000000000000000e+00 1.875108400709476442e+01
3.000000000000000000e+00 1.875034248835148176e+01
3.000000000000000000e+00 1.875003103007307459e+01
3.000000000000000000e+00 1.874901659415204946e+01
3.000000000000000000e+00 1.874806476962076474e+01
3.000000000000000000e+00 1.874728339446301817e+01
3.000000000000000000e+00 1.874702211672574492e+01
3.000000000000000000e+00 1.874532673252323889e+01
3.000000000000000000e+00 1.874455193023750610e+01
3.000000000000000000e+00 1.874400431788076204e+01
3.000000000000000000e+00 1.874327958817963236e+01
3.000000000000000000e+00 1.874227356557216240e+01
3.000000000000000000e+00 1.874193463107102886e+01
3.000000000000000000e+00 1.874081706274006365e+01
3.000000000000000000e+00 1.873985586661521552e+01
3.000000000000000000e+00 1.873939097719895841e+01
3.000000000000000000e+00 1.873900201819669675e+01
3.000000000000000000e+00 1.873803614846246646e+01
3.000000000000000000e+00 1.873785101161678313e+01
3.000000000000000000e+00 1.873665572644129185e+01
3.000000000000000000e+00 1.873587648890818969e+01
3.000000000000000000e+00 1.873491471044420820e+01
3.000000000000000000e+00 1.873385923047640844e+01
3.000000000000000000e+00 1.873325454319668637e+01
3.000000000000000000e+00 1.873190699978508178e+01
3.000000000000000000e+00 1.873088162809056101e+01
3.000000000000000000e+00 1.873025831814250708e+01
3.000000000000000000e+00 1.872930044978745201e+01
3.000000000000000000e+00 1.872903998780747870e+01
3.000000000000000000e+00 1.872846080267734337e+01
3.000000000000000000e+00 1.872748333786141828e+01
3.000000000000000000e+00 1.872657618646853095e+01
3.000000000000000000e+00 1.872643379390867224e+01
3.000000000000000000e+00 1.872563043184187492e+01
3.000000000000000000e+00 1.872499843649810103e+01
3.000000000000000000e+00 1.872466773154808095e+01
3.000000000000000000e+00 1.872292195610990007e+01
3.000000000000000000e+00 1.872210400029364408e+01
3.000000000000000000e+00 1.872157985068057684e+01
3.000000000000000000e+00 1.872085540455775998e+01
3.000000000000000000e+00 1.871987002396152633e+01
3.000000000000000000e+00 1.871976605075421674e+01
3.000000000000000000e+00 1.871883356375226981e+01
3.000000000000000000e+00 1.871867546218252798e+01
3.000000000000000000e+00 1.871776389778564820e+01
3.000000000000000000e+00 1.871624727736008964e+01
3.000000000000000000e+00 1.871488393471481970e+01
3.000000000000000000e+00 1.871414376206464070e+01
3.000000000000000000e+00 1.871401490650357147e+01
3.000000000000000000e+00 1.871353629708967858e+01
3.000000000000000000e+00 1.871262971272182440e+01
3.000000000000000000e+00 1.871250654321424634e+01
3.000000000000000000e+00 1.871061657464171901e+01
3.000000000000000000e+00 1.871038760497901166e+01
3.000000000000000000e+00 1.870982874752424863e+01
3.000000000000000000e+00 1.870921558064740253e+01
3.000000000000000000e+00 1.870784507578659017e+01
3.000000000000000000e+00 1.870759254411932915e+01
3.000000000000000000e+00 1.870619894738100086e+01
3.000000000000000000e+00 1.870548611204781864e+01
3.000000000000000000e+00 1.870516853920848632e+01
3.000000000000000000e+00 1.870457003425165965e+01
3.000000000000000000e+00 1.870349040636068949e+01
3.000000000000000000e+00 1.870263723031726499e+01
3.000000000000000000e+00 1.870243117114967646e+01
3.000000000000000000e+00 1.870198936269791901e+01
3.000000000000000000e+00 1.870170553906478261e+01
3.000000000000000000e+00 1.870063233226105837e+01
3.000000000000000000e+00 1.869935071330390741e+01
3.000000000000000000e+00 1.869852968362971879e+01
3.000000000000000000e+00 1.869815565580749350e+01
3.000000000000000000e+00 1.869625378307041075e+01
3.000000000000000000e+00 1.869513910679530611e+01
3.000000000000000000e+00 1.869455870293674593e+01
3.000000000000000000e+00 1.869403482295097518e+01
3.000000000000000000e+00 1.869387658786056505e+01
3.000000000000000000e+00 1.869311167431692766e+01
3.000000000000000000e+00 1.869232240146128277e+01
3.000000000000000000e+00 1.869125499729959827e+01
3.000000000000000000e+00 1.869036929382085788e+01
3.000000000000000000e+00 1.868983553840322642e+01
3.000000000000000000e+00 1.868923954679218014e+01
3.000000000000000000e+00 1.868861607664364755e+01
3.000000000000000000e+00 1.868715046296905413e+01
3.000000000000000000e+00 1.868635355102101059e+01
3.000000000000000000e+00 1.868569833543424252e+01
3.000000000000000000e+00 1.868545891731288933e+01
3.000000000000000000e+00 1.868479242780921368e+01
3.000000000000000000e+00 1.868363107854019844e+01
3.000000000000000000e+00 1.868318009316823591e+01
3.000000000000000000e+00 1.868204383473469221e+01
3.000000000000000000e+00 1.868123735973542310e+01
3.000000000000000000e+00 1.868062007557050919e+01
3.000000000000000000e+00 1.867957855124555877e+01
3.000000000000000000e+00 1.867912686489965068e+01
3.000000000000000000e+00 1.867771205964039183e+01
3.000000000000000000e+00 1.867706074654260462e+01
3.000000000000000000e+00 1.867672126431496693e+01
3.000000000000000000e+00 1.867646045450452164e+01
3.000000000000000000e+00 1.867566540330128433e+01
3.000000000000000000e+00 1.867508290889242417e+01
3.000000000000000000e+00 1.867378992122470294e+01
3.000000000000000000e+00 1.867315207494117502e+01
3.000000000000000000e+00 1.867251975562428967e+01
3.000000000000000000e+00 1.867201365888175602e+01
3.000000000000000000e+00 1.867026367748018600e+01
3.000000000000000000e+00 1.866966521298838089e+01
3.000000000000000000e+00 1.866887179268707442e+01
3.000000000000000000e+00 1.866874922475665599e+01
3.000000000000000000e+00 1.866775822502279780e+01
3.000000000000000000e+00 1.866713015935576436e+01
3.000000000000000000e+00 1.866664050992896051e+01
3.000000000000000000e+00 1.866519185074488263e+01
3.000000000000000000e+00 1.866409140840423930e+01
3.000000000000000000e+00 1.866306636204928537e+01
3.000000000000000000e+00 1.866188878148662766e+01
3.000000000000000000e+00 1.866171424237458609e+01
3.000000000000000000e+00 1.866087488460567556e+01
3.000000000000000000e+00 1.866053441846581862e+01
3.000000000000000000e+00 1.865948998478772225e+01
3.000000000000000000e+00 1.865920710784944347e+01
3.000000000000000000e+00 1.865849783818658381e+01
3.000000000000000000e+00 1.865694802083455528e+01
3.000000000000000000e+00 1.865636176737144325e+01
3.000000000000000000e+00 1.865605927883926896e+01
3.000000000000000000e+00 1.865479717229064960e+01
3.000000000000000000e+00 1.865443092084082721e+01
3.000000000000000000e+00 1.865344733029506230e+01
3.000000000000000000e+00 1.865263730174462609e+01
3.000000000000000000e+00 1.865207977461370703e+01
3.000000000000000000e+00 1.865174404575209621e+01
3.000000000000000000e+00 1.865101306527409619e+01
3.000000000000000000e+00 1.864922910836963865e+01
3.000000000000000000e+00 1.864901812784966495e+01
3.000000000000000000e+00 1.864863368872839544e+01
3.000000000000000000e+00 1.864773604339971769e+01
3.000000000000000000e+00 1.864662585170062314e+01
3.000000000000000000e+00 1.864638713451404683e+01
3.000000000000000000e+00 1.864467129694901004e+01
3.000000000000000000e+00 1.864415389834496040e+01
3.000000000000000000e+00 1.864348838999849534e+01
3.000000000000000000e+00 1.864284097374215321e+01
3.000000000000000000e+00 1.864235286530199787e+01
3.000000000000000000e+00 1.864158158207824201e+01
3.000000000000000000e+00 1.864050520861291815e+01
3.000000000000000000e+00 1.863913123329198385e+01
3.000000000000000000e+00 1.863895292563355710e+01
3.000000000000000000e+00 1.863799807102464001e+01
3.000000000000000000e+00 1.863640119405932083e+01
3.000000000000000000e+00 1.863599009297496423e+01
3.000000000000000000e+00 1.863548688751799531e+01
3.000000000000000000e+00 1.863500351063072458e+01
3.000000000000000000e+00 1.863370904693076113e+01
3.000000000000000000e+00 1.863331754515402139e+01
3.000000000000000000e+00 1.863279145976655471e+01
3.000000000000000000e+00 1.863099183723818797e+01
3.000000000000000000e+00 1.863061618583218149e+01
3.000000000000000000e+00 1.863024513297963836e+01
3.000000000000000000e+00 1.862944773246068664e+01
3.000000000000000000e+00 1.862793479362763094e+01
3.000000000000000000e+00 1.862765247352912468e+01
3.000000000000000000e+00 1.862675480482766233e+01
3.000000000000000000e+00 1.862604100482388958e+01
3.000000000000000000e+00 1.862590727255474832e+01
3.000000000000000000e+00 1.862519040590250796e+01
3.000000000000000000e+00 1.862462462608155533e+01
3.000000000000000000e+00 1.862379784940302940e+01
3.000000000000000000e+00 1.862334718271807077e+01
3.000000000000000000e+00 1.862238114180136606e+01
3.000000000000000000e+00 1.862171497066712789e+01
3.000000000000000000e+00 1.862106023922784459e+01
3.000000000000000000e+00 1.862020615075513774e+01
3.000000000000000000e+00 1.861965818280661011e+01
3.000000000000000000e+00 1.861894641202188438e+01
3.000000000000000000e+00 1.861858742462830918e+01
3.000000000000000000e+00 1.861796585340058385e+01
3.000000000000000000e+00 1.861686239118642305e+01
3.000000000000000000e+00 1.861552472140807524e+01
3.000000000000000000e+00 1.861448719601188273e+01
3.000000000000000000e+00 1.861387745973870977e+01
3.000000000000000000e+00 1.861357290251888230e+01
3.000000000000000000e+00 1.861297327725232620e+01
3.000000000000000000e+00 1.861189173421061938e+01
3.000000000000000000e+00 1.861146423243249970e+01
3.000000000000000000e+00 1.861036368185753176e+01
3.000000000000000000e+00 1.860965480515810455e+01
3.000000000000000000e+00 1.860883365719984894e+01
3.000000000000000000e+00 1.860793682868202126e+01
3.000000000000000000e+00 1.860770851129936077e+01
3.000000000000000000e+00 1.860685174968804034e+01
3.000000000000000000e+00 1.860573174467577218e+01
3.000000000000000000e+00 1.860465571922631867e+01
3.000000000000000000e+00 1.860433996430097636e+01
3.000000000000000000e+00 1.860317524852748505e+01
3.000000000000000000e+00 1.860206269266692658e+01
3.000000000000000000e+00 1.860140920112996810e+01
3.000000000000000000e+00 1.860081605333441956e+01
3.000000000000000000e+00 1.860059157926170670e+01
3.000000000000000000e+00 1.859928170349702725e+01
3.000000000000000000e+00 1.859895411343737948e+01
3.000000000000000000e+00 1.859776545875697451e+01
3.000000000000000000e+00 1.859758163611103399e+01
3.000000000000000000e+00 1.859706363603825352e+01
3.000000000000000000e+00 1.859549709707451015e+01
3.000000000000000000e+00 1.859497325409264690e+01
3.000000000000000000e+00 1.859433499461918871e+01
3.000000000000000000e+00 1.859303439448907724e+01
3.000000000000000000e+00 1.859258540128633186e+01
3.000000000000000000e+00 1.859231021308464804e+01
3.000000000000000000e+00 1.859141339897032452e+01
3.000000000000000000e+00 1.859124103042332266e+01
3.000000000000000000e+00 1.859026851224172106e+01
3.000000000000000000e+00 1.858938549240485472e+01
3.000000000000000000e+00 1.858910049892793381e+01
3.000000000000000000e+00 1.858818516177794677e+01
3.000000000000000000e+00 1.858765088200557614e+01
3.000000000000000000e+00 1.858684505243790142e+01
3.000000000000000000e+00 1.858594740216181407e+01
3.000000000000000000e+00 1.858514438244062106e+01
3.000000000000000000e+00 1.858424568609862249e+01
3.000000000000000000e+00 1.858392452796154259e+01
3.000000000000000000e+00 1.858294092341618864e+01
3.000000000000000000e+00 1.858235891562724618e+01
3.000000000000000000e+00 1.858097464030359447e+01
3.000000000000000000e+00 1.857909040223811914e+01
3.000000000000000000e+00 1.857863925587489362e+01
3.000000000000000000e+00 1.857817344003798610e+01
3.000000000000000000e+00 1.857751156473766230e+01
3.000000000000000000e+00 1.857654150020964323e+01
3.000000000000000000e+00 1.857538840695506721e+01
3.000000000000000000e+00 1.857481389232368230e+01
3.000000000000000000e+00 1.857440152698771740e+01
3.000000000000000000e+00 1.857410861520526169e+01
3.000000000000000000e+00 1.857315744946186697e+01
3.000000000000000000e+00 1.857252516522472874e+01
3.000000000000000000e+00 1.857210433992186083e+01
3.000000000000000000e+00 1.857179838329220445e+01
3.000000000000000000e+00 1.857114311607926993e+01
3.000000000000000000e+00 1.857075769707954294e+01
3.000000000000000000e+00 1.856972925477376890e+01
3.000000000000000000e+00 1.856860640355353453e+01
3.000000000000000000e+00 1.856783312303519651e+01
3.000000000000000000e+00 1.856669136590742042e+01
3.000000000000000000e+00 1.856627932169787698e+01
3.000000000000000000e+00 1.856500516082007124e+01
3.000000000000000000e+00 1.856461207847185690e+01
3.000000000000000000e+00 1.856325308497821425e+01
3.000000000000000000e+00 1.856314701320034288e+01
3.000000000000000000e+00 1.856205458067656622e+01
3.000000000000000000e+00 1.856066347394175153e+01
3.000000000000000000e+00 1.856053793663130946e+01
3.000000000000000000e+00 1.856014579181588431e+01
3.000000000000000000e+00 1.855927163787714917e+01
3.000000000000000000e+00 1.855854984666796526e+01
3.000000000000000000e+00 1.855802010379580125e+01
3.000000000000000000e+00 1.855696725561714544e+01
3.000000000000000000e+00 1.855635232049062822e+01
3.000000000000000000e+00 1.855608586097919499e+01
3.000000000000000000e+00 1.855527249684455171e+01
3.000000000000000000e+00 1.855458177537768805e+01
3.000000000000000000e+00 1.855394087816432958e+01
3.000000000000000000e+00 1.855382428178520016e+01
3.000000000000000000e+00 1.855274304580670730e+01
3.000000000000000000e+00 1.855126254050360757e+01
3.000000000000000000e+00 1.855116150719518231e+01
3.000000000000000000e+00 1.855056278463833053e+01
3.000000000000000000e+00 1.855007398502296923e+01
3.000000000000000000e+00 1.854944936237291486e+01
3.000000000000000000e+00 1.854926938686072546e+01
3.000000000000000000e+00 1.854839468759490728e+01
3.000000000000000000e+00 1.854685310932779174e+01
3.000000000000000000e+00 1.854526993185614359e+01
3.000000000000000000e+00 1.854514223873962564e+01
3.000000000000000000e+00 1.854439563968515614e+01
3.000000000000000000e+00 1.854416876138542492e+01
3.000000000000000000e+00 1.854309488790853067e+01
3.000000000000000000e+00 1.854246864128963779e+01
3.000000000000000000e+00 1.854219787292560184e+01
3.000000000000000000e+00 1.854129479807469849e+01
3.000000000000000000e+00 1.854060961519677520e+01
3.000000000000000000e+00 1.853946155805415330e+01
3.000000000000000000e+00 1.853858633770657605e+01
3.000000000000000000e+00 1.853719982112563258e+01
3.000000000000000000e+00 1.853697109274452970e+01
3.000000000000000000e+00 1.853644848143859036e+01
3.000000000000000000e+00 1.853570538071740614e+01
3.000000000000000000e+00 1.853494765406264833e+01
3.000000000000000000e+00 1.853447343863292929e+01
3.000000000000000000e+00 1.853322846295349180e+01
3.000000000000000000e+00 1.853223485110550328e+01
3.000000000000000000e+00 1.853182204288488322e+01
3.000000000000000000e+00 1.853037401301244813e+01
3.000000000000000000e+00 1.853004728360777165e+01
3.000000000000000000e+00 1.852984656724773771e+01
3.000000000000000000e+00 1.852914414225931239e+01
3.000000000000000000e+00 1.852850401840854389e+01
3.000000000000000000e+00 1.852766555165041140e+01
3.000000000000000000e+00 1.852714215128651531e+01
3.000000000000000000e+00 1.852645929974149297e+01
3.000000000000000000e+00 1.852599449956825239e+01
3.000000000000000000e+00 1.852517354879052291e+01
3.000000000000000000e+00 1.852411262601868103e+01
3.000000000000000000e+00 1.852324319343408732e+01
3.000000000000000000e+00 1.852277040762442795e+01
3.000000000000000000e+00 1.852210892925577213e+01
3.000000000000000000e+00 1.852116847168270297e+01
3.000000000000000000e+00 1.852069982175786578e+01
3.000000000000000000e+00 1.852044489577798458e+01
3.000000000000000000e+00 1.851972617216982187e+01
3.000000000000000000e+00 1.851788330364953694e+01
3.000000000000000000e+00 1.851696088954355801e+01
3.000000000000000000e+00 1.851595533327813925e+01
3.000000000000000000e+00 1.851551830483981931e+01
3.000000000000000000e+00 1.851439955427423101e+01
3.000000000000000000e+00 1.851309128683737271e+01
3.000000000000000000e+00 1.851254251331899070e+01
3.000000000000000000e+00 1.851197613985321055e+01
3.000000000000000000e+00 1.851113739021812776e+01
3.000000000000000000e+00 1.850951999388381353e+01
3.000000000000000000e+00 1.850913079145502849e+01
3.000000000000000000e+00 1.850905470916750417e+01
3.000000000000000000e+00 1.850790020388646440e+01
3.000000000000000000e+00 1.850771486690359424e+01
3.000000000000000000e+00 1.850687633510587915e+01
3.000000000000000000e+00 1.850632103965028463e+01
3.000000000000000000e+00 1.850581740361317529e+01
3.000000000000000000e+00 1.850510692216193220e+01
3.000000000000000000e+00 1.850413012628018805e+01
3.000000000000000000e+00 1.850281262042664565e+01
3.000000000000000000e+00 1.850216009036628861e+01
3.000000000000000000e+00 1.850189908068155376e+01
3.000000000000000000e+00 1.850075633698679312e+01
3.000000000000000000e+00 1.849967784696055162e+01
3.000000000000000000e+00 1.849896839087350386e+01
3.000000000000000000e+00 1.849876955664440459e+01
3.000000000000000000e+00 1.849844305713070725e+01
3.000000000000000000e+00 1.849813120982015491e+01
3.000000000000000000e+00 1.849734497593210136e+01
3.000000000000000000e+00 1.849656446897038364e+01
3.000000000000000000e+00 1.849621389526397053e+01
3.000000000000000000e+00 1.849507500577552221e+01
3.000000000000000000e+00 1.849454977906095721e+01
3.000000000000000000e+00 1.849347563389733651e+01
3.000000000000000000e+00 1.849312752710881469e+01
3.000000000000000000e+00 1.849198987361045710e+01
3.000000000000000000e+00 1.849152102514334928e+01
3.000000000000000000e+00 1.849091934531476511e+01
3.000000000000000000e+00 1.849037173001552858e+01
3.000000000000000000e+00 1.848869801502335264e+01
3.000000000000000000e+00 1.848802248249699076e+01
3.000000000000000000e+00 1.848766936742915945e+01
3.000000000000000000e+00 1.848638269701970316e+01
3.000000000000000000e+00 1.848544026137401985e+01
3.000000000000000000e+00 1.848438870758375430e+01
3.000000000000000000e+00 1.848373718779006225e+01
3.000000000000000000e+00 1.848329347081357810e+01
3.000000000000000000e+00 1.848294451758518875e+01
3.000000000000000000e+00 1.848175719055213762e+01
3.000000000000000000e+00 1.848074183605562126e+01
3.000000000000000000e+00 1.848052372563719103e+01
3.000000000000000000e+00 1.847963433064049710e+01
3.000000000000000000e+00 1.847895683641165832e+01
3.000000000000000000e+00 1.847839562755208576e+01
3.000000000000000000e+00 1.847760113352212130e+01
3.000000000000000000e+00 1.847694788792337661e+01
3.000000000000000000e+00 1.847577458187616273e+01
3.000000000000000000e+00 1.847540139688594607e+01
3.000000000000000000e+00 1.847453880286055394e+01
3.000000000000000000e+00 1.847389736503176039e+01
3.000000000000000000e+00 1.847350386387350341e+01
3.000000000000000000e+00 1.847303401883971574e+01
3.000000000000000000e+00 1.847264421258766021e+01
3.000000000000000000e+00 1.847097236719128688e+01
3.000000000000000000e+00 1.847053707250947951e+01
3.000000000000000000e+00 1.847000700817125818e+01
3.000000000000000000e+00 1.846963583908912554e+01
3.000000000000000000e+00 1.846878898478225750e+01
3.000000000000000000e+00 1.846788298078098478e+01
3.000000000000000000e+00 1.846718081721428817e+01
3.000000000000000000e+00 1.846676687917500104e+01
3.000000000000000000e+00 1.846544258563620389e+01
3.000000000000000000e+00 1.846471429660786967e+01
3.000000000000000000e+00 1.846423782529413771e+01
3.000000000000000000e+00 1.846328810370344797e+01
3.000000000000000000e+00 1.846273288626379028e+01
3.000000000000000000e+00 1.846171242210108687e+01
3.000000000000000000e+00 1.846119600355659429e+01
3.000000000000000000e+00 1.846036943339325376e+01
3.000000000000000000e+00 1.846013131374591865e+01
3.000000000000000000e+00 1.845915825447041669e+01
3.000000000000000000e+00 1.845847074917034192e+01
3.000000000000000000e+00 1.845802148489469019e+01
3.000000000000000000e+00 1.845740249079933193e+01
3.000000000000000000e+00 1.845617528876698898e+01
3.000000000000000000e+00 1.845453317163888940e+01
3.000000000000000000e+00 1.845336985272722075e+01
3.000000000000000000e+00 1.845250284804617280e+01
3.000000000000000000e+00 1.845198301145000386e+01
3.000000000000000000e+00 1.845099656818603506e+01
3.000000000000000000e+00 1.845072795297981116e+01
3.000000000000000000e+00 1.845036861954742591e+01
3.000000000000000000e+00 1.844963033082895620e+01
3.000000000000000000e+00 1.844902031270600418e+01
3.000000000000000000e+00 1.844825940919407969e+01
3.000000000000000000e+00 1.844776586291840914e+01
3.000000000000000000e+00 1.844672336492640952e+01
3.000000000000000000e+00 1.844585698564948828e+01
3.000000000000000000e+00 1.844539427726771663e+01
3.000000000000000000e+00 1.844388052083273166e+01
3.000000000000000000e+00 1.844344073826387387e+01
3.000000000000000000e+00 1.844311642329044787e+01
3.000000000000000000e+00 1.844235199360057109e+01
3.000000000000000000e+00 1.844201947734948632e+01
3.000000000000000000e+00 1.844048747734649396e+01
3.000000000000000000e+00 1.844042384777120702e+01
3.000000000000000000e+00 1.843918364709015734e+01
3.000000000000000000e+00 1.843848519677716524e+01
3.000000000000000000e+00 1.843817308163391289e+01
3.000000000000000000e+00 1.843801647507285324e+01
3.000000000000000000e+00 1.843679236896681672e+01
3.000000000000000000e+00 1.843549953625006665e+01
3.000000000000000000e+00 1.843476985032859616e+01
3.000000000000000000e+00 1.843431042918347273e+01
3.000000000000000000e+00 1.843382351463226243e+01
3.000000000000000000e+00 1.843271833003285920e+01
3.000000000000000000e+00 1.843211871030314342e+01
3.000000000000000000e+00 1.843153065277983060e+01
3.000000000000000000e+00 1.842983190761800216e+01
3.000000000000000000e+00 1.842888025305945732e+01
3.000000000000000000e+00 1.842839044242925084e+01
3.000000000000000000e+00 1.842777213308936268e+01
3.000000000000000000e+00 1.842749136271068977e+01
3.000000000000000000e+00 1.842643662340434574e+01
3.000000000000000000e+00 1.842600832933063870e+01
3.000000000000000000e+00 1.842501216464268765e+01
3.000000000000000000e+00 1.842400703744340618e+01
3.000000000000000000e+00 1.842281569535254704e+01
3.000000000000000000e+00 1.842235816544406291e+01
3.000000000000000000e+00 1.842158571279257373e+01
3.000000000000000000e+00 1.842062988784922339e+01
3.000000000000000000e+00 1.842027194440262505e+01
3.000000000000000000e+00 1.841915242697404054e+01
3.000000000000000000e+00 1.841865842851118273e+01
3.000000000000000000e+00 1.841838057941382090e+01
3.000000000000000000e+00 1.841728221803579402e+01
3.000000000000000000e+00 1.841695491026717590e+01
3.000000000000000000e+00 1.841613456304851226e+01
3.000000000000000000e+00 1.841560536826403904e+01
3.000000000000000000e+00 1.841480844781765214e+01
3.000000000000000000e+00 1.841329462127385241e+01
3.000000000000000000e+00 1.841237756664489922e+01
3.000000000000000000e+00 1.841154018104786516e+01
3.000000000000000000e+00 1.841121527219471687e+01
3.000000000000000000e+00 1.841030547805276996e+01
3.000000000000000000e+00 1.841018392057163666e+01
3.000000000000000000e+00 1.840891136504165715e+01
3.000000000000000000e+00 1.840808564860103402e+01
3.000000000000000000e+00 1.840741308638839513e+01
3.000000000000000000e+00 1.840653125086969766e+01
3.000000000000000000e+00 1.840558695643448672e+01
3.000000000000000000e+00 1.840540643210334082e+01
3.000000000000000000e+00 1.840517884898864054e+01
3.000000000000000000e+00 1.840418125427439477e+01
3.000000000000000000e+00 1.840384792565798477e+01
3.000000000000000000e+00 1.840278770361327787e+01
3.000000000000000000e+00 1.840260001541196999e+01
3.000000000000000000e+00 1.840224848012609371e+01
3.000000000000000000e+00 1.840063209082168072e+01
3.000000000000000000e+00 1.839988705407832015e+01
3.000000000000000000e+00 1.839943562083147555e+01
3.000000000000000000e+00 1.839837606411263948e+01
3.000000000000000000e+00 1.839751118001602492e+01
3.000000000000000000e+00 1.839677149139924950e+01
3.000000000000000000e+00 1.839601067195038198e+01
3.000000000000000000e+00 1.839576822012813295e+01
3.000000000000000000e+00 1.839543034258249321e+01
3.000000000000000000e+00 1.839470503449140182e+01
3.000000000000000000e+00 1.839390709504962373e+01
3.000000000000000000e+00 1.839325623966721679e+01
3.000000000000000000e+00 1.839232604384483238e+01
3.000000000000000000e+00 1.839069397633827307e+01
3.000000000000000000e+00 1.839004853341268131e+01
3.000000000000000000e+00 1.838945214380840909e+01
3.000000000000000000e+00 1.838838451920953432e+01
3.000000000000000000e+00 1.838792946886774260e+01
3.000000000000000000e+00 1.838716971210370588e+01
3.000000000000000000e+00 1.838638967538614111e+01
3.000000000000000000e+00 1.838529494984799939e+01
3.000000000000000000e+00 1.838463963881132912e+01
3.000000000000000000e+00 1.838436646476367642e+01
3.000000000000000000e+00 1.838336507191290892e+01
3.000000000000000000e+00 1.838300596863271963e+01
3.000000000000000000e+00 1.838219962063470447e+01
3.000000000000000000e+00 1.838139834662802841e+01
3.000000000000000000e+00 1.838069208904408214e+01
3.000000000000000000e+00 1.838026370741785342e+01
3.000000000000000000e+00 1.837878814711523745e+01
3.000000000000000000e+00 1.837833656058147724e+01
3.000000000000000000e+00 1.837810664268386063e+01
3.000000000000000000e+00 1.837760281787758032e+01
3.000000000000000000e+00 1.837696197060700243e+01
3.000000000000000000e+00 1.837640472862420182e+01
3.000000000000000000e+00 1.837588215276897330e+01
3.000000000000000000e+00 1.837438507555029688e+01
3.000000000000000000e+00 1.837415454385801894e+01
3.000000000000000000e+00 1.837313841538241377e+01
3.000000000000000000e+00 1.837229300687701894e+01
3.000000000000000000e+00 1.837155436971172051e+01
3.000000000000000000e+00 1.837082860539801743e+01
3.000000000000000000e+00 1.836995416799340930e+01
3.000000000000000000e+00 1.836949777229631664e+01
3.000000000000000000e+00 1.836858254960097625e+01
3.000000000000000000e+00 1.836821326205371463e+01
3.000000000000000000e+00 1.836767380484535295e+01
3.000000000000000000e+00 1.836678032641524538e+01
3.000000000000000000e+00 1.836575703915131186e+01
3.000000000000000000e+00 1.836551554069645320e+01
3.000000000000000000e+00 1.836381618563245155e+01
3.000000000000000000e+00 1.836315718656183904e+01
3.000000000000000000e+00 1.836266948698210655e+01
3.000000000000000000e+00 1.836165096497753879e+01
3.000000000000000000e+00 1.836099990697169915e+01
3.000000000000000000e+00 1.836053088880145268e+01
3.000000000000000000e+00 1.835970671309313218e+01
3.000000000000000000e+00 1.835948455526572332e+01
3.000000000000000000e+00 1.835787773450103444e+01
3.000000000000000000e+00 1.835738393459941520e+01
3.000000000000000000e+00 1.835609826801949751e+01
3.000000000000000000e+00 1.835563130709904556e+01
3.000000000000000000e+00 1.835469912385394764e+01
3.000000000000000000e+00 1.835366909642846167e+01
3.000000000000000000e+00 1.835344215108775501e+01
3.000000000000000000e+00 1.835218852480677398e+01
3.000000000000000000e+00 1.835117564999580608e+01
3.000000000000000000e+00 1.835025383101469032e+01
3.000000000000000000e+00 1.834967755112890231e+01
3.000000000000000000e+00 1.834878515374036212e+01
3.000000000000000000e+00 1.834845428063536232e+01
3.000000000000000000e+00 1.834762207474346951e+01
3.000000000000000000e+00 1.834699818183407771e+01
3.000000000000000000e+00 1.834580868793209163e+01
3.000000000000000000e+00 1.834503816244108521e+01
3.000000000000000000e+00 1.834418798894291669e+01
3.000000000000000000e+00 1.834378982649211309e+01
3.000000000000000000e+00 1.834297265713304625e+01
3.000000000000000000e+00 1.834228566119055870e+01
3.000000000000000000e+00 1.834180895370748487e+01
3.000000000000000000e+00 1.834054149561864122e+01
3.000000000000000000e+00 1.833964799499488407e+01
3.000000000000000000e+00 1.833905096507295696e+01
3.000000000000000000e+00 1.833808176392540901e+01
3.000000000000000000e+00 1.833664774626815941e+01
3.000000000000000000e+00 1.833630865895233342e+01
3.000000000000000000e+00 1.833552111885045122e+01
3.000000000000000000e+00 1.833510763416062161e+01
3.000000000000000000e+00 1.833423479168260073e+01
3.000000000000000000e+00 1.833248757397011630e+01
3.000000000000000000e+00 1.833196119315174144e+01
3.000000000000000000e+00 1.833127646835739455e+01
3.000000000000000000e+00 1.833080934548116758e+01
3.000000000000000000e+00 1.832967355153303401e+01
3.000000000000000000e+00 1.832915205958653004e+01
3.000000000000000000e+00 1.832828519248057120e+01
3.000000000000000000e+00 1.832796620154030265e+01
3.000000000000000000e+00 1.832755389942423108e+01
3.000000000000000000e+00 1.832609782246431251e+01
3.000000000000000000e+00 1.832535884953754390e+01
3.000000000000000000e+00 1.832459487377714424e+01
3.000000000000000000e+00 1.832316071676217106e+01
3.000000000000000000e+00 1.832233343760728417e+01
3.000000000000000000e+00 1.832208781773188377e+01
3.000000000000000000e+00 1.832102689633711634e+01
3.000000000000000000e+00 1.831980190361460714e+01
3.000000000000000000e+00 1.831905188533566431e+01
3.000000000000000000e+00 1.831871666399452181e+01
3.000000000000000000e+00 1.831799030779426829e+01
3.000000000000000000e+00 1.831735848654977872e+01
3.000000000000000000e+00 1.831619458236107434e+01
3.000000000000000000e+00 1.831502045295837533e+01
3.000000000000000000e+00 1.831422945902805210e+01
3.000000000000000000e+00 1.831398198424715673e+01
3.000000000000000000e+00 1.831284257807437044e+01
3.000000000000000000e+00 1.831197300865689215e+01
3.000000000000000000e+00 1.831130964758195034e+01
3.000000000000000000e+00 1.831039830133722290e+01
3.000000000000000000e+00 1.830938091100431819e+01
3.000000000000000000e+00 1.830905677573439050e+01
3.000000000000000000e+00 1.830820502982067666e+01
3.000000000000000000e+00 1.830717041040745485e+01
3.000000000000000000e+00 1.830664105427972643e+01
3.000000000000000000e+00 1.830541123667465087e+01
3.000000000000000000e+00 1.830468335963983861e+01
3.000000000000000000e+00 1.830418047926752223e+01
3.000000000000000000e+00 1.830278333881372177e+01
3.000000000000000000e+00 1.830217554097524868e+01
3.000000000000000000e+00 1.830158168273991492e+01
3.000000000000000000e+00 1.830053947271992598e+01
3.000000000000000000e+00 1.829946516006846835e+01
3.000000000000000000e+00 1.829816275565666217e+01
3.000000000000000000e+00 1.829716672429437097e+01
3.000000000000000000e+00 1.829671982597735536e+01
3.000000000000000000e+00 1.829578867435281353e+01
3.000000000000000000e+00 1.829493089078296109e+01
3.000000000000000000e+00 1.829479221719386572e+01
3.000000000000000000e+00 1.829350741901052757e+01
3.000000000000000000e+00 1.829255071373988528e+01
3.000000000000000000e+00 1.829182061713277818e+01
3.000000000000000000e+00 1.829110371009797475e+01
3.000000000000000000e+00 1.829072410020440387e+01
3.000000000000000000e+00 1.828942313838195588e+01
3.000000000000000000e+00 1.828858348489011831e+01
3.000000000000000000e+00 1.828800265261905622e+01
3.000000000000000000e+00 1.828658131874896497e+01
3.000000000000000000e+00 1.828590210073691580e+01
3.000000000000000000e+00 1.828485913037660993e+01
3.000000000000000000e+00 1.828448282434611727e+01
3.000000000000000000e+00 1.828241190997976418e+01
3.000000000000000000e+00 1.828204475932254525e+01
3.000000000000000000e+00 1.828082987332444986e+01
3.000000000000000000e+00 1.828036337524603638e+01
3.000000000000000000e+00 1.827919208639329085e+01
3.000000000000000000e+00 1.827876232962701053e+01
3.000000000000000000e+00 1.827823289760927139e+01
3.000000000000000000e+00 1.827732273759265524e+01
3.000000000000000000e+00 1.827720680532418029e+01
3.000000000000000000e+00 1.827528681465802052e+01
3.000000000000000000e+00 1.827455774684444023e+01
3.000000000000000000e+00 1.827212606487220725e+01
3.000000000000000000e+00 1.827191953363290011e+01
3.000000000000000000e+00 1.827118693525178372e+01
3.000000000000000000e+00 1.827049565274999665e+01
3.000000000000000000e+00 1.826867557829119448e+01
3.000000000000000000e+00 1.826778582250762994e+01
3.000000000000000000e+00 1.826670836141671828e+01
3.000000000000000000e+00 1.826579017025231266e+01
3.000000000000000000e+00 1.826463957904210744e+01
3.000000000000000000e+00 1.826365363525744812e+01
3.000000000000000000e+00 1.826258452129837195e+01
3.000000000000000000e+00 1.826157457595591183e+01
3.000000000000000000e+00 1.826074469358321295e+01
3.000000000000000000e+00 1.826056414652345694e+01
3.000000000000000000e+00 1.826019445803101604e+01
3.000000000000000000e+00 1.825829323271626947e+01
3.000000000000000000e+00 1.825781267922448947e+01
3.000000000000000000e+00 1.825659510961058984e+01
3.000000000000000000e+00 1.825636886713473572e+01
3.000000000000000000e+00 1.825514565395292621e+01
3.000000000000000000e+00 1.825427914149315356e+01
3.000000000000000000e+00 1.825302533566688723e+01
3.000000000000000000e+00 1.825232877647230012e+01
3.000000000000000000e+00 1.825153538325518809e+01
3.000000000000000000e+00 1.825038592602946963e+01
3.000000000000000000e+00 1.824919510894554264e+01
3.000000000000000000e+00 1.824851353998597858e+01
3.000000000000000000e+00 1.824826641868334320e+01
3.000000000000000000e+00 1.824726854600538317e+01
3.000000000000000000e+00 1.824611110610480580e+01
3.000000000000000000e+00 1.824512999133684232e+01
3.000000000000000000e+00 1.824419503158969746e+01
3.000000000000000000e+00 1.824337547954888805e+01
3.000000000000000000e+00 1.824208531842569414e+01
3.000000000000000000e+00 1.824086799271377046e+01
3.000000000000000000e+00 1.824058242119592066e+01
3.000000000000000000e+00 1.823871740239214745e+01
3.000000000000000000e+00 1.823791854760215614e+01
3.000000000000000000e+00 1.823641705829653503e+01
3.000000000000000000e+00 1.823544615993562346e+01
3.000000000000000000e+00 1.823501066032680740e+01
3.000000000000000000e+00 1.823360472704288426e+01
3.000000000000000000e+00 1.823262565424304427e+01
3.000000000000000000e+00 1.823114463021278553e+01
3.000000000000000000e+00 1.823013766779931188e+01
3.000000000000000000e+00 1.822969824143181228e+01
3.000000000000000000e+00 1.822875869324264642e+01
3.000000000000000000e+00 1.822741992186395166e+01
3.000000000000000000e+00 1.822677467776135529e+01
3.000000000000000000e+00 1.822656516562855700e+01
3.000000000000000000e+00 1.822561550562024379e+01
3.000000000000000000e+00 1.822486162500228701e+01
3.000000000000000000e+00 1.822231044535310218e+01
3.000000000000000000e+00 1.822147166134794105e+01
3.000000000000000000e+00 1.822071836309670800e+01
3.000000000000000000e+00 1.822009099230422180e+01
3.000000000000000000e+00 1.821915734819780397e+01
3.000000000000000000e+00 1.821800181587331480e+01
3.000000000000000000e+00 1.821708464818798134e+01
3.000000000000000000e+00 1.821526389828528281e+01
3.000000000000000000e+00 1.821400860566215485e+01
3.000000000000000000e+00 1.821292890469969095e+01
3.000000000000000000e+00 1.821248725126757861e+01
3.000000000000000000e+00 1.821194700831456714e+01
3.000000000000000000e+00 1.820989418860764886e+01
3.000000000000000000e+00 1.820877043203866563e+01
3.000000000000000000e+00 1.820834345182094438e+01
3.000000000000000000e+00 1.820473306808700542e+01
3.000000000000000000e+00 1.820429806104696624e+01
3.000000000000000000e+00 1.820317886949269948e+01
3.000000000000000000e+00 1.820257324738730986e+01
3.000000000000000000e+00 1.820135575030231578e+01
3.000000000000000000e+00 1.820067444669459178e+01
3.000000000000000000e+00 1.819956957789239382e+01
3.000000000000000000e+00 1.819802319414830905e+01
3.000000000000000000e+00 1.819645253917061822e+01
3.000000000000000000e+00 1.819594191357802870e+01
3.000000000000000000e+00 1.819430671378028563e+01
3.000000000000000000e+00 1.819344869803032694e+01
3.000000000000000000e+00 1.819173856513587140e+01
3.000000000000000000e+00 1.819038982424608974e+01
3.000000000000000000e+00 1.818914743294571323e+01
3.000000000000000000e+00 1.818831010339050636e+01
3.000000000000000000e+00 1.818710566183325028e+01
3.000000000000000000e+00 1.818516439984447786e+01
3.000000000000000000e+00 1.818376807146007934e+01
3.000000000000000000e+00 1.818332820030925490e+01
3.000000000000000000e+00 1.818099428470754475e+01
3.000000000000000000e+00 1.818018034573745467e+01
3.000000000000000000e+00 1.817813148192870187e+01
3.000000000000000000e+00 1.817765709948849917e+01
3.000000000000000000e+00 1.817583670075048019e+01
3.000000000000000000e+00 1.817464174013045763e+01
3.000000000000000000e+00 1.817394471145595958e+01
3.000000000000000000e+00 1.817223677258850500e+01
3.000000000000000000e+00 1.817045812241053682e+01
3.000000000000000000e+00 1.816937672791936365e+01
3.000000000000000000e+00 1.816818558395645766e+01
3.000000000000000000e+00 1.816649964569367981e+01
3.000000000000000000e+00 1.816503615901774538e+01
3.000000000000000000e+00 1.816469979419095893e+01
3.000000000000000000e+00 1.816388818894964530e+01
3.000000000000000000e+00 1.816156061514541165e+01
3.000000000000000000e+00 1.816012123759614028e+01
3.000000000000000000e+00 1.815866482927729564e+01
3.000000000000000000e+00 1.815721038791891218e+01
3.000000000000000000e+00 1.815701748314093322e+01
3.000000000000000000e+00 1.815573347920125613e+01
3.000000000000000000e+00 1.815389001522011370e+01
3.000000000000000000e+00 1.815262408918378512e+01
3.000000000000000000e+00 1.815061569094538640e+01
3.000000000000000000e+00 1.814957893649302179e+01
3.000000000000000000e+00 1.814772237027169410e+01
3.000000000000000000e+00 1.814662401004602543e+01
3.000000000000000000e+00 1.814553046551345261e+01
3.000000000000000000e+00 1.814395518307855681e+01
3.000000000000000000e+00 1.814291916877566280e+01
3.000000000000000000e+00 1.814129560235117111e+01
3.000000000000000000e+00 1.814022720590408255e+01
3.000000000000000000e+00 1.813714734682317342e+01
3.000000000000000000e+00 1.813602351881340269e+01
3.000000000000000000e+00 1.813523684455946139e+01
3.000000000000000000e+00 1.813440636606421208e+01
3.000000000000000000e+00 1.813290266230288950e+01
3.000000000000000000e+00 1.813051686459376910e+01
3.000000000000000000e+00 1.813000411884012308e+01
3.000000000000000000e+00 1.812681689016101316e+01
3.000000000000000000e+00 1.812458069785060033e+01
3.000000000000000000e+00 1.812362960776258092e+01
3.000000000000000000e+00 1.812133062208318535e+01
3.000000000000000000e+00 1.812037242787938851e+01
3.000000000000000000e+00 1.811790681206255371e+01
3.000000000000000000e+00 1.811702203920840404e+01
3.000000000000000000e+00 1.811408841187848395e+01
3.000000000000000000e+00 1.811244747928364518e+01
3.000000000000000000e+00 1.811122667054240409e+01
3.000000000000000000e+00 1.811049271886589906e+01
3.000000000000000000e+00 1.810626324083904493e+01
3.000000000000000000e+00 1.810459159090769532e+01
3.000000000000000000e+00 1.810303240112809320e+01
3.000000000000000000e+00 1.810130525464646922e+01
3.000000000000000000e+00 1.809993811152263277e+01
3.000000000000000000e+00 1.809829077138246944e+01
3.000000000000000000e+00 1.809404543978060431e+01
3.000000000000000000e+00 1.809241495973784808e+01
3.000000000000000000e+00 1.808928074796696350e+01
3.000000000000000000e+00 1.808724408134839479e+01
3.000000000000000000e+00 1.808683915882852489e+01
3.000000000000000000e+00 1.808359547192603856e+01
3.000000000000000000e+00 1.807924955131837663e+01
3.000000000000000000e+00 1.807857010911435580e+01
3.000000000000000000e+00 1.807454691276473113e+01
3.000000000000000000e+00 1.807139993825665769e+01
3.000000000000000000e+00 1.806958657193828444e+01
3.000000000000000000e+00 1.806742991766319051e+01
3.000000000000000000e+00 1.806587060162852865e+01
3.000000000000000000e+00 1.806287027024224656e+01
3.000000000000000000e+00 1.806157720967183522e+01
3.000000000000000000e+00 1.806094466733851078e+01
3.000000000000000000e+00 1.805770073531885345e+01
3.000000000000000000e+00 1.805681441991703906e+01
3.000000000000000000e+00 1.804997060742095982e+01
3.000000000000000000e+00 1.804864890722081938e+01
3.000000000000000000e+00 1.804344238344515361e+01
3.000000000000000000e+00 1.803890686408789179e+01
3.000000000000000000e+00 1.803689949350109600e+01
3.000000000000000000e+00 1.803280112378033806e+01
3.000000000000000000e+00 1.802882771254620309e+01
3.000000000000000000e+00 1.802513060606984396e+01
3.000000000000000000e+00 1.802416232392567608e+01
3.000000000000000000e+00 1.801864411052546089e+01
3.000000000000000000e+00 1.801339945644538432e+01
3.000000000000000000e+00 1.800997945280576218e+01
3.000000000000000000e+00 1.800366058437984762e+01
3.000000000000000000e+00 1.800139206790359125e+01
3.000000000000000000e+00 1.799440688097124763e+01
3.000000000000000000e+00 1.799047206756303652e+01
3.000000000000000000e+00 1.798350092632078301e+01
3.000000000000000000e+00 1.797358159228946661e+01
3.000000000000000000e+00 1.796694524998131115e+01
3.000000000000000000e+00 1.796037815380817904e+01
3.000000000000000000e+00 1.795556184169065261e+01
3.000000000000000000e+00 1.794341547403468695e+01
3.000000000000000000e+00 1.792399729598397684e+01
3.000000000000000000e+00 1.790309283554092801e+01
3.000000000000000000e+00 1.786055511274442154e+01
4.000000000000000000e+00 2.450745630367344674e+01
4.000000000000000000e+00 2.450688050709874588e+01
4.000000000000000000e+00 2.439124445047559675e+01
4.000000000000000000e+00 2.436848903435905811e+01
4.000000000000000000e+00 2.435796642520671540e+01
4.000000000000000000e+00 2.340278971689856036e+01
4.000000000000000000e+00 2.338444900788897129e+01
4.000000000000000000e+00 2.329494407628966712e+01
4.000000000000000000e+00 2.322622050491415280e+01
4.000000000000000000e+00 2.321793038204541659e+01
4.000000000000000000e+00 2.268708227577425518e+01
4.000000000000000000e+00 2.263320122176609317e+01
4.000000000000000000e+00 2.262312884817803749e+01
4.000000000000000000e+00 2.261615018404190636e+01
4.000000000000000000e+00 2.260302704320024958e+01
4.000000000000000000e+00 2.245771891463716230e+01
4.000000000000000000e+00 2.245465162992223185e+01
4.000000000000000000e+00 2.236845117272763517e+01
4.000000000000000000e+00 2.235868489869001152e+01
4.000000000000000000e+00 2.234863512924217588e+01
4.000000000000000000e+00 2.231647624272263997e+01
4.000000000000000000e+00 2.231436333537513761e+01
4.000000000000000000e+00 2.230274222384143457e+01
4.000000000000000000e+00 2.229846730349690986e+01
4.000000000000000000e+00 2.228935448788842422e+01
4.000000000000000000e+00 2.227189440702545653e+01
4.000000000000000000e+00 2.226452836804463331e+01
4.000000000000000000e+00 2.226185755396347332e+01
4.000000000000000000e+00 2.225161801909503723e+01
4.000000000000000000e+00 2.222859364747281319e+01
4.000000000000000000e+00 2.222225448534019066e+01
4.000000000000000000e+00 2.221274347343016231e+01
4.000000000000000000e+00 2.220626458856444785e+01
4.000000000000000000e+00 2.220022913819363808e+01
4.000000000000000000e+00 2.219171752445175372e+01
4.000000000000000000e+00 2.218232102811213480e+01
4.000000000000000000e+00 2.217461780107589675e+01
4.000000000000000000e+00 2.216354436669954353e+01
4.000000000000000000e+00 2.213033827927847241e+01
4.000000000000000000e+00 2.212020894830378026e+01
4.000000000000000000e+00 2.211077520332280244e+01
4.000000000000000000e+00 2.209514357110955274e+01
4.000000000000000000e+00 2.208867358768799960e+01
4.000000000000000000e+00 2.208269427954244790e+01
4.000000000000000000e+00 2.207638802859313643e+01
4.000000000000000000e+00 2.206897842193713899e+01
4.000000000000000000e+00 2.206468005847910163e+01
4.000000000000000000e+00 2.205501659442067108e+01
4.000000000000000000e+00 2.204976211284194321e+01
4.000000000000000000e+00 2.203719941683152328e+01
4.000000000000000000e+00 2.202984770605469222e+01
4.000000000000000000e+00 2.201525686558112582e+01
4.000000000000000000e+00 2.201033931391064868e+01
4.000000000000000000e+00 2.200849656217412686e+01
4.000000000000000000e+00 2.199930562465299744e+01
4.000000000000000000e+00 2.198233304863527593e+01
4.000000000000000000e+00 2.197586826489537160e+01
4.000000000000000000e+00 2.197113098285324284e+01
4.000000000000000000e+00 2.196611815284301628e+01
4.000000000000000000e+00 2.195261434876485751e+01
4.000000000000000000e+00 2.194953909408071979e+01
4.000000000000000000e+00 2.194414538286095606e+01
4.000000000000000000e+00 2.193704077576894207e+01
4.000000000000000000e+00 2.192919117776140681e+01
4.000000000000000000e+00 2.191164184440255269e+01
4.000000000000000000e+00 2.189722174766724194e+01
4.000000000000000000e+00 2.188956703326814690e+01
4.000000000000000000e+00 2.186847983239078630e+01
4.000000000000000000e+00 2.185829581281633693e+01
4.000000000000000000e+00 2.183045564045521658e+01
4.000000000000000000e+00 2.181023326874205281e+01
4.000000000000000000e+00 2.179313093318580741e+01
4.000000000000000000e+00 2.177290805481768388e+01
4.000000000000000000e+00 2.177180449336981383e+01
4.000000000000000000e+00 2.163723089096089680e+01
4.000000000000000000e+00 2.111890095459013850e+01
4.000000000000000000e+00 2.111595661574301985e+01
4.000000000000000000e+00 2.108457787286387841e+01
4.000000000000000000e+00 2.104297206072813964e+01
4.000000000000000000e+00 2.099901603719241194e+01
4.000000000000000000e+00 2.097888066365229065e+01
4.000000000000000000e+00 2.097288499374071336e+01
4.000000000000000000e+00 2.096294049748760102e+01
4.000000000000000000e+00 2.095987892483815784e+01
4.000000000000000000e+00 2.095389883523954921e+01
4.000000000000000000e+00 2.091076428279548693e+01
4.000000000000000000e+00 2.090055395698840002e+01
4.000000000000000000e+00 2.089188478768360824e+01
4.000000000000000000e+00 2.086728418989340739e+01
4.000000000000000000e+00 2.085214183110504393e+01
4.000000000000000000e+00 2.084973662432787123e+01
4.000000000000000000e+00 2.083704891938151604e+01
4.000000000000000000e+00 2.083495559932721619e+01
4.000000000000000000e+00 2.082678695267572877e+01
4.000000000000000000e+00 2.082113590771590594e+01
4.000000000000000000e+00 2.081905815744988431e+01
4.000000000000000000e+00 2.081459594924297818e+01
4.000000000000000000e+00 2.080258671758610589e+01
4.000000000000000000e+00 2.079430211981376786e+01
4.000000000000000000e+00 2.078589045321213291e+01
4.000000000000000000e+00 2.077294114923502022e+01
4.000000000000000000e+00 2.076670534423744741e+01
4.000000000000000000e+00 2.076153181008455562e+01
4.000000000000000000e+00 2.075493695548146178e+01
4.000000000000000000e+00 2.074099147479737582e+01
4.000000000000000000e+00 2.073506018748583912e+01
4.000000000000000000e+00 2.073358932373290742e+01
4.000000000000000000e+00 2.073211366920551413e+01
4.000000000000000000e+00 2.072632654906419702e+01
4.000000000000000000e+00 2.071939108598946433e+01
4.000000000000000000e+00 2.071901749604710830e+01
4.000000000000000000e+00 2.071274939332664999e+01
4.000000000000000000e+00 2.070871072622446007e+01
4.000000000000000000e+00 2.070294195907638013e+01
4.000000000000000000e+00 2.070133027810965842e+01
4.000000000000000000e+00 2.069355712627265476e+01
4.000000000000000000e+00 2.068201157042197735e+01
4.000000000000000000e+00 2.067576908596484131e+01
4.000000000000000000e+00 2.067042914777637463e+01
4.000000000000000000e+00 2.066602217097058514e+01
4.000000000000000000e+00 2.066461771085121768e+01
4.000000000000000000e+00 2.065856319450516310e+01
4.000000000000000000e+00 2.065491449108848343e+01
4.000000000000000000e+00 2.065127650213294075e+01
4.000000000000000000e+00 2.064585672593215904e+01
4.000000000000000000e+00 2.063710990767806663e+01
4.000000000000000000e+00 2.063453478892884263e+01
4.000000000000000000e+00 2.063326998459868378e+01
4.000000000000000000e+00 2.062777739511063047e+01
4.000000000000000000e+00 2.062285808084948258e+01
4.000000000000000000e+00 2.062031911670481321e+01
4.000000000000000000e+00 2.061998893253651843e+01
4.000000000000000000e+00 2.061115929990210560e+01
4.000000000000000000e+00 2.060850642791421095e+01
4.000000000000000000e+00 2.060488291421438234e+01
4.000000000000000000e+00 2.060018810007396439e+01
4.000000000000000000e+00 2.059342044877358191e+01
4.000000000000000000e+00 2.058791673135765166e+01
4.000000000000000000e+00 2.058183533009016131e+01
4.000000000000000000e+00 2.057673378180811596e+01
4.000000000000000000e+00 2.057378562318582382e+01
4.000000000000000000e+00 2.057229681336334792e+01
4.000000000000000000e+00 2.056799033831093482e+01
4.000000000000000000e+00 2.055873783145057843e+01
4.000000000000000000e+00 2.055360978006332218e+01
4.000000000000000000e+00 2.054635870056550573e+01
4.000000000000000000e+00 2.053814054724039195e+01
4.000000000000000000e+00 2.053299453681194464e+01
4.000000000000000000e+00 2.052812764542975188e+01
4.000000000000000000e+00 2.052273580144144205e+01
4.000000000000000000e+00 2.051229836447656396e+01
4.000000000000000000e+00 2.051219836376498762e+01
4.000000000000000000e+00 2.050658904333869614e+01
4.000000000000000000e+00 2.050487392094150607e+01
4.000000000000000000e+00 2.050230486165694899e+01
4.000000000000000000e+00 2.049160577985740872e+01
4.000000000000000000e+00 2.048350861648155430e+01
4.000000000000000000e+00 2.047942519630975511e+01
4.000000000000000000e+00 2.046994047126177207e+01
4.000000000000000000e+00 2.046743142906361612e+01
4.000000000000000000e+00 2.046376091240226103e+01
4.000000000000000000e+00 2.045928809660184911e+01
4.000000000000000000e+00 2.045451671664331172e+01
4.000000000000000000e+00 2.045133551470786415e+01
4.000000000000000000e+00 2.043943185211122682e+01
4.000000000000000000e+00 2.043881467821152143e+01
4.000000000000000000e+00 2.042299862375516994e+01
4.000000000000000000e+00 2.041793640076934579e+01
4.000000000000000000e+00 2.041411497387506913e+01
4.000000000000000000e+00 2.040853849396759045e+01
4.000000000000000000e+00 2.040187102499298177e+01
4.000000000000000000e+00 2.039949946890915911e+01
4.000000000000000000e+00 2.038730816134775381e+01
4.000000000000000000e+00 2.037854914458494449e+01
4.000000000000000000e+00 2.037558273906625672e+01
4.000000000000000000e+00 2.036920345789928177e+01
4.000000000000000000e+00 2.036264356181289870e+01
4.000000000000000000e+00 2.036167340682586158e+01
4.000000000000000000e+00 2.035776676883284964e+01
4.000000000000000000e+00 2.035508579279036923e+01
4.000000000000000000e+00 2.035222131107971322e+01
4.000000000000000000e+00 2.034769444097619129e+01
4.000000000000000000e+00 2.034470660029443323e+01
4.000000000000000000e+00 2.033578373123328831e+01
4.000000000000000000e+00 2.033433767380236645e+01
4.000000000000000000e+00 2.032592609851552012e+01
4.000000000000000000e+00 2.032372584359557166e+01
4.000000000000000000e+00 2.032168309335854062e+01
4.000000000000000000e+00 2.031828239713089701e+01
4.000000000000000000e+00 2.031504040940939859e+01
4.000000000000000000e+00 2.031226515072618710e+01
4.000000000000000000e+00 2.030872896537810846e+01
4.000000000000000000e+00 2.030505837359359944e+01
4.000000000000000000e+00 2.030124982409119738e+01
4.000000000000000000e+00 2.029448901048941778e+01
4.000000000000000000e+00 2.029067988920870746e+01
4.000000000000000000e+00 2.028692760194149969e+01
4.000000000000000000e+00 2.028246801265812493e+01
4.000000000000000000e+00 2.027970831729799528e+01
4.000000000000000000e+00 2.027457152346343250e+01
4.000000000000000000e+00 2.027270197656021367e+01
4.000000000000000000e+00 2.026580622608415894e+01
4.000000000000000000e+00 2.026136204805640162e+01
4.000000000000000000e+00 2.026033038235145511e+01
4.000000000000000000e+00 2.025895832964462073e+01
4.000000000000000000e+00 2.025549192237705398e+01
4.000000000000000000e+00 2.025248603554752691e+01
4.000000000000000000e+00 2.024568218548076715e+01
4.000000000000000000e+00 2.024277250646149895e+01
4.000000000000000000e+00 2.023951826877987514e+01
4.000000000000000000e+00 2.023759618257695436e+01
4.000000000000000000e+00 2.023531167438522260e+01
4.000000000000000000e+00 2.023133352070225754e+01
4.000000000000000000e+00 2.022857259605473246e+01
4.000000000000000000e+00 2.022779381795685083e+01
4.000000000000000000e+00 2.022519174596275349e+01
4.000000000000000000e+00 2.022078627640402004e+01
4.000000000000000000e+00 2.021445525523447628e+01
4.000000000000000000e+00 2.021181785871513981e+01
4.000000000000000000e+00 2.020942179082996404e+01
4.000000000000000000e+00 2.020666923330136200e+01
4.000000000000000000e+00 2.020249687058639410e+01
4.000000000000000000e+00 2.019901876182976963e+01
4.000000000000000000e+00 2.019549894551089153e+01
4.000000000000000000e+00 2.019286616192637140e+01
4.000000000000000000e+00 2.019173403626466623e+01
4.000000000000000000e+00 2.018910943338768860e+01
4.000000000000000000e+00 2.018736444232671801e+01
4.000000000000000000e+00 2.018583143394331358e+01
4.000000000000000000e+00 2.018180676360116266e+01
4.000000000000000000e+00 2.017909379149883620e+01
4.000000000000000000e+00 2.017654860944745465e+01
4.000000000000000000e+00 2.017351835460883791e+01
4.000000000000000000e+00 2.017055670959914693e+01
4.000000000000000000e+00 2.016835181519277143e+01
4.000000000000000000e+00 2.016437821610601233e+01
4.000000000000000000e+00 2.016346555985064626e+01
4.000000000000000000e+00 2.015934188888463652e+01
4.000000000000000000e+00 2.015688309553965851e+01
4.000000000000000000e+00 2.015406114462071585e+01
4.000000000000000000e+00 2.015071303518041645e+01
4.000000000000000000e+00 2.014968129494391036e+01
4.000000000000000000e+00 2.014769234293147449e+01
4.000000000000000000e+00 2.014649326411768726e+01
4.000000000000000000e+00 2.013807430348020944e+01
4.000000000000000000e+00 2.013575375871792517e+01
4.000000000000000000e+00 2.013455809382300643e+01
4.000000000000000000e+00 2.013199090439036354e+01
4.000000000000000000e+00 2.013119336522471059e+01
4.000000000000000000e+00 2.012990832057870350e+01
4.000000000000000000e+00 2.012496661687860922e+01
4.000000000000000000e+00 2.012120322468772926e+01
4.000000000000000000e+00 2.011868244641244630e+01
4.000000000000000000e+00 2.011587297429187515e+01
4.000000000000000000e+00 2.011298983373822935e+01
4.000000000000000000e+00 2.010994307164323658e+01
4.000000000000000000e+00 2.010612369663576970e+01
4.000000000000000000e+00 2.010378581987594870e+01
4.000000000000000000e+00 2.010156915152243329e+01
4.000000000000000000e+00 2.009707263604235905e+01
4.000000000000000000e+00 2.009591761516354325e+01
4.000000000000000000e+00 2.009222519604519874e+01
4.000000000000000000e+00 2.009119370107115188e+01
4.000000000000000000e+00 2.008963129327200647e+01
4.000000000000000000e+00 2.008712486578081169e+01
4.000000000000000000e+00 2.008581395606938003e+01
4.000000000000000000e+00 2.008192394220844079e+01
4.000000000000000000e+00 2.007754083710207738e+01
4.000000000000000000e+00 2.007596359795634555e+01
4.000000000000000000e+00 2.007221582342090827e+01
4.000000000000000000e+00 2.007034028301301021e+01
4.000000000000000000e+00 2.006846820427651679e+01
4.000000000000000000e+00 2.006448729701395450e+01
4.000000000000000000e+00 2.006205325928186056e+01
4.000000000000000000e+00 2.006120982320838309e+01
4.000000000000000000e+00 2.006024191901109788e+01
4.000000000000000000e+00 2.005736016280262035e+01
4.000000000000000000e+00 2.005317094872211214e+01
4.000000000000000000e+00 2.005108419999362468e+01
4.000000000000000000e+00 2.004752079025555034e+01
4.000000000000000000e+00 2.004535748619106172e+01
4.000000000000000000e+00 2.004336299641903452e+01
4.000000000000000000e+00 2.004193956208878546e+01
4.000000000000000000e+00 2.003998037297150603e+01
4.000000000000000000e+00 2.003611832964901751e+01
4.000000000000000000e+00 2.003129249077306184e+01
4.000000000000000000e+00 2.003043331363639723e+01
4.000000000000000000e+00 2.002701035550845177e+01
4.000000000000000000e+00 2.002580375850662264e+01
4.000000000000000000e+00 2.002476941685623757e+01
4.000000000000000000e+00 2.002164870368251925e+01
4.000000000000000000e+00 2.001896211294440064e+01
4.000000000000000000e+00 2.001783798495744904e+01
4.000000000000000000e+00 2.001335872657968196e+01
4.000000000000000000e+00 2.001214005793042716e+01
4.000000000000000000e+00 2.001179011523511875e+01
4.000000000000000000e+00 2.000837799795534622e+01
4.000000000000000000e+00 2.000528512914981860e+01
4.000000000000000000e+00 2.000313238853936681e+01
4.000000000000000000e+00 2.000113599677776577e+01
4.000000000000000000e+00 1.999968298230511365e+01
4.000000000000000000e+00 1.999679248991887093e+01
4.000000000000000000e+00 1.999443941280790682e+01
4.000000000000000000e+00 1.999042729358516723e+01
4.000000000000000000e+00 1.998975671898327633e+01
4.000000000000000000e+00 1.998803689273792372e+01
4.000000000000000000e+00 1.998423582452626945e+01
4.000000000000000000e+00 1.998298579444640666e+01
4.000000000000000000e+00 1.998199133941764316e+01
4.000000000000000000e+00 1.997839680655697236e+01
4.000000000000000000e+00 1.997695177574327019e+01
4.000000000000000000e+00 1.997476754984249681e+01
4.000000000000000000e+00 1.997010471314285951e+01
4.000000000000000000e+00 1.996840914533156663e+01
4.000000000000000000e+00 1.996575236307346302e+01
4.000000000000000000e+00 1.996386035422791139e+01
4.000000000000000000e+00 1.996123976382876819e+01
4.000000000000000000e+00 1.996018709248371437e+01
4.000000000000000000e+00 1.995719872793094751e+01
4.000000000000000000e+00 1.995293967986566841e+01
4.000000000000000000e+00 1.995066477181549303e+01
4.000000000000000000e+00 1.994982563187640068e+01
4.000000000000000000e+00 1.994884120066445732e+01
4.000000000000000000e+00 1.994668697870739749e+01
4.000000000000000000e+00 1.994339143403745496e+01
4.000000000000000000e+00 1.994145292200425956e+01
4.000000000000000000e+00 1.993580842270051434e+01
4.000000000000000000e+00 1.993468738757531611e+01
4.000000000000000000e+00 1.993256155313606826e+01
4.000000000000000000e+00 1.993097718470723834e+01
4.000000000000000000e+00 1.992866252305911345e+01
4.000000000000000000e+00 1.992668779740497342e+01
4.000000000000000000e+00 1.992195392404238774e+01
4.000000000000000000e+00 1.991651526827350693e+01
4.000000000000000000e+00 1.991511313343185918e+01
4.000000000000000000e+00 1.991418925415176133e+01
4.000000000000000000e+00 1.991217519564249372e+01
4.000000000000000000e+00 1.990686445472703525e+01
4.000000000000000000e+00 1.990566926179515761e+01
4.000000000000000000e+00 1.990467333749066015e+01
4.000000000000000000e+00 1.990362928883118698e+01
4.000000000000000000e+00 1.990072383024375213e+01
4.000000000000000000e+00 1.989772432036770411e+01
4.000000000000000000e+00 1.989584831911327711e+01
4.000000000000000000e+00 1.989376435776440388e+01
4.000000000000000000e+00 1.989171840597035867e+01
4.000000000000000000e+00 1.988925353025733145e+01
4.000000000000000000e+00 1.988672270586143753e+01
4.000000000000000000e+00 1.988642455587605795e+01
4.000000000000000000e+00 1.988400005217211941e+01
4.000000000000000000e+00 1.988361272329402496e+01
4.000000000000000000e+00 1.988125874088208178e+01
4.000000000000000000e+00 1.987585167917825757e+01
4.000000000000000000e+00 1.987498641148270195e+01
4.000000000000000000e+00 1.987442694255121722e+01
4.000000000000000000e+00 1.987105922619972986e+01
4.000000000000000000e+00 1.986857026698365658e+01
4.000000000000000000e+00 1.986650646766333494e+01
4.000000000000000000e+00 1.986477477520878665e+01
4.000000000000000000e+00 1.986408883448400431e+01
4.000000000000000000e+00 1.986102968925870371e+01
4.000000000000000000e+00 1.985764228309577106e+01
4.000000000000000000e+00 1.985590621881947371e+01
4.000000000000000000e+00 1.985393431415729637e+01
4.000000000000000000e+00 1.985183472924970971e+01
4.000000000000000000e+00 1.985062010882636585e+01
4.000000000000000000e+00 1.984807478701887717e+01
4.000000000000000000e+00 1.984700940456671248e+01
4.000000000000000000e+00 1.984577397484197547e+01
4.000000000000000000e+00 1.984430470119552936e+01
4.000000000000000000e+00 1.984269403048354263e+01
4.000000000000000000e+00 1.983840254817935644e+01
4.000000000000000000e+00 1.983767050246702723e+01
4.000000000000000000e+00 1.983589618357606099e+01
4.000000000000000000e+00 1.983514786476056457e+01
4.000000000000000000e+00 1.983318231949508714e+01
4.000000000000000000e+00 1.983137907507743236e+01
4.000000000000000000e+00 1.982835769248460167e+01
4.000000000000000000e+00 1.982637914818422331e+01
4.000000000000000000e+00 1.982455708059816502e+01
4.000000000000000000e+00 1.982162089075841394e+01
4.000000000000000000e+00 1.982040666533926299e+01
4.000000000000000000e+00 1.981868061842579110e+01
4.000000000000000000e+00 1.981761789135684282e+01
4.000000000000000000e+00 1.981517104903882043e+01
4.000000000000000000e+00 1.981376301723731359e+01
4.000000000000000000e+00 1.981222326782679843e+01
4.000000000000000000e+00 1.981057436259911952e+01
4.000000000000000000e+00 1.980741350167630088e+01
4.000000000000000000e+00 1.980469321081339373e+01
4.000000000000000000e+00 1.980415984572844224e+01
4.000000000000000000e+00 1.980123923968520216e+01
4.000000000000000000e+00 1.979915185315269355e+01
4.000000000000000000e+00 1.979742641523565894e+01
4.000000000000000000e+00 1.979545815762216066e+01
4.000000000000000000e+00 1.979451854417724022e+01
4.000000000000000000e+00 1.979198050872847503e+01
4.000000000000000000e+00 1.979146160462298454e+01
4.000000000000000000e+00 1.978769173084856092e+01
4.000000000000000000e+00 1.978652112743203162e+01
4.000000000000000000e+00 1.978434900759137705e+01
4.000000000000000000e+00 1.978386105570880105e+01
4.000000000000000000e+00 1.978148059502339962e+01
4.000000000000000000e+00 1.977974206739720486e+01
4.000000000000000000e+00 1.977634845323122903e+01
4.000000000000000000e+00 1.977555628248912001e+01
4.000000000000000000e+00 1.977327148724677386e+01
4.000000000000000000e+00 1.977230035940703701e+01
4.000000000000000000e+00 1.976997717506819185e+01
4.000000000000000000e+00 1.976874440763403484e+01
4.000000000000000000e+00 1.976614503289966862e+01
4.000000000000000000e+00 1.976570472632847242e+01
4.000000000000000000e+00 1.976481071956057534e+01
4.000000000000000000e+00 1.976152867410343816e+01
4.000000000000000000e+00 1.976018263863028324e+01
4.000000000000000000e+00 1.975747646897491805e+01
4.000000000000000000e+00 1.975601970028948884e+01
4.000000000000000000e+00 1.975373469915011881e+01
4.000000000000000000e+00 1.975184281923786145e+01
4.000000000000000000e+00 1.974957193213772655e+01
4.000000000000000000e+00 1.974814383100913773e+01
4.000000000000000000e+00 1.974631085779197903e+01
4.000000000000000000e+00 1.974362145631002363e+01
4.000000000000000000e+00 1.974158981677257430e+01
4.000000000000000000e+00 1.974052106624576908e+01
4.000000000000000000e+00 1.973871958318136066e+01
4.000000000000000000e+00 1.973718009573999055e+01
4.000000000000000000e+00 1.973276825532812140e+01
4.000000000000000000e+00 1.973121705148855298e+01
4.000000000000000000e+00 1.972871202435748117e+01
4.000000000000000000e+00 1.972665301511135283e+01
4.000000000000000000e+00 1.972483510443312582e+01
4.000000000000000000e+00 1.972155190059401875e+01
4.000000000000000000e+00 1.972108035165203432e+01
4.000000000000000000e+00 1.971966673134724601e+01
4.000000000000000000e+00 1.971926912415078448e+01
4.000000000000000000e+00 1.971786943780369583e+01
4.000000000000000000e+00 1.971483776393356635e+01
4.000000000000000000e+00 1.971424423575520990e+01
4.000000000000000000e+00 1.971156804548443020e+01
4.000000000000000000e+00 1.971050614128163403e+01
4.000000000000000000e+00 1.970849890047368902e+01
4.000000000000000000e+00 1.970736574831171239e+01
4.000000000000000000e+00 1.970403396971647680e+01
4.000000000000000000e+00 1.970040661707618312e+01
4.000000000000000000e+00 1.969947338551630978e+01
4.000000000000000000e+00 1.969881249051780614e+01
4.000000000000000000e+00 1.969811153438068985e+01
4.000000000000000000e+00 1.969441597181045012e+01
4.000000000000000000e+00 1.969328967807761543e+01
4.000000000000000000e+00 1.969129317809730040e+01
4.000000000000000000e+00 1.968936109985079952e+01
4.000000000000000000e+00 1.968663009907437456e+01
4.000000000000000000e+00 1.968300385558408649e+01
4.000000000000000000e+00 1.967958624520840871e+01
4.000000000000000000e+00 1.967813286214710899e+01
4.000000000000000000e+00 1.967694609938741834e+01
4.000000000000000000e+00 1.967580643374913052e+01
4.000000000000000000e+00 1.967410497756261378e+01
4.000000000000000000e+00 1.967161210736051302e+01
4.000000000000000000e+00 1.966879728456091669e+01
4.000000000000000000e+00 1.966817710305039313e+01
4.000000000000000000e+00 1.966401270748171726e+01
4.000000000000000000e+00 1.966186368735686330e+01
4.000000000000000000e+00 1.966124678869597631e+01
4.000000000000000000e+00 1.965812525472174244e+01
4.000000000000000000e+00 1.965638124612066306e+01
4.000000000000000000e+00 1.965384475858540725e+01
4.000000000000000000e+00 1.965231941317669140e+01
4.000000000000000000e+00 1.965094606367456009e+01
4.000000000000000000e+00 1.965005721935804672e+01
4.000000000000000000e+00 1.964647343423349923e+01
4.000000000000000000e+00 1.964555627818770489e+01
4.000000000000000000e+00 1.964325496518713621e+01
4.000000000000000000e+00 1.964255204189411685e+01
4.000000000000000000e+00 1.963886260232653314e+01
4.000000000000000000e+00 1.963592393431312288e+01
4.000000000000000000e+00 1.963383095321142591e+01
4.000000000000000000e+00 1.963270022171899498e+01
4.000000000000000000e+00 1.963201508013795404e+01
4.000000000000000000e+00 1.962955014351228655e+01
4.000000000000000000e+00 1.962621930434896811e+01
4.000000000000000000e+00 1.962511081883213748e+01
4.000000000000000000e+00 1.962227727950695666e+01
4.000000000000000000e+00 1.962068130545154077e+01
4.000000000000000000e+00 1.961841685195082974e+01
4.000000000000000000e+00 1.961696932886481548e+01
4.000000000000000000e+00 1.961449978890025392e+01
4.000000000000000000e+00 1.961428459503614263e+01
4.000000000000000000e+00 1.961178488753600746e+01
4.000000000000000000e+00 1.960943314315051822e+01
4.000000000000000000e+00 1.960857414405923294e+01
4.000000000000000000e+00 1.960741388024488074e+01
4.000000000000000000e+00 1.960482708410357233e+01
4.000000000000000000e+00 1.960084259042013954e+01
4.000000000000000000e+00 1.959935260206707142e+01
4.000000000000000000e+00 1.959807169038511176e+01
4.000000000000000000e+00 1.959644831333443094e+01
4.000000000000000000e+00 1.959237239031132916e+01
4.000000000000000000e+00 1.959118024277914216e+01
4.000000000000000000e+00 1.958817531180083193e+01
4.000000000000000000e+00 1.958610800108030148e+01
4.000000000000000000e+00 1.958492431923549049e+01
4.000000000000000000e+00 1.958362492631508189e+01
4.000000000000000000e+00 1.958292217612619623e+01
4.000000000000000000e+00 1.957913638571454129e+01
4.000000000000000000e+00 1.957784087420823482e+01
4.000000000000000000e+00 1.957496969554546595e+01
4.000000000000000000e+00 1.957401705152106075e+01
4.000000000000000000e+00 1.957227308464775462e+01
4.000000000000000000e+00 1.957071697326031412e+01
4.000000000000000000e+00 1.956832225888630461e+01
4.000000000000000000e+00 1.956673821848944783e+01
4.000000000000000000e+00 1.956446875176225220e+01
4.000000000000000000e+00 1.956270898544630654e+01
4.000000000000000000e+00 1.956125792329881108e+01
4.000000000000000000e+00 1.955877749032066504e+01
4.000000000000000000e+00 1.955630693079538318e+01
4.000000000000000000e+00 1.955411516497978752e+01
4.000000000000000000e+00 1.955297530847482079e+01
4.000000000000000000e+00 1.955042065357735481e+01
4.000000000000000000e+00 1.954953856787742339e+01
4.000000000000000000e+00 1.954835881755526117e+01
4.000000000000000000e+00 1.954491796298525941e+01
4.000000000000000000e+00 1.954228169175554797e+01
4.000000000000000000e+00 1.954193335967988077e+01
4.000000000000000000e+00 1.954047393040470482e+01
4.000000000000000000e+00 1.953786125246064742e+01
4.000000000000000000e+00 1.953669235463967979e+01
4.000000000000000000e+00 1.953292431280675601e+01
4.000000000000000000e+00 1.953222910942407609e+01
4.000000000000000000e+00 1.953183861805336008e+01
4.000000000000000000e+00 1.952975543034079919e+01
4.000000000000000000e+00 1.952891602436214313e+01
4.000000000000000000e+00 1.952571115528454371e+01
4.000000000000000000e+00 1.952381466037573787e+01
4.000000000000000000e+00 1.952255852804232106e+01
4.000000000000000000e+00 1.952220762036312252e+01
4.000000000000000000e+00 1.952099714825611798e+01
4.000000000000000000e+00 1.951686961715552471e+01
4.000000000000000000e+00 1.951604056555107647e+01
4.000000000000000000e+00 1.951332400784587762e+01
4.000000000000000000e+00 1.951079200460538132e+01
4.000000000000000000e+00 1.951068058776491654e+01
4.000000000000000000e+00 1.950857689483966695e+01
4.000000000000000000e+00 1.950581419875232925e+01
4.000000000000000000e+00 1.950459379972106788e+01
4.000000000000000000e+00 1.950426975112742056e+01
4.000000000000000000e+00 1.950185986940270055e+01
4.000000000000000000e+00 1.949996960553377434e+01
4.000000000000000000e+00 1.949693809350891627e+01
4.000000000000000000e+00 1.949269822394357021e+01
4.000000000000000000e+00 1.948984887062168880e+01
4.000000000000000000e+00 1.948928411518418358e+01
4.000000000000000000e+00 1.948808334638281536e+01
4.000000000000000000e+00 1.948632778590962289e+01
4.000000000000000000e+00 1.948495123694263498e+01
4.000000000000000000e+00 1.948212137103226027e+01
4.000000000000000000e+00 1.948117463951730599e+01
4.000000000000000000e+00 1.947853816835874241e+01
4.000000000000000000e+00 1.947739261666125898e+01
4.000000000000000000e+00 1.947722750180345130e+01
4.000000000000000000e+00 1.947697126188713668e+01
4.000000000000000000e+00 1.947182129686759922e+01
4.000000000000000000e+00 1.946920479083022215e+01
4.000000000000000000e+00 1.946769347270420525e+01
4.000000000000000000e+00 1.946674516971394198e+01
4.000000000000000000e+00 1.946508287253956482e+01
4.000000000000000000e+00 1.946349130663240956e+01
4.000000000000000000e+00 1.946037309809423022e+01
4.000000000000000000e+00 1.945910154082656263e+01
4.000000000000000000e+00 1.945807322905699266e+01
4.000000000000000000e+00 1.945569411779287705e+01
4.000000000000000000e+00 1.945444351907324432e+01
4.000000000000000000e+00 1.945313596124557876e+01
4.000000000000000000e+00 1.944994266709171526e+01
4.000000000000000000e+00 1.944753162475948827e+01
4.000000000000000000e+00 1.944639826270330119e+01
4.000000000000000000e+00 1.944493922841478550e+01
4.000000000000000000e+00 1.944316233564055807e+01
4.000000000000000000e+00 1.943989984453104469e+01
4.000000000000000000e+00 1.943903756006065109e+01
4.000000000000000000e+00 1.943774795716308290e+01
4.000000000000000000e+00 1.943697604415650559e+01
4.000000000000000000e+00 1.943550183087949179e+01
4.000000000000000000e+00 1.943338248789343226e+01
4.000000000000000000e+00 1.943216286540351234e+01
4.000000000000000000e+00 1.943066459647881317e+01
4.000000000000000000e+00 1.943002404257964955e+01
4.000000000000000000e+00 1.942695439433359184e+01
4.000000000000000000e+00 1.942595070661356971e+01
4.000000000000000000e+00 1.942206216139262054e+01
4.000000000000000000e+00 1.942135599303280458e+01
4.000000000000000000e+00 1.941941627137528315e+01
4.000000000000000000e+00 1.941823530667635467e+01
4.000000000000000000e+00 1.941689468665761709e+01
4.000000000000000000e+00 1.941436393523072468e+01
4.000000000000000000e+00 1.941383726018916533e+01
4.000000000000000000e+00 1.941313270980760919e+01
4.000000000000000000e+00 1.941094523763224089e+01
4.000000000000000000e+00 1.941030194394519626e+01
4.000000000000000000e+00 1.940755030730906583e+01
4.000000000000000000e+00 1.940577919219101588e+01
4.000000000000000000e+00 1.940442127090872404e+01
4.000000000000000000e+00 1.940286337347626500e+01
4.000000000000000000e+00 1.940046310817002961e+01
4.000000000000000000e+00 1.939860776205539139e+01
4.000000000000000000e+00 1.939738112966463035e+01
4.000000000000000000e+00 1.939597742054560214e+01
4.000000000000000000e+00 1.939456956182910474e+01
4.000000000000000000e+00 1.939198202373913205e+01
4.000000000000000000e+00 1.939067350557869673e+01
4.000000000000000000e+00 1.938922169169676835e+01
4.000000000000000000e+00 1.938756060390552705e+01
4.000000000000000000e+00 1.938628565100030343e+01
4.000000000000000000e+00 1.938514344481113838e+01
4.000000000000000000e+00 1.938290146566681926e+01
4.000000000000000000e+00 1.938228223891642799e+01
4.000000000000000000e+00 1.938046877325277251e+01
4.000000000000000000e+00 1.937858131577709742e+01
4.000000000000000000e+00 1.937713122749661565e+01
4.000000000000000000e+00 1.937638013799663383e+01
4.000000000000000000e+00 1.937564215091796882e+01
4.000000000000000000e+00 1.937308777748243216e+01
4.000000000000000000e+00 1.937194060700154452e+01
4.000000000000000000e+00 1.937103251991468156e+01
4.000000000000000000e+00 1.936806459254785651e+01
4.000000000000000000e+00 1.936696449782271756e+01
4.000000000000000000e+00 1.936542873496176043e+01
4.000000000000000000e+00 1.936380456112968318e+01
4.000000000000000000e+00 1.936316261800552496e+01
4.000000000000000000e+00 1.936241147929581885e+01
4.000000000000000000e+00 1.936080227864301762e+01
4.000000000000000000e+00 1.935829990632765885e+01
4.000000000000000000e+00 1.935761598251071902e+01
4.000000000000000000e+00 1.935532886991180490e+01
4.000000000000000000e+00 1.935367660514182475e+01
4.000000000000000000e+00 1.935247491140047060e+01
4.000000000000000000e+00 1.935008799025381521e+01
4.000000000000000000e+00 1.934781256245944192e+01
4.000000000000000000e+00 1.934591216504772149e+01
4.000000000000000000e+00 1.934538613605407775e+01
4.000000000000000000e+00 1.934458261358117426e+01
4.000000000000000000e+00 1.934218348532260734e+01
4.000000000000000000e+00 1.934123243838401507e+01
4.000000000000000000e+00 1.934055768597534808e+01
4.000000000000000000e+00 1.933834389845839397e+01
4.000000000000000000e+00 1.933625855045215403e+01
4.000000000000000000e+00 1.933460842791505740e+01
4.000000000000000000e+00 1.933319354922551625e+01
4.000000000000000000e+00 1.933158349760488193e+01
4.000000000000000000e+00 1.933128628521976466e+01
4.000000000000000000e+00 1.932979877010904346e+01
4.000000000000000000e+00 1.932764528973579843e+01
4.000000000000000000e+00 1.932544229215627141e+01
4.000000000000000000e+00 1.932439406706873442e+01
4.000000000000000000e+00 1.932347428679592483e+01
4.000000000000000000e+00 1.932162090967910117e+01
4.000000000000000000e+00 1.932021957908913024e+01
4.000000000000000000e+00 1.931955515734750506e+01
4.000000000000000000e+00 1.931707286469071505e+01
4.000000000000000000e+00 1.931624963033400277e+01
4.000000000000000000e+00 1.931557524177540941e+01
4.000000000000000000e+00 1.931269038222290746e+01
4.000000000000000000e+00 1.931218492251487362e+01
4.000000000000000000e+00 1.931037112170491810e+01
4.000000000000000000e+00 1.930903937779899593e+01
4.000000000000000000e+00 1.930752319901307956e+01
4.000000000000000000e+00 1.930611225710275392e+01
4.000000000000000000e+00 1.930425604642560344e+01
4.000000000000000000e+00 1.930384009187959293e+01
4.000000000000000000e+00 1.930205233266085330e+01
4.000000000000000000e+00 1.930110834922216512e+01
4.000000000000000000e+00 1.929926920427550385e+01
4.000000000000000000e+00 1.929806875038860170e+01
4.000000000000000000e+00 1.929657780581583637e+01
4.000000000000000000e+00 1.929573015407643766e+01
4.000000000000000000e+00 1.929315361637063830e+01
4.000000000000000000e+00 1.929236896434627724e+01
4.000000000000000000e+00 1.929067185614591295e+01
4.000000000000000000e+00 1.928879398577174342e+01
4.000000000000000000e+00 1.928826697048574701e+01
4.000000000000000000e+00 1.928721629991692055e+01
4.000000000000000000e+00 1.928537633518960348e+01
4.000000000000000000e+00 1.928313187984594990e+01
4.000000000000000000e+00 1.928266304907926809e+01
4.000000000000000000e+00 1.927922766667170151e+01
4.000000000000000000e+00 1.927892071522912332e+01
4.000000000000000000e+00 1.927723119156680909e+01
4.000000000000000000e+00 1.927554869752260558e+01
4.000000000000000000e+00 1.927460175847956947e+01
4.000000000000000000e+00 1.927295915198586940e+01
4.000000000000000000e+00 1.927163415267676072e+01
4.000000000000000000e+00 1.926959608084683140e+01
4.000000000000000000e+00 1.926915355067144020e+01
4.000000000000000000e+00 1.926830750279735227e+01
4.000000000000000000e+00 1.926665017825932225e+01
4.000000000000000000e+00 1.926563440454546239e+01
4.000000000000000000e+00 1.926528301267293486e+01
4.000000000000000000e+00 1.926377597821605647e+01
4.000000000000000000e+00 1.926241109594061385e+01
4.000000000000000000e+00 1.926117357620294257e+01
4.000000000000000000e+00 1.925883070931091723e+01
4.000000000000000000e+00 1.925762435655427396e+01
4.000000000000000000e+00 1.925653683643044545e+01
4.000000000000000000e+00 1.925509012441694878e+01
4.000000000000000000e+00 1.925353054682513587e+01
4.000000000000000000e+00 1.925179206033681467e+01
4.000000000000000000e+00 1.925035484028369126e+01
4.000000000000000000e+00 1.924932579135764854e+01
4.000000000000000000e+00 1.924819158917483719e+01
4.000000000000000000e+00 1.924788940703873408e+01
4.000000000000000000e+00 1.924723043295745484e+01
4.000000000000000000e+00 1.924497756799935999e+01
4.000000000000000000e+00 1.924361622184759568e+01
4.000000000000000000e+00 1.924259565699089691e+01
4.000000000000000000e+00 1.924141895697279381e+01
4.000000000000000000e+00 1.924028252814673223e+01
4.000000000000000000e+00 1.923713770707526649e+01
4.000000000000000000e+00 1.923683848610336966e+01
4.000000000000000000e+00 1.923594882313926391e+01
4.000000000000000000e+00 1.923377686403087594e+01
4.000000000000000000e+00 1.923181734480660765e+01
4.000000000000000000e+00 1.923088840700831170e+01
4.000000000000000000e+00 1.922955699281268238e+01
4.000000000000000000e+00 1.922808087589901760e+01
4.000000000000000000e+00 1.922678961803995534e+01
4.000000000000000000e+00 1.922551119336123193e+01
4.000000000000000000e+00 1.922462904892958591e+01
4.000000000000000000e+00 1.922325607335985609e+01
4.000000000000000000e+00 1.922102304137317930e+01
4.000000000000000000e+00 1.922044638481757772e+01
4.000000000000000000e+00 1.921899202786206828e+01
4.000000000000000000e+00 1.921793918999552275e+01
4.000000000000000000e+00 1.921697384031247324e+01
4.000000000000000000e+00 1.921484577329144727e+01
4.000000000000000000e+00 1.921460673242496497e+01
4.000000000000000000e+00 1.921402118827603900e+01
4.000000000000000000e+00 1.921343247361379625e+01
4.000000000000000000e+00 1.921041651787305682e+01
4.000000000000000000e+00 1.920974088756967646e+01
4.000000000000000000e+00 1.920732055860193555e+01
4.000000000000000000e+00 1.920601388637213347e+01
4.000000000000000000e+00 1.920419084341903471e+01
4.000000000000000000e+00 1.920377049498669919e+01
4.000000000000000000e+00 1.920257668033847409e+01
4.000000000000000000e+00 1.920182841132793072e+01
4.000000000000000000e+00 1.920101502012943939e+01
4.000000000000000000e+00 1.920061073715801214e+01
4.000000000000000000e+00 1.919858940350284726e+01
4.000000000000000000e+00 1.919793467460102576e+01
4.000000000000000000e+00 1.919655597026581972e+01
4.000000000000000000e+00 1.919560089501842626e+01
4.000000000000000000e+00 1.919275997376595910e+01
4.000000000000000000e+00 1.919191983718711114e+01
4.000000000000000000e+00 1.919150885684202379e+01
4.000000000000000000e+00 1.919077933574223138e+01
4.000000000000000000e+00 1.918856428179928386e+01
4.000000000000000000e+00 1.918741944100575125e+01
4.000000000000000000e+00 1.918721629539817997e+01
4.000000000000000000e+00 1.918520524700363339e+01
4.000000000000000000e+00 1.918336771934112051e+01
4.000000000000000000e+00 1.918236083313582796e+01
4.000000000000000000e+00 1.918167265500457930e+01
4.000000000000000000e+00 1.918003652383949742e+01
4.000000000000000000e+00 1.917875632817320763e+01
4.000000000000000000e+00 1.917821764544773799e+01
4.000000000000000000e+00 1.917739016835858479e+01
4.000000000000000000e+00 1.917578505751895079e+01
4.000000000000000000e+00 1.917549803364078187e+01
4.000000000000000000e+00 1.917346743540130660e+01
4.000000000000000000e+00 1.917287799081157473e+01
4.000000000000000000e+00 1.917088613694047083e+01
4.000000000000000000e+00 1.917045967714837218e+01
4.000000000000000000e+00 1.916932193616633384e+01
4.000000000000000000e+00 1.916888690213695767e+01
4.000000000000000000e+00 1.916847892285590760e+01
4.000000000000000000e+00 1.916631646831919511e+01
4.000000000000000000e+00 1.916555897133469699e+01
4.000000000000000000e+00 1.916488327167330397e+01
4.000000000000000000e+00 1.916399622135453029e+01
4.000000000000000000e+00 1.916384687547531129e+01
4.000000000000000000e+00 1.916271624667590601e+01
4.000000000000000000e+00 1.916213473618362073e+01
4.000000000000000000e+00 1.915973871452550625e+01
4.000000000000000000e+00 1.915813654953774403e+01
4.000000000000000000e+00 1.915752025306610307e+01
4.000000000000000000e+00 1.915668823349891525e+01
4.000000000000000000e+00 1.915603789124305578e+01
4.000000000000000000e+00 1.915480317827710621e+01
4.000000000000000000e+00 1.915429393891561105e+01
4.000000000000000000e+00 1.915372990405353804e+01
4.000000000000000000e+00 1.915209539647861803e+01
4.000000000000000000e+00 1.915107643943099802e+01
4.000000000000000000e+00 1.915044532802824406e+01
4.000000000000000000e+00 1.914889345623368300e+01
4.000000000000000000e+00 1.914824605106390720e+01
4.000000000000000000e+00 1.914793263783309385e+01
4.000000000000000000e+00 1.914657109345357711e+01
4.000000000000000000e+00 1.914500510376080911e+01
4.000000000000000000e+00 1.914457047086227348e+01
4.000000000000000000e+00 1.914332424434103430e+01
4.000000000000000000e+00 1.914308752924051049e+01
4.000000000000000000e+00 1.914155982175635629e+01
4.000000000000000000e+00 1.914047031241964802e+01
4.000000000000000000e+00 1.913940503285909145e+01
4.000000000000000000e+00 1.913819179417915350e+01
4.000000000000000000e+00 1.913808309782638162e+01
4.000000000000000000e+00 1.913625269880815694e+01
4.000000000000000000e+00 1.913573476890340075e+01
4.000000000000000000e+00 1.913544562097596824e+01
4.000000000000000000e+00 1.913357074470328456e+01
4.000000000000000000e+00 1.913302827640169568e+01
4.000000000000000000e+00 1.913249484236364140e+01
4.000000000000000000e+00 1.913182579224672963e+01
4.000000000000000000e+00 1.913105576505937577e+01
4.000000000000000000e+00 1.912981579665704857e+01
4.000000000000000000e+00 1.912901017932655634e+01
4.000000000000000000e+00 1.912788559235099584e+01
4.000000000000000000e+00 1.912696944027982937e+01
4.000000000000000000e+00 1.912666050312902755e+01
4.000000000000000000e+00 1.912620089583991856e+01
4.000000000000000000e+00 1.912493314940084232e+01
4.000000000000000000e+00 1.912384313212280773e+01
4.000000000000000000e+00 1.912313050226411804e+01
4.000000000000000000e+00 1.912140817250218916e+01
4.000000000000000000e+00 1.912019749512328559e+01
4.000000000000000000e+00 1.911957038632315076e+01
4.000000000000000000e+00 1.911835878038912284e+01
4.000000000000000000e+00 1.911807981111530097e+01
4.000000000000000000e+00 1.911657326605381613e+01
4.000000000000000000e+00 1.911459758439516676e+01
4.000000000000000000e+00 1.911405677640618705e+01
4.000000000000000000e+00 1.911309449824917195e+01
4.000000000000000000e+00 1.911258914766245454e+01
4.000000000000000000e+00 1.911088776524439936e+01
4.000000000000000000e+00 1.910955829950615126e+01
4.000000000000000000e+00 1.910936393721575399e+01
4.000000000000000000e+00 1.910879041092215047e+01
4.000000000000000000e+00 1.910839089469579477e+01
4.000000000000000000e+00 1.910689808792694322e+01
4.000000000000000000e+00 1.910585589376001181e+01
4.000000000000000000e+00 1.910473456160564609e+01
4.000000000000000000e+00 1.910362695051111004e+01
4.000000000000000000e+00 1.910303030696328008e+01
4.000000000000000000e+00 1.910276147748883702e+01
4.000000000000000000e+00 1.910139460551094359e+01
4.000000000000000000e+00 1.909929321034147875e+01
4.000000000000000000e+00 1.909887340755394192e+01
4.000000000000000000e+00 1.909835769903656200e+01
4.000000000000000000e+00 1.909712461595505317e+01
4.000000000000000000e+00 1.909605212284559883e+01
4.000000000000000000e+00 1.909550970412678694e+01
4.000000000000000000e+00 1.909489749667759639e+01
4.000000000000000000e+00 1.909363417065307900e+01
4.000000000000000000e+00 1.909332124754681104e+01
4.000000000000000000e+00 1.909223429813921769e+01
4.000000000000000000e+00 1.909167360672467595e+01
4.000000000000000000e+00 1.909049885755245413e+01
4.000000000000000000e+00 1.908994948991888307e+01
4.000000000000000000e+00 1.908892362441946489e+01
4.000000000000000000e+00 1.908752832722838733e+01
4.000000000000000000e+00 1.908711306432353183e+01
4.000000000000000000e+00 1.908619549823354333e+01
4.000000000000000000e+00 1.908483889614944218e+01
4.000000000000000000e+00 1.908425110024903759e+01
4.000000000000000000e+00 1.908301681470694078e+01
4.000000000000000000e+00 1.908256869749924078e+01
4.000000000000000000e+00 1.908193181900265856e+01
4.000000000000000000e+00 1.908092493429451153e+01
4.000000000000000000e+00 1.907981352703435363e+01
4.000000000000000000e+00 1.907872890684136635e+01
4.000000000000000000e+00 1.907822098116697518e+01
4.000000000000000000e+00 1.907734712278690736e+01
4.000000000000000000e+00 1.907699120189009889e+01
4.000000000000000000e+00 1.907587456539583570e+01
4.000000000000000000e+00 1.907490883852261732e+01
4.000000000000000000e+00 1.907328306307461929e+01
4.000000000000000000e+00 1.907249779202885875e+01
4.000000000000000000e+00 1.907189778855141427e+01
4.000000000000000000e+00 1.907136728011348481e+01
4.000000000000000000e+00 1.907049341247601504e+01
4.000000000000000000e+00 1.906968337092180121e+01
4.000000000000000000e+00 1.906856894848175443e+01
4.000000000000000000e+00 1.906810927494419161e+01
4.000000000000000000e+00 1.906688662791743383e+01
4.000000000000000000e+00 1.906635635511429427e+01
4.000000000000000000e+00 1.906570577227737573e+01
4.000000000000000000e+00 1.906437772983436929e+01
4.000000000000000000e+00 1.906328536553143849e+01
4.000000000000000000e+00 1.906250652292998637e+01
4.000000000000000000e+00 1.906230481035304791e+01
4.000000000000000000e+00 1.906078530575710772e+01
4.000000000000000000e+00 1.906002844305574229e+01
4.000000000000000000e+00 1.905965352491624287e+01
4.000000000000000000e+00 1.905831960413082982e+01
4.000000000000000000e+00 1.905734378432892839e+01
4.000000000000000000e+00 1.905685854221019682e+01
4.000000000000000000e+00 1.905625469828252250e+01
4.000000000000000000e+00 1.905528557045042959e+01
4.000000000000000000e+00 1.905497152431385288e+01
4.000000000000000000e+00 1.905441168243938677e+01
4.000000000000000000e+00 1.905328719442780283e+01
4.000000000000000000e+00 1.905184620622407010e+01
4.000000000000000000e+00 1.905164521413580658e+01
4.000000000000000000e+00 1.905072342756167814e+01
4.000000000000000000e+00 1.904990210824826846e+01
4.000000000000000000e+00 1.904897020927007389e+01
4.000000000000000000e+00 1.904762440265360723e+01
4.000000000000000000e+00 1.904725287485062069e+01
4.000000000000000000e+00 1.904702266551036516e+01
4.000000000000000000e+00 1.904595690831091659e+01
4.000000000000000000e+00 1.904564730537833128e+01
4.000000000000000000e+00 1.904528202189785802e+01
4.000000000000000000e+00 1.904408110144907695e+01
4.000000000000000000e+00 1.904284894328357680e+01
4.000000000000000000e+00 1.904175925195034580e+01
4.000000000000000000e+00 1.904111793107215433e+01
4.000000000000000000e+00 1.904013035063249148e+01
4.000000000000000000e+00 1.903915459954512812e+01
4.000000000000000000e+00 1.903853604096708096e+01
4.000000000000000000e+00 1.903759824645701215e+01
4.000000000000000000e+00 1.903734476082729898e+01
4.000000000000000000e+00 1.903652101888597770e+01
4.000000000000000000e+00 1.903554818131330961e+01
4.000000000000000000e+00 1.903470855589135979e+01
4.000000000000000000e+00 1.903271233678913177e+01
4.000000000000000000e+00 1.903164279595250719e+01
4.000000000000000000e+00 1.903115464227995091e+01
4.000000000000000000e+00 1.903058508820823391e+01
4.000000000000000000e+00 1.903009894211195530e+01
4.000000000000000000e+00 1.902857901027491749e+01
4.000000000000000000e+00 1.902823395004896767e+01
4.000000000000000000e+00 1.902757635178953421e+01
4.000000000000000000e+00 1.902684320915608041e+01
4.000000000000000000e+00 1.902633504793333330e+01
4.000000000000000000e+00 1.902490379915122887e+01
4.000000000000000000e+00 1.902442122449418704e+01
4.000000000000000000e+00 1.902350080450542080e+01
4.000000000000000000e+00 1.902320496555972440e+01
4.000000000000000000e+00 1.902207185351341678e+01
4.000000000000000000e+00 1.902080924601959566e+01
4.000000000000000000e+00 1.902058091504949644e+01
4.000000000000000000e+00 1.902000989286844046e+01
4.000000000000000000e+00 1.901893275454472132e+01
4.000000000000000000e+00 1.901868745539249872e+01
4.000000000000000000e+00 1.901713347660735209e+01
4.000000000000000000e+00 1.901686297528253888e+01
4.000000000000000000e+00 1.901564653652837578e+01
4.000000000000000000e+00 1.901445326154459892e+01
4.000000000000000000e+00 1.901399600174993765e+01
4.000000000000000000e+00 1.901293347445552584e+01
4.000000000000000000e+00 1.901250484582179823e+01
4.000000000000000000e+00 1.901189878608088790e+01
4.000000000000000000e+00 1.901128092548207960e+01
4.000000000000000000e+00 1.901053596734726625e+01
4.000000000000000000e+00 1.900961530384539344e+01
4.000000000000000000e+00 1.900910505075387036e+01
4.000000000000000000e+00 1.900830532886707758e+01
4.000000000000000000e+00 1.900744257476836907e+01
4.000000000000000000e+00 1.900612366020877175e+01
4.000000000000000000e+00 1.900549664734669975e+01
4.000000000000000000e+00 1.900536279122266237e+01
4.000000000000000000e+00 1.900446101277270117e+01
4.000000000000000000e+00 1.900409362932928303e+01
4.000000000000000000e+00 1.900272693139496027e+01
4.000000000000000000e+00 1.900242802249705321e+01
4.000000000000000000e+00 1.900174977158293999e+01
4.000000000000000000e+00 1.900139786876691517e+01
4.000000000000000000e+00 1.900068211494700776e+01
4.000000000000000000e+00 1.899962841811698411e+01
4.000000000000000000e+00 1.899892268178741972e+01
4.000000000000000000e+00 1.899805629800518858e+01
4.000000000000000000e+00 1.899739738728958471e+01
4.000000000000000000e+00 1.899694039738243490e+01
4.000000000000000000e+00 1.899525317741963093e+01
4.000000000000000000e+00 1.899502813957163028e+01
4.000000000000000000e+00 1.899430798210514837e+01
4.000000000000000000e+00 1.899307317862542988e+01
4.000000000000000000e+00 1.899276259678744694e+01
4.000000000000000000e+00 1.899148781745049419e+01
4.000000000000000000e+00 1.899118179462938727e+01
4.000000000000000000e+00 1.899037536244773605e+01
4.000000000000000000e+00 1.898973806172731571e+01
4.000000000000000000e+00 1.898817021050474452e+01
4.000000000000000000e+00 1.898735753855694597e+01
4.000000000000000000e+00 1.898689655015956745e+01
4.000000000000000000e+00 1.898674960353746854e+01
4.000000000000000000e+00 1.898529913939669811e+01
4.000000000000000000e+00 1.898519709087354812e+01
4.000000000000000000e+00 1.898460055090307819e+01
4.000000000000000000e+00 1.898354684647582147e+01
4.000000000000000000e+00 1.898292124925084678e+01
4.000000000000000000e+00 1.898125812955328229e+01
4.000000000000000000e+00 1.898039047495507248e+01
4.000000000000000000e+00 1.898006209881764406e+01
4.000000000000000000e+00 1.897931744777939045e+01
4.000000000000000000e+00 1.897833507352557447e+01
4.000000000000000000e+00 1.897767075575713847e+01
4.000000000000000000e+00 1.897669642333792694e+01
4.000000000000000000e+00 1.897607009359909469e+01
4.000000000000000000e+00 1.897550002410949688e+01
4.000000000000000000e+00 1.897439362339805768e+01
4.000000000000000000e+00 1.897372194184555383e+01
4.000000000000000000e+00 1.897246091147847480e+01
4.000000000000000000e+00 1.897166604447410876e+01
4.000000000000000000e+00 1.897145359602529169e+01
4.000000000000000000e+00 1.897088326531665459e+01
4.000000000000000000e+00 1.897023880942166940e+01
4.000000000000000000e+00 1.896900872806166660e+01
4.000000000000000000e+00 1.896886740938101923e+01
4.000000000000000000e+00 1.896833195492626345e+01
4.000000000000000000e+00 1.896740974947196889e+01
4.000000000000000000e+00 1.896639972340074820e+01
4.000000000000000000e+00 1.896548736192967510e+01
4.000000000000000000e+00 1.896482099256555287e+01
4.000000000000000000e+00 1.896368570791322128e+01
4.000000000000000000e+00 1.896351687644892792e+01
4.000000000000000000e+00 1.896250083249253393e+01
4.000000000000000000e+00 1.896152773144119408e+01
4.000000000000000000e+00 1.896107848990457967e+01
4.000000000000000000e+00 1.896024398808532752e+01
4.000000000000000000e+00 1.895959040751992219e+01
4.000000000000000000e+00 1.895855940910785975e+01
4.000000000000000000e+00 1.895779313988305859e+01
4.000000000000000000e+00 1.895733481464053582e+01
4.000000000000000000e+00 1.895665120770338419e+01
4.000000000000000000e+00 1.895558130828835530e+01
4.000000000000000000e+00 1.895550474118648410e+01
4.000000000000000000e+00 1.895428914165230339e+01
4.000000000000000000e+00 1.895394826857466342e+01
4.000000000000000000e+00 1.895338150736997207e+01
4.000000000000000000e+00 1.895217113388827102e+01
4.000000000000000000e+00 1.895163876804131675e+01
4.000000000000000000e+00 1.895089468084450601e+01
4.000000000000000000e+00 1.894982515767476627e+01
4.000000000000000000e+00 1.894949955045043311e+01
4.000000000000000000e+00 1.894824451492210216e+01
4.000000000000000000e+00 1.894778517648834892e+01
4.000000000000000000e+00 1.894714252360352447e+01
4.000000000000000000e+00 1.894684030904924654e+01
4.000000000000000000e+00 1.894523019927991214e+01
4.000000000000000000e+00 1.894385998329159193e+01
4.000000000000000000e+00 1.894379321172441166e+01
4.000000000000000000e+00 1.894357269137498534e+01
4.000000000000000000e+00 1.894269229208732952e+01
4.000000000000000000e+00 1.894210298135795512e+01
4.000000000000000000e+00 1.894185537822193055e+01
4.000000000000000000e+00 1.894121672680171997e+01
4.000000000000000000e+00 1.894067298923136988e+01
4.000000000000000000e+00 1.893946587637590895e+01
4.000000000000000000e+00 1.893881814683281917e+01
4.000000000000000000e+00 1.893843830986194732e+01
4.000000000000000000e+00 1.893752745028850271e+01
4.000000000000000000e+00 1.893679180012445684e+01
4.000000000000000000e+00 1.893592466017458875e+01
4.000000000000000000e+00 1.893551258585474173e+01
4.000000000000000000e+00 1.893449995174333012e+01
4.000000000000000000e+00 1.893375518218199360e+01
4.000000000000000000e+00 1.893290013856793408e+01
4.000000000000000000e+00 1.893187475132581810e+01
4.000000000000000000e+00 1.893149693361409192e+01
4.000000000000000000e+00 1.893073906106917903e+01
4.000000000000000000e+00 1.892936830710166163e+01
4.000000000000000000e+00 1.892929082847511779e+01
4.000000000000000000e+00 1.892858902768706741e+01
4.000000000000000000e+00 1.892793277665577278e+01
4.000000000000000000e+00 1.892721515559237488e+01
4.000000000000000000e+00 1.892659429878166222e+01
4.000000000000000000e+00 1.892546432981795945e+01
4.000000000000000000e+00 1.892509904083807015e+01
4.000000000000000000e+00 1.892451311953509219e+01
4.000000000000000000e+00 1.892409093239566076e+01
4.000000000000000000e+00 1.892351591426530533e+01
4.000000000000000000e+00 1.892281536162845157e+01
4.000000000000000000e+00 1.892187680388262905e+01
4.000000000000000000e+00 1.892109297622048558e+01
4.000000000000000000e+00 1.892077313603383359e+01
4.000000000000000000e+00 1.891988001776115880e+01
4.000000000000000000e+00 1.891930502370319545e+01
4.000000000000000000e+00 1.891819024347315548e+01
4.000000000000000000e+00 1.891737753447187131e+01
4.000000000000000000e+00 1.891622260972852843e+01
4.000000000000000000e+00 1.891597088655302272e+01
4.000000000000000000e+00 1.891566748494583194e+01
4.000000000000000000e+00 1.891513769397746003e+01
4.000000000000000000e+00 1.891426029053630131e+01
4.000000000000000000e+00 1.891412069506752403e+01
4.000000000000000000e+00 1.891254990228509669e+01
4.000000000000000000e+00 1.891215982934833661e+01
4.000000000000000000e+00 1.891073295399932874e+01
4.000000000000000000e+00 1.891060570034179733e+01
4.000000000000000000e+00 1.890903577886549414e+01
4.000000000000000000e+00 1.890855159018327925e+01
4.000000000000000000e+00 1.890818809970901526e+01
4.000000000000000000e+00 1.890774713731919832e+01
4.000000000000000000e+00 1.890689458234759357e+01
4.000000000000000000e+00 1.890562730624412424e+01
4.000000000000000000e+00 1.890510261510767975e+01
4.000000000000000000e+00 1.890470111642374818e+01
4.000000000000000000e+00 1.890455585439407216e+01
4.000000000000000000e+00 1.890282048193617470e+01
4.000000000000000000e+00 1.890154931862654664e+01
4.000000000000000000e+00 1.890098522478517040e+01
4.000000000000000000e+00 1.890046099878218300e+01
4.000000000000000000e+00 1.889998036169002305e+01
4.000000000000000000e+00 1.889905863614147918e+01
4.000000000000000000e+00 1.889875955284778186e+01
4.000000000000000000e+00 1.889791933347387598e+01
4.000000000000000000e+00 1.889688784327670490e+01
4.000000000000000000e+00 1.889631580759676055e+01
4.000000000000000000e+00 1.889517304193738312e+01
4.000000000000000000e+00 1.889380098722667611e+01
4.000000000000000000e+00 1.889348645459170228e+01
4.000000000000000000e+00 1.889338800936222285e+01
4.000000000000000000e+00 1.889255726007080582e+01
4.000000000000000000e+00 1.889193047975966877e+01
4.000000000000000000e+00 1.889099307161569996e+01
4.000000000000000000e+00 1.888977062980347554e+01
4.000000000000000000e+00 1.888945882372378193e+01
4.000000000000000000e+00 1.888831929405952081e+01
4.000000000000000000e+00 1.888805320938009658e+01
4.000000000000000000e+00 1.888751933654903326e+01
4.000000000000000000e+00 1.888712974503613751e+01
4.000000000000000000e+00 1.888604576298999049e+01
4.000000000000000000e+00 1.888505039084245141e+01
4.000000000000000000e+00 1.888441130098707532e+01
4.000000000000000000e+00 1.888405505018402053e+01
4.000000000000000000e+00 1.888373423845872523e+01
4.000000000000000000e+00 1.888314259710676168e+01
4.000000000000000000e+00 1.888185993661096873e+01
4.000000000000000000e+00 1.888126447577142386e+01
4.000000000000000000e+00 1.888101852796978974e+01
4.000000000000000000e+00 1.887992672616935508e+01
4.000000000000000000e+00 1.887960102250751859e+01
4.000000000000000000e+00 1.887863436989085741e+01
4.000000000000000000e+00 1.887815315688640538e+01
4.000000000000000000e+00 1.887790770335387691e+01
4.000000000000000000e+00 1.887690159691526404e+01
4.000000000000000000e+00 1.887571081341491563e+01
4.000000000000000000e+00 1.887535583650539195e+01
4.000000000000000000e+00 1.887436696400085978e+01
4.000000000000000000e+00 1.887401733059240883e+01
4.000000000000000000e+00 1.887283777589368583e+01
4.000000000000000000e+00 1.887206382959764284e+01
4.000000000000000000e+00 1.887165225494062071e+01
4.000000000000000000e+00 1.887076770454671859e+01
4.000000000000000000e+00 1.887004547693150158e+01
4.000000000000000000e+00 1.886957380297156917e+01
4.000000000000000000e+00 1.886862411117363436e+01
4.000000000000000000e+00 1.886834607381975815e+01
4.000000000000000000e+00 1.886749824482157933e+01
4.000000000000000000e+00 1.886637856578776962e+01
4.000000000000000000e+00 1.886511972402307791e+01
4.000000000000000000e+00 1.886500820239993459e+01
4.000000000000000000e+00 1.886485066421376189e+01
4.000000000000000000e+00 1.886391561980139286e+01
4.000000000000000000e+00 1.886348939535162827e+01
4.000000000000000000e+00 1.886203606757030116e+01
4.000000000000000000e+00 1.886134897550724432e+01
4.000000000000000000e+00 1.886045302034115068e+01
4.000000000000000000e+00 1.885869049510541373e+01
4.000000000000000000e+00 1.885858601070574636e+01
4.000000000000000000e+00 1.885778076812017900e+01
4.000000000000000000e+00 1.885703635290272828e+01
4.000000000000000000e+00 1.885612703250089339e+01
4.000000000000000000e+00 1.885563072089237480e+01
4.000000000000000000e+00 1.885488943186666688e+01
4.000000000000000000e+00 1.885383289496041215e+01
4.000000000000000000e+00 1.885352365365375249e+01
4.000000000000000000e+00 1.885311856846564993e+01
4.000000000000000000e+00 1.885283476861948415e+01
4.000000000000000000e+00 1.885210376626568873e+01
4.000000000000000000e+00 1.885099007497263202e+01
4.000000000000000000e+00 1.885047144716217460e+01
4.000000000000000000e+00 1.884983004178308263e+01
4.000000000000000000e+00 1.884886160860629545e+01
4.000000000000000000e+00 1.884849274107348194e+01
4.000000000000000000e+00 1.884720911026800394e+01
4.000000000000000000e+00 1.884637736509335326e+01
4.000000000000000000e+00 1.884560818821134021e+01
4.000000000000000000e+00 1.884508938807515932e+01
4.000000000000000000e+00 1.884459601134048867e+01
4.000000000000000000e+00 1.884366703536091592e+01
4.000000000000000000e+00 1.884304348030438447e+01
4.000000000000000000e+00 1.884254130850512610e+01
4.000000000000000000e+00 1.884137275058268202e+01
4.000000000000000000e+00 1.884086767290317255e+01
4.000000000000000000e+00 1.884054670108503871e+01
4.000000000000000000e+00 1.883942871121228180e+01
4.000000000000000000e+00 1.883917643500853956e+01
4.000000000000000000e+00 1.883852305396483473e+01
4.000000000000000000e+00 1.883777994474490924e+01
4.000000000000000000e+00 1.883672668365668201e+01
4.000000000000000000e+00 1.883621156654509932e+01
4.000000000000000000e+00 1.883498181280756967e+01
4.000000000000000000e+00 1.883415279044250212e+01
4.000000000000000000e+00 1.883407468810847618e+01
4.000000000000000000e+00 1.883381365472897784e+01
4.000000000000000000e+00 1.883237387168864174e+01
4.000000000000000000e+00 1.883170866793360076e+01
4.000000000000000000e+00 1.883110629668022540e+01
4.000000000000000000e+00 1.883091828087069786e+01
4.000000000000000000e+00 1.882947975194385037e+01
4.000000000000000000e+00 1.882892636401579267e+01
4.000000000000000000e+00 1.882859337695188628e+01
4.000000000000000000e+00 1.882722864530747131e+01
4.000000000000000000e+00 1.882635765278608275e+01
4.000000000000000000e+00 1.882585989323684927e+01
4.000000000000000000e+00 1.882585729179564282e+01
4.000000000000000000e+00 1.882531949430934759e+01
4.000000000000000000e+00 1.882406751158251978e+01
4.000000000000000000e+00 1.882319419921332937e+01
4.000000000000000000e+00 1.882276242362351582e+01
4.000000000000000000e+00 1.882220240333623451e+01
4.000000000000000000e+00 1.882091763738902301e+01
4.000000000000000000e+00 1.882075797498122682e+01
4.000000000000000000e+00 1.881884785451036279e+01
4.000000000000000000e+00 1.881829204018976753e+01
4.000000000000000000e+00 1.881765055689773902e+01
4.000000000000000000e+00 1.881719439115132886e+01
4.000000000000000000e+00 1.881703523457806781e+01
4.000000000000000000e+00 1.881581049856751520e+01
4.000000000000000000e+00 1.881496375245032837e+01
4.000000000000000000e+00 1.881433341044483853e+01
4.000000000000000000e+00 1.881359246040701194e+01
4.000000000000000000e+00 1.881341577089166250e+01
4.000000000000000000e+00 1.881235267829850955e+01
4.000000000000000000e+00 1.881208897381419831e+01
4.000000000000000000e+00 1.881167942581526376e+01
4.000000000000000000e+00 1.881091171974405896e+01
4.000000000000000000e+00 1.880984443962415398e+01
4.000000000000000000e+00 1.880938045421909166e+01
4.000000000000000000e+00 1.880865190279973476e+01
4.000000000000000000e+00 1.880782644470954779e+01
4.000000000000000000e+00 1.880687716455697611e+01
4.000000000000000000e+00 1.880647342070036387e+01
4.000000000000000000e+00 1.880584532670904707e+01
4.000000000000000000e+00 1.880561158347530792e+01
4.000000000000000000e+00 1.880476574773025789e+01
4.000000000000000000e+00 1.880400118449714242e+01
4.000000000000000000e+00 1.880367055478652816e+01
4.000000000000000000e+00 1.880272868262087371e+01
4.000000000000000000e+00 1.880192328514750244e+01
4.000000000000000000e+00 1.880156152988580232e+01
4.000000000000000000e+00 1.880080890015033646e+01
4.000000000000000000e+00 1.879941310457039449e+01
4.000000000000000000e+00 1.879918598471412139e+01
4.000000000000000000e+00 1.879811958167871211e+01
4.000000000000000000e+00 1.879669234725071192e+01
4.000000000000000000e+00 1.879657621239644527e+01
4.000000000000000000e+00 1.879490432022883795e+01
4.000000000000000000e+00 1.879464034019755658e+01
4.000000000000000000e+00 1.879376877958829084e+01
4.000000000000000000e+00 1.879271967174993563e+01
4.000000000000000000e+00 1.879267658084510018e+01
4.000000000000000000e+00 1.879183470315224014e+01
4.000000000000000000e+00 1.879157402567160773e+01
4.000000000000000000e+00 1.879000552354186127e+01
4.000000000000000000e+00 1.878973547230687302e+01
4.000000000000000000e+00 1.878862092591956667e+01
4.000000000000000000e+00 1.878836272847273747e+01
4.000000000000000000e+00 1.878804267448980525e+01
4.000000000000000000e+00 1.878765369051018297e+01
4.000000000000000000e+00 1.878673558215820449e+01
4.000000000000000000e+00 1.878565731890223844e+01
4.000000000000000000e+00 1.878486157871432027e+01
4.000000000000000000e+00 1.878401075819475352e+01
4.000000000000000000e+00 1.878370354499588402e+01
4.000000000000000000e+00 1.878279539682416299e+01
4.000000000000000000e+00 1.878166922649709392e+01
4.000000000000000000e+00 1.878147037599472213e+01
4.000000000000000000e+00 1.878022898007197128e+01
4.000000000000000000e+00 1.877928529002800317e+01
4.000000000000000000e+00 1.877884336247614172e+01
4.000000000000000000e+00 1.877827749832741944e+01
4.000000000000000000e+00 1.877714953051495073e+01
4.000000000000000000e+00 1.877671015727462489e+01
4.000000000000000000e+00 1.877576625892812601e+01
4.000000000000000000e+00 1.877468108227597909e+01
4.000000000000000000e+00 1.877464884364739461e+01
4.000000000000000000e+00 1.877428867035076721e+01
4.000000000000000000e+00 1.877238927262218837e+01
4.000000000000000000e+00 1.877180048170202298e+01
4.000000000000000000e+00 1.877137575809686254e+01
4.000000000000000000e+00 1.877021716885194991e+01
4.000000000000000000e+00 1.876975438346420688e+01
4.000000000000000000e+00 1.876883872308054890e+01
4.000000000000000000e+00 1.876814822999569898e+01
4.000000000000000000e+00 1.876775011940652860e+01
4.000000000000000000e+00 1.876705209762711846e+01
4.000000000000000000e+00 1.876685814752345394e+01
4.000000000000000000e+00 1.876603941671836040e+01
4.000000000000000000e+00 1.876466008683537723e+01
4.000000000000000000e+00 1.876430431374422270e+01
4.000000000000000000e+00 1.876365992384080883e+01
4.000000000000000000e+00 1.876293304499997916e+01
4.000000000000000000e+00 1.876176881975600352e+01
4.000000000000000000e+00 1.876127211228781633e+01
4.000000000000000000e+00 1.876051130690396462e+01
4.000000000000000000e+00 1.875996383385033184e+01
4.000000000000000000e+00 1.875939607130004205e+01
4.000000000000000000e+00 1.875873733758237094e+01
4.000000000000000000e+00 1.875855062736773604e+01
4.000000000000000000e+00 1.875725558356585054e+01
4.000000000000000000e+00 1.875669837862673361e+01
4.000000000000000000e+00 1.875619906029057304e+01
4.000000000000000000e+00 1.875550975897960626e+01
4.000000000000000000e+00 1.875463497815472991e+01
4.000000000000000000e+00 1.875359917665009135e+01
4.000000000000000000e+00 1.875303275478522380e+01
4.000000000000000000e+00 1.875268694802114311e+01
4.000000000000000000e+00 1.875225416743687390e+01
4.000000000000000000e+00 1.875091465080597075e+01
4.000000000000000000e+00 1.875021042414575234e+01
4.000000000000000000e+00 1.874900928206302098e+01
4.000000000000000000e+00 1.874809419746913619e+01
4.000000000000000000e+00 1.874759365244258547e+01
4.000000000000000000e+00 1.874711183229300815e+01
4.000000000000000000e+00 1.874658561215299102e+01
4.000000000000000000e+00 1.874614791546034098e+01
4.000000000000000000e+00 1.874491455916591320e+01
4.000000000000000000e+00 1.874382155139346651e+01
4.000000000000000000e+00 1.874330718270881846e+01
4.000000000000000000e+00 1.874219948909641076e+01
4.000000000000000000e+00 1.874182389231016188e+01
4.000000000000000000e+00 1.874108210503479910e+01
4.000000000000000000e+00 1.874045602631599650e+01
4.000000000000000000e+00 1.873878563049846591e+01
4.000000000000000000e+00 1.873798558964715255e+01
4.000000000000000000e+00 1.873730333405458737e+01
4.000000000000000000e+00 1.873673635425075190e+01
4.000000000000000000e+00 1.873641520947103345e+01
4.000000000000000000e+00 1.873565578024364697e+01
4.000000000000000000e+00 1.873472787818182184e+01
4.000000000000000000e+00 1.873426893063813736e+01
4.000000000000000000e+00 1.873358343925069036e+01
4.000000000000000000e+00 1.873179524255930417e+01
4.000000000000000000e+00 1.873166551527508261e+01
4.000000000000000000e+00 1.873151011611579619e+01
4.000000000000000000e+00 1.873002928046114235e+01
4.000000000000000000e+00 1.872978273265578153e+01
4.000000000000000000e+00 1.872842071268371100e+01
4.000000000000000000e+00 1.872769112414073689e+01
4.000000000000000000e+00 1.872723016471619673e+01
4.000000000000000000e+00 1.872694643295291073e+01
4.000000000000000000e+00 1.872628101541695145e+01
4.000000000000000000e+00 1.872542672445880996e+01
4.000000000000000000e+00 1.872467325553141748e+01
4.000000000000000000e+00 1.872449617048008719e+01
4.000000000000000000e+00 1.872367561200720232e+01
4.000000000000000000e+00 1.872323674594230525e+01
4.000000000000000000e+00 1.872182283560081828e+01
4.000000000000000000e+00 1.872140531252297535e+01
4.000000000000000000e+00 1.872073962156140681e+01
4.000000000000000000e+00 1.871980178586137811e+01
4.000000000000000000e+00 1.871895592805839925e+01
4.000000000000000000e+00 1.871823876555046340e+01
4.000000000000000000e+00 1.871736650623428488e+01
4.000000000000000000e+00 1.871636370391341586e+01
4.000000000000000000e+00 1.871561402079601066e+01
4.000000000000000000e+00 1.871528254302067751e+01
4.000000000000000000e+00 1.871446657149192916e+01
4.000000000000000000e+00 1.871362292365234126e+01
4.000000000000000000e+00 1.871296602521274011e+01
4.000000000000000000e+00 1.871258389151315882e+01
4.000000000000000000e+00 1.871237911266185350e+01
4.000000000000000000e+00 1.871173056900051179e+01
4.000000000000000000e+00 1.871102772388326940e+01
4.000000000000000000e+00 1.870969252458381149e+01
4.000000000000000000e+00 1.870884930298532822e+01
4.000000000000000000e+00 1.870799309198409688e+01
4.000000000000000000e+00 1.870706669615206152e+01
4.000000000000000000e+00 1.870664336307379472e+01
4.000000000000000000e+00 1.870502412929896607e+01
4.000000000000000000e+00 1.870448763717336149e+01
4.000000000000000000e+00 1.870359078096442573e+01
4.000000000000000000e+00 1.870341606009825597e+01
4.000000000000000000e+00 1.870288175566045652e+01
4.000000000000000000e+00 1.870189613064776779e+01
4.000000000000000000e+00 1.870057253513607520e+01
4.000000000000000000e+00 1.870022881687750527e+01
4.000000000000000000e+00 1.869942508813084103e+01
4.000000000000000000e+00 1.869905271721791351e+01
4.000000000000000000e+00 1.869728667130814159e+01
4.000000000000000000e+00 1.869688604760089135e+01
4.000000000000000000e+00 1.869581627746556762e+01
4.000000000000000000e+00 1.869499180355450463e+01
4.000000000000000000e+00 1.869444745930461949e+01
4.000000000000000000e+00 1.869286525566467461e+01
4.000000000000000000e+00 1.869182770475305588e+01
4.000000000000000000e+00 1.869125676738200070e+01
4.000000000000000000e+00 1.869019494761441536e+01
4.000000000000000000e+00 1.868979063075736136e+01
4.000000000000000000e+00 1.868976054631177774e+01
4.000000000000000000e+00 1.868884807504795376e+01
4.000000000000000000e+00 1.868884369066898543e+01
4.000000000000000000e+00 1.868773997476968773e+01
4.000000000000000000e+00 1.868687831056870507e+01
4.000000000000000000e+00 1.868589612220502971e+01
4.000000000000000000e+00 1.868457673259487706e+01
4.000000000000000000e+00 1.868431207925910797e+01
4.000000000000000000e+00 1.868385141664727200e+01
4.000000000000000000e+00 1.868327942268322772e+01
4.000000000000000000e+00 1.868234133961933452e+01
4.000000000000000000e+00 1.868202676838773257e+01
4.000000000000000000e+00 1.868074020275909675e+01
4.000000000000000000e+00 1.868016747012984169e+01
4.000000000000000000e+00 1.867920756767622237e+01
4.000000000000000000e+00 1.867809766475398803e+01
4.000000000000000000e+00 1.867684313972896604e+01
4.000000000000000000e+00 1.867653992378816241e+01
4.000000000000000000e+00 1.867539149289259015e+01
4.000000000000000000e+00 1.867490931187016301e+01
4.000000000000000000e+00 1.867405483509639552e+01
4.000000000000000000e+00 1.867323767626782072e+01
4.000000000000000000e+00 1.867209873269695919e+01
4.000000000000000000e+00 1.867143494494822065e+01
4.000000000000000000e+00 1.867097995677303501e+01
4.000000000000000000e+00 1.867077976328193856e+01
4.000000000000000000e+00 1.866961257801618146e+01
4.000000000000000000e+00 1.866924444144921580e+01
4.000000000000000000e+00 1.866878562159064003e+01
4.000000000000000000e+00 1.866782066102397408e+01
4.000000000000000000e+00 1.866671702834307922e+01
4.000000000000000000e+00 1.866588872164089707e+01
4.000000000000000000e+00 1.866491613954097772e+01
4.000000000000000000e+00 1.866485253490101570e+01
4.000000000000000000e+00 1.866409182785501386e+01
4.000000000000000000e+00 1.866314630424778187e+01
4.000000000000000000e+00 1.866188132078676176e+01
4.000000000000000000e+00 1.866152816486465227e+01
4.000000000000000000e+00 1.866063687194513321e+01
4.000000000000000000e+00 1.866016512460687338e+01
4.000000000000000000e+00 1.865953094830100767e+01
4.000000000000000000e+00 1.865849277653165927e+01
4.000000000000000000e+00 1.865689576989253240e+01
4.000000000000000000e+00 1.865621226375015240e+01
4.000000000000000000e+00 1.865569712439728178e+01
4.000000000000000000e+00 1.865482413789891680e+01
4.000000000000000000e+00 1.865350925611566879e+01
4.000000000000000000e+00 1.865317421422798461e+01
4.000000000000000000e+00 1.865213434256727965e+01
4.000000000000000000e+00 1.865168023944548992e+01
4.000000000000000000e+00 1.865101906287404887e+01
4.000000000000000000e+00 1.865042598764801696e+01
4.000000000000000000e+00 1.864953868937215375e+01
4.000000000000000000e+00 1.864889889446661542e+01
4.000000000000000000e+00 1.864822151566340480e+01
4.000000000000000000e+00 1.864709438397186858e+01
4.000000000000000000e+00 1.864667542901370112e+01
4.000000000000000000e+00 1.864626718555198792e+01
4.000000000000000000e+00 1.864536752490836236e+01
4.000000000000000000e+00 1.864426607480436715e+01
4.000000000000000000e+00 1.864351990960167527e+01
4.000000000000000000e+00 1.864316548702466392e+01
4.000000000000000000e+00 1.864222442626952159e+01
4.000000000000000000e+00 1.864207000188105212e+01
4.000000000000000000e+00 1.864013156648611513e+01
4.000000000000000000e+00 1.863917242861990431e+01
4.000000000000000000e+00 1.863871191262626326e+01
4.000000000000000000e+00 1.863822347034870219e+01
4.000000000000000000e+00 1.863743717321681714e+01
4.000000000000000000e+00 1.863612441819967458e+01
4.000000000000000000e+00 1.863574100170268011e+01
4.000000000000000000e+00 1.863471145859307398e+01
4.000000000000000000e+00 1.863434463672223274e+01
4.000000000000000000e+00 1.863367748468642304e+01
4.000000000000000000e+00 1.863308523470713851e+01
4.000000000000000000e+00 1.863195652717988793e+01
4.000000000000000000e+00 1.863148133602042478e+01
4.000000000000000000e+00 1.863089813825065022e+01
4.000000000000000000e+00 1.863015963089565474e+01
4.000000000000000000e+00 1.862945641580335021e+01
4.000000000000000000e+00 1.862885605122972521e+01
4.000000000000000000e+00 1.862759086880868864e+01
4.000000000000000000e+00 1.862707350222341773e+01
4.000000000000000000e+00 1.862661395804755315e+01
4.000000000000000000e+00 1.862574222611896957e+01
4.000000000000000000e+00 1.862494723936103824e+01
4.000000000000000000e+00 1.862363615089873292e+01
4.000000000000000000e+00 1.862284681274487497e+01
4.000000000000000000e+00 1.862255529537878829e+01
4.000000000000000000e+00 1.862095886046624571e+01
4.000000000000000000e+00 1.862050639349680381e+01
4.000000000000000000e+00 1.861974585468993837e+01
4.000000000000000000e+00 1.861854921601712221e+01
4.000000000000000000e+00 1.861789915610597035e+01
4.000000000000000000e+00 1.861718611011934854e+01
4.000000000000000000e+00 1.861637486161582089e+01
4.000000000000000000e+00 1.861551564664488723e+01
4.000000000000000000e+00 1.861499738748590360e+01
4.000000000000000000e+00 1.861423549329997940e+01
4.000000000000000000e+00 1.861407848522724251e+01
4.000000000000000000e+00 1.861290670164813577e+01
4.000000000000000000e+00 1.861263953904421342e+01
4.000000000000000000e+00 1.861210394499251919e+01
4.000000000000000000e+00 1.861069118732874728e+01
4.000000000000000000e+00 1.860993950755468163e+01
4.000000000000000000e+00 1.860906459071158991e+01
4.000000000000000000e+00 1.860840990092418323e+01
4.000000000000000000e+00 1.860759288743399154e+01
4.000000000000000000e+00 1.860713443449236948e+01
4.000000000000000000e+00 1.860626207468124704e+01
4.000000000000000000e+00 1.860586575569413625e+01
4.000000000000000000e+00 1.860491535142434216e+01
4.000000000000000000e+00 1.860397838245400948e+01
4.000000000000000000e+00 1.860283813174687140e+01
4.000000000000000000e+00 1.860264634552873986e+01
4.000000000000000000e+00 1.860153818302634576e+01
4.000000000000000000e+00 1.860075952939473254e+01
4.000000000000000000e+00 1.860007458195566343e+01
4.000000000000000000e+00 1.859907985761562443e+01
4.000000000000000000e+00 1.859845748259805021e+01
4.000000000000000000e+00 1.859714928236821052e+01
4.000000000000000000e+00 1.859661696482245574e+01
4.000000000000000000e+00 1.859612516970047835e+01
4.000000000000000000e+00 1.859527572722839039e+01
4.000000000000000000e+00 1.859488067425108682e+01
4.000000000000000000e+00 1.859383648834241143e+01
4.000000000000000000e+00 1.859322515912218421e+01
4.000000000000000000e+00 1.859196707456016995e+01
4.000000000000000000e+00 1.859194683717169383e+01
4.000000000000000000e+00 1.859089000998301344e+01
4.000000000000000000e+00 1.858977020465878383e+01
4.000000000000000000e+00 1.858892757362809078e+01
4.000000000000000000e+00 1.858795926198821746e+01
4.000000000000000000e+00 1.858775146730437200e+01
4.000000000000000000e+00 1.858697228153511105e+01
4.000000000000000000e+00 1.858608595255359219e+01
4.000000000000000000e+00 1.858584839117604659e+01
4.000000000000000000e+00 1.858504062030483084e+01
4.000000000000000000e+00 1.858410359682248014e+01
4.000000000000000000e+00 1.858382265945130385e+01
4.000000000000000000e+00 1.858234119631261194e+01
4.000000000000000000e+00 1.858137290307840317e+01
4.000000000000000000e+00 1.858125367540295514e+01
4.000000000000000000e+00 1.857992010676091610e+01
4.000000000000000000e+00 1.857932615529599829e+01
4.000000000000000000e+00 1.857828297441098186e+01
4.000000000000000000e+00 1.857801540977618515e+01
4.000000000000000000e+00 1.857671341780132934e+01
4.000000000000000000e+00 1.857595096746715768e+01
4.000000000000000000e+00 1.857540502171973174e+01
4.000000000000000000e+00 1.857503902850408295e+01
4.000000000000000000e+00 1.857397534495628122e+01
4.000000000000000000e+00 1.857343381348144362e+01
4.000000000000000000e+00 1.857242907116457786e+01
4.000000000000000000e+00 1.857166536922755284e+01
4.000000000000000000e+00 1.857116736899510201e+01
4.000000000000000000e+00 1.857072493365868482e+01
4.000000000000000000e+00 1.856949413631372536e+01
4.000000000000000000e+00 1.856921457620589422e+01
4.000000000000000000e+00 1.856860469894315457e+01
4.000000000000000000e+00 1.856797577169728797e+01
4.000000000000000000e+00 1.856698122957772767e+01
4.000000000000000000e+00 1.856612716623978798e+01
4.000000000000000000e+00 1.856559350800660013e+01
4.000000000000000000e+00 1.856401674524398615e+01
4.000000000000000000e+00 1.856368120557723245e+01
4.000000000000000000e+00 1.856301843732914492e+01
4.000000000000000000e+00 1.856265509110275147e+01
4.000000000000000000e+00 1.856238705392812349e+01
4.000000000000000000e+00 1.856135460061074127e+01
4.000000000000000000e+00 1.856074835909629783e+01
4.000000000000000000e+00 1.856013857435609538e+01
4.000000000000000000e+00 1.855911095245576092e+01
4.000000000000000000e+00 1.855871881895874154e+01
4.000000000000000000e+00 1.855763444150691299e+01
4.000000000000000000e+00 1.855682866129268760e+01
4.000000000000000000e+00 1.855663439865002218e+01
4.000000000000000000e+00 1.855629735224281873e+01
4.000000000000000000e+00 1.855508991566739496e+01
4.000000000000000000e+00 1.855469108521393906e+01
4.000000000000000000e+00 1.855356047305670941e+01
4.000000000000000000e+00 1.855261374986352862e+01
4.000000000000000000e+00 1.855227860023587638e+01
4.000000000000000000e+00 1.855178474403103195e+01
4.000000000000000000e+00 1.855114411397106267e+01
4.000000000000000000e+00 1.855098207464363824e+01
4.000000000000000000e+00 1.855047051202362240e+01
4.000000000000000000e+00 1.854971456928685924e+01
4.000000000000000000e+00 1.854842266404977380e+01
4.000000000000000000e+00 1.854765391495613258e+01
4.000000000000000000e+00 1.854626681457214588e+01
4.000000000000000000e+00 1.854606520584713536e+01
4.000000000000000000e+00 1.854546013144565819e+01
4.000000000000000000e+00 1.854495417002428326e+01
4.000000000000000000e+00 1.854405391885396881e+01
4.000000000000000000e+00 1.854346403163497925e+01
4.000000000000000000e+00 1.854205293900058038e+01
4.000000000000000000e+00 1.854114172731749477e+01
4.000000000000000000e+00 1.854081561512731824e+01
4.000000000000000000e+00 1.853968361298369771e+01
4.000000000000000000e+00 1.853908728440148224e+01
4.000000000000000000e+00 1.853791075470686778e+01
4.000000000000000000e+00 1.853754824944809343e+01
4.000000000000000000e+00 1.853701062873371441e+01
4.000000000000000000e+00 1.853541256325936004e+01
4.000000000000000000e+00 1.853448316295231990e+01
4.000000000000000000e+00 1.853396182318588714e+01
4.000000000000000000e+00 1.853230402743682248e+01
4.000000000000000000e+00 1.853190683671180139e+01
4.000000000000000000e+00 1.853132301633088375e+01
4.000000000000000000e+00 1.852940347144127031e+01
4.000000000000000000e+00 1.852928258172272180e+01
4.000000000000000000e+00 1.852844972503356047e+01
4.000000000000000000e+00 1.852752493129489153e+01
4.000000000000000000e+00 1.852686842785088928e+01
4.000000000000000000e+00 1.852659241340997909e+01
4.000000000000000000e+00 1.852598505138024265e+01
4.000000000000000000e+00 1.852533734207660743e+01
4.000000000000000000e+00 1.852467691098137692e+01
4.000000000000000000e+00 1.852435163775049176e+01
4.000000000000000000e+00 1.852358523073028351e+01
4.000000000000000000e+00 1.852233125614224463e+01
4.000000000000000000e+00 1.852166185089021511e+01
4.000000000000000000e+00 1.852103946439177662e+01
4.000000000000000000e+00 1.852032516888402824e+01
4.000000000000000000e+00 1.851994267881622136e+01
4.000000000000000000e+00 1.851923016847376857e+01
4.000000000000000000e+00 1.851798989056207390e+01
[truncated: 2,256,651 more chars]
