# Supplementary material for: Parafermions in moiré minibands
Source: Nat Commun. 2025 Feb 19;16:1770. doi: 10.1038/s41467-025-57035-x (PMC11839918; doi:10.1038/s41467-025-57035-x)
Supplement: Supplementary file 3 — Source Data [file 41467_2025_57035_MOESM3_ESM.zip › Fig3a.txt]

# Many-body energy spectrum for 2/5 filling, gamma=3.75, in a 25 sites system. 1st column: momentum sectors. 2nd column: energies (meV)
1.000000000000000000e+00 3.718508237149364959e-01
1.000000000000000000e+00 3.939029306520751561e-01
1.000000000000000000e+00 6.122705586607253281e-01
1.000000000000000000e+00 8.192793543342702378e-01
1.000000000000000000e+00 8.248769432292561987e-01
1.000000000000000000e+00 8.487044197699802339e-01
1.000000000000000000e+00 9.311869144937929832e-01
1.000000000000000000e+00 1.061728899483675548e+00
1.000000000000000000e+00 1.112718001855505179e+00
1.000000000000000000e+00 1.138631190844563434e+00
1.000000000000000000e+00 1.155768308150399548e+00
1.000000000000000000e+00 1.223320320674211814e+00
1.000000000000000000e+00 1.237687245506819522e+00
1.000000000000000000e+00 1.321339964825511970e+00
1.000000000000000000e+00 1.348316153590403133e+00
2.000000000000000000e+00 3.573660809551384432e-01
2.000000000000000000e+00 4.534228942752704938e-01
2.000000000000000000e+00 5.550766412456127341e-01
2.000000000000000000e+00 5.854874053562397762e-01
2.000000000000000000e+00 6.566115990446519390e-01
2.000000000000000000e+00 6.831496595475172739e-01
2.000000000000000000e+00 7.676300903628998640e-01
2.000000000000000000e+00 9.220837533223757987e-01
2.000000000000000000e+00 9.621176362650629699e-01
2.000000000000000000e+00 1.017424091455026769e+00
2.000000000000000000e+00 1.093424908171286347e+00
2.000000000000000000e+00 1.118367401542137429e+00
2.000000000000000000e+00 1.220091893424935847e+00
2.000000000000000000e+00 1.251109368857854065e+00
2.000000000000000000e+00 1.264117850678125876e+00
3.000000000000000000e+00 3.718508694779174562e-01
3.000000000000000000e+00 3.939029587061071425e-01
3.000000000000000000e+00 6.122705629208553546e-01
3.000000000000000000e+00 8.192793679849259547e-01
3.000000000000000000e+00 8.248768993591042431e-01
3.000000000000000000e+00 8.487043789186046183e-01
3.000000000000000000e+00 9.311868634183895210e-01
3.000000000000000000e+00 1.061728839933920199e+00
3.000000000000000000e+00 1.112717934589710467e+00
3.000000000000000000e+00 1.138631060191734434e+00
3.000000000000000000e+00 1.155768326043705940e+00
3.000000000000000000e+00 1.223320314885683047e+00
3.000000000000000000e+00 1.237687287129816127e+00
3.000000000000000000e+00 1.321339920593025852e+00
3.000000000000000000e+00 1.348316113790033910e+00
4.000000000000000000e+00 6.386291408784998680e-01
4.000000000000000000e+00 7.016696841011196284e-01
4.000000000000000000e+00 8.242444436997971025e-01
4.000000000000000000e+00 9.254996489336733134e-01
4.000000000000000000e+00 9.595324613258426893e-01
4.000000000000000000e+00 1.070976324288345438e+00
4.000000000000000000e+00 1.107953663259955590e+00
4.000000000000000000e+00 1.154819075955934693e+00
4.000000000000000000e+00 1.190395895260920156e+00
4.000000000000000000e+00 1.225663732494410851e+00
4.000000000000000000e+00 1.240160128188442457e+00
4.000000000000000000e+00 1.295857120136616913e+00
4.000000000000000000e+00 1.309397423677921779e+00
4.000000000000000000e+00 1.350702101760717255e+00
4.000000000000000000e+00 1.374844784166455725e+00
5.000000000000000000e+00 6.386294191119006314e-01
5.000000000000000000e+00 7.016699704191040610e-01
5.000000000000000000e+00 8.242444930323813423e-01
5.000000000000000000e+00 9.254995700795873859e-01
5.000000000000000000e+00 9.595324197973980063e-01
5.000000000000000000e+00 1.070976316234485637e+00
5.000000000000000000e+00 1.107953598175100751e+00
5.000000000000000000e+00 1.154819021151133995e+00
5.000000000000000000e+00 1.190395886455448249e+00
5.000000000000000000e+00 1.225663719864662937e+00
5.000000000000000000e+00 1.240160158525661416e+00
5.000000000000000000e+00 1.295857079099334896e+00
5.000000000000000000e+00 1.309397379287069896e+00
5.000000000000000000e+00 1.350702115972055140e+00
5.000000000000000000e+00 1.374844829069999719e+00
6.000000000000000000e+00 3.573652734592371871e-01
6.000000000000000000e+00 4.534223154509149367e-01
6.000000000000000000e+00 5.550764272085544349e-01
6.000000000000000000e+00 5.854869422068276208e-01
6.000000000000000000e+00 6.566112858814250330e-01
6.000000000000000000e+00 6.831491427971343455e-01
6.000000000000000000e+00 7.676297538853589231e-01
6.000000000000000000e+00 9.220836226102306910e-01
6.000000000000000000e+00 9.621175282048497479e-01
6.000000000000000000e+00 1.017424077253210157e+00
6.000000000000000000e+00 1.093424833195179247e+00
6.000000000000000000e+00 1.118366854928240173e+00
6.000000000000000000e+00 1.220091850072293482e+00
6.000000000000000000e+00 1.251109146916085990e+00
6.000000000000000000e+00 1.264117499086751195e+00
7.000000000000000000e+00 3.573652815596375376e-01
7.000000000000000000e+00 4.534224051560755697e-01
7.000000000000000000e+00 5.550764762514219797e-01
7.000000000000000000e+00 5.854870319879168505e-01
7.000000000000000000e+00 6.566113722189967916e-01
7.000000000000000000e+00 6.831493179139727090e-01
7.000000000000000000e+00 7.676298305711881653e-01
7.000000000000000000e+00 9.220837030609772000e-01
7.000000000000000000e+00 9.621175792616298850e-01
7.000000000000000000e+00 1.017424099383937630e+00
7.000000000000000000e+00 1.093424905141695547e+00
7.000000000000000000e+00 1.118366911189802693e+00
7.000000000000000000e+00 1.220091891385223448e+00
7.000000000000000000e+00 1.251109114511535836e+00
7.000000000000000000e+00 1.264117457810897349e+00
8.000000000000000000e+00 4.820787406210342851e-01
8.000000000000000000e+00 5.720621013871536320e-01
8.000000000000000000e+00 6.399130417473557486e-01
8.000000000000000000e+00 7.333885902173733484e-01
8.000000000000000000e+00 7.780579592851637472e-01
8.000000000000000000e+00 9.153504729551684704e-01
8.000000000000000000e+00 9.495758025921716694e-01
8.000000000000000000e+00 1.013214059931875966e+00
8.000000000000000000e+00 1.032660476017206008e+00
8.000000000000000000e+00 1.089635541010991915e+00
8.000000000000000000e+00 1.107098052636509067e+00
8.000000000000000000e+00 1.167542641069601927e+00
8.000000000000000000e+00 1.220826471999686191e+00
8.000000000000000000e+00 1.307326758276637690e+00
8.000000000000000000e+00 1.362458269641415143e+00
9.000000000000000000e+00 3.718513740075550800e-01
9.000000000000000000e+00 3.939032488524603082e-01
9.000000000000000000e+00 6.122706864660329984e-01
9.000000000000000000e+00 8.192794245517021068e-01
9.000000000000000000e+00 8.248769536351048259e-01
9.000000000000000000e+00 8.487049694809201128e-01
9.000000000000000000e+00 9.311871442255039710e-01
9.000000000000000000e+00 1.061729015454922376e+00
9.000000000000000000e+00 1.112717928570944537e+00
9.000000000000000000e+00 1.138631574714928263e+00
9.000000000000000000e+00 1.155768256629542634e+00
9.000000000000000000e+00 1.223320400024803689e+00
9.000000000000000000e+00 1.237686935753302464e+00
9.000000000000000000e+00 1.321339830378320812e+00
9.000000000000000000e+00 1.348315963859278099e+00
1.000000000000000000e+01 4.820789080191474341e-01
1.000000000000000000e+01 5.720621456229650903e-01
1.000000000000000000e+01 6.399130859669455162e-01
1.000000000000000000e+01 7.333885652967566671e-01
1.000000000000000000e+01 7.780579696311775706e-01
1.000000000000000000e+01 9.153503564726008790e-01
1.000000000000000000e+01 9.495757992229982847e-01
1.000000000000000000e+01 1.013214106463578901e+00
1.000000000000000000e+01 1.032660512959751031e+00
1.000000000000000000e+01 1.089635550392024754e+00
1.000000000000000000e+01 1.107098148077099609e+00
1.000000000000000000e+01 1.167542769650985690e+00
1.000000000000000000e+01 1.220826511093456190e+00
1.000000000000000000e+01 1.307326825594621766e+00
1.000000000000000000e+01 1.362458275410652675e+00
1.100000000000000000e+01 3.718515122599654887e-01
1.100000000000000000e+01 3.939035478545065416e-01
1.100000000000000000e+01 6.122708451216638537e-01
1.100000000000000000e+01 8.192796392328176580e-01
1.100000000000000000e+01 8.248770957149176297e-01
1.100000000000000000e+01 8.487045701561513056e-01
1.100000000000000000e+01 9.311871954600903223e-01
1.100000000000000000e+01 1.061728849731636615e+00
1.100000000000000000e+01 1.112718052690176762e+00
1.100000000000000000e+01 1.138631375943788271e+00
1.100000000000000000e+01 1.155768482498551464e+00
1.100000000000000000e+01 1.223320322892696765e+00
1.100000000000000000e+01 1.237687085147634036e+00
1.100000000000000000e+01 1.321339868068335477e+00
1.100000000000000000e+01 1.348315967933416459e+00
1.200000000000000000e+01 4.820787644305610797e-01
1.200000000000000000e+01 5.720622006131819148e-01
1.200000000000000000e+01 6.399130074327388229e-01
1.200000000000000000e+01 7.333886688408028931e-01
1.200000000000000000e+01 7.780580494985542828e-01
1.200000000000000000e+01 9.153504567482926291e-01
1.200000000000000000e+01 9.495757658924262046e-01
1.200000000000000000e+01 1.013214040436338337e+00
1.200000000000000000e+01 1.032660519819032174e+00
1.200000000000000000e+01 1.089635388086648504e+00
1.200000000000000000e+01 1.107098151806027886e+00
1.200000000000000000e+01 1.167542649762211227e+00
1.200000000000000000e+01 1.220826398263241686e+00
1.200000000000000000e+01 1.307326789246324950e+00
1.200000000000000000e+01 1.362458244909468874e+00
1.300000000000000000e+01 3.573654528687484344e-01
1.300000000000000000e+01 4.534225838595915548e-01
1.300000000000000000e+01 5.550764803124792479e-01
1.300000000000000000e+01 5.854870629872408472e-01
1.300000000000000000e+01 6.566114124320066026e-01
1.300000000000000000e+01 6.831490027069975213e-01
1.300000000000000000e+01 7.676299968361135484e-01
1.300000000000000000e+01 9.220837049158063792e-01
1.300000000000000000e+01 9.621176630351513381e-01
1.300000000000000000e+01 1.017423991171824582e+00
1.300000000000000000e+01 1.093424611454480555e+00
1.300000000000000000e+01 1.118366905131182421e+00
1.300000000000000000e+01 1.220091642244895525e+00
1.300000000000000000e+01 1.251109297263731435e+00
1.300000000000000000e+01 1.264117275721346800e+00
1.400000000000000000e+01 3.573654286436607208e-01
1.400000000000000000e+01 4.534225086088028434e-01
1.400000000000000000e+01 5.550764338453433311e-01
1.400000000000000000e+01 5.854869887826978925e-01
1.400000000000000000e+01 6.566112970270907567e-01
1.400000000000000000e+01 6.831488207515548083e-01
1.400000000000000000e+01 7.676298966534247370e-01
1.400000000000000000e+01 9.220836032356416467e-01
1.400000000000000000e+01 9.621176935594633051e-01
1.400000000000000000e+01 1.017423931665412340e+00
1.400000000000000000e+01 1.093424600502636679e+00
1.400000000000000000e+01 1.118366857490578070e+00
1.400000000000000000e+01 1.220091623005579606e+00
1.400000000000000000e+01 1.251109296516240477e+00
1.400000000000000000e+01 1.264117325466663999e+00
1.500000000000000000e+01 4.820789183924745203e-01
1.500000000000000000e+01 5.720622425473180783e-01
1.500000000000000000e+01 6.399130527852676664e-01
1.500000000000000000e+01 7.333886463318890492e-01
1.500000000000000000e+01 7.780580580548033254e-01
1.500000000000000000e+01 9.153503420608330998e-01
1.500000000000000000e+01 9.495757755142548717e-01
1.500000000000000000e+01 1.013214081440992231e+00
1.500000000000000000e+01 1.032660558853670807e+00
1.500000000000000000e+01 1.089635371001620001e+00
1.500000000000000000e+01 1.107098267130027125e+00
1.500000000000000000e+01 1.167542794347610879e+00
1.500000000000000000e+01 1.220826412135309624e+00
1.500000000000000000e+01 1.307326870472934388e+00
1.500000000000000000e+01 1.362458222850911227e+00
1.600000000000000000e+01 6.386290652539940993e-01
1.600000000000000000e+01 7.016696070161216880e-01
1.600000000000000000e+01 8.242443847889191488e-01
1.600000000000000000e+01 9.254996601261993305e-01
1.600000000000000000e+01 9.595325085526056341e-01
1.600000000000000000e+01 1.070976429260909413e+00
1.600000000000000000e+01 1.107953553070366581e+00
1.600000000000000000e+01 1.154819122213794458e+00
1.600000000000000000e+01 1.190395714376599301e+00
1.600000000000000000e+01 1.225663749612280640e+00
1.600000000000000000e+01 1.240160101910369406e+00
1.600000000000000000e+01 1.295856967174223939e+00
1.600000000000000000e+01 1.309397453438599257e+00
1.600000000000000000e+01 1.350702214571022353e+00
1.600000000000000000e+01 1.374844681147429526e+00
1.700000000000000000e+01 3.718507686757916986e-01
1.700000000000000000e+01 3.939026804907825863e-01
1.700000000000000000e+01 6.122702797455303880e-01
1.700000000000000000e+01 8.192793389372425850e-01
1.700000000000000000e+01 8.248767319620426974e-01
1.700000000000000000e+01 8.487047636581976917e-01
1.700000000000000000e+01 9.311870270158237872e-01
1.700000000000000000e+01 1.061729306732587474e+00
1.700000000000000000e+01 1.112717901439161494e+00
1.700000000000000000e+01 1.138631208182133037e+00
1.700000000000000000e+01 1.155768445714500103e+00
1.700000000000000000e+01 1.223320142373665931e+00
1.700000000000000000e+01 1.237687206114500782e+00
1.700000000000000000e+01 1.321339653044631746e+00
1.700000000000000000e+01 1.348316151191276901e+00
1.800000000000000000e+01 3.573663051082718312e-01
1.800000000000000000e+01 4.534231544499363054e-01
1.800000000000000000e+01 5.550766790737142742e-01
1.800000000000000000e+01 5.854872361927618840e-01
1.800000000000000000e+01 6.566115404554508928e-01
1.800000000000000000e+01 6.831493324722117677e-01
1.800000000000000000e+01 7.676299671466750851e-01
1.800000000000000000e+01 9.220837269914312628e-01
1.800000000000000000e+01 9.621178629968909490e-01
1.800000000000000000e+01 1.017424077820891171e+00
1.800000000000000000e+01 1.093424850942994908e+00
1.800000000000000000e+01 1.118367182545526362e+00
1.800000000000000000e+01 1.220091910025793425e+00
1.800000000000000000e+01 1.251109367430146335e+00
1.800000000000000000e+01 1.264117455522381306e+00
1.900000000000000000e+01 3.718506999347042097e-01
1.900000000000000000e+01 3.939026395679903203e-01
1.900000000000000000e+01 6.122703034829655167e-01
1.900000000000000000e+01 8.192793707421444083e-01
1.900000000000000000e+01 8.248767749490824031e-01
1.900000000000000000e+01 8.487047825828142322e-01
1.900000000000000000e+01 9.311870976534422084e-01
1.900000000000000000e+01 1.061729363369096291e+00
1.900000000000000000e+01 1.112718038729390457e+00
1.900000000000000000e+01 1.138631340184630858e+00
1.900000000000000000e+01 1.155768445708311276e+00
1.900000000000000000e+01 1.223320078657209820e+00
1.900000000000000000e+01 1.237687202977902245e+00
1.900000000000000000e+01 1.321339668056211281e+00
1.900000000000000000e+01 1.348316155606461564e+00
2.000000000000000000e+01 6.386293251784351810e-01
2.000000000000000000e+01 7.016698930905036491e-01
2.000000000000000000e+01 8.242443986452698823e-01
2.000000000000000000e+01 9.254995825157052991e-01
2.000000000000000000e+01 9.595324924178427750e-01
2.000000000000000000e+01 1.070976419012517056e+00
2.000000000000000000e+01 1.107953500105843148e+00
2.000000000000000000e+01 1.154819106127668249e+00
2.000000000000000000e+01 1.190395685936060488e+00
2.000000000000000000e+01 1.225663745584888886e+00
2.000000000000000000e+01 1.240160120337350236e+00
2.000000000000000000e+01 1.295856931533187151e+00
2.000000000000000000e+01 1.309397426519545604e+00
2.000000000000000000e+01 1.350702248858304699e+00
2.000000000000000000e+01 1.374844737026862163e+00
2.100000000000000000e+01 6.386291221469235779e-01
2.100000000000000000e+01 7.016696949777525560e-01
2.100000000000000000e+01 8.242440518488152179e-01
2.100000000000000000e+01 9.254992623291542486e-01
2.100000000000000000e+01 9.595325364727855799e-01
2.100000000000000000e+01 1.070976025852466762e+00
2.100000000000000000e+01 1.107953289012506559e+00
2.100000000000000000e+01 1.154818875203908135e+00
2.100000000000000000e+01 1.190395588516608427e+00
2.100000000000000000e+01 1.225663827095814895e+00
2.100000000000000000e+01 1.240160276022109542e+00
2.100000000000000000e+01 1.295856587393515724e+00
2.100000000000000000e+01 1.309397576092806048e+00
2.100000000000000000e+01 1.350702280075637418e+00
2.100000000000000000e+01 1.374844717044581444e+00
2.200000000000000000e+01 4.820789498004671714e-01
2.200000000000000000e+01 5.720621263599028339e-01
2.200000000000000000e+01 6.399129423556146889e-01
2.200000000000000000e+01 7.333884364421976443e-01
2.200000000000000000e+01 7.780576511544410323e-01
2.200000000000000000e+01 9.153506756569242953e-01
2.200000000000000000e+01 9.495759724728927154e-01
2.200000000000000000e+01 1.013214302497665642e+00
2.200000000000000000e+01 1.032660852240773863e+00
2.200000000000000000e+01 1.089635449585429683e+00
2.200000000000000000e+01 1.107097901568302234e+00
2.200000000000000000e+01 1.167542384670127831e+00
2.200000000000000000e+01 1.220826449607685049e+00
2.200000000000000000e+01 1.307326804947187782e+00
2.200000000000000000e+01 1.362458157591909469e+00
2.300000000000000000e+01 4.820789557638036626e-01
2.300000000000000000e+01 5.720621462357726728e-01
2.300000000000000000e+01 6.399129453445837612e-01
2.300000000000000000e+01 7.333884471759901658e-01
2.300000000000000000e+01 7.780576438827822017e-01
2.300000000000000000e+01 9.153506740678025722e-01
2.300000000000000000e+01 9.495759734492494886e-01
2.300000000000000000e+01 1.013214314616881495e+00
2.300000000000000000e+01 1.032660834695406038e+00
2.300000000000000000e+01 1.089635412537859338e+00
2.300000000000000000e+01 1.107097919680199993e+00
2.300000000000000000e+01 1.167542399156097588e+00
2.300000000000000000e+01 1.220826434470453137e+00
2.300000000000000000e+01 1.307326826270433173e+00
2.300000000000000000e+01 1.362458145675134347e+00
2.400000000000000000e+01 6.386291081784989387e-01
2.400000000000000000e+01 7.016696993427018469e-01
2.400000000000000000e+01 8.242440386735765401e-01
2.400000000000000000e+01 9.254992664267334135e-01
2.400000000000000000e+01 9.595325683819240226e-01
2.400000000000000000e+01 1.070975995518409718e+00
2.400000000000000000e+01 1.107953266413076676e+00
2.400000000000000000e+01 1.154818915859380013e+00
2.400000000000000000e+01 1.190395581995687735e+00
2.400000000000000000e+01 1.225663827399536387e+00
2.400000000000000000e+01 1.240160278365323165e+00
2.400000000000000000e+01 1.295856605471840339e+00
2.400000000000000000e+01 1.309397598633132986e+00
2.400000000000000000e+01 1.350702279258783278e+00
2.400000000000000000e+01 1.374844703143672575e+00
2.500000000000000000e+01 0.000000000000000000e+00
2.500000000000000000e+01 1.493964743457496525e-01
2.500000000000000000e+01 1.608536684252044324e-01
2.500000000000000000e+01 2.768318981058328632e-01
2.500000000000000000e+01 3.501004874025781533e-01
2.500000000000000000e+01 3.705948383943535873e-01
2.500000000000000000e+01 3.898721407941465600e-01
2.500000000000000000e+01 4.315000245612878871e-01
2.500000000000000000e+01 4.490632618636709594e-01
2.500000000000000000e+01 4.685068909170055917e-01
2.500000000000000000e+01 6.081610210324939203e-01
2.500000000000000000e+01 7.599265318078920473e-01
2.500000000000000000e+01 8.209292882643595135e-01
2.500000000000000000e+01 9.486177719645212392e-01
2.500000000000000000e+01 9.650571008661401606e-01
